# Supplementary material for: Mathematically mapping the network of cells in the tumor microenvironment
Source: Cell Rep Methods. 2025 Feb 14;5(2):100985. doi: 10.1016/j.crmeth.2025.100985 (PMC11955271; doi:10.1016/j.crmeth.2025.100985)
Supplement: Table S1. Normalized kernel values for all datasets, related to STAR methods — Sheet 1 - Normalized kernel values for all patients computed by RaCInG directly from its input. Sheet 2 - Kernel values for some patients computed by RaCInG after perturbing either the tumor cell quantification or all other cell quantifications by 10%. Sheet 3 - Kernel values computed by RaCInG from the output of CODEFACS. Sheet 4 - Values extracted from LIRICS that were compared with the kernel values from RaCInG. [file mmc2.xlsx]

## Sheet: kernel_normal
Column1	Column2	Column3	Column4	Column5	Column6	Column7	Column8	Column9	Column10	Column11	Column12	Column13	Column14	Column15	Column16	Column17	Column18	Column19	Column20	Column21	Column22	Column23	Column24	Column25	Column26	Column27	Column28	Column29	Column30	Column31	Column32	Column33	Column34	Column35	Column36	Column37	Column38	Column39	Column40	Column41	Column42	Column43	Column44	Column45	Column46	Column47	Column48	Column49	Column50
Patient	B_B	B_CAF	B_CD8+ T	B_DC	B_Endo	B_M	B_NK	B_Treg	B_Tumor	CAF_B	CAF_CAF	CAF_CD8+ T	CAF_DC	CAF_Endo	CAF_M	CAF_NK	CAF_Treg	CAF_Tumor	CD8+ T_B	CD8+ T_CAF	CD8+ T_CD8+ T	CD8+ T_DC	CD8+ T_Endo	CD8+ T_M	CD8+ T_NK	CD8+ T_Treg	CD8+ T_Tumor	DC_B	DC_CAF	DC_CD8+ T	DC_DC	DC_Endo	DC_M	DC_NK	DC_Treg	DC_Tumor	Endo_B	Endo_CAF	Endo_CD8+ T	Endo_DC	Endo_Endo	Endo_M	Endo_NK	Endo_Treg	Endo_Tumor	M_B	M_CAF	M_CD8+ T	M_DC
TCGA-2F-A9KO-01	0.683558	0.478666	0.927984	0.823311	0.577036	0.838186	0.0738445	0.987028	0.868698	1.19886	0.897677	0.985982	0.869629	0.709242	0.828702	0.0738404	1.14337	1.04481	0.631448	0.822744	1.01832	0.881195	0.972477	0.936606	0.073842	0.914924	1.08979	0.66277	0.773813	0.895281	0.903896	0.740419	0.962654	0.0738451	0.892254	1.23603	1.1773	0.88054	0.833788	0.73699	0.799389	0.918819	0.0738468	0.789047	1.06085	0.837718	0.848459	0.932888	0.942338
TCGA-2F-A9KP-01	0.465129	0.489804	0.223358	0.547251	0.647865	0.570338	0.223358	0.214917	1.35494	0.906531	0.712385	0.351748	0.554172	0.835723	0.676671	0.351748	0.37472	1.19388	0.0485848	0.225685	0.135446	0.141901	0.165966	0.127168	0.135446	0.135446	0.539307	0.388041	0.759024	0.177012	0.512931	0.899569	0.633118	0.177012	0.167758	1.34405	1.05078	0.943399	0.315468	0.522858	1.1752	0.753457	0.315468	0.350015	1.51787	0.451991	0.549909	0.213647	0.427427
TCGA-2F-A9KQ-01	0.484278	0.395171	0.155579	0.597818	0.407456	0.433047	0.155579	0.151856	0.942901	1.00142	0.836744	0.409993	0.526118	0.817251	0.702334	0.409992	0.358917	1.10266	0.0566854	0.258839	0.0835667	0.138271	0.256075	0.137086	0.0835667	0.0835665	0.281206	0.508188	0.802794	0.126318	0.647744	0.664766	0.670851	0.126318	0.111008	1.18514	1.02255	1.03266	0.267185	0.375605	1.18748	0.737793	0.267185	0.267558	1.52174	0.471231	0.843101	0.159054	0.414709
TCGA-2F-A9KR-01	0.222561	0.212335	0.521899	0.642984	0.272554	0.658483	0.13431	0.53874	0.521474	1.08897	0.930078	0.677727	0.696581	0.788267	0.726869	0.134309	0.80755	1.16619	0.414703	0.670232	0.497757	0.562907	0.902307	0.697738	0.134309	0.352049	0.787646	0.132913	0.581679	0.328305	0.625347	0.70849	0.810139	0.134309	0.322117	1.43875	0.807271	0.861345	0.535397	0.549678	0.961431	0.835917	0.134309	0.660913	1.37036	0.233529	0.618386	0.442933	0.73019
TCGA-2F-A9KT-01	0.243918	0.170931	0.28325	0.258452	0.297898	0.334564	0.280311	0.188735	0.271395	1.12645	1.0979	0.384865	0.640628	0.814528	0.840488	0.368751	0.775723	1.35908	0.0268681	0.0267012	0.276917	0.647563	0.0267997	0.647573	0.278433	0.0565628	0.0266508	0.241298	0.599616	0.342182	0.429641	0.793709	0.744888	0.33113	0.233999	1.20917	0.788709	0.983348	0.17615	0.636115	0.828478	0.773318	0.171454	0.450085	1.40765	0.24816	0.87519	0.241824	0.607096
TCGA-2F-A9KW-01	0.529174	0.424488	0.229011	0.464446	0.497761	0.594367	0.202964	0.446964	0.522381	0.91741	0.975131	0.522002	0.692679	1.07696	0.975226	0.419292	0.740906	1.19678	0.523598	0.499652	0.157378	0.980095	0.561344	0.980107	0.126965	0.226152	0.573694	0.482602	0.731042	0.182666	0.603242	0.721405	0.868753	0.170452	0.403343	0.972246	0.899878	1.11303	0.251588	0.648359	1.19254	1.13276	0.202768	0.569349	1.46742	0.774549	0.953869	0.177456	0.727556
TCGA-4Z-AA7M-01	0.422371	0.427686	0.40579	0.663336	0.536906	0.690054	0.39491	0.414378	0.944058	0.974776	1.05152	0.616699	0.730746	0.783464	0.805176	0.651248	0.710693	1.35906	0.435162	0.638533	0.350075	0.47974	0.587029	0.508971	0.359741	0.227635	0.760598	0.311242	0.707753	0.316524	0.55541	0.667928	0.697084	0.328269	0.32717	1.34315	0.920393	0.959408	0.466816	0.584151	0.94444	0.793188	0.510571	0.579059	1.33886	0.323886	0.795987	0.367731	0.615794
TCGA-4Z-AA7N-01	1.326	0.977873	0.953173	1.11528	0.93112	1.02546	0.0236937	1.22867	1.21437	1.24093	0.998131	0.871793	0.930472	0.86277	0.776468	0.0236936	1.24195	1.04672	1.03217	1.01417	0.825726	1.009	0.888118	0.937724	0.0236937	0.925261	1.0027	1.10728	0.979172	0.793628	0.916517	0.769836	0.882034	0.0236939	1.0449	1.15616	1.2206	0.944207	0.72464	0.775747	0.844269	0.848501	0.0236939	1.03122	1.04806	1.08124	0.910966	0.728882	0.811888
TCGA-4Z-AA7O-01	0.401719	0.349096	0.618893	0.642889	0.339353	0.578467	0.117788	0.670915	0.593377	1.22021	1.06247	0.745426	0.82092	0.806123	0.787792	0.117779	0.973202	1.1812	0.178293	0.814724	0.782573	0.805407	0.784267	0.804329	0.117785	0.561949	0.826705	0.382204	0.818907	0.580613	0.823959	0.72239	0.802865	0.117784	0.56005	1.26596	1.00316	0.953833	0.65444	0.82077	0.974097	0.894842	0.117779	0.667241	1.34166	0.467989	0.78197	0.592848	0.820977
TCGA-4Z-AA7Q-01	0.678016	0.56663	0.992256	0.84705	0.740328	0.834201	0.556864	1.0083	1.13816	1.09951	0.70436	0.869809	0.710344	0.592311	0.619929	0.530934	1.06759	0.830978	0.606447	0.811972	1.28061	1.03766	1.02809	1.00172	0.560846	0.904344	1.28865	0.695561	0.68866	0.979003	0.983937	0.788438	0.975387	0.530937	0.767526	1.24729	1.1085	0.695486	0.852184	0.772407	0.723815	0.778427	0.515086	0.876	1.10214	0.853516	0.60968	1.00034	0.994022
TCGA-4Z-AA7R-01	0.505197	0.447278	0.383416	0.462039	0.496632	0.531262	0.389791	0.396284	0.799251	0.946687	1.00898	0.658159	0.630779	0.947554	0.741353	0.702436	0.810674	1.314	0.498908	0.553578	0.43712	0.49028	0.402214	0.549626	0.436325	0.316495	0.664463	0.467781	0.936965	0.375493	0.436808	0.748367	0.609247	0.451003	0.298056	1.42452	0.885132	1.11414	0.472655	0.475845	1.0485	0.790441	0.617588	0.604309	1.50348	0.588293	0.875612	0.411295	0.530823
TCGA-4Z-AA7S-01	0.390129	0.283251	0.167767	0.47408	0.357841	0.43775	0.167767	0.255739	0.780411	1.33168	0.727218	0.174635	0.485849	0.777036	0.590858	0.174635	0.738355	1.06213	0.0924884	0.0249134	0.165308	0.131683	0.024917	0.131683	0.166721	0.0281879	0.0249068	0.355921	0.641243	0.107342	0.47661	0.683674	0.58966	0.107342	0.205293	1.24239	1.39888	1.16542	0.186838	0.519817	1.2537	0.811287	0.186838	0.521179	1.49431	0.452856	0.8342	0.124571	0.487819
TCGA-4Z-AA7W-01	0.326393	0.316594	0.595481	0.4881	0.624454	0.503857	0.581105	0.551633	1.09667	0.964618	0.46098	0.860588	0.59381	0.413167	0.606132	0.843613	1.02802	0.645221	0.164929	0.651502	1.43719	1.13318	0.830663	1.14694	1.43752	1.45475	1.4747	0.446742	0.487764	1.17278	1.03601	0.655445	1.08943	1.19011	1.18828	1.3083	0.624579	0.585037	0.840662	0.686351	0.491579	0.743533	0.79334	0.807135	0.986877	0.625917	0.439723	1.11256	1.14128
TCGA-4Z-AA7Y-01	0.586713	0.530446	0.154324	0.613385	0.854999	0.601206	0.151913	0.189851	1.45096	0.897252	0.762804	0.499625	0.55459	0.710682	0.707028	0.486254	0.487385	0.921448	0.296081	0.45229	0.139381	0.275022	0.29251	0.275022	0.151913	0.0371041	0.557091	0.528426	0.685197	0.449741	0.628285	0.879879	0.81325	0.436603	0.181191	1.23219	1.06997	0.89519	0.188938	0.534605	1.04598	0.788276	0.183321	0.321072	1.47471	0.702043	0.56182	0.119618	0.586428
TCGA-4Z-AA80-01	0.599229	0.475246	0.504695	0.442089	0.77416	0.623067	0.57156	0.566296	1.15928	1.01003	0.637738	0.604036	0.658775	0.623919	0.696434	0.650613	0.762488	1.02686	0.232837	0.644981	0.535957	0.554771	0.826117	0.712645	0.62251	0.452377	0.742633	0.451525	0.492027	0.464319	0.499827	0.698887	0.809776	0.494071	0.437297	1.05669	1.22115	0.804687	0.60879	0.500969	0.876055	0.760418	0.683011	0.773114	1.35751	0.498469	0.719782	0.548413	0.658338
TCGA-4Z-AA81-01	0.763078	0.566977	0.868042	0.731147	0.570016	0.766598	0.606817	0.931061	1.34136	0.893514	0.479613	0.752883	0.579523	0.388928	0.502625	0.668765	0.862839	0.876561	0.594132	0.746847	1.00164	0.791166	0.576349	0.826514	0.570729	0.873001	1.232	0.633263	0.529051	0.742887	0.769165	0.527662	0.813434	0.567788	0.684278	1.43415	1.04879	0.656721	0.653826	0.501888	0.523438	0.561814	0.564676	0.565293	1.03392	0.692534	0.60285	0.787503	0.794647
TCGA-4Z-AA82-01	0.512424	0.447878	0.271588	0.685637	0.416325	0.647574	0.265601	0.303567	0.819935	1.33252	1.15567	0.459864	0.89037	0.813861	0.945862	0.399316	0.519558	1.38252	0.0495264	0.701253	0.606176	0.168244	0.615729	0.14122	0.605536	0.613659	0.278403	0.462972	0.960789	0.269586	0.689887	0.710142	0.795411	0.25975	0.275752	1.37772	0.9662	0.966851	0.315931	0.528515	0.623628	0.786847	0.294947	0.350131	1.14855	0.561027	1.07059	0.353711	0.668742
TCGA-4Z-AA83-01	0.414239	0.314865	0.216819	0.568157	0.349445	0.610365	0.350755	0.533132	0.699538	1.06209	0.834972	0.371483	0.609328	0.720859	0.824709	0.697483	0.779991	1.04676	0.0420742	0.564417	0.244077	0.425111	0.699296	0.437825	0.289427	0.245676	0.171688	0.345824	0.805194	0.299511	0.701739	0.903484	0.980516	0.360875	0.437416	1.31663	0.973811	1.01221	0.287962	0.600317	1.04999	0.949918	0.388051	0.534699	1.33547	0.284029	0.763056	0.203397	0.684506
TCGA-4Z-AA84-01	0.412584	0.557062	0.297796	0.624915	0.561226	0.598773	0.0334037	0.352773	1.05579	0.921371	0.871909	0.382069	0.439916	0.799292	0.701901	0.033401	0.511043	1.21386	0.255118	0.544226	0.261474	0.314105	0.548161	0.439351	0.033404	0.154546	0.401785	0.286086	0.446831	0.178126	0.208043	0.280603	0.529304	0.0334051	0.0920844	0.95641	0.891854	0.911232	0.307676	0.844499	0.957706	0.762131	0.0334022	0.3743	1.25158	0.731559	0.812768	0.400161	0.813306
TCGA-4Z-AA86-01	0.379117	0.375174	0.751285	0.670722	0.393343	0.70158	0.659248	0.819158	0.612595	0.967758	0.999263	0.793339	0.80792	0.677153	0.977639	0.597272	1.05992	1.12436	0.311131	0.774337	0.846706	0.762539	0.670669	0.865392	0.671196	0.821047	1.02345	0.396554	0.931809	0.827075	0.901313	0.752963	1.02358	0.665268	0.842728	1.26965	0.777891	0.889626	0.646884	0.605385	0.581206	0.879808	0.567384	0.706593	1.04209	0.549409	1.00725	0.82943	0.978038
TCGA-4Z-AA87-01	0.538278	0.575109	0.815906	0.692316	0.678548	0.701694	0.0436832	0.871974	1.28186	0.9517	0.712557	0.792115	0.765553	0.636625	0.677444	0.0435298	0.979326	0.975714	0.724167	1.04957	0.931183	0.888065	0.925535	0.873736	0.0436726	0.643727	1.04811	0.541588	0.833121	0.719997	0.913482	0.761109	0.963301	0.0436181	0.674093	1.38877	0.981166	0.899614	0.637068	0.817041	0.719261	0.933654	0.0435663	0.634342	1.1867	0.679047	0.796736	0.784272	0.904206
TCGA-4Z-AA89-01	0.552267	0.43135	0.474197	0.55597	0.600058	0.711776	0.479447	0.403082	1.06479	0.901527	0.738469	0.442114	0.513627	0.531617	0.557935	0.467316	0.609118	0.740468	0.445931	0.529176	0.420412	0.399084	0.634431	0.479294	0.433682	0.240546	0.690257	0.394863	0.459387	0.305165	0.634886	0.894454	0.80723	0.311866	0.264045	1.36022	1.13027	0.483193	0.543694	0.427376	0.851625	0.728147	0.512069	0.567897	1.41545	0.451682	0.425933	0.453278	0.636973
TCGA-5N-A9KI-01	0.366482	0.551231	0.446235	0.470374	0.528912	0.640183	0.498018	0.513364	0.772305	0.7685	0.957818	0.623283	0.727825	0.923365	0.918123	0.547334	0.643121	1.15066	0.167318	0.769731	0.349267	0.402851	0.862674	0.47326	0.457373	0.328143	0.537913	0.320268	0.772084	0.378265	0.491691	0.670951	0.875573	0.364883	0.372917	1.11578	0.785981	1.12377	0.39349	0.620742	0.909572	1.04565	0.328902	0.331855	1.26322	0.438719	1.07545	0.437711	0.765759
TCGA-5N-A9KM-01	0.622946	0.671225	0.616518	0.798005	0.617419	0.926303	0.00463917	0.658202	1.19797	1.02365	0.922188	0.649222	0.701602	0.660001	0.908087	0.00458972	0.885988	1.05568	0.366	0.8329	0.640536	0.716746	0.685924	0.834797	0.00463602	0.38195	0.771411	0.490183	0.711476	0.506116	0.678006	0.684555	0.952304	0.00463435	0.291695	1.19184	0.971123	0.85246	0.576678	0.444559	0.73607	0.959504	0.00461455	0.624995	1.07123	0.66354	0.848214	0.599789	0.772387
TCGA-BL-A0C8-01	0.369805	0.379837	0.0843526	0.420042	0.369572	0.457577	0.0779151	0.364595	0.507224	0.796405	0.903424	0.427308	0.520833	1.01599	0.814129	0.340174	0.674229	1.00782	0.36351	0.691308	0.126189	0.465843	0.496665	0.465847	0.0779147	0.372401	0.75583	0.440447	0.747394	0.328963	0.54987	0.838167	0.856459	0.27063	0.389756	1.06	0.751428	1.19071	0.29049	0.485902	1.28427	0.989455	0.223251	0.524343	1.48575	0.525518	0.846758	0.133769	0.559909
TCGA-BL-A13I-01	0.216851	0.3351	0.538802	0.463274	0.538887	0.556324	0.487253	0.672438	0.541924	0.732084	0.871582	0.488824	0.883966	0.909789	1.09438	0.3787	1.07412	1.14457	0.0879279	0.546242	0.465717	0.721336	0.880987	0.925633	0.45647	0.347222	0.513922	0.188172	0.699648	0.490773	0.842221	0.76548	1.21586	0.353839	0.722719	0.939862	0.530023	1.00417	0.503486	0.835693	0.911923	1.22874	0.405337	0.835827	1.21129	0.254214	0.891177	0.514874	1.00559
TCGA-BL-A13J-01	0.391876	0.452821	0.392734	0.635914	0.631898	0.615083	0.0519185	0.416058	0.848599	1.28469	1.16047	0.440571	0.734594	0.754785	0.80987	0.0518594	0.73585	1.43917	0.391627	0.527375	0.345058	0.48286	0.508463	0.47996	0.0519148	0.241423	0.479638	0.352512	0.934779	0.381046	0.667818	0.882948	0.825542	0.0518927	0.361326	1.41065	0.898728	0.932095	0.253065	0.553491	0.676933	0.695042	0.0518631	0.435485	1.11752	0.365415	0.891391	0.354673	0.699605
TCGA-BL-A3JM-01	0.291831	0.513304	0.638168	0.811913	0.553891	0.706271	0.0229628	0.648378	0.841879	0.991745	0.97214	0.854463	0.806223	0.923562	0.95707	0.0229605	0.984951	1.11164	0.418654	0.919292	0.899477	0.74077	0.910753	0.972789	0.0229612	0.859894	1.06555	0.282337	0.701255	0.523345	0.638435	0.561934	0.687083	0.0229634	0.473534	1.25536	0.943211	1.0234	0.788114	0.719231	0.97034	1.08125	0.0229626	0.704859	1.35147	0.313289	0.672733	0.672932	0.651907
TCGA-BL-A5ZZ-01	0.169793	0.301717	0.513363	0.443254	0.542924	0.497394	0.349823	0.472449	0.421514	1.05043	1.25542	0.719261	0.852201	1.1612	1.11546	0.300991	0.906018	1.33505	0.171186	0.773019	0.558184	0.682537	0.875722	0.862485	0.358814	0.503871	0.760753	0.145331	0.930406	0.531315	0.64425	0.893665	0.865706	0.370747	0.477022	1.03387	0.715899	1.12382	0.637313	0.765163	1.12016	1.11973	0.325666	0.633564	1.26694	0.177601	0.970919	0.599707	0.761442
TCGA-BT-A0S7-01	0.472181	0.551159	0.577282	0.632412	0.71326	0.565032	0.0265712	0.602177	0.985141	1.00617	0.817251	0.733289	0.719837	0.840549	0.721395	0.0265711	0.867307	1.09097	0.659482	0.800696	0.707406	0.739974	0.816846	0.819193	0.0265711	0.711912	0.95663	0.405555	0.849697	0.529741	0.578184	0.856686	0.61652	0.0265713	0.520344	1.4171	1.07599	1.06343	0.654766	0.727738	1.06361	0.846274	0.0425721	0.0521537	1.48916	0.453512	0.739108	0.479942	0.553104
TCGA-BT-A0YX-01	0.507691	0.562565	0.745138	0.76362	0.684246	0.787477	0.820731	0.810435	1.17051	1.10078	0.840611	0.813798	0.752547	0.661392	0.774116	0.892077	0.984324	1.11915	0.461912	0.834459	0.844184	0.799566	0.909009	0.890785	0.847762	0.726573	1.04783	0.474041	0.652615	0.663761	0.758588	0.665949	0.87998	0.724452	0.66147	1.24054	0.965631	0.715598	0.698242	0.574363	0.713479	0.768726	0.63231	0.664272	1.17202	0.629069	0.730355	0.776471	0.866281
TCGA-BT-A20J-01	1.04028	0.638139	0.93548	1.00032	0.639395	1.06213	0.128667	1.0149	1.15801	1.06323	0.617677	0.751433	0.774231	0.637337	0.773259	0.128668	0.979725	0.874158	0.696541	0.771804	0.960756	0.892254	0.773384	0.882997	0.128667	0.98911	1.06689	0.936169	0.773317	0.81511	1.05469	0.668903	1.09638	0.128667	0.920811	1.29246	0.987656	0.736253	0.710707	0.751111	0.705773	0.831618	0.128668	0.827588	1.13341	1.01452	0.67517	0.803648	1.01783
TCGA-BT-A20N-01	0.42505	0.428863	0.283856	0.440619	0.487047	0.470297	0.283856	0.30707	0.841625	1.18046	1.13045	0.411878	0.642577	0.80141	0.737592	0.411878	0.461483	1.46425	0.0276199	0.0275898	0.26242	0.233533	0.0276754	0.233533	0.281943	0.0544549	0.0275664	0.345502	0.63132	0.312355	0.411598	0.544065	0.52145	0.312355	0.217655	1.15891	0.946821	0.807311	0.0875043	0.371731	0.756816	0.636196	0.0875042	0.322433	1.29041	0.465378	0.843797	0.133404	0.497755
TCGA-BT-A20O-01	0.75497	0.403449	0.955112	0.841163	0.495435	0.903875	0.109013	1.08562	0.731577	1.12945	0.874635	1.03463	0.910225	0.74585	1.10065	0.109024	1.1886	1.04921	0.880378	0.955405	1.27469	1.10354	0.726527	1.20309	0.109004	1.26219	1.20054	0.747797	0.728402	1.03855	0.911008	0.543367	1.12534	0.109017	0.930338	1.06025	0.862061	0.789514	0.772458	0.603468	0.616831	0.8581	0.0322208	0.0292782	0.833548	0.833572	0.885321	1.11405	1.07313
TCGA-BT-A20P-01	0.196098	0.606824	0.38438	0.59176	0.658101	0.518922	0.386551	0.400297	1.28611	0.958166	0.854939	0.630481	0.582318	0.711911	0.765632	0.655816	0.778726	1.05308	0.42089	0.589877	0.528709	0.483047	0.578522	0.650153	0.511552	0.396711	1.04867	0.207631	0.605989	0.351332	0.466383	0.547114	0.619363	0.38654	0.24029	1.19504	0.94589	0.896828	0.54893	0.354076	0.872815	0.797835	0.651332	0.6031	1.30775	0.400059	0.627767	0.446134	0.523572
TCGA-BT-A20Q-01	0.405157	0.519793	0.676847	0.707952	0.494269	0.727426	0.0132695	0.728486	0.829175	1.20529	1.08348	0.878652	0.819904	0.868095	0.963616	0.0131154	1.04594	1.19992	0.276628	0.972106	0.831153	0.820304	0.845348	0.925774	0.0132331	0.651809	0.944335	0.455075	0.872441	0.656992	0.705137	0.725029	0.875845	0.0132424	0.608101	1.19722	0.954133	1.06097	0.721619	0.614752	0.863514	0.978394	0.0131607	0.646451	1.19274	0.648196	0.946559	0.707176	0.800354
TCGA-BT-A20R-01	0.248883	0.489615	0.470563	0.494908	0.596837	0.61046	0.373953	0.355727	0.493254	0.9231	1.21423	0.446526	0.795053	1.02663	1.08009	0.387904	0.505698	1.35061	0.323249	0.688015	0.312464	0.458909	0.635341	0.479876	0.344579	0.281078	0.470853	0.203456	0.804315	0.39349	0.436148	0.82568	0.773812	0.273518	0.267569	0.958308	0.807367	1.15024	0.327158	0.716863	0.99062	1.03362	0.309016	0.37522	1.26297	0.335795	1.10769	0.33128	0.67194
TCGA-BT-A20T-01	0.416643	0.703147	0.662306	0.773179	0.613996	0.773719	0.0295256	0.762488	1.41926	1.1391	1.13272	0.764587	0.828789	0.74927	0.804648	0.0295121	1.01919	1.27562	0.18911	0.923436	0.704036	0.714779	0.845292	0.721611	0.0295226	0.599184	0.87822	0.33158	0.990705	0.621925	0.829075	0.753387	0.916472	0.0295207	0.623471	1.44751	0.867782	1.06351	0.600416	0.700365	0.823864	0.786547	0.0295163	0.575765	1.17927	0.317469	0.879312	0.584609	0.733072
TCGA-BT-A20U-01	0.559516	0.531708	0.487355	0.694471	0.493035	0.732722	0.505076	0.476921	0.976879	1.11029	1.10623	0.629497	0.745141	0.809098	0.925132	0.664254	0.676166	1.28009	0.50457	0.845834	0.41473	0.508013	0.722384	0.615554	0.49516	0.340688	0.752899	0.459555	0.789865	0.451661	0.593414	0.778149	0.883993	0.420523	0.404913	1.32541	0.889084	0.932823	0.451863	0.482699	0.861273	0.847238	0.449248	0.455612	1.1696	0.535699	0.925841	0.519353	0.617802
TCGA-BT-A20V-01	0.83082	0.330341	0.851506	0.729446	0.574601	0.988475	0.669371	0.723247	1.42662	1.02573	0.512395	0.472574	0.664313	0.408537	0.664881	0.416706	0.72456	0.926013	0.475809	0.475859	0.461686	0.617779	0.475831	0.61778	0.39953	0.125916	0.475807	0.645203	0.470209	0.268163	0.691342	0.62597	1.02238	0.244498	0.504732	1.36734	0.760752	0.465699	0.607757	0.343249	0.476864	0.638243	0.543966	0.468451	1.02529	0.854515	0.489423	0.557819	0.802355
TCGA-BT-A20W-01	0.63274	0.51581	0.692458	0.724026	0.544761	0.713786	0.0220825	0.783791	0.969559	1.11545	0.918894	0.818167	0.791692	0.905791	0.841709	0.022082	1.02455	1.10032	0.487635	0.937563	0.718962	0.722801	0.889556	0.735174	0.0220825	0.732252	0.844493	0.579029	0.876741	0.653672	0.724579	0.842311	0.826988	0.0220825	0.741226	1.18676	1.23422	1.1399	0.764352	0.80323	1.11801	1.00471	0.0725787	0.116459	1.35883	0.613991	0.833832	0.684503	0.788967
TCGA-BT-A20X-01	0.320269	0.28596	0.43191	0.501252	0.290988	0.533408	0.0329609	0.533798	0.49127	0.867862	0.997421	0.536175	0.703437	0.834621	0.917639	0.0323096	0.726653	1.32212	0.167246	0.673559	0.495425	0.453281	0.779653	0.533404	0.0329568	0.46152	0.560254	0.272417	0.658849	0.393304	0.540494	0.589318	0.74195	0.0326513	0.441343	1.15989	0.807688	1.06835	0.47695	0.601785	0.964324	0.940313	0.0323987	0.569234	1.44698	0.453007	0.88668	0.521873	0.770334
TCGA-BT-A2LA-01	0.423338	0.669917	0.573136	0.516578	0.701968	0.56184	0.0125825	0.556181	0.830315	0.935783	1.07718	0.729438	0.934385	0.984724	0.857129	0.0125784	0.811758	1.36716	0.432289	0.759507	0.627947	0.526563	0.542521	0.526471	0.0125794	0.611211	0.93843	0.289809	0.856689	0.346914	0.340969	0.507334	0.414775	0.0125907	0.326625	1.13682	1.00162	1.15773	0.624934	0.64288	1.03128	0.731872	0.0290601	0.0301189	1.51065	0.0143284	0.0143258	0.0143309	0.0143383
TCGA-BT-A2LB-01	0.46666	0.518115	0.607089	0.660901	0.508814	0.667478	0.0937901	0.643725	0.855289	1.15554	1.06651	0.785552	0.785267	0.773463	0.933202	0.0937792	0.864183	1.18882	0.179004	0.813594	0.521258	0.557	0.800511	0.541787	0.093791	0.454755	0.76007	0.435167	1.02711	0.574591	0.696921	0.856057	0.844007	0.0937851	0.592652	1.38387	1.05052	1.02828	0.606502	0.690017	0.910433	0.925219	0.0767039	0.0693995	1.22482	0.578677	1.02078	0.668339	0.747641
TCGA-BT-A2LD-01	0.627463	0.49481	0.523915	0.707864	0.457168	0.56572	0.58454	0.717717	1.41114	0.952613	0.666592	0.729762	0.687674	0.664558	0.724908	0.579664	0.860598	1.0345	0.698276	0.816442	0.744446	0.764345	0.700963	0.849869	0.668891	0.748549	0.889287	0.610077	0.922098	0.593622	0.748491	0.697741	0.83291	0.560202	0.634032	1.47263	1.10511	0.979752	0.616529	0.77555	0.927654	0.928562	0.521688	0.695857	1.31531	0.852004	0.758429	0.688353	0.831819
TCGA-BT-A3PH-01	0.136962	0.253103	0.302895	0.216904	0.388383	0.202542	0.301207	0.301055	1.09148	1.02834	0.940764	0.644564	0.650286	0.921815	0.666853	0.529003	0.644571	1.22837	0.204661	0.495776	0.307185	0.35932	0.446308	0.404887	0.307966	0.301026	0.571175	0.108024	0.629211	0.270101	0.414782	0.597205	0.710412	0.26894	0.230645	1.11325	0.777779	1.01368	0.45968	0.404359	1.2111	0.820728	0.323188	0.494827	1.52705	0.115764	0.812531	0.351744	0.464365
TCGA-BT-A3PJ-01	0.191035	0.0867788	0.611297	0.616255	0.020365	0.622635	0.613022	0.62336	0.0464167	0.571728	0.836733	0.519221	0.564998	0.725851	0.914339	0.561004	0.781771	1.09185	0.0898625	0.472468	0.508084	0.49286	0.870677	0.711895	0.492505	0.520711	0.708452	0.0523634	0.561579	0.44092	0.576532	0.539917	0.935705	0.50455	0.652574	1.32152	0.114649	0.753392	0.442703	0.385355	0.718696	0.827962	0.454061	0.498424	1.13386	0.050226	0.694604	0.549455	0.837334
TCGA-BT-A3PK-01	0.218404	0.31357	0.428581	0.466193	0.410537	0.547903	0.449326	0.499706	0.449213	0.819429	1.08014	0.461051	0.66483	1.03234	0.936829	0.372355	0.810296	1.28682	0.061842	0.391785	0.356927	0.480106	0.520499	0.623716	0.346239	0.346619	0.389086	0.191687	0.735246	0.331131	0.608418	0.772728	0.805118	0.287881	0.473639	1.1325	0.761757	1.09368	0.414936	0.552466	1.11176	1.00362	0.347753	0.712773	1.40056	0.296382	0.981876	0.44974	0.680214
TCGA-BT-A42C-01	0.382183	0.370323	0.399097	0.482162	0.634584	0.620362	0.359661	0.39109	0.923676	0.843916	0.661154	0.543226	0.472377	0.700711	0.660543	0.575818	0.752173	0.95369	0.239863	0.482917	0.345229	0.401017	0.670296	0.532217	0.35221	0.220656	0.819716	0.332871	0.611768	0.357197	0.542673	0.90379	0.764125	0.35354	0.270312	1.27069	1.08456	0.94394	0.534417	0.465446	1.09107	0.823896	0.515377	0.588211	1.45786	0.504562	0.747856	0.448425	0.583418
TCGA-BT-A42E-01	0.28969	0.150832	0.729374	0.658088	0.215514	0.698654	0.660797	0.79602	0.561583	0.849265	0.604574	0.661827	0.611542	0.501023	0.699544	0.698944	0.858203	0.907208	0.189977	0.721378	0.903244	0.86819	0.860594	1.02784	0.688865	0.888367	1.19711	0.279231	0.504781	0.72108	0.799746	0.573616	0.994946	0.653351	0.847363	1.28617	0.795393	0.649723	0.64488	0.509066	0.560214	0.730217	0.570862	0.630213	1.12903	0.428817	0.536148	0.857202	1.03876
TCGA-BT-A42F-01	0.782306	0.261525	0.903647	0.828673	0.423803	0.865329	0.872241	1.01978	0.797256	1.11304	0.730627	0.775972	0.708176	0.603556	0.714446	0.754156	1.00661	0.8433	0.572814	0.598023	0.956834	0.993438	0.681457	1.04629	0.878121	0.812731	1.04538	0.820393	0.64198	0.886332	1.05938	0.746906	1.15749	0.838944	0.91235	1.34455	1.05734	0.623952	0.727811	0.690475	0.650576	0.857502	0.611643	0.716286	1.01208	1.0629	0.611231	0.955795	1.19445
TCGA-C4-A0EZ-01	0.517542	0.786647	0.277672	0.57699	0.710855	0.596651	0.235838	0.715412	1.00834	0.991591	0.957665	0.514448	0.651716	0.895136	0.683283	0.403219	0.715376	1.15841	0.0624625	1.00392	0.245588	0.317167	0.754686	0.317167	0.235838	0.124842	0.869309	0.442286	0.766427	0.403065	0.540937	0.658265	0.633781	0.313822	0.638879	1.23186	1.03745	1.29175	0.253931	0.655903	1.16661	0.806483	0.209269	0.540191	1.32385	0.447205	0.782408	0.158085	0.522689
TCGA-C4-A0F0-01	0.376381	0.421762	0.470346	0.465238	0.534798	0.420803	0.0240364	0.446106	1.19572	0.785967	0.637021	0.559278	0.766365	0.7179	0.848001	0.0240362	0.939953	1.13403	0.497688	0.740283	0.587839	0.6907	0.859041	0.749206	0.0240364	0.315738	0.726189	0.442571	0.83409	0.572743	0.899338	0.86292	1.01402	0.0240363	0.498035	1.35913	0.609772	0.810567	0.497223	0.704254	0.897578	0.957459	0.0240362	0.675766	1.33433	0.460645	0.618238	0.558521	0.854693
TCGA-C4-A0F1-01	0.512383	0.257274	0.276102	0.340511	0.24352	0.557068	0.066104	0.436624	0.437151	1.13234	1.13459	0.29844	0.56808	0.845215	0.993832	0.0290919	0.456676	1.3881	0.0304514	1.16566	0.196651	0.174655	0.825451	0.16615	0.172374	0.196327	0.409901	0.337228	0.596662	0.223742	0.41107	0.865123	0.924532	0.039169	0.263333	1.16087	0.908639	0.903592	0.247776	0.393266	0.768551	0.806411	0.0324753	0.32101	1.30576	0.399327	0.897506	0.286996	0.53257
TCGA-C4-A0F6-01	0.426863	0.525452	0.530052	0.645989	0.609802	0.593988	0.0599581	0.442439	0.899502	1.04061	1.18594	0.542581	0.754995	0.834427	0.795753	0.0490109	0.770493	1.24224	0.413855	0.868737	0.410132	0.591259	0.635275	0.612439	0.059431	0.261131	0.946608	0.381033	1.00966	0.371752	0.652409	0.778723	0.822516	0.0552608	0.330804	1.46397	0.900543	1.0699	0.416088	0.60696	0.937418	0.838726	0.0499774	0.58965	1.23806	0.415598	1.02227	0.416899	0.666491
TCGA-C4-A0F7-01	0.597417	0.501809	0.228878	0.606599	0.686216	0.580485	0.228171	0.221039	1.03685	0.948384	0.858428	0.499418	0.736379	0.919721	0.819481	0.492875	0.39456	1.25341	0.0493749	0.355157	0.0949623	0.109422	0.194514	0.099448	0.0949623	0.0949622	0.898753	0.546723	0.696515	0.245758	0.636462	0.839216	0.786569	0.244893	0.201671	1.33027	1.00503	0.934449	0.270352	0.60382	1.15944	0.850881	0.268146	0.30003	1.48278	0.702091	0.770801	0.219882	0.496278
TCGA-CF-A1HR-01	0.464817	0.411171	0.592581	0.648002	0.503112	0.64343	0.0507035	0.619959	0.919755	0.925367	0.827467	0.750888	0.743038	0.815001	0.753999	0.0506945	0.844668	1.04732	0.206824	0.802858	0.580833	0.540768	0.792248	0.566344	0.0507042	0.474873	0.746582	0.443134	0.76985	0.494093	0.667627	0.808144	0.816257	0.0506994	0.504458	1.20681	0.923814	1.08006	0.628946	0.678636	1.10633	0.940564	0.0506949	0.691359	1.38877	0.541062	0.746489	0.566111	0.666519
TCGA-CF-A1HS-01	0.350825	0.236788	0.303236	0.408307	0.407274	0.437609	0.0170963	0.458902	0.562925	0.830962	0.895729	0.356146	0.880385	0.687266	0.781515	0.0170431	0.661571	1.17	0.463477	0.334885	0.323429	0.564234	0.483287	0.595647	0.0170965	0.261704	0.311606	0.362694	0.79472	0.34463	0.946172	0.792816	1.00047	0.0170452	0.556655	1.55808	0.748439	0.782443	0.27268	0.683338	0.63852	0.776788	0.0170515	0.49148	1.19136	0.442894	0.648596	0.267857	0.881134
TCGA-CF-A27C-01	0.516467	0.14589	0.363319	0.505665	0.418505	0.570539	0.0194825	0.393617	0.849789	0.76347	0.648256	0.327959	0.454398	0.672638	0.579112	0.0194733	0.481373	0.75662	0.135466	0.411261	0.167685	0.179104	0.490369	0.17439	0.0194864	0.13769	0.595308	0.381974	0.405833	0.221909	0.659733	0.921826	0.816194	0.0194753	0.212197	1.39664	1.31044	0.677477	0.431127	0.516782	0.878708	0.707629	0.0194735	0.400477	1.36838	0.431211	0.416617	0.275278	0.63941
TCGA-CF-A3MF-01	0.285661	0.448877	0.26298	0.332272	0.778598	0.462758	0.311178	0.342775	1.44035	0.711612	0.476862	0.344667	0.232902	0.533558	0.449188	0.538756	0.899797	0.742005	0.274285	0.474222	0.238952	0.279469	0.496822	0.322639	0.331644	0.214597	0.823446	0.22554	0.563019	0.173155	0.188923	0.587168	0.446669	0.274217	0.252843	1.36036	1.04867	1.10196	0.358533	0.3374	1.18031	0.836996	0.533323	0.795656	1.47234	0.412159	0.634024	0.256421	0.403249
TCGA-CF-A3MG-01	0.3724	0.24694	0.0591845	0.41095	0.503941	0.447616	0.0591845	0.0578846	0.846328	0.877908	0.592508	0.128668	0.544117	0.689114	0.639	0.128665	0.186517	0.955951	0.0193426	0.261845	0.0179752	0.0416962	0.047054	0.0366078	0.0179751	0.0179745	0.373901	0.217742	0.40313	0.0575051	0.399066	0.905889	0.635575	0.0575053	0.0601068	1.13658	1.12522	0.834522	0.149596	0.39006	1.0368	0.664794	0.149595	0.16704	1.4573	0.483249	0.546304	0.0789822	0.344622
TCGA-CF-A3MH-01	0.508991	0.35052	0.14182	0.479916	0.526317	0.598475	0.126298	0.277592	0.990356	0.917705	0.63574	0.261757	0.544563	0.651383	0.650698	0.220789	0.630677	0.831319	0.0351085	0.0351083	0.132859	0.236057	0.0351078	0.236057	0.125727	0.0804419	0.0351066	0.39986	0.567611	0.232162	0.583589	0.902942	0.848141	0.193948	0.225581	1.39237	1.24958	0.921528	0.203572	0.414228	1.01768	0.786961	0.16351	0.496782	1.50649	0.532133	0.718446	0.143523	0.576517
TCGA-CF-A3MI-01	0.127026	0.132725	0.220749	0.21027	0.783633	0.207065	0.227949	0.213122	1.37357	0.860407	0.795863	0.525927	0.528432	0.715981	0.639408	0.643895	0.870445	0.899823	0.246791	0.526903	0.321987	0.552778	0.763317	0.647758	0.419105	0.236396	0.672334	0.0776114	0.587913	0.342036	0.614359	0.971008	0.77121	0.400936	0.349029	1.43648	0.31913	1.0181	0.540955	0.806809	1.23351	0.838715	0.589317	0.683415	1.43534	0.073224	0.49737	0.389497	0.649104
TCGA-CF-A47S-01	0.512126	0.35649	0.35965	0.663117	0.622529	0.721018	0.304047	0.572871	1.18882	0.958597	0.643002	0.243778	0.628798	0.567962	0.70538	0.200856	0.865561	0.758586	0.00752932	0.0537458	0.346496	0.357727	0.0537998	0.357727	0.301919	0.041454	0.0536482	0.447076	0.602137	0.184448	0.739939	0.841185	0.883568	0.145645	0.443443	1.38086	1.10606	0.772247	0.232237	0.632989	0.960065	0.850993	0.190672	0.676593	1.41565	0.560363	0.578683	0.238035	0.710411
TCGA-CF-A47T-01	0.314953	0.513387	0.11397	0.442999	0.608332	0.388816	0.11397	0.124149	1.28542	1.14191	0.917171	0.420359	0.630572	0.850526	0.581152	0.420359	0.560724	1.11484	0.101469	0.245054	0.0868202	0.137305	0.229138	0.136977	0.0868202	0.0868202	0.458027	0.221277	0.794733	0.126184	0.381738	0.807787	0.448742	0.126184	0.122638	1.43019	1.13898	1.10295	0.277886	0.390766	1.17819	0.609477	0.277886	0.324671	1.48487	0.275982	0.832522	0.124568	0.373826
TCGA-CF-A47V-01	0.509493	0.325563	0.389137	0.54671	0.532467	0.634808	0.389137	0.358609	0.757689	1.09205	0.692815	0.703977	0.621264	0.799433	0.674696	0.703977	0.702089	0.890064	0.0797724	0.635294	0.181323	0.253872	0.554816	0.236345	0.181323	0.181323	0.535771	0.409987	0.813855	0.298702	0.676547	0.81478	0.822493	0.298702	0.316246	1.20212	1.13938	1.11182	0.551887	0.688907	1.22559	0.889017	0.52085	0.442439	1.50502	0.445403	0.664825	0.407104	0.733276
TCGA-CF-A47W-01	0.593752	0.425628	0.172629	0.591628	0.687211	0.694841	0.172629	0.460909	1.16201	0.727911	0.710113	0.137235	0.581558	0.687884	0.595829	0.137235	0.655677	0.722858	0.0210005	0.0210004	0.155695	0.085979	0.0210004	0.085979	0.171441	0.0995891	0.0209997	0.433992	0.5239	0.078786	0.579712	0.734973	0.716005	0.078786	0.415507	1.50303	1.06055	0.815091	0.241511	0.467663	1.09179	0.739193	0.241511	0.619608	1.36703	0.46859	0.525471	0.173857	0.57546
TCGA-CF-A47X-01	0.54447	0.302553	0.237389	0.602022	0.529884	0.624749	0.312615	0.349601	1.07829	1.00825	0.54799	0.270067	0.534888	0.702089	0.608265	0.315016	0.689693	0.886995	0.0527168	0.328315	0.221572	0.24819	0.303687	0.249541	0.307179	0.149091	0.137549	0.494232	0.587055	0.306531	0.64952	0.846967	0.730114	0.260178	0.332689	1.30825	1.30205	0.997939	0.299179	0.630404	1.16774	0.83882	0.265221	0.592028	1.41787	0.580127	0.466544	0.233327	0.640917
TCGA-CF-A47Y-01	0.360799	0.661679	0.649447	0.505925	0.917041	0.56521	0.408998	0.353834	1.41643	0.730955	0.597443	0.229341	0.526792	0.609087	0.559583	0.280992	0.734709	0.732084	0.245367	0.684729	0.274283	0.171928	0.464427	0.178315	0.370236	0.144189	0.563324	0.234444	0.409616	0.229537	0.471241	0.604019	0.662998	0.212755	0.273992	1.31473	1.01482	0.78006	0.328301	0.380623	1.04834	0.706211	0.34647	0.574838	1.46885	0.312616	0.419809	0.271303	0.527876
TCGA-CF-A5U8-01	0.532084	0.278436	0.310614	0.615301	0.625815	0.559802	0.0198554	0.308123	1.4997	0.768511	0.773714	0.396689	0.548166	0.625131	0.593652	0.0198336	0.598122	0.759864	0.318938	0.351471	0.281226	0.338883	0.518181	0.365488	0.0198562	0.22978	0.760051	0.356483	0.4246	0.215495	0.530924	0.628853	0.704543	0.0198427	0.219616	1.28594	1.11145	0.672337	0.461765	0.424162	1.06965	0.695376	0.0198275	0.466258	1.47896	0.423692	0.437075	0.278681	0.560577
TCGA-CF-A5UA-01	0.51525	0.464874	0.419043	0.627153	0.486555	0.673231	0.4187	0.458468	1.21935	0.923399	0.617533	0.422702	0.635008	0.582221	0.692657	0.421142	0.744629	1.00086	0.220072	0.624736	0.218424	0.281083	0.654848	0.280401	0.218424	0.218423	0.270282	0.415817	0.643992	0.324963	0.562498	0.615692	0.739254	0.324601	0.370569	1.3464	1.20165	0.936758	0.377103	0.545212	0.988072	0.851592	0.37603	0.450637	1.34085	0.595074	0.594427	0.385376	0.592236
TCGA-CF-A7I0-01	0.318093	0.42503	0.477013	0.520601	0.587481	0.530866	0.499459	0.439462	0.83005	0.932948	1.0483	0.556674	0.621209	1.00494	0.747096	0.65511	0.852175	1.09092	0.387702	0.777029	0.475653	0.516196	0.859898	0.56535	0.511523	0.305903	0.616169	0.289731	0.665063	0.317865	0.543323	0.766012	0.696355	0.34048	0.294063	1.12494	0.888668	1.2818	0.531545	0.577577	1.28717	0.886248	0.611534	0.654395	1.43393	0.321515	0.805973	0.394661	0.533898
TCGA-CF-A8HX-01	0.56234	0.520766	0.129558	0.571911	0.670321	0.608932	0.129558	0.495174	1.47356	1.00266	0.864692	0.232006	0.607014	0.60505	0.581287	0.232003	0.795332	0.984509	0.328681	0.359718	0.0928248	0.200923	0.291736	0.200925	0.0949152	0.0791195	0.7329	0.405427	0.774324	0.115942	0.55741	0.769594	0.692458	0.115942	0.502813	1.66987	1.14946	0.886665	0.179012	0.444527	0.924472	0.666086	0.179011	0.563211	1.45585	0.436523	0.62264	0.205079	0.456142
TCGA-CF-A8HY-01	0.371125	0.268093	0.326625	0.447422	0.498108	0.360742	0.0624997	0.370204	1.52945	1.01812	0.5266	0.470597	0.519902	0.594653	0.535513	0.056033	0.970684	0.805733	0.414465	0.342677	0.231632	0.386203	0.430557	0.4082	0.0613378	0.16025	0.362215	0.260642	0.679459	0.284827	0.625251	0.793429	0.647909	0.0574459	0.297631	1.41353	1.2701	0.831222	0.508715	0.601082	1.02428	0.738897	0.0560604	0.75336	1.54604	0.258322	0.508212	0.291371	0.573033
TCGA-CF-A9FF-01	0.894333	0.647908	0.508254	0.731865	0.830085	0.828875	0.0608298	0.6434	1.14295	1.01892	0.961904	0.488384	0.624232	0.900398	0.712347	0.0608295	0.859534	1.06337	0.550432	0.777756	0.499267	0.555725	0.804991	0.581697	0.0608298	0.364229	0.895912	0.65541	0.848194	0.416431	0.599576	0.754449	0.709948	0.0608298	0.424001	1.09854	1.26306	1.24699	0.444311	0.64241	1.2315	0.827557	0.0608295	0.635492	1.38766	0.643186	0.779575	0.39487	0.633835
TCGA-CF-A9FH-01	0.575986	0.379608	0.299519	0.489354	0.817406	0.678668	0.289557	0.331371	1.35402	0.801893	0.579456	0.281112	0.392479	0.592863	0.607548	0.259332	0.441911	0.813365	0.0834862	0.101838	0.212835	0.173405	0.0816248	0.153426	0.212835	0.212835	0.567371	0.397898	0.517704	0.305176	0.455805	1.13265	0.837072	0.293331	0.371704	1.4411	1.06069	0.853992	0.273405	0.353186	1.04003	0.799866	0.255943	0.301005	1.4833	0.513745	0.465213	0.365741	0.442119
TCGA-CF-A9FL-01	0.459019	0.366361	0.370612	0.568531	0.413529	0.52596	0.383439	0.367604	0.765955	1.13075	1.10717	0.605172	0.743205	0.899511	0.795592	0.642071	0.702731	1.28329	0.447253	0.683407	0.402533	0.536437	0.568548	0.544366	0.412331	0.240354	0.704135	0.344188	0.790418	0.334919	0.636764	0.699508	0.731877	0.35567	0.264558	1.31207	0.98543	1.07353	0.496782	0.693311	1.09694	0.827654	0.451364	0.465285	1.40325	0.348372	0.833095	0.354948	0.590526
TCGA-CF-A9FM-01	0.547784	0.307854	0.4056	0.604903	0.493306	0.701522	0.359805	0.563377	0.827946	1.04926	0.707174	0.258237	0.667498	0.633628	0.713518	0.224412	0.789013	0.81534	0.0160992	0.0689822	0.322824	0.415962	0.0689824	0.415962	0.28673	0.123292	0.0689785	0.483069	0.708003	0.151816	0.851533	0.951352	0.97341	0.140387	0.486081	1.37167	1.15029	0.820093	0.354771	0.693867	1.00695	0.932723	0.302271	0.661031	1.31592	0.569027	0.625192	0.225639	0.793894
TCGA-CU-A0YN-01	0.375078	0.303099	0.573915	0.543249	0.332017	0.548411	0.216426	0.632532	0.481616	1.00076	1.1218	0.666521	0.832293	0.775427	0.876877	0.110821	1.0093	1.28683	0.181056	0.585831	0.660632	0.660445	0.637032	0.71976	0.190094	0.642142	0.630459	0.400181	0.940549	0.599421	0.784393	0.671998	0.835686	0.182593	0.76404	1.31346	0.799538	0.996892	0.609904	0.63644	0.720228	0.86052	0.154385	0.641273	1.22696	0.516862	0.951886	0.58718	0.804728
TCGA-CU-A0YO-01	0.556215	0.529781	0.432023	0.741716	0.607043	0.747254	0.0239777	0.638389	1.05212	1.17536	0.896195	0.595395	0.725724	0.835286	0.787598	0.0239732	0.903554	1.11326	0.150627	0.776544	0.377678	0.674207	0.816033	0.692187	0.0239783	0.299562	0.530445	0.522736	0.816203	0.533565	0.823088	0.902875	0.92519	0.0239747	0.55428	1.24554	1.19861	0.985857	0.611482	0.742041	1.0624	0.941789	0.0239744	0.699995	1.33676	0.556984	0.865396	0.53221	0.750842
TCGA-CU-A0YR-01	0.383122	0.276265	0.478679	0.584009	0.265311	0.525196	0.62881	0.631003	0.579571	0.827892	0.921871	0.619695	0.865752	0.874467	1.01332	0.624315	0.774654	1.10613	0.12795	0.871171	0.523262	0.596584	0.76922	0.574328	0.601944	0.507306	0.592848	0.393191	0.934906	0.547446	0.942434	0.853814	1.0845	0.541106	0.589355	1.30907	0.788552	1.04673	0.538097	0.808201	0.978115	1.08936	0.362707	0.373437	1.21311	0.502285	0.932804	0.561019	0.911282
TCGA-CU-A3KJ-01	0.106564	0.108344	0.556144	0.480248	0.0896746	0.576655	0.0305037	0.574541	0.183633	0.943437	0.840331	0.709042	0.572217	0.664183	0.92451	0.0305015	0.883107	1.17811	0.325962	0.487174	0.542397	0.356247	0.709036	0.598081	0.0305008	0.448697	0.663256	0.0561882	0.339335	0.449368	0.407706	0.485303	0.709064	0.0305009	0.436919	1.07267	0.55634	0.654075	0.445257	0.292407	0.457951	0.627005	0.0305023	0.4348	1.00243	0.100321	0.730583	0.551328	0.752408
TCGA-CU-A3QU-01	0.161728	0.189465	0.17777	0.295668	0.318019	0.54355	0.27811	0.25844	0.539359	0.486885	0.55751	0.251737	0.298586	0.709872	0.719962	0.324449	0.472743	1.03142	0.0651672	0.623864	0.199441	0.342168	0.662219	0.576309	0.309575	0.136795	1.05034	0.154437	0.521487	0.133916	0.193432	0.580931	0.583566	0.219229	0.17368	1.10052	0.607511	0.924597	0.24927	0.732959	0.868897	0.784488	0.350988	0.404486	1.30546	0.417789	0.741289	0.234312	0.606472
TCGA-CU-A3YL-01	0.246013	0.372249	0.506793	0.526928	0.44009	0.562307	0.556531	0.532048	0.787519	1.02908	0.739421	0.646226	0.609534	0.816815	0.675562	0.785185	0.915569	0.889638	0.49365	0.695769	0.561872	0.58516	0.798347	0.691074	0.60563	0.466188	0.657984	0.206719	0.686501	0.4325	0.549499	0.778526	0.699687	0.465661	0.413523	1.17309	1.00251	1.18844	0.656852	0.674595	1.31969	0.944364	0.790686	0.740807	1.45652	0.265586	0.664914	0.451688	0.590473
TCGA-CU-A5W6-01	0.476912	0.486766	0.569313	0.601064	0.665293	0.562787	0.54452	0.417172	1.26702	1.07592	0.901424	0.361172	0.812698	0.844	0.796067	0.28214	0.61779	1.11478	0.0410848	0.041114	0.49256	0.551003	0.0419856	0.550999	0.482914	0.27913	0.0405718	0.39024	0.831084	0.151575	0.781545	1.01635	0.921714	0.13369	0.343128	1.40711	0.958758	0.986257	0.349216	0.735197	1.09844	0.905818	0.281541	0.462143	1.39826	0.403316	0.743563	0.340547	0.72139
TCGA-CU-A72E-01	0.486776	0.318873	0.367813	0.545755	0.32704	0.573554	0.0163628	0.524369	0.538782	1.42622	1.15409	0.464928	0.630003	0.85148	0.93624	0.0157632	0.532243	1.29775	0.0255933	0.804685	0.220772	0.218747	0.605291	0.199358	0.017375	0.212558	0.739232	0.318505	0.734213	0.208407	0.547012	0.770915	0.999257	0.015822	0.192586	1.21768	1.12649	0.91252	0.292934	0.456081	0.91992	0.899133	0.139721	0.177214	1.17471	0.363289	0.881433	0.261659	0.568245
TCGA-DK-A1A3-01	0.360079	0.410982	0.517918	0.532489	0.409743	0.633012	0.673821	0.613643	0.634372	1.01206	1.09674	0.621342	0.755702	0.931263	0.93624	0.796887	0.853887	1.20179	0.196287	0.991947	0.533215	0.694729	0.84932	0.819553	0.621496	0.485086	0.666237	0.362696	0.640295	0.403623	0.543355	0.634916	0.839905	0.530235	0.508638	1.07584	0.928009	1.04566	0.482692	0.641296	0.944919	0.97646	0.591856	0.653172	1.22501	0.53549	0.940251	0.469073	0.759264
TCGA-DK-A1A5-01	0.308578	0.404589	0.426994	0.590344	0.407978	0.604137	0.542542	0.508217	0.594956	1.15337	1.29708	0.534737	0.751615	0.833474	0.878609	0.689466	0.754634	1.43951	0.355209	0.672478	0.391784	0.56385	0.580026	0.588974	0.499585	0.294803	0.544208	0.208879	0.937511	0.467674	0.59152	0.774944	0.776561	0.38943	0.402045	1.29906	0.601672	1.02715	0.344276	0.497938	0.75387	0.775493	0.355019	0.46767	1.15114	0.204839	1.01132	0.400157	0.653964
TCGA-DK-A1A6-01	0.154553	0.0851181	0.521513	0.400909	0.133351	0.409668	0.216453	0.502989	0.220791	1.05417	0.910314	0.942677	0.769045	0.690807	0.812274	0.216356	1.04852	1.14857	0.44249	0.704195	0.938428	0.760184	0.636707	0.859514	0.216403	0.801666	0.895834	0.126197	0.725001	0.883644	0.881119	0.738839	0.99787	0.216418	0.784867	1.25505	0.621319	0.863074	0.748166	0.61385	0.743569	0.844837	0.216376	0.585033	1.08513	0.119637	0.70873	0.869369	0.928438
TCGA-DK-A1A7-01	0.839604	0.506788	0.577286	0.677096	0.693172	0.739686	0.637617	0.653897	1.30741	1.08165	0.872073	0.554821	0.681603	0.780146	0.708773	0.695786	0.91399	1.09796	0.56391	0.615024	0.595482	0.594222	0.772623	0.621941	0.68585	0.508299	0.94161	0.663305	0.716328	0.489536	0.661872	0.792371	0.732508	0.538399	0.455363	1.36314	1.26732	0.984692	0.529221	0.600046	1.08721	0.757685	0.689873	0.744665	1.35049	0.652123	0.563148	0.438788	0.524337
TCGA-DK-A1AA-01	0.586247	0.329486	0.128803	0.471938	0.395222	0.537224	0.127217	0.411748	0.6153	1.18238	0.79587	0.501867	0.655758	0.700903	0.660869	0.486408	0.694312	0.930911	0.00906299	0.0139878	0.119554	0.258632	0.0139875	0.258632	0.113036	0.0249208	0.0139858	0.455194	0.889351	0.309937	0.793983	0.934367	0.942138	0.30289	0.317048	1.51707	1.36153	0.917488	0.354879	0.664459	1.0297	0.822596	0.344159	0.50469	1.49045	0.377743	0.775184	0.172907	0.770132
TCGA-DK-A1AB-01	0.449998	0.623238	0.562535	0.695228	0.416223	0.712133	0.49405	0.651044	0.872141	1.21184	1.31064	0.508144	0.911582	0.796139	1.0012	0.343859	0.825642	1.41379	0.0392852	0.23793	0.432955	0.662239	0.238166	0.662239	0.377053	0.382027	0.237904	0.411974	0.972416	0.212355	0.692182	0.678736	0.846437	0.185189	0.54785	1.21818	0.803747	1.00396	0.424753	0.592257	0.627215	0.84116	0.387968	0.520756	1.09193	0.555017	1.12501	0.34086	0.727856
TCGA-DK-A1AC-01	0.122028	0.0893731	0.541137	0.410323	0.0898226	0.437379	0.0744924	0.513181	0.114312	1.00922	0.929799	0.836416	0.579206	0.736486	0.91868	0.0744428	1.08031	1.07251	0.464449	0.957779	0.921907	0.68842	0.891773	0.980002	0.0744501	0.879673	1.05469	0.137048	0.52821	0.668051	0.448172	0.529889	0.744645	0.0744592	0.726385	0.886489	0.707435	0.857438	0.715578	0.499502	0.72342	0.880197	0.0744748	0.865724	1.01336	0.394362	0.996582	0.891386	0.862718
TCGA-DK-A1AD-01	0.381495	0.407917	0.506934	0.644911	0.447945	0.608898	0.62735	0.554392	0.782942	1.40206	1.04829	0.689625	0.749546	0.76533	0.917267	0.847231	0.950483	1.39258	0.166023	0.786502	0.466759	0.656488	0.661274	0.650097	0.59378	0.285223	0.751082	0.369702	0.706598	0.500956	0.663611	0.74661	0.776413	0.52597	0.464314	1.16134	1.12603	0.866633	0.594034	0.627468	0.882502	0.840992	0.572964	0.525298	1.14414	0.476101	0.753954	0.51507	0.753032
TCGA-DK-A1AE-01	0.804946	0.526207	0.526801	0.630297	0.677139	0.728533	0.506556	0.546017	1.25987	1.08178	0.937988	0.75479	0.775811	0.83543	0.724196	0.687048	0.80841	1.33706	0.160804	1.62567	0.395254	0.330293	1.1481	0.295689	0.392214	0.388783	0.729941	0.710851	0.627627	0.483543	0.531571	0.586999	0.711785	0.471193	0.543795	1.34241	0.956441	0.829236	0.497011	0.476907	0.79894	0.714536	0.490249	0.54302	1.29314	0.810759	0.610595	0.544096	0.583528
TCGA-DK-A1AF-01	0.410209	0.385486	0.595125	0.58224	0.472418	0.636847	0.404294	0.612877	0.491818	1.10333	1.20754	0.845428	0.882641	1.11645	1.06626	0.288942	1.01432	1.31106	0.241404	0.652307	0.652818	0.678307	0.838671	0.804751	0.382825	0.587194	0.685055	0.403494	0.877604	0.566188	0.697426	0.792216	0.86868	0.385579	0.629295	1.00331	0.959726	1.17536	0.760406	0.834529	1.20766	1.10757	0.299709	0.801147	1.25894	0.498368	1.01697	0.711199	0.840113
TCGA-DK-A1AG-01	0.470277	0.437846	0.535035	0.67168	0.660958	0.739724	0.0311767	0.555781	0.995706	0.941971	0.719625	0.639874	0.456111	0.725235	0.668087	0.0311756	0.756832	0.78261	0.285686	0.531521	0.625917	0.439217	0.969898	0.70141	0.0311766	0.398507	0.776556	0.364423	0.504554	0.432068	0.76199	0.754738	0.995074	0.0311776	0.268409	1.06667	1.09927	0.813291	0.663889	0.337156	1.07052	0.871621	0.0311749	0.682984	1.43343	0.431362	0.605924	0.562574	0.645842
TCGA-DK-A2HX-01	0.195356	0.300507	0.328112	0.358602	0.327947	0.429565	0.00943313	0.364189	0.366383	0.819336	1.23363	0.474838	0.769189	1.0231	1.04449	0.00941489	0.750574	1.39736	0.0342958	0.406207	0.291854	0.410458	0.507676	0.553467	0.00942948	0.25174	0.349551	0.172827	0.805201	0.286811	0.450826	0.680617	0.713195	0.00942098	0.328957	1.05142	0.672147	1.12358	0.37078	0.641695	0.915459	0.967703	0.00942052	0.487344	1.22849	0.272053	1.09999	0.288664	0.654478
TCGA-DK-A2I1-01	0.777163	0.555256	0.614322	0.847388	0.587904	0.865764	0.0114039	0.674774	0.781279	1.15782	1.07495	0.622787	0.901015	0.848387	0.960465	0.0101618	0.811788	1.1573	0.264096	0.920271	0.539241	0.596716	0.83242	0.559907	0.0119726	0.515062	0.647639	0.677779	0.952213	0.553254	0.84754	0.90332	1.03229	0.0108267	0.492846	1.25213	1.18686	1.07571	0.45881	0.851233	0.99441	1.02105	0.0103038	0.580662	1.16571	0.802519	1.07948	0.534325	0.897306
TCGA-DK-A2I2-01	0.279198	0.463163	0.447958	0.642241	0.502646	0.648207	0.547398	0.609995	0.85529	0.775125	0.929187	0.48745	0.927682	0.772405	0.901326	0.463582	0.799344	1.13217	0.0636317	0.550321	0.421355	0.645905	0.759005	0.666959	0.543353	0.271341	0.582916	0.261571	0.937952	0.492913	0.998804	0.802418	1.07741	0.507236	0.636661	1.42945	0.683212	0.744906	0.550197	0.697197	0.735117	0.849508	0.482724	0.534992	1.04926	0.29887	0.821959	0.553946	0.982618
TCGA-DK-A2I4-01	0.475954	0.317844	0.815619	0.705971	0.397792	0.758357	0.812046	0.845383	0.561794	1.1062	0.845092	0.955737	0.77685	0.760176	0.944732	0.899888	1.11172	0.957765	0.435811	0.796982	0.987707	0.88772	0.816231	0.995634	0.902735	0.810352	0.996079	0.501668	0.854921	0.911396	0.901899	0.711114	1.08691	0.875152	0.821745	1.12494	1.00884	0.882495	0.833609	0.740382	0.755305	0.97177	0.63138	0.692846	0.939605	0.659038	0.965136	0.98592	1.11947
TCGA-DK-A2I6-01	0.68577	0.509269	0.287251	0.50015	0.593421	0.636556	0.277069	0.285957	1.22646	0.942056	0.957627	0.316458	0.585349	0.821993	0.701738	0.289433	0.365422	1.41908	0.0438812	0.608266	0.216912	0.310741	0.558311	0.267036	0.216912	0.216912	0.293448	0.542809	0.655922	0.204257	0.406181	0.584894	0.667122	0.19943	0.230157	1.43957	0.866117	0.804866	0.21449	0.358886	0.767005	0.652698	0.205021	0.2652	1.31485	0.656631	0.632897	0.292216	0.518539
TCGA-DK-A3IK-01	0.498225	0.670153	0.410795	0.610639	0.596377	0.679	0.404277	0.411589	1.14266	1.08068	1.131	0.633542	0.694101	0.86238	0.801289	0.570686	0.599936	1.30938	0.115784	0.705239	0.312415	0.300404	0.509927	0.281505	0.311705	0.314104	0.556119	0.455461	0.855062	0.282896	0.53157	0.668086	0.695839	0.279255	0.30562	1.32816	1.1031	1.18974	0.378437	0.570032	1.01434	0.815372	0.334092	0.363665	1.45536	0.625927	0.85814	0.391518	0.524199
TCGA-DK-A3IL-01	0.815919	0.540719	0.24317	0.587806	0.558484	0.665391	0.0178183	0.371665	1.09872	1.21781	1.08688	0.407504	0.703154	0.870383	0.74899	0.0176965	0.685209	1.20818	0.384288	0.583334	0.230246	0.338174	0.425684	0.335065	0.0180605	0.148801	0.99311	0.623428	0.689179	0.456857	0.506711	0.711103	0.616135	0.0181965	0.286856	1.25281	1.2088	0.990051	0.258819	0.513978	0.969876	0.723135	0.0174651	0.463163	1.4262	0.602868	0.845937	0.234174	0.53394
TCGA-DK-A3IM-01	0.693978	0.252614	0.323773	0.441141	0.510495	0.525121	0.323773	0.241411	0.958621	0.960678	0.726708	0.180084	0.593864	0.602524	0.622346	0.180084	0.40637	1.08851	0.0169157	0.0169196	0.238838	0.190326	0.0169303	0.190326	0.248146	0.0288053	0.016911	0.640859	0.548741	0.120316	0.583181	0.544406	0.761987	0.120316	0.216029	1.70346	0.838068	0.678275	0.134686	0.384215	0.533826	0.669504	0.134686	0.298423	1.31686	0.811097	0.54995	0.157645	0.609779
TCGA-DK-A3IN-01	0.41651	0.668239	0.571767	0.66034	0.701528	0.663047	0.0226738	0.621401	1.10524	1.13675	1.04655	0.670599	0.855306	0.886538	1.01353	0.0226715	0.899955	1.22454	0.140446	0.715361	0.542354	0.795837	0.728302	0.813123	0.0226734	0.477127	0.690116	0.435424	0.888994	0.552322	0.888313	0.950104	0.99814	0.0226727	0.624903	1.20558	0.986085	0.920188	0.533308	0.792199	0.826358	0.940296	0.0226722	0.60783	1.1348	0.554263	0.961731	0.584808	0.888105
TCGA-DK-A3IQ-01	0.466665	0.450969	0.198168	0.556998	0.576987	0.584276	0.197441	0.192152	0.877305	0.936936	1.57612	0.326395	0.765319	1.09444	1.00832	0.286895	0.295472	1.22535	0.130026	0.37448	0.152462	0.196084	0.392825	0.190944	0.152462	0.152462	0.243801	0.198848	1.01634	0.158199	0.448988	1.23424	0.689553	0.157222	0.173224	0.897734	0.911256	1.20638	0.0902447	0.655105	0.903547	0.904689	0.090239	0.269716	1.24561	0.263196	1.16458	0.176435	0.466348
TCGA-DK-A3IS-01	0.180874	0.146362	0.326945	0.433627	0.189217	0.376032	0.0301914	0.446549	0.524913	0.977681	0.70101	0.644056	0.557931	0.773316	0.703029	0.0301911	0.770275	1.02732	0.324551	0.576084	0.477032	0.397266	0.799144	0.485805	0.0301913	0.424095	0.636507	0.129431	0.672007	0.34903	0.563452	1.04291	0.714052	0.0301912	0.355347	1.44052	0.787119	0.798004	0.560099	0.506461	1.04095	0.789468	0.0441102	0.0569224	1.38972	0.220529	0.486802	0.459888	0.562688
TCGA-DK-A3IT-01	0.541338	0.491875	0.401716	0.655464	0.591194	0.727525	0.550062	0.6017	0.799258	0.923617	0.992315	0.500041	0.751492	0.895595	0.934204	0.65368	0.844671	1.22267	0.316911	0.593594	0.452176	0.671461	0.63879	0.695384	0.549879	0.349432	0.414295	0.526363	0.742839	0.499043	0.589968	0.804436	0.818995	0.500015	0.450933	1.15989	0.96386	1.0527	0.331301	0.709086	1.01426	1.00018	0.407035	0.651107	1.34778	0.755658	0.959311	0.339074	0.700427
TCGA-DK-A3IU-01	1.19883	0.767547	1.14171	1.06442	0.733146	1.13319	0.739053	1.20384	1.1314	1.16056	0.853558	1.02047	0.800922	0.735089	0.864922	0.661085	1.18909	0.968021	1.05823	1.0518	1.21579	1.15741	0.810009	1.16625	0.701565	1.23127	1.24758	1.09245	0.876814	1.03615	0.992428	0.768837	1.1456	0.744757	1.09111	1.21747	1.06258	0.808405	0.893632	0.725363	0.771116	0.961156	0.381924	0.390798	0.975865	1.11625	0.889971	1.05832	1.08606
TCGA-DK-A3IV-01	0.998036	0.428088	0.931019	0.855753	0.543751	0.899604	0.0436921	1.0992	0.911179	0.960898	0.598263	0.78301	0.646079	0.593748	0.636662	0.0436923	1.06041	0.900102	0.79205	0.601914	0.867777	0.934208	0.908925	0.958159	0.0436921	0.927947	0.993127	0.953567	0.658289	0.794698	0.932407	0.652801	0.962763	0.0436921	1.10646	1.20291	1.07944	0.757473	0.814356	0.630058	0.78791	0.792399	0.0436924	0.913958	1.03246	1.04155	0.700539	0.950332	0.965662
TCGA-DK-A3WW-01	0.157684	0.0590965	0.704266	0.624311	0.0562707	0.647784	0.687437	0.698949	0.170683	0.749745	0.520675	0.692507	0.660613	0.425386	0.704602	0.784815	0.850979	0.92042	0.130104	0.52032	1.13954	0.787782	0.975866	0.967011	0.885733	0.973076	1.24742	0.11608	0.370259	0.904355	0.844563	0.538091	1.00873	0.801513	0.782853	1.30541	0.559862	0.623126	0.605149	0.534413	0.574408	0.712275	0.514343	0.443581	1.0732	0.190826	0.469179	1.02748	1.07151
TCGA-DK-A3WX-01	0.235327	0.333464	0.470019	0.458206	0.554404	0.461445	0.469672	0.464682	0.785776	0.907419	1.115	0.935871	0.738824	0.827037	1.00972	1.04503	0.982155	1.24645	0.0795591	0.772815	0.735678	0.577124	0.750698	0.807517	0.786109	0.588136	0.832373	0.226682	0.657898	0.603073	0.460004	0.724783	0.850365	0.689103	0.598127	0.902497	0.229882	0.924499	0.688956	0.442395	0.695595	0.882077	0.65359	0.594884	1.08531	0.226379	1.08018	0.829141	0.669603
TCGA-DK-A3WY-01	1.56217	0.952665	1.15945	1.23167	0.912747	1.20147	1.06064	1.26301	1.17543	1.17011	0.717372	0.862741	0.807914	0.711416	0.72761	0.810298	1.00214	0.848671	1.02417	1.09033	0.798813	1.01975	0.798333	0.874753	0.793261	0.804545	1.1122	1.27037	0.797385	0.873276	0.956611	0.716454	1.03589	0.832292	1.04811	1.17362	1.12157	0.888624	0.638534	0.782708	0.776299	0.877689	0.616812	0.802794	0.997184	1.24015	0.750004	0.880453	0.803229
TCGA-DK-A3X1-01	0.203126	0.171825	0.243509	0.357789	0.147181	0.294272	0.0445193	0.297726	0.367611	1.36612	1.06056	0.602895	0.770795	0.859078	0.820289	0.0390501	0.757765	1.34167	0.270813	0.593009	0.292985	0.31933	0.594964	0.3023	0.0449106	0.232806	0.662247	0.190662	0.692928	0.349798	0.583916	0.708846	0.658523	0.0409258	0.298534	1.18394	0.909284	1.01839	0.410722	0.589841	0.904817	0.78579	0.0394704	0.5049	1.33167	0.290276	0.818266	0.360075	0.605541
TCGA-DK-A3X2-01	0.548253	0.608318	0.350758	0.545395	0.68458	0.597977	0.0363811	0.357007	1.34818	1.1883	0.686637	0.416128	0.702283	0.58834	0.640895	0.0363438	0.601615	1.03095	0.556875	0.689324	0.309787	0.526713	0.407947	0.571188	0.036372	0.1891	0.52031	0.550878	0.708512	0.342592	0.621084	0.772398	0.731719	0.0363883	0.301117	1.4912	1.1902	0.913208	0.3474	0.710791	0.821297	0.794269	0.0363509	0.445146	1.50533	0.712562	0.727257	0.326113	0.64092
TCGA-DK-A6AV-01	0.581133	0.445239	0.592365	0.721343	0.55199	0.70225	0.0205003	0.72727	0.964831	1.07195	0.759407	0.589196	0.677343	0.765801	0.722011	0.0203153	0.961287	1.09115	0.284489	0.778423	0.625867	0.718831	0.805709	0.732155	0.0204668	0.4751	0.730219	0.519111	0.743309	0.575204	0.784825	0.825842	0.856614	0.020434	0.578587	1.20693	1.14732	0.963344	0.524943	0.723541	1.02864	0.88345	0.0203278	0.770429	1.43159	0.546134	0.682202	0.495418	0.668336
TCGA-DK-A6AW-01	0.180546	0.180425	0.180546	0.180189	0.180446	0.180479	0.15411	0.386465	0.332689	0.801918	0.567056	0.506367	0.484531	0.704751	0.624337	0.0596656	0.798322	0.90737	0.197202	0.29854	0.371949	0.120111	0.794782	0.200696	0.086351	0.298598	0.293126	0.206909	0.364208	0.302829	0.189855	0.333144	0.421296	0.062428	0.26769	0.666805	0.83977	1.05341	0.463922	0.301484	1.1975	0.907837	0.0438971	0.0426243	1.61399	0.614723	0.668562	0.401058	0.391259
TCGA-DK-A6B0-01	0.619007	0.409201	0.332302	0.600474	0.786895	0.645715	0.0177731	0.233296	1.54998	0.782408	0.638109	0.340147	0.600107	0.592089	0.538086	0.0177735	0.534732	0.730805	0.353647	0.592345	0.263688	0.348469	0.648267	0.387698	0.0177736	0.160327	0.553627	0.529795	0.574818	0.24314	0.60546	0.834006	0.763582	0.0177731	0.209257	1.43296	1.1345	0.706868	0.451652	0.520851	1.05024	0.827347	0.0177733	0.378931	1.46555	0.667853	0.483498	0.356143	0.676128
TCGA-DK-A6B1-01	0.354792	0.364987	0.409171	0.545621	0.464103	0.612885	0.0309228	0.467106	0.678404	0.862059	0.876309	0.53993	0.663757	0.913596	0.776785	0.0306483	0.767638	1.16385	0.446654	0.542153	0.385208	0.478993	0.565006	0.561273	0.0308015	0.273775	0.784672	0.314866	0.848246	0.396372	0.608562	0.915439	0.743115	0.0308169	0.341636	1.24917	0.859355	1.24484	0.504266	0.644246	1.17817	0.864272	0.0307648	0.567912	1.4184	0.331443	0.968139	0.40957	0.62288
TCGA-DK-A6B2-01	0.497029	0.471001	0.65046	0.732258	0.540193	0.742983	0.699268	0.719394	0.74352	1.20922	1.0376	0.766764	0.892279	0.864169	0.934051	0.765964	1.05937	1.16097	0.290121	0.896724	0.699334	0.909062	0.808839	0.93423	0.722628	0.652761	0.821703	0.55311	1.00511	0.727819	0.846254	0.935806	0.970016	0.66341	0.689888	1.29614	1.11052	1.06173	0.699014	0.891225	0.977706	1.04546	0.668393	0.819893	1.27262	0.70021	0.896637	0.608252	0.869899
TCGA-DK-A6B5-01	0.421681	0.233847	0.70169	0.697209	0.400113	0.721582	0.0170366	0.670869	0.742793	1.26543	0.870893	0.788611	0.747468	0.586531	0.760848	0.017035	0.895358	1.0585	0.67104	0.702213	0.66641	0.67616	0.945063	0.73777	0.0170358	0.465432	0.883849	0.378509	0.785035	0.586727	0.80609	0.744154	0.939324	0.0170342	0.561452	1.48392	1.02249	0.760662	0.634536	0.543006	0.691888	0.768445	0.0170374	0.687644	1.16505	0.531657	0.695456	0.680217	0.875999
TCGA-DK-A6B6-01	0.914328	0.387966	0.76673	0.840727	0.581179	0.970003	0.336741	1.1104	0.945089	1.09542	0.74008	0.659809	0.745273	0.556283	0.741326	0.290129	1.05066	0.992522	0.242424	0.865516	0.779067	0.859966	1.13083	0.891196	0.319384	0.734273	1.04801	0.77536	0.634492	0.589146	0.847612	0.803483	0.970274	0.290036	0.916191	1.2524	1.13144	0.674124	0.668561	0.616662	0.747553	0.823482	0.307653	0.977492	0.964119	0.804572	0.60926	0.832188	0.925272
TCGA-DK-AA6L-01	0.490015	0.394999	0.569429	0.663174	0.372765	0.609421	0.0359495	0.789725	1.49108	1.40941	0.790685	0.599013	0.719782	0.5831	0.803335	0.035803	0.806449	0.954537	0.10686	0.699303	0.466892	0.452506	0.654813	0.43107	0.0359857	0.417255	0.556065	0.398747	0.811052	0.598486	0.887587	0.799385	1.07996	0.0358381	0.610195	1.46869	1.19145	0.794013	0.56313	0.662247	0.746712	0.841424	0.0358189	0.618326	1.17844	0.322709	0.795806	0.608093	0.951608
TCGA-DK-AA6M-01	0.435887	0.381384	0.472093	0.676426	0.388647	0.705279	0.774225	0.850585	0.646179	1.29808	0.96757	0.5374	0.785712	0.787877	0.935822	0.702397	0.96439	1.02429	0.203406	0.689311	0.553208	0.632365	0.881621	0.642234	0.792415	0.874381	0.574628	0.419256	0.845434	0.534429	0.883392	0.747883	1.02802	0.699352	0.773318	1.33179	1.15713	0.858453	0.560512	0.699069	0.781446	1.00665	0.590483	0.65745	1.13356	0.489969	0.890726	0.54064	0.920105
TCGA-DK-AA6P-01	0.504214	0.368571	0.237459	0.401188	0.426615	0.539099	0.0428416	0.259189	0.874732	1.14007	1.09437	0.420281	0.745446	0.907144	0.814359	0.0311073	0.456462	1.22092	0.0862644	0.352964	0.203971	0.225263	0.215897	0.209988	0.0529527	0.194346	0.725901	0.365074	0.676461	0.194812	0.416109	0.834415	0.720226	0.036988	0.173478	1.25844	1.0749	1.12375	0.324054	0.459781	1.0804	0.824659	0.056403	0.0573539	1.47164	0.45019	0.671125	0.230847	0.396515
TCGA-DK-AA6Q-01	0.649066	0.239798	0.955807	0.820062	1.35124	0.768154	0.64924	0.906461	1.23998	1.10325	0.726544	0.785491	0.805628	0.524946	0.60308	0.735728	0.829167	0.958949	0.77599	0.561383	1.06742	0.797092	1.11414	0.88729	0.643868	1.04186	1.31047	0.565278	0.353692	0.792924	0.876518	0.650664	0.929087	0.61226	0.791435	1.27595	1.04082	0.471674	0.725898	0.424214	0.551552	0.60562	0.393455	0.248096	1.01851	0.639768	0.304313	0.919203	0.88572
TCGA-DK-AA6R-01	0.312366	0.264966	0.415913	0.543065	0.368178	0.570199	0.542134	0.531236	0.646127	0.913717	0.874528	0.464876	0.703223	0.784367	0.788078	0.621933	0.842031	1.2651	0.41632	0.717951	0.418592	0.520013	0.87279	0.604959	0.543282	0.378634	0.753119	0.237159	0.776725	0.354946	0.682965	0.767568	0.824163	0.477758	0.475678	1.57146	0.712177	0.808323	0.406774	0.473717	0.743541	0.755234	0.475026	0.538419	1.33	0.238328	0.735705	0.406951	0.700753
TCGA-DK-AA6S-01	0.265181	0.4344	0.612604	0.55784	0.447456	0.642208	0.682722	0.709661	0.577104	1.07085	1.2277	0.64601	0.742384	0.830096	1.00087	0.806443	1.07595	1.31009	0.18277	0.691735	0.665668	0.588989	0.614537	0.729044	0.74779	0.58186	0.75991	0.245188	0.872843	0.546407	0.551214	0.806491	0.720882	0.625984	0.602549	1.11926	0.866376	1.03398	0.529836	0.576439	0.803056	0.958081	0.511157	0.647774	1.13155	0.378361	1.08821	0.650388	0.800769
TCGA-DK-AA6T-01	1.90029	0.719669	1.18355	1.33915	0.767377	1.06621	1.07738	1.22146	1.1702	1.22787	0.692483	0.656954	0.811553	0.483114	0.284389	0.633354	0.662053	0.675438	0.608105	0.931307	1.45556	0.706056	0.435517	0.255724	1.45556	1.45556	0.490287	1.51474	0.713712	0.950238	1.09887	0.626259	0.806786	0.894995	1.0547	1.20927	1.0597	0.794839	0.395142	0.789593	0.612699	0.452763	0.389535	0.322701	0.854102	0.226265	0.226255	0.505381	0.226267
TCGA-DK-AA6U-01	0.266377	0.29046	0.374384	0.461476	0.377137	0.441771	0.0422411	0.404936	0.766411	1.11496	0.910548	0.643168	0.697714	0.855303	0.784727	0.0422327	0.706999	1.22706	0.397967	0.525084	0.400942	0.406013	0.694513	0.488679	0.0422395	0.349728	0.77523	0.248344	0.625609	0.364419	0.607847	0.852487	0.718254	0.0422392	0.359527	1.35301	1.06905	0.873396	0.542832	0.505168	0.925017	0.823307	0.042237	0.597137	1.33026	0.324522	0.695216	0.478846	0.590672
TCGA-DK-AA6W-01	0.63809	0.521236	0.438306	0.754813	0.678512	0.84269	0.394822	0.807371	0.870739	1.31168	0.838426	0.522734	0.922843	0.763394	0.867419	0.57514	0.975284	1.07028	0.0632285	0.286709	0.274044	0.766059	0.271171	0.767264	0.387776	0.314769	0.143964	0.546587	0.816969	0.216093	0.800897	0.714349	0.905033	0.323526	0.75787	1.26053	1.1913	0.905234	0.498864	0.79796	0.692638	0.941107	0.702614	0.679729	1.18397	0.617078	0.716048	0.179941	0.905282
TCGA-DK-AA6X-01	0.663337	0.538879	0.712896	0.79977	0.677422	0.849764	0.759845	0.804888	0.898815	1.15983	0.95067	0.766988	0.837226	0.832223	0.84544	0.801247	0.984611	0.999293	0.49015	0.769151	0.701677	0.791212	0.861219	0.858231	0.720343	0.657453	0.806054	0.650902	0.882622	0.591285	0.837506	0.84686	0.955261	0.663393	0.722888	1.25596	1.23972	0.949383	0.862707	0.791101	0.967109	0.998128	0.846477	0.827149	1.08259	0.79207	0.883311	0.719229	0.915044
TCGA-DK-AA71-01	0.18148	0.17115	0.292332	0.402323	0.225766	0.323814	0.0457834	0.411678	1.35882	1.21059	0.805116	0.633742	0.719552	0.698009	0.698726	0.0457505	0.766706	1.16452	0.0499046	0.726507	0.46827	0.421531	0.781514	0.443407	0.045769	0.356921	0.699669	0.100784	0.695041	0.414356	0.63671	0.809141	0.784958	0.0457589	0.348611	1.46934	0.502398	0.866087	0.526261	0.586852	0.994946	0.800902	0.0457514	0.554873	1.47298	0.0919011	0.666226	0.476113	0.641076
TCGA-DK-AA74-01	0.279772	0.693331	0.779838	0.657269	0.775287	0.677658	0.664964	0.76256	1.10779	1.07249	1.04541	0.826036	0.863363	0.793692	0.958744	0.543187	1.0673	1.10507	0.628562	0.940397	0.859302	0.884713	0.937149	0.979567	0.69527	0.649239	0.917148	0.272776	1.03211	0.749949	0.833436	0.978265	1.05967	0.622849	0.722885	1.22749	0.779325	1.00003	0.738352	0.76647	0.809388	0.992679	0.515478	0.714969	1.14597	0.373493	1.11349	0.872596	0.970537
TCGA-DK-AA75-01	0.48502	0.601717	0.339523	0.586546	0.790463	0.508319	0.0525437	0.32646	1.56597	0.949614	0.849639	0.498698	0.665097	0.790291	0.619135	0.0394229	0.591219	1.1444	0.329292	0.482038	0.294878	0.392061	0.555438	0.408158	0.0517358	0.256219	0.776047	0.399565	0.706689	0.289474	0.50306	0.782535	0.576949	0.0493645	0.267327	1.51802	1.07321	1.00892	0.441548	0.476282	1.13692	0.675048	0.0403089	0.485512	1.39403	0.462909	0.532044	0.305296	0.385431
TCGA-DK-AA76-01	0.499073	0.211958	0.0495777	0.469069	0.275596	0.480966	0.0495777	0.273775	0.37536	1.18115	0.844322	0.23896	0.480867	0.84725	0.629965	0.238957	0.562949	1.14206	0.498594	0.372079	0.0510572	0.0781799	0.354949	0.078179	0.0495742	0.0318426	1.12287	0.32907	0.498944	0.116712	0.404522	0.597039	0.545297	0.116713	0.101791	0.909844	0.952558	0.957193	0.19467	0.301808	0.92557	0.677942	0.194667	0.372142	1.34068	0.350206	0.712559	0.229613	0.454861
TCGA-DK-AA77-01	0.578823	0.392691	0.700799	0.70205	0.772005	0.731153	0.0756412	0.751631	1.23544	0.989832	0.641339	0.86653	0.641488	0.683189	0.620532	0.0756411	0.941088	0.799064	0.321681	0.682196	0.816405	0.715965	0.89247	0.765267	0.0756411	0.613017	0.958431	0.540482	0.563319	0.63732	0.815511	0.790371	0.924405	0.0756411	0.599089	1.35331	1.05603	0.707889	0.704743	0.731749	1.00785	0.879694	0.075641	0.827688	1.37723	0.562803	0.488669	0.65687	0.750219
TCGA-E5-A2PC-01	0.216815	0.256084	0.516109	0.463037	0.597377	0.457574	0.063843	0.503312	1.26518	1.38674	0.769995	0.668179	0.691035	0.571359	0.600268	0.063844	0.892856	0.983661	0.528912	0.621156	0.694631	0.579991	0.984776	0.646931	0.0638418	0.458688	0.827831	0.149115	0.525617	0.555719	0.785895	0.753198	0.852377	0.0638407	0.493936	1.54706	1.14253	0.618108	0.70937	0.56558	0.68768	0.643604	0.063845	0.739429	1.20557	0.16246	0.448972	0.598385	0.743657
TCGA-E5-A4TZ-01	0.66926	0.35308	0.3902	0.645828	0.679479	0.76491	0.389083	0.373201	1.21814	1.26746	0.692149	0.408912	0.671057	0.654241	0.619845	0.405286	0.545482	1.01206	0.0771256	0.549471	0.29211	0.279054	0.393809	0.253524	0.29211	0.29211	0.760072	0.554589	0.524848	0.360709	0.652697	0.80429	0.853381	0.359553	0.396815	1.4385	1.42519	0.619035	0.352829	0.600111	0.8468	0.760914	0.350592	0.430295	1.30309	0.628691	0.556817	0.463658	0.671332
TCGA-E5-A4U1-01	0.596624	0.303493	0.351918	0.32382	0.437369	0.460589	0.351918	0.295944	0.582971	1.4626	0.893299	0.546438	0.676183	0.798559	0.651373	0.546436	0.685821	1.03749	0.0206135	0.677539	0.438311	0.0748829	0.584236	0.0703981	0.438311	0.438311	0.559279	0.650101	0.546528	0.405772	0.534541	0.760462	0.60418	0.405772	0.409232	1.19337	1.66161	0.840542	0.424346	0.556377	0.98191	0.722415	0.424345	0.4748	1.37228	0.633298	0.455053	0.519449	0.581298
TCGA-E7-A3X6-01	0.230495	0.406556	0.610115	0.476593	0.595549	0.540362	0.015199	0.609781	1.00654	1.18731	0.839102	0.872831	0.62636	0.75228	0.767015	0.0151957	1.02992	0.993408	0.517424	0.639744	0.88253	0.618939	0.836276	0.80489	0.0151973	0.691088	0.861315	0.201943	0.622067	0.641703	0.648189	0.763883	0.928018	0.0151971	0.535169	1.21819	0.833908	0.906864	0.742609	0.572747	0.907815	0.870821	0.0151964	0.777159	1.30551	0.31691	0.823655	0.800927	0.85122
TCGA-E7-A3Y1-01	0.452819	0.513127	0.410802	0.640782	0.716673	0.644763	0.48424	0.480202	1.27212	0.968049	0.755833	0.547348	0.686798	0.810951	0.676248	0.61419	0.747488	0.855065	0.23063	0.88001	0.355813	0.495785	0.848687	0.519413	0.47298	0.339689	1.03839	0.392702	0.619578	0.304524	0.655046	0.828625	0.724354	0.336153	0.389477	1.4185	1.23074	1.04872	0.518301	0.687273	1.22881	0.821462	0.622431	0.60622	1.44951	0.43734	0.585711	0.394678	0.641392
TCGA-E7-A4IJ-01	0.831622	0.564891	0.822875	0.75652	0.765361	0.811087	0.576636	0.917923	1.34084	0.952517	0.694701	0.78186	0.713819	0.711436	0.623717	0.530958	0.919024	0.978067	0.674669	0.796171	0.969974	0.628708	0.977353	0.787855	0.604879	0.764685	1.2015	0.63113	0.644715	0.723794	0.800355	0.844783	0.863156	0.553509	0.560611	1.25487	1.29199	0.914922	0.852653	0.646107	1.0445	0.87579	0.580129	0.809224	1.32345	0.727261	0.633017	0.799393	0.743073
TCGA-E7-A4XJ-01	0.375317	0.610066	0.229104	0.529377	0.801832	0.520606	0.229104	0.229304	1.48298	0.841449	0.906101	0.529652	0.616334	0.761863	0.610069	0.529652	0.562557	1.16482	0.513004	0.204342	0.201618	0.213718	0.19245	0.211777	0.201618	0.201618	0.421528	0.311678	0.736835	0.272774	0.473004	0.715926	0.53315	0.272774	0.246852	1.33823	1.13987	0.974254	0.332144	0.515072	1.08126	0.599059	0.332144	0.393801	1.47722	0.332062	0.496208	0.273444	0.40215
TCGA-E7-A519-01	0.4743	0.390428	0.663508	0.570912	0.317219	0.560858	0.724282	0.865116	0.574894	1.12814	0.513895	0.823892	0.808746	0.507437	0.482022	0.800221	1.34951	0.620803	0.517978	0.559679	0.52026	0.5885	0.821297	0.557984	0.656282	0.473358	0.642336	0.536979	0.677459	0.841461	1.09034	0.936176	1.03343	0.861986	0.926297	1.50023	1.28713	0.726433	0.773488	0.892969	0.839735	0.939303	0.761347	1.1637	1.25312	0.65114	0.44994	0.725682	1.04282
TCGA-E7-A541-01	0.459244	0.414275	0.673381	0.758726	0.428282	0.583993	0.117916	0.827877	1.27441	1.08468	0.666414	0.904069	0.736052	0.628195	0.654303	0.117912	1.02313	0.893317	0.433381	0.774721	0.99989	0.850033	0.888457	0.873745	0.117913	0.970451	1.04541	0.419835	0.775916	0.77838	0.892822	0.777726	0.882846	0.117914	0.773234	1.24997	1.05319	0.913331	0.870227	1.02364	0.889614	0.900867	0.0754792	0.0695226	1.20093	0.466556	0.680605	0.830675	0.883616
TCGA-E7-A5KE-01	0.597217	0.268575	0.246508	0.297918	0.513455	0.405592	0.201967	0.255091	0.778781	0.736947	0.740678	0.258144	0.481489	0.735343	0.482949	0.285871	0.421058	1.09872	0.03707	0.20229	0.0478135	0.142588	0.1188	0.129016	0.0555304	0.0453046	0.659509	0.38071	0.470171	0.263853	0.340247	0.721391	0.491377	0.285688	0.340046	1.30363	1.09138	0.838067	0.351285	0.648136	1.11937	0.67321	0.366151	0.442684	1.53281	0.447155	0.55214	0.339798	0.45032
TCGA-E7-A5KF-01	0.762463	0.146536	0.160865	0.564143	0.583158	0.565117	0.160809	0.178354	0.965932	0.751254	0.460941	0.349325	0.474268	0.537777	0.481299	0.348853	0.446316	0.65846	0.0278874	0.252562	0.39743	0.103364	0.200029	0.0882065	0.39743	0.397431	0.811412	0.571391	0.387314	0.146085	0.773712	0.984809	0.800043	0.146027	0.140244	1.50579	1.2851	0.475599	0.282334	0.623399	0.896514	0.684667	0.28207	0.328175	1.34933	0.573182	0.224726	0.161866	0.629063
TCGA-E7-A677-01	0.381522	0.51776	0.431438	0.625204	0.517274	0.687705	0.030584	0.55713	1.01784	0.88436	0.854517	0.699546	0.683774	0.754941	0.76663	0.0305634	0.835391	1.15665	0.444333	0.641363	0.338921	0.4774	0.575737	0.49369	0.030589	0.300548	0.346489	0.332953	0.753051	0.36002	0.606111	0.6904	0.751146	0.0305421	0.465209	1.2517	0.799502	1.02931	0.639831	0.504099	0.937439	0.836208	0.0305654	0.61698	1.4464	0.465104	0.864805	0.651909	0.610769
TCGA-E7-A678-01	0.47106	0.27682	0.636826	0.519859	0.687881	0.703121	0.0298373	0.75883	1.50007	0.776535	0.712784	0.449015	0.616305	0.586649	0.709873	0.0298232	0.804923	0.712257	0.172313	0.903369	0.790855	0.365403	0.926233	0.371606	0.0299298	0.803499	0.625771	0.391708	0.320951	0.334507	0.597959	0.912236	0.901939	0.0298287	0.371027	1.50725	1.1116	0.4916	0.461843	0.332399	0.87528	0.723343	0.0298235	0.582191	1.21748	0.627955	0.50148	0.514508	0.573984
TCGA-E7-A6MD-01	0.953032	0.74424	0.751754	0.928902	0.703675	0.937166	0.0140045	0.857563	1.06557	1.17754	0.97575	0.756048	0.837068	0.825745	0.852027	0.0139967	1.12716	1.1249	0.641761	0.989965	0.632192	0.797541	0.822069	0.810221	0.0140024	0.522402	0.830823	0.846862	0.92575	0.601641	0.851675	0.76735	0.920757	0.0140033	0.704713	1.254	1.22681	1.02973	0.657487	0.758585	0.919303	0.920118	0.0140008	0.800998	1.21854	0.850452	0.960569	0.62732	0.804692
TCGA-E7-A6ME-01	0.47419	0.63034	0.841964	0.504592	1.06455	0.685918	0.0760861	0.741526	1.01025	1.02679	0.847381	0.841258	0.712357	0.775895	0.707801	0.0761416	0.919677	0.993411	0.669676	0.761793	0.860013	0.557361	0.911742	0.765137	0.0760508	0.688325	1.05892	0.44142	0.537471	0.637667	0.592339	0.502178	0.72393	0.0761632	0.450207	0.831945	1.10914	0.939305	0.858515	0.677789	1.06566	0.982731	0.0762086	0.755249	1.26056	0.671049	0.803632	0.820296	0.698538
TCGA-E7-A6MF-01	0.702704	0.334802	0.550468	0.630097	0.751527	0.774305	0.533779	0.525969	1.40351	0.988688	0.785204	0.411493	0.723755	0.663205	0.648606	0.379995	0.520006	0.831452	0.142474	0.656985	0.334708	0.233196	0.461299	0.220653	0.334708	0.334708	0.437744	0.594572	0.484057	0.262129	0.714439	0.731038	0.954285	0.253698	0.263713	1.15208	1.24233	0.627975	0.521598	0.602757	0.882694	0.861514	0.488222	0.458891	1.18504	0.644912	0.484318	0.37292	0.786087
TCGA-E7-A7DU-01	0.560937	0.420421	0.374622	0.526871	0.50344	0.507132	0.391077	0.42451	1.08026	1.03974	0.692803	0.431088	0.53056	0.671755	0.611566	0.473283	0.608858	0.833749	0.091261	0.488679	0.272718	0.247202	0.305694	0.238243	0.306092	0.249465	0.612626	0.459947	0.619438	0.265926	0.631459	0.892574	0.764209	0.258905	0.261455	1.42961	1.26353	0.889519	0.409768	0.536789	1.06737	0.722095	0.413196	0.466901	1.45442	0.546117	0.665021	0.259918	0.60005
TCGA-E7-A7DV-01	0.329282	0.14527	0.627012	0.608794	0.886409	0.783306	0.474007	0.65144	0.583804	0.994121	0.760608	0.557017	0.675663	0.642623	0.904312	0.455647	0.699799	1.04063	0.127339	0.532693	0.422549	0.63032	0.522578	0.687464	0.405994	0.346433	0.460509	0.246112	0.6328	0.518193	0.82041	0.530413	1.19229	0.414193	0.634037	1.38157	0.886394	0.647292	0.490438	0.518264	0.542366	0.808672	0.155436	0.146269	0.921087	0.357318	0.703192	0.680248	1.03375
TCGA-E7-A7PW-01	0.569092	0.511658	0.532209	0.661065	0.653311	0.658792	0.057649	0.506117	1.33567	1.0735	0.760637	0.679283	0.714973	0.674195	0.682755	0.0576476	0.76065	1.07641	0.357749	0.820956	0.486192	0.443145	0.750346	0.448204	0.057649	0.434817	0.721676	0.497387	0.714169	0.485468	0.654464	0.847915	0.707907	0.0576488	0.461882	1.55717	1.18573	0.812396	0.544163	0.605273	0.877466	0.74565	0.0552845	0.0542442	1.38045	0.6333	0.644899	0.554166	0.685919
TCGA-E7-A7XN-01	0.910805	0.281514	0.982431	0.737462	0.576025	0.821757	0.90673	1.03757	1.24164	0.780479	0.417437	0.739825	0.622371	0.434278	0.591436	0.802774	0.78649	0.750559	0.901586	0.556492	1.28442	0.838063	0.871187	1.06109	0.968978	1.04373	1.46524	0.735111	0.317711	0.905848	0.772114	0.535588	0.942717	0.842056	0.703112	1.21616	0.842152	0.510657	0.596104	0.399452	0.613452	0.535015	0.641288	0.563012	0.994084	0.990004	0.373622	1.15209	1.02419
TCGA-E7-A85H-01	0.514684	0.892337	0.697193	0.656852	0.795766	0.671714	0.0617727	0.757908	1.41868	1.16484	0.819781	0.874746	0.7594	0.738293	0.73762	0.0617689	1.05743	1.06439	0.276815	0.79852	0.799434	0.782678	0.819396	0.793888	0.0617717	0.668134	1.01846	0.502687	0.926427	0.72504	0.854483	0.781019	1.00126	0.0617716	0.699805	1.46136	1.13147	1.05235	0.736022	0.721204	0.799063	0.899059	0.0617735	0.86985	1.11502	0.510102	0.793559	0.751215	0.873493
TCGA-E7-A8O7-01	0.696578	0.406879	0.506395	0.805844	0.555158	0.778788	0.014194	0.611815	1.06089	1.10815	0.863022	0.596597	0.755045	0.695032	0.700579	0.014194	0.899447	0.860724	0.0976777	0.692141	0.454525	0.646239	0.720272	0.640846	0.0141941	0.272957	0.389631	0.649942	0.738456	0.476432	0.906854	0.869199	0.933249	0.014194	0.539154	1.36175	1.15069	0.841976	0.76947	0.774544	0.95053	0.911008	0.014194	0.759085	1.29757	0.747069	0.615157	0.83167	0.90776
TCGA-E7-A8O8-01	0.450165	0.314061	0.521519	0.55654	0.462314	0.544797	0.520856	0.525133	1.16964	1.06805	0.950672	0.478472	0.680577	0.76978	0.597977	0.476401	0.649415	0.869335	0.158097	1.38388	0.253708	0.283813	0.921308	0.272577	0.253708	0.253708	0.223219	0.421431	0.660443	0.399722	0.687064	0.675049	0.714903	0.399141	0.428595	1.43152	1.1498	1.09429	0.379383	0.645691	1.1321	0.788641	0.359002	0.401388	1.46342	0.48745	0.477445	0.468836	0.670039
TCGA-E7-A97P-01	0.177441	0.123067	0.617241	0.613734	0.0194629	0.614408	0.616691	0.618444	0.0262109	1.05337	0.917494	0.94478	0.649578	0.756941	0.937398	0.874562	1.09614	1.16417	0.0400302	0.871863	1.02021	0.631495	0.849583	0.922822	0.901775	1.00049	1.21684	0.0664525	0.625491	0.648082	0.547073	0.490097	0.716603	0.666239	0.110094	1.10374	0.14301	0.885316	0.775619	0.527308	0.773604	0.95734	0.777361	0.721679	1.13614	0.0659509	0.861006	0.905627	0.812642
TCGA-E7-A97Q-01	0.298442	0.442979	0.503311	0.548799	0.393484	0.504667	0.54673	0.575479	0.83752	1.05495	1.06363	0.808787	0.771079	0.848779	0.80645	0.862884	0.924385	1.24116	0.395836	0.895225	0.709641	0.627991	0.682154	0.702043	0.728305	0.715587	0.93858	0.319093	0.769669	0.550448	0.578339	0.717671	0.670006	0.552253	0.519999	1.25126	0.970818	1.2114	0.716678	0.619131	0.992544	0.864018	0.0429272	0.0423554	1.31607	0.447933	0.940215	0.628154	0.623962
TCGA-FD-A3B3-01	0.605548	0.460807	0.784781	0.678933	0.531059	0.760209	0.759637	0.854293	0.650371	1.12317	1.05484	0.878438	0.785141	0.826437	0.996233	0.770131	1.10412	1.20662	0.504858	0.849365	0.805019	0.793096	0.88617	0.925447	0.777628	0.736555	1.01132	0.665108	0.840215	0.759309	0.723961	0.719892	0.949016	0.745397	0.758969	1.10883	0.973557	0.927464	0.740279	0.642213	0.75048	0.952255	0.592331	0.722705	1.05376	0.872023	1.02667	0.878215	0.950889
TCGA-FD-A3B4-01	0.972746	0.708567	0.71911	0.798721	0.67752	0.934606	0.75802	0.92163	1.17812	1.1448	1.02361	0.770094	0.695038	0.743173	0.917445	0.670466	0.964115	1.21422	0.66745	0.914621	0.640914	0.759569	0.939005	0.820935	0.65576	0.599813	0.926286	0.828427	0.708785	0.615461	0.577123	0.685152	0.874249	0.603357	0.617394	1.20728	1.04717	0.907229	0.609573	0.586037	0.738975	0.86289	0.489702	0.630703	1.08341	0.923891	0.910427	0.71324	0.768799
TCGA-FD-A3B5-01	0.354469	0.461198	0.315749	0.521712	0.463086	0.552382	0.0125547	0.341793	0.84253	1.13329	1.119	0.476563	0.822962	0.783701	0.793944	0.012542	0.550271	1.51693	0.517187	0.401307	0.272247	0.449393	0.342097	0.546609	0.0125557	0.155502	0.488963	0.371539	0.809004	0.278557	0.691058	0.608154	0.761358	0.0125495	0.293605	1.38525	0.699406	0.782182	0.278462	0.368223	0.634354	0.59048	0.0125455	0.311194	1.18054	0.650474	0.85378	0.327418	0.602917
TCGA-FD-A3B6-01	0.702609	0.584927	0.844705	0.85079	0.558489	0.958202	0.700049	0.943768	1.29263	0.936426	0.776167	0.811769	0.680021	0.671493	0.7766	0.58559	0.980203	0.938028	0.491321	0.755668	0.994903	0.8264	0.908511	0.903538	0.708201	1.03927	1.08823	0.539022	0.721385	0.749116	0.923794	0.610601	1.10539	0.605841	0.786018	1.37929	0.919825	0.658563	0.689915	0.597607	0.58014	0.787888	0.534888	0.698066	0.929591	0.612783	0.861465	0.908125	1.05428
TCGA-FD-A3B7-01	0.363557	0.401338	0.638237	0.631368	0.34326	0.574968	0.022109	0.762469	0.84246	1.19182	1.25245	1.03475	0.956435	0.923763	1.09554	0.0208402	1.18698	0.92562	0.396328	0.991643	0.934547	0.865509	0.93584	0.926548	0.0214409	0.926587	0.848319	0.416139	1.10795	0.865832	0.85513	0.801724	1.00106	0.0220858	0.864336	0.893937	0.838058	0.987237	0.767591	0.80467	0.795534	0.974231	0.0678219	0.072374	0.971625	0.540895	1.20987	0.934893	0.950876
TCGA-FD-A3B8-01	0.83729	0.669607	0.88746	0.854554	0.679726	0.93823	0.238599	0.991367	0.834543	1.10981	1.07361	0.951568	0.905878	0.909265	1.11234	0.163866	1.15003	1.1342	0.678898	0.850603	0.851082	0.891855	0.794665	0.983379	0.198655	0.846616	0.939499	0.773924	0.965809	0.853932	0.889369	0.80496	1.0801	0.244704	0.953732	1.08873	1.05813	0.979397	0.820677	0.835028	0.874165	1.06511	0.216045	0.834547	1.05557	0.762468	1.05135	0.926921	1.02204
TCGA-FD-A3N5-01	0.223261	0.171798	0.417677	0.468512	0.219131	0.525618	0.010055	0.49592	0.376854	0.957651	0.706633	0.476803	0.654757	0.802314	0.847916	0.00984696	0.823019	1.32191	0.435183	0.407015	0.420726	0.411277	0.726035	0.500253	0.0100159	0.300407	0.494327	0.209415	0.663476	0.427691	0.742064	0.761985	0.891567	0.00989038	0.508058	1.33484	0.777876	0.727548	0.429912	0.635907	0.789563	0.834561	0.00984279	0.551916	1.3152	0.281006	0.637918	0.412932	0.763197
TCGA-FD-A3N6-01	0.483056	0.194736	0.593132	0.656108	0.266509	0.635803	0.0141204	0.639155	0.661683	1.12419	0.934925	0.807174	0.85033	0.739462	0.768571	0.0141201	0.825348	1.26976	0.179895	0.690934	0.651822	0.626659	0.826778	0.697903	0.0141192	0.467614	0.92161	0.42694	0.532153	0.559885	0.808609	0.609925	0.898154	0.014119	0.508346	1.46451	0.757444	0.72607	0.582196	0.451099	0.685047	0.67109	0.0141221	0.596918	1.20492	0.44869	0.570244	0.635612	0.742373
TCGA-FD-A3NA-01	0.258026	0.312933	0.517501	0.543503	0.300743	0.50552	0.593711	0.577978	0.519372	1.12276	1.05684	0.770616	0.840427	0.793595	0.877785	0.612451	0.878741	1.32074	0.44593	0.797987	0.563905	0.598826	0.761943	0.593563	0.622089	0.49785	0.737374	0.21223	0.882809	0.537898	0.761753	0.67029	0.842493	0.532382	0.569901	1.37594	0.818668	0.988457	0.670582	0.684269	0.757743	0.904656	0.609341	0.708442	1.20049	0.269861	0.867252	0.637761	0.780706
TCGA-FD-A3SJ-01	0.679864	0.607937	0.511401	0.721373	0.661261	0.785881	0.489733	0.498642	0.989717	1.11346	1.08734	0.58656	0.775799	0.966258	0.944283	0.67817	0.778976	1.2337	0.389459	0.696842	0.429361	0.631216	0.566385	0.658486	0.452631	0.324263	0.732725	0.577144	0.803347	0.394434	0.673957	0.740006	0.822815	0.425657	0.377619	1.25488	1.14068	1.03576	0.488681	0.716945	1.0554	0.994216	0.486587	0.528252	1.28118	0.651267	0.797648	0.424736	0.668261
TCGA-FD-A3SL-01	0.340737	0.454171	0.506274	0.563978	0.52189	0.656502	0.0280428	0.507465	0.529298	1.0085	1.1666	0.547256	0.795197	1.09752	1.06652	0.0280363	0.742182	1.3025	0.14293	0.72508	0.411497	0.653801	0.660125	0.714482	0.0280413	0.347159	0.538581	0.296323	0.71987	0.440196	0.548695	0.803309	0.822899	0.0280397	0.381369	0.950403	0.936341	1.19692	0.439165	0.705085	1.16343	1.08607	0.0280371	0.565985	1.34059	0.392354	0.94541	0.405313	0.700227
TCGA-FD-A3SM-01	0.216072	0.474431	0.250472	0.466672	0.433055	0.54727	0.244227	0.287741	0.768973	0.956641	1.22104	0.445219	0.641782	0.909837	0.963208	0.407295	0.586229	1.38065	0.0110484	0.786516	0.258348	0.460801	0.642717	0.460803	0.244227	0.114706	0.650625	0.202665	0.753311	0.356345	0.385279	0.709179	0.642654	0.331489	0.221168	1.21635	0.695831	1.15193	0.210881	0.444775	0.824101	0.856264	0.201969	0.351736	1.32267	0.428348	1.01295	0.173113	0.499869
TCGA-FD-A3SN-01	0.297651	0.499515	0.369275	0.526312	0.437108	0.500476	0.47736	0.415365	1.19356	1.05585	0.990108	0.499234	0.722831	0.703191	0.88968	0.544055	0.618771	1.27055	0.261741	0.863035	0.243954	0.413857	0.608267	0.392273	0.446357	0.17741	0.557554	0.259168	0.862593	0.354068	0.657447	0.720188	0.793819	0.367497	0.385822	1.32301	0.795302	0.95119	0.334866	0.610363	0.789038	0.845549	0.321507	0.351969	1.30304	0.317375	0.811105	0.372729	0.70534
TCGA-FD-A3SO-01	0.31413	0.34744	0.440574	0.453822	0.391798	0.649682	0.107096	0.534342	0.467006	0.806266	1.17218	0.457384	0.679932	0.79844	1.07844	0.0821731	0.761593	1.28152	0.116418	0.52173	0.334033	0.594009	0.510164	0.739336	0.103571	0.281236	0.481204	0.290734	0.738112	0.308784	0.503549	0.54479	0.79907	0.0922224	0.409825	1.05291	0.775155	0.989556	0.366019	0.587791	0.791074	1.00951	0.0859123	0.559369	1.16179	0.490263	1.12988	0.45595	0.772172
TCGA-FD-A3SP-01	0.42099	0.319814	0.608277	0.557764	0.443733	0.617005	0.205879	0.607031	0.504703	0.957304	1.18973	0.667674	0.96824	0.877813	1.11827	0.10353	0.999004	1.20065	0.101473	0.617384	0.597911	0.616113	0.699176	0.73702	0.183713	0.534948	0.669631	0.416317	1.05177	0.564273	0.803553	0.808984	1.07151	0.16375	0.654239	1.23737	0.684719	0.970515	0.613455	0.782878	0.662811	1.00109	0.164929	0.655812	1.04284	0.396767	1.18925	0.65595	0.965353
TCGA-FD-A3SQ-01	0.582992	0.726389	0.569859	0.701239	0.582009	0.820967	0.491504	0.579075	1.05805	1.06605	1.23667	0.563128	0.822434	0.91115	0.999548	0.382908	0.715541	1.28923	0.11546	0.785139	0.572044	0.700942	0.652808	0.700947	0.491506	0.307239	0.746926	0.546434	0.895684	0.696402	0.622525	0.702424	0.812459	0.517342	0.451293	1.20751	0.962241	1.09663	0.618579	0.627464	0.942908	0.94078	0.514812	0.496052	1.18037	0.701831	1.0833	0.599553	0.644224
TCGA-FD-A3SR-01	0.524598	0.63835	0.850795	0.679752	0.860154	0.826832	0.567669	0.746811	0.928375	0.97406	0.9499	0.817257	0.725492	0.802735	0.993949	0.493429	1.06182	1.15449	0.480291	1.07547	0.744512	0.800771	0.920796	0.870707	0.621351	0.708052	0.97963	0.477684	0.737692	0.680728	0.614041	0.753652	0.959266	0.525357	0.679849	1.15706	0.957254	0.935961	0.722244	0.596183	0.743143	0.963164	0.40177	0.479176	1.1113	0.663464	1.04925	0.724749	0.838831
TCGA-FD-A3SS-01	0.249731	0.595415	0.381041	0.569204	0.688564	0.570325	0.37881	0.403607	1.1884	0.996305	0.939435	0.303684	0.602021	0.829198	0.694916	0.553025	0.670436	1.27681	0.159479	0.671267	0.12561	0.467549	0.43766	0.56341	0.350751	0.0808791	0.756778	0.22129	0.782544	0.18403	0.453989	0.571524	0.611404	0.345234	0.269913	1.44496	0.962629	1.06746	0.132026	0.527699	0.925971	0.798772	0.418098	0.480334	1.42865	0.337119	0.960203	0.120329	0.583304
TCGA-FD-A43N-01	0.335072	0.543057	0.45348	0.466401	0.489406	0.540795	0.0386826	0.544471	0.961207	1.13718	1.15146	0.581769	0.695856	0.963545	0.881113	0.0383857	0.704162	1.35993	0.128396	0.59358	0.408456	0.384468	0.587691	0.387406	0.0388253	0.402556	0.603586	0.314111	0.89619	0.465742	0.510134	0.640742	0.720402	0.0385818	0.508262	1.30404	1.04698	1.17002	0.43362	0.603664	1.16056	0.859635	0.038398	0.50847	1.42659	0.445862	0.900164	0.536337	0.548929
TCGA-FD-A43P-01	0.74434	0.513965	1.04793	0.819228	0.646553	0.8741	0.770575	1.11822	0.823054	1.14833	0.835852	1.04565	0.762014	0.761408	0.773186	0.675079	1.2079	0.988248	0.804509	0.875266	1.23755	0.984596	0.896643	1.03736	0.780494	1.27109	1.20661	0.776809	0.870296	1.01399	0.837563	0.734297	0.9409	0.784268	1.06729	1.14533	1.15335	0.913753	0.949419	0.642554	0.822622	0.8807	0.388736	0.473925	1.05044	0.9535	0.863367	1.07019	0.948426
TCGA-FD-A43S-01	1.25323	0.808752	1.03303	0.999857	0.819476	1.07607	0.0556057	1.06537	1.03065	1.15256	0.921275	0.907372	0.857651	0.792678	0.768922	0.0556042	1.11451	1.01912	0.861066	0.88066	0.971496	0.965608	0.915864	0.961638	0.0556053	1.00951	0.925108	1.11003	1.00953	0.86986	1.04975	0.892809	1.04085	0.0556063	0.974066	1.16836	1.27762	1.03685	0.887591	0.852848	0.947597	0.960533	0.0556049	0.838308	1.16908	1.07995	0.833082	0.838646	0.909622
TCGA-FD-A43U-01	0.531793	0.424442	0.85383	0.667777	0.623192	0.794147	0.765871	0.819607	0.475464	1.28675	1.07724	0.870437	0.931073	0.782464	1.05729	0.680508	1.0802	1.08981	0.240552	0.712456	0.82346	0.775415	0.687318	0.847269	0.804801	0.7975	0.710453	0.567738	0.986413	0.785448	0.919527	0.999587	1.17893	0.634854	0.754604	1.16014	1.0877	0.934927	0.718259	0.827971	0.783014	1.09202	0.605134	0.833565	1.03697	0.795553	1.09611	0.795377	1.07813
TCGA-FD-A43X-01	0.528331	0.2275	0.206003	0.463786	0.231704	0.386833	0.206003	0.257589	0.63732	1.37609	0.823103	0.165866	0.48163	0.736823	0.505983	0.165866	0.626513	0.916059	0.435866	0.312567	0.194673	0.331578	0.412757	0.331578	0.206003	0.0924891	0.381473	0.462536	0.523699	0.0923348	0.531697	0.706792	0.620735	0.0923348	0.174198	1.61457	1.35782	0.846673	0.239393	0.600256	1.09341	0.723218	0.239393	0.446571	1.57842	0.369975	0.472996	0.0767906	0.489354
TCGA-FD-A43Y-01	0.32595	0.300247	0.5207	0.496066	0.527297	0.548757	0.42967	0.486016	0.725703	1.04191	1.00994	0.623033	0.742742	0.805504	0.992422	0.290983	0.76391	1.30362	0.361154	0.533918	0.487357	0.397234	0.580257	0.464085	0.412417	0.406614	0.542616	0.208263	0.691348	0.5423	0.6329	0.868758	0.98018	0.379565	0.472106	1.30468	0.654945	0.762013	0.506041	0.511632	0.592214	0.868696	0.324592	0.525729	1.10782	0.192313	0.823914	0.590914	0.719599
TCGA-FD-A5BR-01	1.03949	0.628026	0.388807	0.856886	0.721459	0.934871	0.026752	0.852345	0.950331	1.11644	0.944152	0.552338	0.821582	0.783379	0.854592	0.0267571	1.06875	1.22341	0.250332	0.516174	0.347947	0.634418	0.609171	0.643447	0.0267511	0.404122	0.262471	0.864674	0.884143	0.368988	0.839438	0.786982	0.928946	0.026757	0.750911	1.33074	1.16773	1.0116	0.382271	0.704806	0.929759	0.924248	0.0267501	0.86427	1.21129	0.865295	0.844052	0.357827	0.845512
TCGA-FD-A5BS-01	1.06796	0.786606	1.1576	1.01022	0.612405	1.10646	1.06347	1.24848	0.938091	1.20266	0.944297	1.00328	0.917441	0.763415	0.874833	0.933389	1.21572	0.957541	0.981134	1.00325	1.24026	1.14823	0.754904	1.17152	1.10302	0.985466	1.10271	1.05897	1.02814	1.08136	1.07253	0.757609	1.20459	1.01724	0.81396	1.1599	0.962249	0.835387	0.800263	0.703411	0.640042	0.877651	0.762635	0.759849	0.864584	1.18298	1.12887	1.11446	1.14743
TCGA-FD-A5BT-01	0.653127	0.779134	0.906804	0.81677	0.912344	0.958757	0.894005	1.01138	0.909804	1.13944	1.11233	0.897565	0.925441	0.786925	1.00082	0.741947	1.17778	1.09373	0.440954	0.871977	0.988289	0.918406	0.59843	1.00017	0.935692	0.660441	0.855198	0.601703	0.970067	0.866449	0.896088	0.842558	1.16863	0.841608	0.639094	1.14405	1.00202	1.00017	0.761535	0.831233	0.761495	1.02577	0.666551	0.851365	1.05442	0.659208	1.10232	0.966391	1.12355
TCGA-FD-A5BU-01	0.778044	0.527902	0.612218	0.811073	0.622333	0.888114	0.591348	0.71335	0.905152	0.989259	1.13083	0.579603	0.805773	0.787593	1.0221	0.531939	0.812127	1.26985	0.131711	0.710602	0.462011	0.702716	0.93769	0.705563	0.439304	0.29831	0.426534	0.706818	0.826178	0.397853	0.719623	0.830498	0.973671	0.386231	0.6094	1.24267	0.969617	0.919616	0.433911	0.571894	0.738013	0.914598	0.409736	0.533185	1.1571	0.706572	0.991566	0.585208	0.795718
TCGA-FD-A5BV-01	0.446744	0.498282	0.284567	0.583217	0.45362	0.489192	0.338055	0.36062	1.05576	0.865572	0.983005	0.410564	0.633385	0.81806	0.66074	0.524028	0.679147	1.28851	0.383134	0.595874	0.2998	0.426665	0.441712	0.453492	0.323014	0.248262	0.747949	0.385515	0.72378	0.313042	0.577302	0.681525	0.573726	0.350167	0.285142	1.33188	1.0133	1.12797	0.342785	0.548983	1.07879	0.757867	0.43484	0.683259	1.36476	0.559949	0.787987	0.304217	0.601346
TCGA-FD-A5BX-01	0.51266	0.154775	0.294155	0.416427	0.307809	0.605202	0.421803	0.406296	0.171114	0.708569	1.0965	0.29653	0.839836	1.08112	1.21033	0.486587	0.709823	1.07826	0.0367092	0.48874	0.0814594	0.301479	0.72388	0.362141	0.421565	0.0592819	0.237172	0.181521	0.693516	0.391179	0.77874	0.857805	1.23444	0.502759	0.51533	1.0401	0.666444	1.05472	0.308556	0.866068	1.02746	1.20065	0.432963	0.513431	1.15719	0.17175	1.04011	0.324871	0.851025
TCGA-FD-A5BY-01	0.681887	0.780437	0.466448	0.731869	0.627625	0.77897	0.455741	0.55115	1.33377	1.27823	1.05728	0.571445	0.737887	0.766626	0.845457	0.533405	0.66957	1.28	0.0562682	0.170441	0.363727	0.483542	0.170521	0.483542	0.35459	0.0409326	0.170415	0.5769	0.897228	0.238115	0.702733	0.866869	0.924745	0.230432	0.362418	1.3894	1.10309	0.940139	0.326809	0.621453	0.72133	0.8158	0.317417	0.491531	1.22558	0.581589	0.972809	0.379467	0.6809
TCGA-FD-A5BZ-01	0.374385	0.446373	0.282737	0.422296	0.441924	0.562711	0.282737	0.300472	0.642895	1.04265	1.43992	0.389523	0.739223	0.946725	0.941756	0.389351	0.38716	1.46136	0.125108	0.52442	0.245698	0.27383	0.319477	0.244987	0.245688	0.245714	0.578251	0.305842	0.877228	0.307068	0.467459	0.82109	0.700724	0.30708	0.291243	1.09373	0.849657	1.19742	0.247208	0.50317	0.985234	0.79253	0.247104	0.281617	1.22714	0.483568	1.09117	0.338864	0.500211
TCGA-FD-A5C0-01	0.408351	0.496274	0.494441	0.612912	0.504693	0.661271	0.557058	0.50098	0.830788	1.0682	0.912936	0.582829	0.664643	0.770294	0.847385	0.654393	0.81863	1.16734	0.172692	0.792478	0.430967	0.662835	0.690687	0.688165	0.471324	0.27149	0.919043	0.341167	0.761975	0.412449	0.590685	0.719389	0.782073	0.368638	0.365283	1.26056	0.984901	0.970605	0.459571	0.623389	0.90109	0.915753	0.410166	0.570067	1.28785	0.434223	1.02673	0.49945	0.709207
TCGA-FD-A5C1-01	0.347662	0.568728	0.689976	0.658903	0.596615	0.659915	0.61216	0.720876	1.17838	1.06648	0.913647	0.73823	0.882176	0.705011	0.870288	0.513983	1.01991	1.11722	0.644904	0.806023	0.81062	0.827629	0.951247	0.89265	0.637687	0.655161	0.901764	0.331468	0.856098	0.691354	0.893443	0.815964	1.05015	0.519768	0.683399	1.27575	0.807188	0.899657	0.596372	0.67243	0.727877	0.870751	0.463303	0.7502	1.06919	0.459766	0.866356	0.726659	0.998982
TCGA-FD-A62N-01	0.84809	0.7546	1.06337	0.919309	0.756076	0.986793	0.613827	1.10815	1.00022	1.06522	0.814717	0.928027	0.811146	0.618821	0.958806	0.505792	1.12451	0.896423	0.68321	0.80709	1.19032	1.03576	0.764302	1.09382	0.556806	1.01299	1.05007	0.851486	0.929338	1.09513	1.0326	0.791159	1.19678	0.609877	0.940625	1.16008	0.985558	0.862199	0.843648	0.728119	0.633447	0.99174	0.467622	0.630352	0.942294	0.932577	0.933349	1.0874	1.14575
TCGA-FD-A62O-01	0.307247	0.652445	0.277496	0.492087	0.509007	0.45745	0.277496	0.190067	1.55853	1.15511	0.986246	0.50274	0.582038	0.770586	0.732733	0.502739	0.547383	1.27606	0.271726	0.480949	0.26385	0.378202	0.347599	0.378203	0.277496	0.0640789	0.592211	0.268571	0.752458	0.457639	0.416185	0.497631	0.583173	0.457641	0.191845	1.28619	1.0332	1.07436	0.30403	0.413805	1.06174	0.704066	0.30403	0.419499	1.45468	0.360275	0.876391	0.329386	0.417101
TCGA-FD-A62P-01	0.332565	0.446281	0.758584	0.658946	0.601608	0.732207	0.736166	0.721097	0.763375	1.04991	0.976667	0.82413	0.833835	0.801089	0.935463	0.838562	0.949739	1.1588	0.269616	0.885486	0.768085	0.744953	0.772747	0.784567	0.830607	0.747474	0.837902	0.290593	0.903138	0.648764	0.826831	0.794388	0.989022	0.673256	0.663122	1.34171	0.889449	0.975904	0.671464	0.773454	0.880945	1.01523	0.465244	0.484165	1.22987	0.377666	0.946925	0.749336	0.907782
TCGA-FD-A62S-01	0.389048	0.484843	0.44131	0.646162	0.457097	0.654418	0.566749	0.674837	0.723757	0.829332	1.2708	0.451653	0.916445	0.83757	1.04114	0.505467	0.941764	1.31196	0.0838789	0.480375	0.496911	0.794267	0.594352	0.80546	0.556011	0.505125	0.351516	0.446486	1.06347	0.497103	0.739918	0.790186	0.89344	0.532974	0.705288	1.19711	0.758076	0.976818	0.65828	0.598645	0.73272	0.892494	0.722332	0.617817	1.00846	0.582712	1.16138	0.449892	0.835211
TCGA-FD-A6TA-01	0.715966	0.66949	0.72656	0.853448	0.694161	0.936684	0.0210657	0.808685	0.923529	1.11863	1.08175	0.760022	0.79225	0.821279	0.92642	0.0210622	1.03772	1.15088	0.442632	0.814128	0.686946	0.822519	0.774541	0.855433	0.0210651	0.564399	0.772759	0.706199	1.02968	0.708979	0.740395	0.913464	0.964158	0.0210651	0.659311	1.31916	1.06615	1.01568	0.677196	0.674278	0.86508	0.964697	0.0210635	0.695265	1.13653	0.92119	1.03637	0.678882	0.842641
TCGA-FD-A6TB-01	1.14137	0.812132	0.940979	0.977758	0.829138	1.04918	0.444489	0.999746	1.13785	1.08481	0.967174	0.863175	0.832904	0.814544	0.8856	0.329736	1.04759	1.07899	0.82492	0.970379	0.935948	0.895409	0.800036	0.896155	0.427919	0.980671	1.01152	1.03412	0.957609	0.860347	0.953533	0.857962	1.04326	0.455045	0.969566	1.19138	1.16848	0.986445	0.787159	0.849911	0.907035	0.967884	0.118926	0.123762	1.15167	1.01011	0.963222	0.817234	0.903564
TCGA-FD-A6TC-01	0.277366	0.225483	0.129417	0.222598	0.364791	0.358586	0.129417	0.0932497	0.209206	0.93814	1.2323	0.414325	0.632213	0.854352	0.936405	0.414314	0.403745	1.39787	0.015542	0.445421	0.218533	0.19257	0.310199	0.17414	0.218533	0.218542	0.43029	0.188491	0.811199	0.226169	0.46422	0.895405	0.806163	0.226169	0.223769	1.15379	0.721565	1.09769	0.264329	0.505281	0.893546	0.807539	0.264324	0.31069	1.1962	0.243454	1.13509	0.311329	0.572665
TCGA-FD-A6TD-01	0.501683	0.34778	0.676782	0.66815	0.399478	0.727774	0.732901	0.811631	0.503775	0.913572	0.984278	0.598884	0.837708	0.745141	0.919762	0.605598	0.916583	1.18922	0.209977	0.671138	0.662162	0.649245	0.787817	0.728167	0.718547	0.564929	0.677442	0.487472	0.898643	0.662876	0.844933	0.775221	0.993299	0.637636	0.726842	1.262	0.867593	0.972099	0.59678	0.734139	0.788593	0.917574	0.523647	0.666162	1.1146	0.600096	0.962937	0.666703	0.93434
TCGA-FD-A6TE-01	0.610508	0.295384	0.591157	0.500718	0.544783	0.78896	0.0635319	0.639918	0.948183	0.757435	0.9313	0.429913	0.58447	0.639426	0.657873	0.0623231	0.705763	1.02472	0.18283	0.656996	0.45689	0.479532	0.915919	0.617442	0.0634947	0.351619	0.619215	0.490006	0.380241	0.362894	0.587417	0.554334	0.788971	0.0628569	0.408052	1.10597	0.760154	0.814381	0.441727	0.353555	0.799475	0.820644	0.0624676	0.507678	1.28378	0.646603	0.614352	0.595541	0.633955
TCGA-FD-A6TF-01	0.463053	0.391137	0.49051	0.431033	0.352393	0.562406	0.461228	0.49206	0.455956	0.902876	1.06203	0.578575	0.733028	1.0172	0.965271	0.379916	0.670554	1.25796	0.172678	0.634451	0.398705	0.323889	0.616836	0.390582	0.433538	0.333703	0.483239	0.373348	0.773514	0.391891	0.530313	0.671047	0.826842	0.327018	0.371597	1.1295	0.939078	1.1954	0.421967	0.728093	1.03975	1.04721	0.323793	0.507114	1.37408	0.466062	1.14753	0.441092	0.711956
TCGA-FD-A6TG-01	0.568194	0.462443	0.525829	0.716998	0.499422	0.706679	0.0327944	0.519352	0.666076	1.0414	1.07753	0.690052	0.863528	0.917248	1.00617	0.0327306	0.873887	1.26136	0.223828	0.853976	0.445715	0.589007	0.682054	0.570004	0.0328047	0.379453	0.656835	0.525553	0.781622	0.468164	0.720141	0.861789	0.938935	0.032764	0.467465	1.14976	1.02543	1.00451	0.534204	0.76171	0.975735	1.0765	0.0580337	0.0736299	1.25235	0.676318	1.00716	0.522174	0.868621
TCGA-FD-A6TH-01	0.34723	0.40432	0.340758	0.498872	0.429665	0.736174	0.491372	0.499872	0.610573	1.09529	0.865528	0.362071	0.677616	0.877831	0.925457	0.724802	0.779037	1.1413	0.324703	0.450663	0.198232	0.533657	0.450912	0.754017	0.479973	0.192292	0.421734	0.284293	0.678705	0.449317	0.489784	0.704792	0.898597	0.418577	0.424	1.14585	1.06856	1.13224	0.30423	0.75421	1.06507	1.09575	0.545375	0.622133	1.41055	0.41034	0.889766	0.278992	0.8342
TCGA-FD-A6TI-01	0.425667	0.579657	0.483878	0.517477	0.624731	0.666166	0.0174458	0.443855	1.02226	0.963127	0.836849	0.625001	0.564973	0.767052	0.824638	0.0149043	0.686087	1.25908	0.408247	0.754298	0.421642	0.416485	0.67937	0.566807	0.0173717	0.234414	0.547923	0.294908	0.688547	0.288513	0.371123	0.536027	0.746219	0.0171496	0.193479	1.07309	0.949733	0.954419	0.516941	0.407667	1.03604	0.886519	0.0149163	0.442568	1.38377	0.370927	0.761384	0.456482	0.577694
TCGA-FD-A6TK-01	0.298353	0.311863	0.659389	0.586372	0.354308	0.608113	0.0481875	0.669526	0.433806	1.0781	1.10918	0.786984	0.839658	0.850792	0.967526	0.0395291	1.07611	1.2144	0.153625	0.936803	0.800241	0.81445	0.698888	0.908339	0.0437055	0.766021	0.968414	0.29612	0.946235	0.659512	0.731515	0.663014	0.877205	0.0441359	0.712128	1.26376	0.789997	1.0131	0.671177	0.722832	0.838127	0.978348	0.0429836	0.690418	1.09143	0.423584	0.994596	0.733695	0.915149
TCGA-FJ-A3Z7-01	0.412407	0.134385	0.425732	0.302329	0.0611275	0.485923	0.105304	0.438594	0.112823	0.797603	0.97547	0.744846	0.487182	1.09184	0.949569	0.105301	0.68587	1.12962	0.375596	0.326282	0.336153	0.192383	0.585966	0.366721	0.1053	0.186845	0.466613	0.20309	0.378749	0.404453	0.134994	0.439764	0.593359	0.105301	0.244536	0.597072	0.755312	1.40058	0.468953	0.44921	1.40448	1.04978	0.1053	0.578479	1.49939	0.22598	0.963948	0.413617	0.553267
TCGA-FJ-A3Z9-01	0.301507	0.444022	0.134215	0.43906	0.735963	0.435618	0.133389	0.272395	1.63537	0.740745	0.544759	0.330696	0.377597	0.602394	0.515225	0.326438	0.660557	1.02617	0.26611	0.417709	0.121038	0.23414	0.640264	0.23414	0.13339	0.0653399	0.708191	0.223232	0.500538	0.319745	0.410667	0.841113	0.544627	0.316188	0.242734	1.70712	1.01457	0.683017	0.171762	0.33489	0.952122	0.592303	0.167809	0.555922	1.52257	0.288904	0.458344	0.210604	0.357603
TCGA-FJ-A3ZE-01	0.874872	0.134908	0.140271	0.203608	0.134872	0.131733	0.140271	0.046708	1.65184	1.16871	0.765813	0.678445	0.531122	0.740263	0.530463	0.678467	0.603546	1.11668	0.294186	0.253824	0.102958	0.0892575	0.334107	0.0825342	0.102962	0.0372014	0.432717	0.274815	0.645126	0.370173	0.353243	0.686862	0.461193	0.370243	0.321376	1.36316	1.17888	0.681897	0.50838	0.379468	0.966471	0.629379	0.476002	0.453312	1.60249	1.10634	0.435653	0.556792	0.352752
TCGA-FJ-A3ZF-01	0.506595	0.397901	0.276173	0.411245	0.642024	0.492773	0.243863	0.233162	0.950695	0.947462	0.715201	0.447021	0.583822	0.834537	0.574902	0.500815	0.644214	1.18505	0.155013	0.438515	0.148105	0.266683	0.349263	0.25509	0.203244	0.135073	0.98926	0.459116	0.643909	0.213754	0.416034	0.709942	0.537698	0.22963	0.229861	1.272	1.25094	1.08659	0.368943	0.666237	1.00368	0.827782	0.0316767	0.0316698	1.52972	0.642093	0.629411	0.233754	0.547399
TCGA-FJ-A871-01	0.298371	0.552627	0.370514	0.439557	0.347155	0.436632	0.408966	0.444229	1.01995	0.811507	1.38786	0.474715	0.627277	0.752407	0.615873	0.594081	0.761011	1.55478	0.151078	0.447938	0.207868	0.248016	0.318146	0.250184	0.273371	0.205417	0.309915	0.242428	0.666259	0.41452	0.33472	0.900806	0.453347	0.366422	0.423393	1.07701	0.714479	1.05976	0.267861	0.410179	0.722595	0.733806	0.0401903	0.0399626	1.45849	0.37746	0.847055	0.436569	0.351441
TCGA-FT-A3EE-01	0.578292	0.393241	0.387735	0.54676	0.535844	0.597423	0.384693	0.300659	0.865107	1.15113	0.892321	0.406445	0.744189	0.807505	0.811803	0.401643	0.444033	1.37913	0.0807026	0.395937	0.27259	0.461308	0.344866	0.461308	0.275941	0.05236	0.425342	0.533477	0.702999	0.309228	0.637188	0.772672	0.75713	0.306796	0.214509	1.35107	1.1764	0.949453	0.2131	0.60466	1.01199	0.866376	0.211307	0.331017	1.45594	0.604633	0.663615	0.370945	0.548485
TCGA-FT-A61P-01	0.336709	0.510444	0.576472	0.683653	0.451537	0.737481	0.534819	0.675488	0.775272	0.903695	1.00193	0.645626	0.793349	0.803497	0.944234	0.447092	0.877783	1.22393	0.545243	0.84552	0.565692	0.72207	0.68588	0.771594	0.546474	0.432065	0.779109	0.279502	0.957431	0.525287	0.70768	0.72278	0.911852	0.420017	0.511989	1.35369	0.761325	0.916744	0.468335	0.654633	0.618451	0.911157	0.372686	0.599092	1.12815	0.386493	1.04035	0.528999	0.86609
TCGA-G2-A2EC-01	0.53229	0.52669	0.612771	0.631769	0.495589	0.665282	0.695083	0.701082	0.778443	1.01191	1.18839	0.80928	0.815126	0.903119	0.889224	0.926165	1.08613	1.30335	0.288183	0.810811	0.511886	0.55961	0.731273	0.603191	0.620885	0.506245	0.665658	0.433761	0.906089	0.590277	0.735227	0.770022	0.844993	0.58739	0.647089	1.19007	0.982363	1.1385	0.747497	0.721785	0.953004	0.931796	0.114793	0.114791	1.25597	0.581094	0.939894	0.561443	0.735397
TCGA-G2-A2EF-01	0.267856	0.179078	0.745263	0.527136	0.216189	0.71899	0.797478	0.823298	0.658309	0.645254	0.50211	0.635442	0.530414	0.555095	0.900022	0.85983	0.849706	1.01128	0.620679	0.754713	0.910349	0.753712	0.950663	1.04071	0.983269	0.841679	1.15606	0.2872	0.306833	0.750852	0.646255	0.462511	0.957431	0.812456	0.637235	1.05502	0.607457	0.635109	0.600721	0.393781	0.673931	0.844614	0.709044	0.515129	1.22173	0.490329	0.430669	0.828401	0.999922
TCGA-G2-A2EJ-01	0.198175	0.0788951	0.383986	0.617241	0.0474258	0.597678	0.619008	0.71089	0.26214	0.529357	0.626529	0.434693	0.534941	0.550754	0.6386	0.463229	0.549558	0.971347	0.0667427	0.753596	0.487011	0.48174	1.12501	0.593245	0.550727	0.37082	0.572199	0.118441	0.44141	0.503804	0.702298	0.611818	0.871856	0.45547	0.523521	1.40094	0.461819	0.757237	0.452126	0.449978	0.660654	0.713094	0.417609	0.430191	1.20181	0.354223	0.528886	0.66488	0.849214
TCGA-G2-A2EK-01	0.890153	0.551285	0.508505	0.688598	0.604183	0.846215	0.0142001	0.607607	1.04161	1.20687	0.920627	0.604951	0.776068	0.819508	0.732061	0.0141037	0.83002	1.01409	0.41539	0.644635	0.322225	0.413195	0.606921	0.400707	0.0145915	0.314825	0.681195	0.673856	0.747578	0.431316	0.62934	0.726122	0.849743	0.0141684	0.498671	1.26569	1.33554	0.914413	0.516506	0.642461	1.04121	0.855057	0.0141248	0.655839	1.33263	0.807581	0.670227	0.480347	0.650444
TCGA-G2-A2EL-01	0.530424	0.315603	0.481016	0.431748	0.724318	0.359018	0.480749	0.500257	0.830045	0.906033	0.803103	0.515905	0.701499	0.843692	0.474738	0.514364	0.548174	1.12486	0.0363827	1.07393	0.0402136	0.116118	0.615706	0.108148	0.0402134	0.04021	0.528956	0.469525	0.673336	0.556121	0.541457	0.650984	0.489091	0.555714	0.590285	1.31621	1.03123	0.953679	0.403326	0.761428	1.17436	0.597027	0.402515	0.434267	1.49913	0.377144	0.371016	0.598417	0.356388
TCGA-G2-A2EO-01	0.530185	0.326791	0.76098	0.542235	0.459633	0.620789	0.656502	0.761192	0.523564	1.15226	1.09265	0.90255	0.88239	0.800674	0.853266	0.584044	1.14055	1.16542	0.690372	0.772124	0.929646	0.721493	0.809058	0.829785	0.745872	0.82545	0.928726	0.573708	0.832769	0.797931	0.761056	0.705895	0.994738	0.68331	0.730024	1.24917	1.02859	0.858804	0.701232	0.661205	0.838306	0.944036	0.612628	0.835207	1.01739	0.59787	0.884638	0.799125	0.827429
TCGA-G2-A2ES-01	0.294971	0.417426	0.481009	0.473366	0.496502	0.588882	0.485398	0.583472	0.663271	1.00309	1.03523	0.505784	0.759493	0.880899	0.979038	0.42697	0.893966	1.31301	0.550627	0.538094	0.444594	0.519467	0.736844	0.698842	0.43275	0.336151	0.687933	0.255969	0.613138	0.385304	0.643058	0.598044	0.825321	0.372624	0.532777	1.1233	0.811672	0.887349	0.439415	0.509611	0.820439	0.911485	0.398965	0.664181	1.18837	0.456211	0.852937	0.496786	0.792691
TCGA-G2-A3IB-01	0.299485	0.0704245	0.329642	0.27911	0.071149	0.312926	0.0176534	0.238281	0.2239	1.59845	0.797349	0.599784	0.466073	0.721238	0.762751	0.0176586	0.560683	1.34726	0.355695	0.119256	0.31836	0.192169	0.475082	0.356682	0.0176354	0.0977328	0.212457	0.350491	0.302695	0.602535	0.334119	0.731915	0.820472	0.0176301	0.158918	1.7147	1.12156	0.704171	0.437306	0.166811	0.643727	0.652591	0.0176528	0.336924	1.28377	0.311661	0.608198	0.340636	0.620315
TCGA-G2-A3IE-01	0.519705	0.302803	0.284125	0.472357	0.359302	0.447502	0.343107	0.529956	0.621999	1.4705	0.880015	0.488029	0.657144	0.684636	0.718174	0.450117	0.904689	1.14543	0.552604	0.631177	0.250527	0.368023	0.530865	0.363272	0.294934	0.204784	0.901618	0.480658	0.698214	0.30277	0.701941	0.809283	0.771298	0.268051	0.417663	1.22648	1.36076	0.927842	0.423083	0.695723	0.952519	0.81718	0.380037	0.778302	1.4345	0.449103	0.698411	0.344167	0.751405
TCGA-G2-A3VY-01	0.443656	0.472683	0.301114	0.56201	0.875364	0.581523	0.0167233	0.221569	1.33862	0.85703	0.675235	0.441282	0.633583	0.763705	0.624481	0.0167228	0.470828	1.12646	0.228448	0.386725	0.161598	0.344073	0.288232	0.346116	0.0167227	0.132952	0.639663	0.425333	0.64521	0.207076	0.586675	0.930251	0.700166	0.0167239	0.202006	1.44716	1.21422	0.878657	0.394968	0.573089	1.01663	0.785561	0.0167287	0.460905	1.38363	0.600057	0.612975	0.271831	0.678473
TCGA-G2-AA3B-01	0.772526	0.251658	0.685149	0.604215	0.7149	0.659727	0.869613	0.863984	0.908804	1.0136	0.579627	0.615354	0.667498	0.574492	0.584795	0.750592	0.899546	0.934973	0.787454	0.423204	0.673278	0.689147	1.02064	0.758774	0.844447	0.543945	0.875687	0.595229	0.518551	0.643749	0.80613	0.858316	0.85269	0.713781	0.747854	1.40135	1.21196	0.752271	0.654294	0.753253	0.9817	0.819758	0.789002	0.927007	1.19079	0.588464	0.392441	0.635244	0.814915
TCGA-G2-AA3C-01	0.603296	0.339263	0.550673	0.613862	0.583453	0.856023	0.582138	0.674826	0.774288	0.63328	0.867526	0.459423	0.707308	0.615191	0.907775	0.446409	0.722149	0.800131	0.465401	0.447633	0.428129	0.664774	0.94714	0.827598	0.562939	0.289862	0.567845	0.386548	0.638258	0.331242	0.731056	0.569636	1.24368	0.342535	0.433739	1.01329	0.526149	0.76109	0.450295	0.724463	0.684509	1.08001	0.442834	0.533736	1.02987	0.867525	0.844714	0.456708	1.07705
TCGA-G2-AA3D-01	0.757425	0.528023	0.370664	0.728069	0.921075	0.745354	0.360618	0.377384	1.27915	1.05275	0.752278	0.507843	0.801959	0.666158	0.749418	0.462566	0.576201	1.12512	0.0939315	0.336577	0.231882	0.203895	0.233726	0.18409	0.231882	0.231881	0.650558	0.599965	0.770597	0.337464	0.73523	0.844704	0.744082	0.328062	0.340608	1.38166	1.21463	0.831586	0.489168	0.707309	0.931542	0.823901	0.456424	0.540207	1.41959	0.589187	0.55681	0.39248	0.560487
TCGA-G2-AA3F-01	0.343242	0.241035	0.232104	0.308415	0.329209	0.406743	0.0196723	0.29567	0.475257	1.08197	0.944553	0.616388	0.712559	0.939866	0.760337	0.019571	0.705293	1.28218	0.0710333	0.43661	0.21152	0.389437	0.514339	0.462311	0.0196718	0.13593	0.348981	0.299341	0.713111	0.254779	0.461097	0.818989	0.754424	0.0196142	0.269346	1.26347	0.942631	1.08615	0.357123	0.496889	0.991505	0.823161	0.0195686	0.493003	1.40354	0.313703	0.863318	0.320191	0.601681
TCGA-GC-A3BM-01	0.470486	0.359763	0.500193	0.653653	0.4786	0.639274	0.546478	0.512866	0.875897	1.15664	0.865116	0.656119	0.781853	0.831873	0.751822	0.787053	0.907669	1.12565	0.260261	0.552468	0.487376	0.557142	0.723066	0.610388	0.553062	0.327716	0.821508	0.448482	0.722685	0.455252	0.757934	0.799324	0.791478	0.508262	0.438538	1.34904	1.14478	0.848421	0.63752	0.647641	1.07609	0.816791	0.674143	0.657062	1.42113	0.57602	0.636415	0.475235	0.757949
TCGA-GC-A3I6-01	0.409699	0.738697	0.509754	0.623804	0.664287	0.785006	0.541211	0.682607	1.44171	1.22758	1.02062	0.702754	0.638724	0.670681	0.918941	0.529644	0.908992	1.17859	0.480035	0.815211	0.4274	0.594879	0.887065	0.773498	0.457747	0.346856	0.623659	0.313728	0.659921	0.415619	0.525442	0.570634	0.909336	0.420059	0.563735	1.30207	0.922993	0.895536	0.473532	0.408874	0.693544	0.760779	0.396063	0.637935	1.11666	0.301026	0.977162	0.540664	0.719205
TCGA-GC-A3OO-01	0.472439	0.520875	0.273343	0.644379	0.573723	0.726099	0.247022	0.397168	0.866879	1.06039	1.01397	0.421888	0.751686	0.96862	0.972009	0.333878	0.637401	1.24542	0.0378316	0.687424	0.286479	0.668702	0.577237	0.668709	0.24702	0.0689861	0.705587	0.357384	0.835533	0.338576	0.626922	0.767117	0.854326	0.268324	0.31436	1.28179	1.01206	1.02098	0.459116	0.738376	1.11442	1.06013	0.378949	0.519	1.33297	0.412305	0.882551	0.230788	0.719999
TCGA-GC-A3RB-01	0.587926	0.556052	0.398318	0.593117	0.568185	0.691302	0.0467025	0.437334	1.27078	1.16988	0.773104	0.534239	0.6771	0.684981	0.735182	0.0461351	0.576199	1.12083	0.260731	0.889253	0.314675	0.371544	0.616867	0.364683	0.0477921	0.309563	0.563284	0.528699	0.762851	0.322264	0.602168	0.875524	0.866207	0.0466803	0.356704	1.57281	1.05024	0.815676	0.35016	0.386071	0.741138	0.758759	0.0337133	0.0294723	1.28379	0.732554	0.753102	0.406257	0.572552
TCGA-GC-A3RC-01	0.945423	0.338418	0.789109	0.715451	0.661701	0.853895	0.757657	0.898011	0.906572	0.883756	0.733433	0.664641	0.710805	0.619871	0.811722	0.673963	0.856972	1.05024	0.777206	0.477296	0.790303	0.683937	0.869982	0.804576	0.70738	0.718397	0.74803	0.837369	0.654841	0.781182	1.00678	0.815427	1.20186	0.688774	0.841921	1.41194	0.909062	0.749932	0.634975	0.619403	0.645737	0.802118	0.557265	0.61084	1.09063	0.944368	0.625727	0.762359	0.967228
TCGA-GC-A3RD-01	0.298718	0.384004	0.269836	0.588673	0.347261	0.548378	0.0407347	0.227919	0.804165	1.24036	0.8747	0.549594	0.796969	0.751535	0.84989	0.0407125	0.513069	1.23301	0.14626	0.485255	0.223369	0.579839	0.462997	0.625085	0.0407372	0.120966	0.52412	0.262053	0.918542	0.249956	0.729879	0.76539	0.840144	0.0407282	0.191859	1.55049	1.06084	0.882188	0.364779	0.655953	0.87032	0.891076	0.0407088	0.376191	1.39775	0.329259	0.873784	0.340918	0.667006
TCGA-GC-A3WC-01	1.10851	0.468406	0.955406	0.992643	0.71483	1.03526	0.214666	1.07451	1.04557	1.15729	0.715351	0.862882	0.846823	0.686373	0.823734	0.267977	1.04932	1.00426	0.784926	0.804292	0.846664	0.968225	0.906402	0.967931	0.216966	0.695376	1.00299	1.04645	0.746913	0.889547	1.05492	0.769768	1.10695	0.235907	0.878552	1.22405	1.09979	0.746679	0.78366	0.794918	0.773348	0.887758	0.306772	0.882267	1.05618	1.10238	0.625073	0.88327	1.03987
TCGA-GC-A3YS-01	0.307881	0.280474	0.322739	0.380268	0.35875	0.495416	0.469	0.506399	0.328582	0.76456	1.22546	0.330965	0.698767	0.762367	1.02654	0.581632	0.856009	1.36539	0.0545917	0.490885	0.308332	0.439517	0.704359	0.63209	0.348378	0.401872	0.39927	0.259228	0.858648	0.233964	0.422524	0.497687	0.668985	0.341765	0.470955	1.1233	0.598343	0.934464	0.302456	0.408453	0.669449	0.844133	0.342744	0.459608	1.07669	0.28629	1.09047	0.285564	0.687482
TCGA-GC-A4ZW-01	0.598401	0.283291	0.46593	0.565823	0.472815	0.523435	0.104771	0.563019	1.2928	0.974698	0.71068	0.749029	0.717217	0.703901	0.634997	0.104771	0.872548	0.886404	0.675321	0.661187	0.691815	0.605665	0.913992	0.717155	0.104771	0.637434	0.832332	0.480901	0.620261	0.481381	0.619792	0.889259	0.77542	0.104771	0.496521	1.44533	0.9632	0.742528	0.549515	0.552634	1.02775	0.809817	0.104771	0.650269	1.30431	0.510912	0.566112	0.54504	0.679189
TCGA-GC-A6I1-01	0.600817	0.169357	0.879585	0.766331	0.294498	0.791197	0.819471	0.900216	0.660973	0.826336	0.60714	0.785825	0.736449	0.49903	0.711945	0.816909	0.864038	0.916032	0.419116	0.534084	1.03717	0.924876	0.864732	1.02798	0.881954	0.767885	1.01157	0.653785	0.50916	0.93792	1.13553	0.592708	1.18247	0.84361	0.719559	1.44247	0.742439	0.679362	0.630272	0.555406	0.538525	0.692472	0.669081	0.657114	0.941544	0.941276	0.49268	1.02114	1.20038
TCGA-GC-A6I3-01	0.811418	0.389311	0.926649	0.77461	0.463371	0.784481	0.0912866	1.01238	0.73867	1.23168	0.816815	0.829436	0.868605	0.58559	0.67211	0.0906117	1.19684	0.970467	0.416498	0.737829	1.04178	0.866721	0.88927	0.85264	0.0910327	0.834266	0.948059	0.878235	0.903741	1.01835	1.02984	0.930421	1.0403	0.0910067	0.93423	1.46168	1.14172	0.784244	0.7636	0.739082	0.622153	0.80607	0.0910266	0.975397	0.987768	1.05331	0.706532	0.857839	0.92128
TCGA-GD-A2C5-01	0.494528	0.493862	0.253264	0.549442	0.501315	0.617499	0.25133	0.381214	0.847454	1.0319	1.10396	0.483759	0.696197	0.988133	0.911888	0.472963	0.689354	1.245	0.0331167	0.68305	0.198693	0.491319	0.515031	0.49132	0.184189	0.195343	0.559638	0.394487	0.768732	0.278766	0.530799	0.720395	0.804216	0.276697	0.287957	1.24313	1.04962	1.16406	0.232333	0.692073	1.22056	0.965833	0.228054	0.587879	1.35146	0.420583	0.903984	0.458482	0.598699
TCGA-GD-A3OP-01	0.437487	0.523999	0.554024	0.714127	0.470173	0.714667	0.0168548	0.584238	0.904779	1.09053	1.05212	0.710082	0.772622	0.929632	0.881201	0.0168503	0.852836	1.18511	0.310001	0.870008	0.563475	0.642597	0.750399	0.674216	0.0168551	0.522737	0.698693	0.374968	0.793525	0.477451	0.717785	0.749802	0.865991	0.0168536	0.49051	1.18008	1.04654	1.12279	0.656865	0.698818	1.0565	0.965931	0.0568143	0.0877174	1.28359	0.47227	0.843903	0.545608	0.741882
TCGA-GD-A3OQ-01	0.208412	0.465641	0.249161	0.452853	0.539379	0.486082	0.0324728	0.316829	0.691084	1.24513	1.00576	0.412311	0.611361	0.868647	0.869509	0.0324651	0.710451	1.37497	0.357527	0.281833	0.243271	0.483888	0.417497	0.560171	0.0324711	0.151711	0.149292	0.189784	0.612328	0.164998	0.43978	0.514441	0.613183	0.0324616	0.266118	1.11925	0.99188	0.957842	0.27741	0.720799	0.937814	0.857664	0.032459	0.472266	1.41963	0.323344	0.886479	0.315338	0.653611
TCGA-GD-A3OS-01	0.273921	0.503614	0.552316	0.612761	0.556209	0.623682	0.0177007	0.563005	0.624902	0.989371	1.28509	0.795084	0.810861	0.794693	0.980911	0.0176668	0.980468	1.47761	0.377689	0.844528	0.615383	0.573218	0.558147	0.707126	0.0176852	0.563536	0.867318	0.288673	0.941381	0.532327	0.498819	0.646756	0.685794	0.0177119	0.468836	1.09089	0.70109	0.893582	0.515333	0.543676	0.623768	0.739378	0.0176971	0.328274	1.12332	0.378296	1.11185	0.586408	0.741903
TCGA-GD-A6C6-01	0.361998	0.262862	0.358645	0.428913	0.378707	0.479082	0.319577	0.676957	0.679643	1.15221	0.680869	0.615265	0.868484	0.559818	0.887095	0.274009	1.03487	1.16444	0.418743	0.437321	0.158684	0.408955	0.595001	0.426442	0.270153	0.0980727	0.234807	0.324601	0.598949	0.262589	0.701798	0.689169	0.854338	0.392793	0.702553	1.43102	1.11312	0.602909	0.237371	0.590784	0.587804	0.840291	0.22538	0.706969	1.15481	0.427518	0.559042	0.297806	0.732818
TCGA-GD-A76B-01	0.774805	0.484414	0.903083	0.883922	0.525889	0.920556	0.429292	1.02505	0.929742	1.03022	0.500516	0.789726	0.64778	0.622914	0.725239	0.326204	1.04169	0.788718	0.55642	0.750551	0.943883	0.918078	0.976385	0.961893	0.424985	0.966322	0.980799	0.745007	0.699148	0.821664	0.930719	0.765032	1.01753	0.384678	0.952782	1.14369	1.30526	0.811164	0.905173	0.854361	1.01076	1.04235	0.337717	1.03765	1.15936	0.892859	0.695817	0.915743	0.993276
TCGA-GU-A42P-01	0.251373	0.518543	0.315859	0.366442	0.56784	0.444882	0.0157461	0.33147	0.962455	0.648982	0.837094	0.391062	0.575128	0.861696	0.617144	0.0157458	0.514131	1.04445	0.274725	0.576568	0.242963	0.277668	0.366168	0.360799	0.015746	0.243727	0.861087	0.230262	0.621354	0.218215	0.266657	0.60653	0.482598	0.0157462	0.256222	1.04474	0.885245	1.09607	0.394158	0.398959	1.16668	0.72289	0.0157459	0.4879	1.56382	0.427678	0.782859	0.353943	0.425355
TCGA-GU-A42Q-01	0.544192	0.274225	0.218527	0.452249	0.312536	0.526283	0.218367	0.18301	0.651581	1.06243	0.962385	0.304655	0.752661	0.705077	0.831841	0.303535	0.288721	1.40625	0.0328805	0.98414	0.0537535	0.091711	0.744628	0.0883523	0.0537535	0.0537534	0.653709	0.469248	0.720551	0.184764	0.575551	0.594961	0.748651	0.184578	0.190666	1.41987	0.77849	0.628549	0.181483	0.334763	0.465643	0.615639	0.181192	0.193661	1.19732	0.608494	0.706195	0.26422	0.555693
TCGA-GU-A42R-01	0.30843	0.4517	0.365925	0.579187	0.581156	0.537366	0.0606456	0.30101	0.969203	0.995757	0.89371	0.73507	0.771879	0.856809	0.711886	0.0606512	0.646569	0.987602	0.39993	0.673797	0.377649	0.425436	0.753394	0.577688	0.0606437	0.287507	0.639878	0.239692	0.639325	0.359981	0.670148	0.936767	0.800682	0.0606502	0.283378	1.35719	1.07579	1.00345	0.54234	0.455258	1.20377	0.793019	0.0606458	0.522027	1.53483	0.223139	0.603301	0.328747	0.438607
TCGA-GU-A762-01	0.314825	0.595319	0.809958	0.637087	0.602339	0.66246	0.737557	0.813827	1.03477	0.909392	0.820762	0.825155	0.734509	0.571573	0.813639	0.768577	1.02712	1.02648	0.321565	0.717819	1.083	0.817065	0.82302	0.945783	0.878431	0.903505	1.10168	0.369334	0.784345	0.905054	0.803327	0.655152	0.971165	0.816313	0.739937	1.2231	0.706061	0.843637	0.704214	0.585298	0.626304	0.822186	0.666645	0.692493	1.02017	0.570683	0.811813	1.01392	0.988706
TCGA-GU-A763-01	0.461714	0.431898	0.480193	0.517582	0.661688	0.592408	0.479583	0.458872	1.58741	1.0922	0.668794	0.443605	0.54644	0.638248	0.606967	0.441817	0.717208	0.926954	0.0532887	0.945055	0.520564	0.10495	0.796612	0.0920458	0.520564	0.520564	0.615396	0.404206	0.540339	0.310212	0.511693	0.812794	0.748888	0.309685	0.338038	1.40782	1.33009	0.53664	0.353533	0.44114	0.823018	0.65234	0.314083	0.347067	1.31576	0.788589	0.530954	0.426389	0.610412
TCGA-GU-A764-01	0.443178	0.402348	0.658458	0.548162	0.486044	0.691221	0.636636	0.713686	0.592658	1.00042	0.95267	0.650557	0.66765	0.755381	0.907222	0.616385	0.980333	1.06287	0.21643	0.672848	0.674212	0.5689	0.972917	0.718362	0.606539	0.595236	0.674558	0.487342	0.853622	0.590867	0.623013	0.751896	0.915469	0.564508	0.61058	1.17897	0.976819	0.992008	0.578474	0.598668	0.849174	0.966311	0.511569	0.731966	1.16203	0.781873	1.02047	0.631243	0.880421
TCGA-GU-A766-01	0.17475	0.174186	0.752186	0.669816	0.0967739	0.742288	0.751	0.759974	0.391844	0.865146	0.506897	0.742812	0.564931	0.643565	0.805296	0.887702	0.998236	0.883754	0.205381	0.42298	0.948935	0.640298	0.846678	1.01874	0.873508	0.906843	1.01707	0.178186	0.444363	0.688025	0.603527	0.577712	0.943335	0.812482	0.708431	1.05913	0.683662	0.780658	0.776928	0.507062	0.837416	0.944976	0.848233	0.839905	1.09216	0.360308	0.480726	0.980051	1.00029
TCGA-GU-A767-01	0.484627	0.153263	0.297981	0.174063	0.323028	0.323618	0.0228137	0.261707	0.25738	1.00266	0.828157	0.462098	0.714599	0.920574	0.724362	0.0217572	0.795527	1.07047	0.36459	0.140638	0.24438	0.23977	0.317939	0.40751	0.022844	0.11577	0.412142	0.302955	0.515425	0.191297	0.329643	0.63878	0.576573	0.0219371	0.21924	0.917822	1.05522	1.21575	0.372579	0.556869	1.32826	0.979782	0.0217453	0.60029	1.55927	0.542525	0.743075	0.244797	0.527204
TCGA-GU-AATO-01	0.609861	0.630373	0.710095	0.775556	0.5878	0.879745	0.663019	0.76441	1.19853	1.01716	0.901457	0.682941	0.653507	0.617832	0.760711	0.579707	0.803235	0.937659	0.686061	1.01843	0.69844	0.750549	0.916547	0.837916	0.684247	0.654963	0.683317	0.540985	0.77031	0.575709	0.729714	0.689579	1.04475	0.506679	0.588385	1.25025	1.03384	0.830136	0.586176	0.657951	0.634964	1.02108	0.539549	0.621948	1.06607	0.823704	0.822711	0.693635	0.897466
TCGA-GU-AATP-01	0.365721	0.594221	0.607351	0.51861	0.572237	0.537609	0.384893	0.641514	0.993361	0.977442	1.19354	0.800472	0.739558	0.903548	0.881861	0.18721	0.889913	1.27522	0.475966	0.94184	0.817044	0.619262	0.737733	0.779373	0.395483	0.835609	0.851688	0.339351	0.794089	0.605944	0.532636	0.683711	0.83591	0.358649	0.519589	1.09413	0.829543	1.20041	0.64174	0.565219	0.900975	0.909279	0.296081	0.673357	1.21939	0.360269	1.00075	0.72125	0.704129
TCGA-GU-AATQ-01	0.572903	0.556283	0.377139	0.618274	0.507389	0.677651	0.00450816	0.371265	1.34419	1.00666	0.983806	0.496312	0.741829	0.761817	0.834223	0.00449795	0.595853	1.19552	0.122193	0.851137	0.251934	0.346494	0.734193	0.36377	0.00451586	0.216136	0.527691	0.427918	0.675491	0.347977	0.610054	0.607161	0.856396	0.00450601	0.365294	1.25879	0.900891	0.770301	0.415653	0.422992	0.782438	0.833246	0.00450119	0.446098	1.21302	0.667966	0.78894	0.456616	0.561323
TCGA-GV-A3JV-01	0.523248	0.44763	0.684168	0.684922	0.575728	0.733388	0.156851	0.757955	0.791913	1.02431	1.11049	0.692959	0.868048	0.862863	0.923736	0.156844	1.01121	1.30224	0.296665	0.918497	0.719152	0.702645	0.924232	0.749811	0.15685	0.692374	0.791542	0.467288	0.751214	0.522924	0.637377	0.657309	0.776344	0.156848	0.622905	1.19587	1.03041	1.10928	0.612101	0.630274	1.10845	0.927863	0.15685	0.817766	1.21986	0.551378	0.879199	0.593596	0.692462
TCGA-GV-A3JW-01	0.455793	0.406781	0.174798	0.487661	0.525683	0.399924	0.0597728	0.143827	1.06646	1.06226	1.01362	0.421093	0.792562	0.87592	0.68945	0.0593184	0.432174	1.3009	0.105751	0.396587	0.10366	0.191574	0.23787	0.172982	0.059765	0.0740877	0.752382	0.40182	0.775234	0.178222	0.592951	0.84371	0.571115	0.0596107	0.161061	1.43612	1.05445	0.997255	0.328421	0.674423	0.99615	0.691886	0.0339801	0.0333516	1.48848	0.398409	0.585973	0.192301	0.392784
TCGA-GV-A3JX-01	0.387238	0.789365	0.773501	0.700937	0.873962	0.807759	0.454785	0.812845	1.31259	0.942517	0.750138	0.758171	0.668027	0.738602	0.74373	0.414551	0.902809	0.924586	0.367405	0.977914	0.809563	0.741143	0.936594	0.908206	0.443404	0.73626	0.984486	0.348713	0.748926	0.583273	0.678014	0.727644	0.861026	0.41163	0.627749	1.2359	1.00808	0.894397	0.681402	0.564223	0.899696	0.890931	0.443033	0.723759	1.25548	0.494285	0.853805	0.722319	0.825806
TCGA-GV-A3JZ-01	0.35588	0.35659	0.393246	0.480376	0.385455	0.540598	0.0525304	0.405097	0.545865	1.05352	1.17181	0.627114	0.828067	0.963615	0.988866	0.0524854	0.675847	1.27979	0.439044	0.662046	0.415033	0.505795	0.694826	0.556955	0.0525394	0.399682	0.63682	0.371758	0.992749	0.369014	0.632867	0.752195	0.830582	0.05252	0.410373	1.23107	0.999806	1.14967	0.471319	0.678449	0.923187	0.954154	0.254011	0.346836	1.2501	0.522952	1.02716	0.463952	0.768379
TCGA-GV-A3QF-01	0.379232	0.413192	0.0998972	0.331373	0.666575	0.508924	0.0312737	0.106125	1.36491	0.881819	0.744533	0.311584	0.3335	0.751847	0.647196	0.0312707	0.379817	1.00705	0.129629	0.512476	0.118434	0.231491	0.96309	0.350448	0.0315989	0.128915	0.46375	0.24445	0.537498	0.0740211	0.208492	0.550597	0.451099	0.0312909	0.0760225	1.53861	1.03938	0.903584	0.240247	0.518662	1.08822	0.743505	0.031291	0.259666	1.44359	0.635326	0.684717	0.152037	0.362609
TCGA-GV-A3QG-01	1.2216	0.798689	1.00174	1.02905	0.781274	1.10813	0.0507183	1.11044	1.03982	1.16569	0.911761	0.924884	0.874904	0.859128	0.993378	0.0504051	1.20574	1.03539	0.959708	0.980155	0.959932	1.07696	0.901211	1.09788	0.0506318	0.895448	1.01616	1.07584	0.949455	0.870443	0.971556	0.868942	1.15354	0.0508762	0.892819	1.23379	1.19108	1.017	0.82595	0.914676	0.859417	1.06535	0.0505714	0.873709	1.14106	1.11361	1.00012	0.852642	1.00337
TCGA-GV-A3QH-01	0.237928	0.287726	0.323764	0.388916	0.52847	0.427343	0.0153936	0.3512	1.039	0.742232	0.507261	0.6151	0.61283	0.704568	0.589171	0.0154502	0.634139	1.00466	0.437647	0.479091	0.420042	0.462656	0.701611	0.603758	0.015359	0.390542	1.04618	0.227305	0.518104	0.305791	0.484697	0.671098	0.563441	0.0154435	0.326346	1.31715	0.855008	0.934291	0.517139	0.778231	0.941756	0.789751	0.015557	0.550241	1.50793	0.344832	0.558877	0.413509	0.648653
TCGA-GV-A3QI-01	0.465156	0.42893	0.219351	0.329892	0.564459	0.592179	0.293324	0.261961	1.0632	0.75221	0.94062	0.559169	0.78591	0.954324	0.822535	0.335053	0.490117	1.11043	0.0511427	0.455933	0.181053	0.238604	0.39996	0.250503	0.285251	0.0899152	0.242077	0.361146	0.443056	0.153536	0.203909	0.502301	0.559161	0.237542	0.146309	1.03869	0.972634	0.994415	0.294398	0.35653	1.0527	0.817369	0.335006	0.372841	1.38281	0.616934	0.65613	0.222314	0.356291
TCGA-GV-A3QK-01	0.562795	0.56787	0.763102	0.832693	0.83761	0.802705	0.0154909	0.980026	1.32606	1.08045	0.693683	0.69473	0.716925	0.648897	0.639496	0.0154869	1.12514	0.944759	0.301375	0.691744	0.727361	0.937697	1.01642	0.95003	0.0154877	0.72941	0.950549	0.544462	0.714763	0.707756	0.856755	0.80011	0.866128	0.0154883	0.921904	1.26485	1.06278	0.787668	0.760603	0.810529	1.00385	0.909917	0.0154854	0.997599	1.19163	0.63322	0.590887	0.733715	0.811122
TCGA-GV-A40E-01	0.449679	0.604306	0.487928	0.589836	0.558214	0.64397	0.556623	0.564399	1.125	0.949789	0.980339	0.563342	0.71847	0.685305	0.789635	0.64422	0.825053	1.2198	0.594534	0.677166	0.511244	0.582047	0.723372	0.74983	0.568911	0.411689	0.798594	0.401176	0.850081	0.406304	0.659195	0.616672	0.787003	0.459326	0.443974	1.47131	0.79341	0.823196	0.434905	0.506611	0.578833	0.760661	0.479235	0.532915	1.19313	0.510092	0.888992	0.526863	0.777796
TCGA-GV-A40G-01	0.416295	0.157235	0.188127	0.253181	0.264454	0.351137	0.188067	0.192407	0.514727	0.892845	0.634569	0.23638	0.501264	0.832926	0.562389	0.235935	0.295117	0.896102	0.0274088	0.306109	0.102151	0.0491519	0.249063	0.0424535	0.102151	0.102151	0.388735	0.289604	0.539605	0.115304	0.299194	0.708185	0.49904	0.115276	0.116874	1.10068	0.90187	1.07479	0.242216	0.402003	1.23794	0.796176	0.225421	0.239457	1.50786	0.445628	0.682574	0.20677	0.425009
TCGA-GV-A6ZA-01	0.510861	0.480575	0.681953	0.630414	0.723306	0.686332	0.483205	0.749904	1.16598	1.08644	0.8343	0.730426	0.759547	0.671785	0.807525	0.44553	0.988435	1.03686	0.661331	0.558678	0.799048	0.667686	0.851225	0.766405	0.495912	0.722064	0.863899	0.473955	0.614011	0.676137	0.788811	0.787322	0.868354	0.474378	0.632431	1.33453	1.06596	0.762481	0.709862	0.64443	0.817388	0.863312	0.433372	0.758081	1.21991	0.52238	0.521397	0.686349	0.730159
TCGA-H4-A2HO-01	0.428997	0.439623	0.621547	0.643818	0.477683	0.672841	0.707869	0.694092	0.691496	0.93641	0.887616	0.774414	0.687239	0.852915	0.820365	0.844825	1.00011	1.02054	0.296381	0.863343	0.573107	0.608377	0.976953	0.655419	0.635141	0.548578	0.81441	0.395381	0.874693	0.502364	0.667876	0.772903	0.782256	0.538271	0.583098	1.20315	0.996547	1.21004	0.713401	0.74736	1.20017	0.943351	0.76299	0.805529	1.39603	0.457742	0.881325	0.600767	0.748842
TCGA-H4-A2HQ-01	0.301651	0.431597	0.554126	0.623329	0.718906	0.610522	0.509954	0.493784	0.935288	0.984409	1.0342	0.766514	0.645138	0.756416	0.851397	0.829615	0.776309	1.10579	0.557145	0.670648	0.664748	0.614315	0.696195	0.728934	0.683562	0.538824	1.00053	0.284212	0.560449	0.489031	0.692644	0.601242	0.768918	0.520988	0.314524	1.23333	0.903747	0.812342	0.678822	0.449202	0.809196	0.826564	0.628696	0.524283	1.32018	0.391891	0.604563	0.595623	0.671534
TCGA-HQ-A2OE-01	0.501766	0.496965	0.59039	0.626663	0.815044	0.649616	0.0119599	0.587814	1.56318	0.899485	0.48804	0.474607	0.575482	0.509857	0.59347	0.0115633	0.86457	0.8247	0.569044	0.594538	0.498145	0.51055	0.671573	0.524706	0.0119301	0.377822	0.486063	0.498423	0.640677	0.389476	0.698026	0.721748	0.778996	0.0117329	0.564977	1.41981	1.04583	0.687059	0.521028	0.642613	0.87056	0.803083	0.011526	0.731792	1.36637	0.614567	0.64429	0.51922	0.663872
TCGA-HQ-A2OF-01	0.413825	0.52026	0.184374	0.471315	0.548356	0.518966	0.184374	0.107526	1.06781	0.57294	0.700428	0.291085	0.467545	0.838744	0.676056	0.291085	0.181948	1.02339	0.0287108	0.0996067	0.0957029	0.170056	0.0685226	0.158202	0.0957029	0.0957029	0.371649	0.443795	0.643721	0.145208	0.461642	0.653646	0.6476	0.145208	0.0979102	1.14779	0.706175	1.03409	0.173492	0.483202	1.24855	0.90338	0.162372	0.133334	1.50863	0.637101	0.856413	0.145465	0.506237
TCGA-HQ-A5ND-01	0.352044	0.346154	0.353568	0.341914	0.261464	0.437169	0.0833627	0.355637	1.03712	0.938162	0.540688	0.645169	0.437978	0.656777	0.773975	0.0833611	0.663052	1.44482	0.180738	0.53719	0.384555	0.255742	0.702902	0.352751	0.0833618	0.274653	0.727174	0.206507	0.321479	0.302858	0.313164	0.3261	0.589051	0.0833618	0.26598	1.19024	0.928469	0.654202	0.466169	0.217947	0.728414	0.665439	0.0546461	0.0448053	1.39309	0.478664	0.569984	0.408402	0.446526
TCGA-HQ-A5NE-01	0.388579	0.488789	0.259629	0.502735	0.574049	0.63709	0.230067	0.422252	0.816995	0.820882	1.05922	0.589249	0.655085	0.896405	0.912516	0.45421	0.711413	1.34817	0.0112442	0.454217	0.261216	0.497651	0.551056	0.497654	0.230067	0.263983	0.599542	0.33109	0.756255	0.376519	0.607719	0.820476	0.920566	0.291726	0.388908	1.33295	0.744424	1.02316	0.261375	0.541537	0.950993	0.895442	0.227494	0.626399	1.27829	0.329895	0.935808	0.217552	0.67154
TCGA-K4-A3WS-01	0.578319	0.562664	0.714215	0.728564	0.602689	0.748685	0.44232	0.773366	0.74507	1.08754	1.21821	0.780382	0.86797	0.975458	1.00383	0.203008	0.921217	1.23885	0.351919	0.931669	0.595857	0.635708	0.827431	0.619216	0.402297	0.552818	0.884833	0.532883	0.974827	0.652178	0.741304	0.962247	0.908377	0.357822	0.685388	1.10683	1.07878	1.16173	0.619446	0.768658	1.01665	0.994375	0.13699	0.160263	1.21789	0.625992	1.10605	0.696608	0.816851
TCGA-K4-A3WU-01	1.07612	0.766382	0.848741	0.951951	0.783469	1.0076	0.452084	0.8747	1.13773	1.10278	0.927617	0.913871	0.8093	0.908036	0.866623	0.509544	1.05036	1.04037	0.862192	0.990474	0.852244	0.922566	0.898542	0.950005	0.444329	0.845483	0.996607	1.0026	0.914108	0.75164	0.892177	0.819772	0.986309	0.474837	0.806159	1.13962	1.25362	0.952293	0.863678	0.880375	1.04536	1.04692	0.184508	0.170718	1.23096	0.990915	0.789362	0.727303	0.807275
TCGA-K4-A3WV-01	0.413029	0.373936	0.341662	0.513603	0.764578	0.464317	0.312879	0.340876	0.852405	1.05021	0.894564	0.616327	0.773464	0.795252	0.700698	0.673217	0.53456	1.19173	0.367473	0.344499	0.176617	0.31311	0.241474	0.359895	0.22933	0.180368	0.724233	0.301857	0.593371	0.245996	0.3249	0.483994	0.422446	0.245707	0.219461	1.25017	0.941203	0.766341	0.39523	0.877089	0.901524	0.668801	0.453808	0.394862	1.32099	0.626967	0.751071	0.463387	0.740722
TCGA-K4-A4AB-01	0.455574	0.321151	0.364473	0.41176	0.373373	0.529802	0.3333	0.402053	0.434074	1.35103	1.16779	0.652182	0.733625	0.815249	0.936874	0.487732	0.754712	1.36172	0.0116042	0.482792	0.36175	0.393784	0.550841	0.393784	0.3333	0.34597	0.552955	0.369699	1.07499	0.413215	0.605079	0.761866	0.856766	0.32049	0.399732	1.4709	1.07945	1.07242	0.477421	0.692979	0.931372	0.891083	0.411565	0.526479	1.26479	0.279142	1.05344	0.254454	0.715262
TCGA-K4-A4AC-01	0.453792	0.22121	0.397188	0.60101	0.272304	0.724287	0.556779	0.684177	0.53591	0.825211	0.644682	0.475976	0.71386	0.603401	0.767488	0.626936	0.7571	1.0832	0.566109	0.483642	0.348172	0.546844	0.921511	0.68938	0.529339	0.262538	0.581683	0.433683	0.651214	0.444008	0.834745	0.596421	1.11996	0.572787	0.678695	1.45262	0.703787	0.613264	0.372162	0.434253	0.528087	0.617529	0.384128	0.446771	1.07645	0.419348	0.720503	0.388642	0.944629
TCGA-K4-A54R-01	0.739649	0.58595	0.773425	0.60741	0.478997	0.703769	0.857589	0.879487	0.73299	1.11174	1.12391	0.878359	0.884638	0.645243	0.973715	0.834905	1.07482	1.23497	0.687314	0.768505	0.748181	0.648767	0.533294	0.753664	0.859353	0.665588	0.824711	0.650091	0.940327	0.77202	0.821834	0.661137	0.936741	0.771738	0.84741	1.21436	0.980657	0.842561	0.640975	0.551806	0.589556	0.86003	0.63007	0.554562	0.983733	0.998363	1.11918	0.919615	0.945524
TCGA-K4-A5RH-01	0.18773	0.208901	0.663599	0.647937	0.359889	0.638349	0.427175	0.737625	0.30844	1.16272	1.04549	1.03058	0.877707	0.767535	1.10609	0.315834	1.17294	1.05294	0.218987	0.90212	1.21149	0.939263	0.797861	1.04774	0.335224	0.625252	1.07009	0.184499	0.864808	0.930211	0.886161	0.56603	1.03007	0.377158	0.419063	1.10365	0.66421	0.791829	0.806825	0.745348	0.570712	0.905648	0.191993	0.227391	0.866035	0.282358	0.97853	1.07911	1.06557
TCGA-K4-A5RI-01	0.597544	0.267762	0.304171	0.541812	0.320307	0.538935	0.460421	0.51119	0.686108	1.33373	0.994071	0.410033	0.794646	0.782208	0.852408	0.593091	0.689507	1.29337	0.128373	1.08279	0.121414	0.40332	1.11181	0.397064	0.455415	0.0836045	0.692307	0.529776	0.762768	0.285149	0.700337	0.738755	0.883284	0.33785	0.321307	1.47111	1.06849	0.786886	0.376193	0.574226	0.715668	0.848894	0.356127	0.378261	1.11719	0.574018	0.840463	0.311549	0.647501
TCGA-K4-A5RJ-01	0.163258	0.0194143	0.597966	0.597605	0.237556	0.597641	0.597592	0.597963	0.00299125	1.13175	0.706825	0.854166	0.844073	0.584276	0.753941	0.703354	1.09335	0.785403	0.211173	0.819713	1.29241	1.2741	0.489287	1.29435	0.710602	0.852246	1.15175	0.079834	0.612773	1.17018	1.32901	0.818495	1.36288	0.709098	0.766879	1.11695	0.606373	0.79359	0.560486	0.699623	0.480772	0.589808	0.202093	0.114095	0.814841	0.0856441	0.562665	1.13321	1.36556
TCGA-K4-A6FZ-01	0.393511	0.275714	0.558129	0.696427	0.325555	0.707151	0.0237252	0.661879	0.833096	0.992078	0.673554	0.687752	0.806384	0.710074	0.750517	0.0237254	0.87734	1.05568	0.139097	0.542368	0.53133	0.646655	0.995982	0.713866	0.0237251	0.395894	0.69108	0.36111	0.570533	0.527397	0.808518	0.766751	0.923445	0.023725	0.576005	1.3167	0.941032	0.700936	0.618161	0.680879	0.932811	0.879017	0.0237251	0.673136	1.25348	0.444284	0.53362	0.606145	0.848393
TCGA-K4-A6MB-01	0.210333	0.31171	0.309386	0.394014	0.299139	0.427072	0.308491	0.361148	0.512028	1.13981	1.23978	0.510078	0.780497	0.884627	0.842962	0.198493	0.567819	1.42747	0.0612529	0.470371	0.238281	0.343391	0.40817	0.351511	0.245765	0.21805	0.536978	0.197873	1.03389	0.305451	0.594526	0.710091	0.740956	0.247263	0.294269	1.42881	0.842116	1.16459	0.354975	0.632289	1.07133	0.857087	0.226222	0.402291	1.29867	0.284117	0.953117	0.322754	0.559961
TCGA-K4-A83P-01	1.32019	0.823345	0.900746	0.987904	0.822427	1.09536	0.0275653	1.02795	1.01952	1.22082	0.900113	0.876758	0.842306	0.836116	0.903367	0.0275654	1.13	1.03801	1.00464	0.95032	0.829388	0.961999	0.893302	0.975231	0.0275654	0.762935	0.876528	1.21316	1.15975	0.813247	0.952122	0.913508	1.08668	0.0275656	0.846157	1.24861	1.28099	0.97084	0.762653	0.74847	0.922022	0.99855	0.0275657	0.877298	1.07659	1.21721	1.00773	0.763895	0.899675
TCGA-K4-AAQO-01	0.728798	0.607352	0.636495	0.823812	0.751252	0.8657	0.0284585	0.724994	0.986504	1.08986	0.960724	0.567365	0.800926	0.909313	0.911881	0.028364	0.93026	1.15596	0.35726	0.790244	0.609087	0.711321	0.711655	0.717949	0.0284501	0.486207	0.721703	0.639338	0.858584	0.574931	0.888674	0.944722	1.02263	0.0284146	0.600587	1.19727	1.15355	1.01416	0.555304	0.835733	1.00424	1.02699	0.0283869	0.688143	1.2584	0.684499	0.869767	0.548314	0.884447
TCGA-KQ-A41N-01	0.331921	0.425034	0.153735	0.396844	0.432314	0.387403	0.153735	0.159159	1.29899	0.957326	0.741281	0.36595	0.587751	0.785288	0.634594	0.365949	0.467766	1.33954	0.0534423	0.203007	0.0311164	0.0807	0.140277	0.0755545	0.0311164	0.031116	0.249297	0.287293	0.758246	0.202906	0.390262	0.675673	0.478231	0.202906	0.185525	1.72896	1.03894	0.856959	0.281686	0.553005	0.95675	0.663924	0.281686	0.303554	1.5144	0.360138	0.571777	0.214948	0.425894
TCGA-KQ-A41O-01	0.44511	0.128631	0.422047	0.369728	0.280463	0.375897	0.44661	0.481026	0.82755	0.542136	0.355314	0.514972	0.354561	0.439244	0.453511	0.562133	0.583544	0.84063	0.399012	0.266962	0.588912	0.491392	0.492656	0.47991	0.538491	0.574628	1.1618	0.410159	0.363379	0.481417	0.38388	0.567911	0.441021	0.577565	0.421886	1.24527	0.826545	0.596326	0.681108	0.377952	0.732499	0.502082	0.683376	0.647837	1.26449	0.457421	0.356695	0.609937	0.597057
TCGA-KQ-A41P-01	0.574563	0.357994	0.456727	0.563056	0.521173	0.687833	0.017226	0.522631	0.638861	1.4262	1.10332	0.469401	0.895773	0.893277	0.918687	0.0171853	0.800648	1.19539	0.0718127	0.535727	0.377853	0.635537	0.679476	0.660093	0.0172299	0.190729	0.292604	0.482333	0.942241	0.404259	0.826283	0.864736	1.04713	0.0171958	0.435954	1.43293	1.2529	1.01175	0.318058	0.775174	0.987161	1.00588	0.0171864	0.505463	1.23507	0.488105	0.835582	0.328117	0.808434
TCGA-KQ-A41Q-01	0.578097	0.467803	0.192149	0.529287	0.576956	0.551963	0.191915	0.191166	1.27557	1.44268	0.844766	0.467523	0.649837	0.805383	0.728876	0.465547	0.319542	1.20737	0.0772276	0.24078	0.0486458	0.132252	0.212487	0.119448	0.0486458	0.0486457	0.208712	0.456301	0.719802	0.171193	0.478292	0.749723	0.614769	0.171008	0.160959	1.30214	1.41231	0.98885	0.274079	0.577673	0.978274	0.851829	0.273528	0.268962	1.28691	0.652109	0.858806	0.250961	0.474787
TCGA-KQ-A41R-01	0.405061	0.388762	0.254789	0.446477	0.437323	0.496126	0.298625	0.448437	0.879686	0.969163	0.76577	0.437264	0.726137	0.793611	0.627943	0.385787	0.760181	1.11618	0.519186	0.640499	0.212947	0.40485	0.57759	0.426967	0.315036	0.197169	1.0112	0.356694	0.629124	0.272387	0.536783	0.660903	0.58254	0.300724	0.404205	1.29718	1.12965	1.07589	0.32657	0.66825	1.05651	0.79827	0.430698	0.668583	1.47768	0.475257	0.568279	0.305595	0.554226
TCGA-KQ-A41S-01	0.350602	0.400668	0.338661	0.418526	0.325368	0.550516	0.0217734	0.318226	0.519147	0.901889	1.25653	0.509433	0.687025	1.04252	0.965618	0.0216614	0.529316	1.39306	0.24922	0.592549	0.261338	0.315811	0.59123	0.388532	0.0217982	0.206384	0.455194	0.212556	0.730512	0.208408	0.441569	0.594466	0.797985	0.0217052	0.232714	1.08997	0.800768	1.23129	0.347978	0.478269	1.12282	1.00234	0.0533807	0.0592211	1.30847	0.26405	1.08719	0.311346	0.513899
TCGA-LC-A66R-01	0.604763	0.390033	0.789051	0.786019	0.47647	0.800065	0.862874	0.877115	0.901375	1.00828	0.735504	0.784653	0.720357	0.6853	0.823998	0.863308	0.963233	1.0435	0.527248	0.815089	0.833531	0.793234	1.08035	0.875377	0.930342	0.815469	1.11004	0.623832	0.670214	0.795404	0.900645	0.779523	0.995113	0.820921	0.845139	1.27969	1.01444	0.846713	0.757567	0.726036	0.843886	0.971203	0.684539	0.672914	1.21277	0.814917	0.667285	0.828742	0.91041
TCGA-LT-A5Z6-01	0.516609	0.485359	0.698134	0.592031	0.613698	0.667642	0.0271147	0.777256	1.0852	1.0565	0.735722	0.775458	0.641406	0.719571	0.702669	0.0271056	0.977198	0.952798	0.476225	0.892524	0.878525	0.731342	0.95149	0.864792	0.0271106	0.864722	1.0278	0.507776	0.616667	0.670222	0.603997	0.866957	0.840478	0.0271115	0.682366	1.2048	1.04991	0.860519	0.784865	0.612403	0.942907	0.931503	0.0271078	0.88847	1.17241	0.690296	0.744381	0.786262	0.766719
TCGA-LT-A8JT-01	0.566376	0.387258	0.545266	0.732472	0.487424	0.715138	0.0534294	0.717719	0.986392	1.1293	0.765518	0.556374	0.643368	0.63003	0.666164	0.0534238	0.965268	0.919047	0.233549	0.605273	0.619762	0.736697	0.7562	0.745109	0.0534288	0.45864	0.66256	0.484473	0.707916	0.484438	0.801918	0.75562	0.845544	0.0534257	0.566898	1.39354	1.23702	0.827061	0.567913	0.755114	0.916929	0.845044	0.0534241	0.836268	1.40491	0.528508	0.554329	0.454303	0.803913
TCGA-MV-A51V-01	0.217384	0.426533	0.261961	0.248313	0.480586	0.388277	0.176489	0.171271	0.74586	0.866896	0.915035	0.386969	0.472516	0.937451	0.738902	0.405071	0.459679	1.16063	0.259034	0.493485	0.13375	0.219699	0.416494	0.294956	0.141608	0.0933838	0.480412	0.19911	0.703126	0.164187	0.153077	0.623233	0.403999	0.151865	0.138532	1.0616	0.994751	1.17736	0.33315	0.348482	1.32068	0.797052	0.352914	0.338879	1.50731	0.390115	0.895383	0.214373	0.422973
TCGA-PQ-A6FI-01	0.153248	0.43728	0.559257	0.546536	0.460471	0.589902	0.582389	0.603245	1.04362	0.754461	0.606553	0.601569	0.498718	0.550029	0.715799	0.716541	0.842884	1.18559	0.0584518	0.726477	0.600276	0.438348	0.915298	0.680163	0.63455	0.418758	0.915663	0.111843	0.361237	0.44378	0.415884	0.392067	0.649524	0.552426	0.532982	1.1729	0.512567	0.70894	0.496965	0.368873	0.680851	0.697614	0.51818	0.560818	1.23965	0.187826	0.62957	0.557857	0.766325
TCGA-PQ-A6FN-01	0.674168	0.419646	0.475992	0.646981	0.60842	0.692734	0.555261	0.631716	0.776063	0.967836	0.873384	0.4356	0.736914	0.742115	0.783019	0.45097	0.88748	1.31373	0.223736	0.641886	0.395337	0.469366	0.780708	0.47596	0.499143	0.356232	0.534338	0.596831	0.740561	0.453909	0.661575	0.780141	0.778932	0.492451	0.604476	1.39389	1.03505	0.905304	0.42409	0.66204	0.936064	0.888145	0.426845	0.725991	1.36992	0.714604	0.802447	0.427304	0.655079
TCGA-R3-A69X-01	0.704412	0.566544	0.591312	0.870356	0.619885	0.87098	0.0355833	0.717944	0.847376	1.04491	1.04481	0.654023	0.93016	0.940097	0.976369	0.0355726	1.00732	1.16074	0.309973	0.79857	0.567501	0.836822	0.760881	0.850201	0.0355811	0.586072	0.711867	0.643733	0.942231	0.54202	0.944669	0.898853	1.03253	0.0355789	0.706299	1.25935	1.04331	1.02008	0.590287	0.901018	1.01638	1.06273	0.0355751	0.816238	1.21935	0.668911	0.91045	0.532853	0.921573
TCGA-S5-A6DX-01	0.688967	0.505414	1.02451	0.823417	0.578423	0.880443	1.06952	1.0828	0.81577	1.11406	0.689924	0.966708	0.775725	0.709544	0.804856	0.968297	1.13903	0.861972	0.436738	0.906958	0.858172	0.871578	1.004	0.898351	1.02227	0.807583	0.873439	0.733927	0.773286	0.907755	0.937776	0.808942	1.06733	0.91196	0.96423	1.23175	1.20916	0.959308	0.871708	0.887581	1.00844	1.0737	0.809603	0.863857	1.22135	0.962153	0.890766	0.978153	0.970844
TCGA-S5-AA26-01	0.587937	0.486735	0.261672	0.465588	0.697334	0.684965	0.261672	0.296077	1.21082	1.12728	0.985452	0.426879	0.512061	0.764993	0.715299	0.426879	0.585717	1.23277	0.0436031	0.206487	0.057836	0.0886382	0.163278	0.0815703	0.057836	0.057836	0.232835	0.38995	0.661498	0.29618	0.326764	0.652556	0.616418	0.29618	0.31219	1.41194	1.15267	0.9353	0.304621	0.352759	0.903577	0.714568	0.304621	0.373353	1.41919	0.564397	0.696773	0.350905	0.416486
TCGA-SY-A9G0-01	0.820757	0.676741	0.450745	0.739926	0.65142	0.778952	0.0172415	0.521568	0.94502	1.06512	1.22318	0.531161	0.810175	1.13201	0.939897	0.0162641	0.622013	1.28901	0.364486	0.757455	0.301298	0.390868	0.68333	0.373599	0.0191037	0.298229	0.614571	0.644999	0.963453	0.393577	0.617896	0.842527	0.788011	0.0170009	0.434016	1.20425	1.11531	1.22515	0.437854	0.788425	1.1803	0.941968	0.061461	0.0710816	1.3609	0.715074	0.961212	0.420472	0.620805
TCGA-SY-A9G5-01	0.176676	0.511799	0.592271	0.515495	0.425916	0.516764	0.596451	0.59177	0.977098	1.22332	1.10391	0.971712	0.901376	0.742919	0.972685	0.832947	1.15736	1.19557	0.0837847	0.769695	0.927732	0.711418	0.642524	0.805693	0.937638	0.883772	0.886258	0.171478	0.981932	0.835212	0.783503	0.826459	0.980313	0.766337	0.574139	1.29449	0.456661	0.988959	0.758427	0.661601	0.74399	0.9478	0.486981	0.542674	1.06033	0.232357	1.11256	0.91324	0.942288
TCGA-UY-A78K-01	1.17638	0.536255	1.04383	0.923006	0.672983	1.02107	0.869768	1.21028	0.933401	1.04401	0.7381	0.847135	0.737818	0.734783	0.701521	0.776226	1.17714	0.950753	0.919398	0.800507	0.968649	0.975449	1.05062	0.990822	0.804038	0.870302	1.04911	1.13408	0.786985	0.887479	0.951245	0.789812	1.02528	0.78652	0.978568	1.20191	1.14988	0.904891	0.814677	0.761966	0.842808	0.875936	0.711148	0.884787	1.0634	1.18195	0.60916	0.846372	0.939912
TCGA-UY-A78L-01	0.237516	0.345728	0.205855	0.35375	0.356372	0.417358	0.295929	0.290575	0.555544	1.08673	0.960213	0.400677	0.758553	0.861811	0.975713	0.531869	0.716616	1.22871	0.036052	0.337767	0.200482	0.690266	0.371758	0.789264	0.258388	0.155933	0.448995	0.212377	0.868334	0.279926	0.661577	0.718596	0.803961	0.263718	0.299858	1.4304	0.75958	0.833228	0.222657	0.75089	0.675157	0.896641	0.227069	0.490966	1.08343	0.267308	0.950144	0.239085	0.829418
TCGA-UY-A78M-01	0.237352	0.242081	0.130286	0.342345	0.234588	0.308167	0.142015	0.135602	0.473849	1.1964	1.22933	0.365568	0.729945	0.700633	0.739217	0.455929	0.550016	1.45932	0.018196	0.424206	0.111189	0.108694	0.302961	0.0945453	0.156569	0.111638	0.518038	0.181898	0.92005	0.287294	0.4888	0.719054	0.566347	0.226629	0.225827	1.35994	0.751712	0.96787	0.149747	0.521249	0.805857	0.709991	0.168081	0.212794	1.22053	0.210764	0.935969	0.209118	0.482169
TCGA-UY-A78N-01	0.415069	0.668566	0.332517	0.634102	0.607733	0.587864	0.332517	0.462725	1.21829	1.18206	0.919722	0.38628	0.684503	0.761342	0.673461	0.38628	0.80334	1.1908	0.0267591	0.0405857	0.217815	0.419771	0.0405946	0.419771	0.199955	0.158919	0.0405771	0.3503	0.892419	0.12057	0.597336	0.72347	0.594484	0.12057	0.346521	1.45205	1.15831	1.07804	0.216938	0.627405	0.924071	0.777143	0.216938	0.618791	1.40185	0.424712	0.838669	0.207024	0.50674
TCGA-UY-A78O-01	0.630668	0.479633	0.275572	0.683749	0.575284	0.723683	0.275572	0.486329	1.05299	1.24491	0.80157	0.254062	0.682807	0.733503	0.667587	0.254056	0.649735	1.1262	0.0151841	0.32794	0.276731	0.317395	0.208138	0.317391	0.275548	0.106817	0.519921	0.5289	0.85295	0.624229	0.677066	0.794477	0.818526	0.624233	0.346856	1.51285	1.25355	1.02505	0.195721	0.652703	0.997221	0.806193	0.195715	0.428714	1.3675	0.613379	0.735044	0.625122	0.629722
TCGA-UY-A78P-01	0.354901	0.514786	0.73231	0.660498	0.639001	0.701974	0.650879	0.762953	0.989204	1.0974	0.822959	0.844426	0.823397	0.845239	0.876225	0.661867	0.999262	1.00193	0.179877	0.677624	0.875757	0.796152	0.984203	0.908797	0.678296	0.705233	0.811283	0.350496	0.75368	0.737831	0.879834	0.758719	1.06868	0.609144	0.738488	1.26173	0.922749	0.891104	0.805195	0.768376	0.945044	0.99275	0.608685	0.837907	1.11882	0.508387	0.771705	0.839844	1.0509
TCGA-UY-A8OB-01	0.421225	0.494863	0.581057	0.744226	0.533931	0.725331	0.69391	0.700731	1.40128	1.11186	0.676393	0.701688	0.718002	0.419468	0.66269	0.706855	1.14704	1.11993	0.376013	0.574774	0.718243	0.528054	0.483842	0.550801	0.637669	0.326048	0.890747	0.310043	0.641131	0.543547	0.797905	0.555169	0.855154	0.689306	0.467088	1.43156	0.902932	0.558227	0.631815	0.401527	0.433371	0.618127	0.512541	0.840565	1.09399	0.346445	0.549721	0.775413	0.745721
TCGA-UY-A8OC-01	0.265564	0.423154	0.146573	0.333182	0.492837	0.432427	0.127405	0.28758	0.503421	1.13659	1.29233	0.137991	0.733316	0.914632	0.910251	0.0655183	0.757761	1.46761	0.203133	0.176972	0.119651	0.260548	0.241863	0.274109	0.121047	0.107803	0.0831307	0.261905	0.805083	0.143895	0.424951	0.634698	0.588828	0.0557908	0.284277	1.04334	0.651816	1.14846	0.0759066	0.533327	0.965419	0.890004	0.0491366	0.479754	1.41751	0.217572	0.972767	0.0680437	0.48121
TCGA-UY-A8OD-01	0.593455	0.49279	0.670986	0.660598	0.645911	0.764148	0.703349	0.695152	0.800695	1.09439	1.09615	0.705456	0.702885	0.930754	0.854693	0.890965	0.999489	1.16932	0.462189	0.961577	0.713994	0.773528	0.856759	0.829134	0.784356	0.549611	0.80596	0.552956	0.71636	0.673895	0.59712	0.895132	0.821642	0.635984	0.521986	1.13916	1.10735	1.12795	0.605905	0.707192	0.958811	0.935491	0.622751	0.660632	1.25281	0.69827	0.949602	0.572341	0.769762
TCGA-UY-A9PA-01	0.66533	0.287283	0.746291	0.742572	0.744944	0.782306	0.0574094	0.78862	1.34582	0.878612	0.631272	0.698974	0.615574	0.515073	0.614888	0.0574094	0.777258	0.873964	0.416266	0.352282	0.829044	0.648531	0.960575	0.743987	0.0574094	0.64217	0.894073	0.575023	0.442122	0.706624	0.79831	0.697238	0.920962	0.0574094	0.565527	1.25933	1.03654	0.514667	0.777247	0.559459	0.743222	0.740597	0.0574094	0.754164	1.18382	0.582516	0.388277	0.78142	0.833193
TCGA-UY-A9PB-01	0.426345	0.422108	0.779152	0.634433	0.446452	0.715051	0.727916	0.853062	0.647383	1.01675	1.00576	0.789299	0.806651	0.686898	0.998951	0.658497	1.0497	1.12508	0.34808	0.754047	0.833007	0.713318	0.73237	0.855375	0.750583	0.756843	0.951555	0.479693	0.868732	0.767542	0.787024	0.74271	0.949821	0.691701	0.720796	1.18253	0.782828	0.854805	0.56782	0.44607	0.501597	0.756058	0.564779	0.596831	0.882454	0.767431	1.07079	0.886745	0.967494
TCGA-UY-A9PD-01	0.365982	0.438018	0.343534	0.397475	0.426613	0.478043	0.342577	0.343825	0.809327	1.20693	1.21131	0.487259	0.699512	0.912591	0.782534	0.575091	0.596936	1.3207	0.217413	0.487514	0.256235	0.271267	0.292254	0.252212	0.323993	0.237037	0.779864	0.307094	0.60279	0.385717	0.423069	0.613197	0.516982	0.295641	0.27314	1.07403	1.13573	1.16473	0.31889	0.535599	1.05	0.722467	0.350991	0.394247	1.38933	0.52296	0.852345	0.330108	0.526596
TCGA-UY-A9PE-01	0.486872	0.519235	0.349848	0.518619	0.630818	0.616677	0.349391	0.345257	0.948932	1.02955	0.961141	0.533079	0.65935	0.789313	0.767817	0.527659	0.646191	1.25456	0.107433	0.522739	0.193291	0.402579	0.419543	0.381423	0.186426	0.173311	0.503351	0.395786	0.718842	0.377221	0.434813	0.653397	0.702643	0.378436	0.385947	1.31504	1.10756	1.09748	0.359874	0.623658	0.985998	0.992836	0.361763	0.420786	1.37363	0.566898	0.88291	0.444996	0.554788
TCGA-UY-A9PF-01	0.583887	0.445884	0.458248	0.596785	0.548593	0.68145	0.574842	0.584181	0.976341	0.97706	0.950075	0.570071	0.62107	0.842256	0.811484	0.77967	0.845495	1.22938	0.244359	0.630838	0.470365	0.549284	0.668124	0.593521	0.574112	0.373282	0.804186	0.492361	0.767112	0.463692	0.623436	0.70682	0.77442	0.577066	0.496033	1.39465	1.11307	1.08145	0.480921	0.70488	1.16052	0.88587	0.575214	0.666025	1.419	0.524832	0.791758	0.423804	0.590537
TCGA-UY-A9PH-01	0.547933	0.614215	0.906944	0.798904	0.711381	0.848044	0.769461	0.981457	0.914983	1.16357	0.946327	0.877931	0.838005	0.762767	0.851976	0.683221	1.15348	0.927723	0.348852	0.725014	0.963545	0.912069	0.821155	0.974734	0.744566	0.829318	0.862531	0.582324	0.849558	0.901685	0.987457	0.795846	1.08493	0.752727	0.944903	1.2507	1.12758	0.934729	0.798996	0.845896	0.946578	0.968546	0.578713	0.92489	1.02921	0.733401	0.880353	0.951039	1.09715
TCGA-XF-A8HB-01	0.452709	0.240587	0.336744	0.190818	0.461647	0.519092	0.336202	0.388192	0.967133	0.974367	0.562749	0.31323	0.40862	0.679988	0.652283	0.311363	0.325734	0.938133	0.0402676	0.310007	0.193986	0.126486	0.250643	0.119742	0.193986	0.193986	0.570484	0.282084	0.373447	0.19476	0.162996	0.451337	0.678525	0.194447	0.209347	1.12557	0.992516	0.780486	0.293476	0.24539	0.934064	0.753235	0.292133	0.259523	1.35288	0.492258	0.550688	0.34279	0.440815
TCGA-XF-A8HC-01	0.19344	0.225835	0.219365	0.0881274	0.617359	0.325588	0.277566	0.263863	0.666148	0.436638	0.757343	0.221361	0.251782	0.708296	0.515021	0.257178	0.541608	1.11143	0.0299151	0.530594	0.150806	0.247497	0.434494	0.259208	0.284674	0.0657518	1.09665	0.142064	0.365859	0.260594	0.0544109	0.414208	0.307396	0.137696	0.109934	0.5883	0.535683	0.973885	0.313976	0.132483	0.954789	0.623352	0.394533	0.56366	1.34533	0.235751	0.778281	0.29806	0.371276
TCGA-XF-A8HD-01	0.524101	0.37232	0.866295	0.737538	0.490928	0.78907	0.822424	0.900328	0.833568	1.04667	0.801862	0.945099	0.778413	0.711673	0.775556	0.883828	1.03625	1.138	0.746074	0.699818	0.977357	0.757853	0.785896	0.841467	0.912356	0.94878	1.11371	0.494236	0.710419	0.798735	0.804926	0.606583	0.88325	0.788038	0.820898	1.26908	1.05184	0.837056	0.804864	0.682105	0.683946	0.870422	0.77863	0.708945	1.14598	0.623609	0.782505	0.876009	0.935996
TCGA-XF-A8HE-01	0.399193	0.218023	0.696248	0.517456	0.324795	0.671788	0.638419	0.681173	0.28414	1.18934	0.87518	0.948032	0.671697	0.840326	0.904614	0.688111	1.05046	1.10751	0.185794	0.704239	0.818612	0.619994	0.881232	0.930406	0.672186	0.701732	1.00655	0.28639	0.493458	0.631409	0.579929	0.556862	0.900524	0.612989	0.597212	0.915011	0.857431	0.827317	0.79448	0.437938	0.806506	0.893151	0.644588	0.745257	1.12879	0.288149	0.898555	0.914563	0.815735
TCGA-XF-A8HF-01	0.600423	0.727925	0.459657	0.771689	0.58533	0.735289	0.45507	0.51046	1.34893	1.08349	1.1421	0.54968	0.809186	0.797243	0.820684	0.498889	0.664471	1.18655	0.107389	0.809371	0.161543	0.240255	0.715888	0.215116	0.161543	0.161542	0.42273	0.398283	0.929527	0.371962	0.74454	0.755273	0.967785	0.366299	0.377497	1.35515	1.08841	0.984902	0.36301	0.712116	0.925473	0.863182	0.311471	0.361445	1.20995	0.458449	0.899626	0.422763	0.830958
TCGA-XF-A8HG-01	0.790422	0.631577	0.200347	0.59088	0.65472	0.715291	0.200347	0.129433	1.6415	1.05702	0.727789	0.275655	0.406165	0.565602	0.66461	0.275655	0.422614	1.10467	0.0328425	0.150109	0.134032	0.144919	0.130083	0.137115	0.134032	0.134032	0.802396	0.511409	0.562492	0.209377	0.591156	0.765163	0.772182	0.209377	0.13393	1.70896	1.07972	0.745822	0.236044	0.284193	0.767572	0.65521	0.236044	0.261009	1.18245	0.700009	0.703078	0.228844	0.454484
TCGA-XF-A8HH-01	0.413927	0.36939	0.342008	0.569683	0.356468	0.564186	0.441869	0.4459	0.661232	1.14585	1.14806	0.558929	0.807677	0.960184	0.96816	0.637726	0.755595	1.36808	0.136571	0.661434	0.326296	0.487066	0.574856	0.489447	0.428049	0.32062	0.695283	0.322286	0.75894	0.373657	0.627482	0.6257	0.876057	0.402063	0.386918	1.17504	0.989681	1.0681	0.459465	0.816549	1.02386	0.959586	0.459616	0.513881	1.32094	0.341803	0.909766	0.374881	0.635387
TCGA-XF-A8HI-01	0.504148	0.375075	0.325924	0.576981	0.555739	0.669227	0.364352	0.581899	0.815007	1.06299	0.668	0.45534	0.635074	0.717199	0.63232	0.481461	0.883426	0.861175	0.0476601	0.406605	0.266239	0.339293	0.530596	0.355441	0.242627	0.20985	0.223077	0.462694	0.717704	0.30673	0.686845	0.900612	0.758362	0.264506	0.449546	1.34108	1.16447	0.933925	0.523261	0.601719	1.11453	0.886548	0.390284	0.667063	1.48336	0.594847	0.690906	0.610273	0.730638
TCGA-XF-A9SH-01	0.60568	0.627438	0.275096	0.709481	0.776118	0.781742	0.241202	0.487092	1.53671	1.20976	0.851121	0.381926	0.720098	0.726206	0.795499	0.310619	0.808886	1.03207	0.0227156	0.626569	0.275887	0.379587	0.555573	0.379587	0.241202	0.224567	0.725642	0.517594	0.780881	0.354579	0.787142	0.814884	1.00179	0.282552	0.438623	1.3475	1.18885	0.974884	0.199507	0.686178	1.06363	0.914379	0.164581	0.659572	1.40187	0.518509	0.893165	0.186454	0.716751
TCGA-XF-A9SI-01	1.12409	0.71687	1.19772	0.939562	0.687616	0.994788	0.227046	1.22299	1.00322	1.15613	0.795812	1.04575	0.855847	0.817714	0.75998	0.318634	1.18051	0.941945	1.08841	0.907978	1.35188	1.08974	0.892104	1.05691	0.217986	1.35221	1.10815	1.1146	0.840707	1.12689	0.990747	0.782782	1.02463	0.277428	1.13524	1.02086	1.17663	0.891308	0.999859	0.775192	0.790348	0.87541	0.198359	0.197748	0.985562	1.15749	0.788643	1.05243	0.966325
TCGA-XF-A9SJ-01	0.538	0.669906	0.733866	0.806832	0.688082	0.816099	0.73734	0.809638	1.16762	1.07522	0.786135	0.756273	0.776966	0.726173	0.786571	0.672403	0.992257	1.08364	0.392599	0.961603	0.8307	0.85314	0.805184	0.879405	0.807144	0.533085	0.944821	0.524693	0.877549	0.680733	0.887966	0.834525	1.00594	0.649758	0.513081	1.37092	1.02853	0.945975	0.646776	0.804307	0.831922	0.930343	0.608	0.747222	1.17642	0.638895	0.844971	0.706158	0.93427
TCGA-XF-A9SK-01	0.38011	0.841072	0.638146	0.666551	0.610461	0.741715	0.0348336	0.686772	1.27561	1.03072	1.19974	0.538009	0.778426	0.716879	0.980955	0.0347631	0.906213	1.27761	0.0809608	0.518528	0.484463	0.706511	0.626982	0.732544	0.034834	0.246842	0.376689	0.362891	0.889868	0.841874	0.603622	0.913254	0.850229	0.03479	0.522701	1.2465	0.881729	0.914224	0.536102	0.463715	0.685147	0.86294	0.0348172	0.460944	0.984647	0.57456	1.16693	0.575073	0.768064
TCGA-XF-A9SL-01	1.16224	0.766664	0.679732	1.08154	0.882482	1.10588	0.0410486	0.836335	0.977722	1.17397	0.960355	0.690822	0.924905	0.968497	0.959498	0.041022	1.08729	1.09041	0.703041	0.83409	0.572306	0.909771	0.837639	0.888756	0.0410491	0.410452	0.694967	0.9591	0.940519	0.700067	0.982236	1.00304	1.07679	0.0410455	0.643433	1.1486	1.28693	1.11531	0.627428	0.938261	1.12901	1.08916	0.0410313	0.826757	1.21077	0.955233	0.977575	0.565002	0.91925
TCGA-XF-A9SM-01	0.566385	0.6778	0.948135	0.705033	0.636534	0.872999	0.750828	0.985109	1.07925	1.00896	0.839887	0.895786	0.651158	0.702841	0.893617	0.619713	1.12515	0.96324	0.40422	0.975624	1.0844	0.87443	0.814865	1.09907	0.729417	0.98113	1.22437	0.506106	0.696225	0.823693	0.594497	0.60746	1.05002	0.703209	0.713059	1.08271	0.91923	0.844193	0.787826	0.460676	0.64753	0.859869	0.647404	0.826629	0.967493	0.529328	0.985495	1.03136	0.888602
TCGA-XF-A9SP-01	0.455707	0.489201	0.565104	0.558188	0.539353	0.696846	0.559829	0.594075	0.617649	1.04791	1.24373	0.530629	0.803123	0.962783	0.944858	0.435266	0.83927	1.33548	0.207486	0.611725	0.476392	0.530636	0.700193	0.615234	0.559988	0.302865	0.517319	0.412873	0.865964	0.606354	0.625614	0.863157	0.831741	0.430311	0.406925	1.15299	1.082	1.14748	0.457312	0.770329	0.925643	0.977357	0.400662	0.584984	1.27548	0.604352	1.04262	0.472049	0.733771
TCGA-XF-A9ST-01	0.0683647	0.218888	0.0738191	0.207639	0.344887	0.226661	0.0738191	0.168629	0.369968	0.400682	0.821231	0.248718	0.434192	0.858665	0.659379	0.248718	0.511123	1.27524	0.0671157	0.0670602	0.0813722	0.320987	0.067078	0.320994	0.0737793	0.0499963	0.0669846	0.0737482	0.693889	0.159215	0.240599	0.853265	0.373861	0.159216	0.128144	0.951179	0.376195	0.904971	0.131891	0.591999	1.13186	0.729808	0.131891	0.43601	1.68289	0.202037	0.543815	0.0825708	0.37804
TCGA-XF-A9SU-01	0.484187	0.422185	0.57322	0.677481	0.547217	0.704798	0.0218924	0.601774	0.685482	1.03496	1.00921	0.60099	0.824855	0.850006	0.898073	0.0199302	0.879148	1.21506	0.16433	0.795501	0.537876	0.663959	0.803629	0.665994	0.0217551	0.33248	0.611218	0.450081	0.909228	0.545056	0.760795	0.858489	0.903385	0.021011	0.451607	1.22152	1.05591	1.0643	0.491787	0.836751	1.02724	1.01654	0.0201206	0.680622	1.29009	0.568006	0.883344	0.505505	0.790931
TCGA-XF-A9SV-01	0.204158	0.424512	0.294955	0.389795	0.345987	0.419393	0.308262	0.261513	0.842269	1.06392	1.15968	0.430763	0.577073	0.853044	0.933223	0.496276	0.474472	1.34973	0.30167	0.531022	0.259766	0.43671	0.680803	0.502159	0.317682	0.226021	0.302057	0.163771	0.598712	0.427013	0.322633	0.739758	0.600049	0.157296	0.15205	0.878767	0.815214	1.21726	0.297908	0.413328	0.901367	0.883495	0.317506	0.292629	1.32869	0.313626	0.984614	0.220636	0.489805
TCGA-XF-A9SW-01	0.696745	0.621395	0.505106	0.811716	0.642927	0.828056	0.0975549	0.597599	0.822041	0.981604	1.11698	0.505652	0.883375	1.08898	1.03521	0.0975191	0.634097	1.21025	0.192692	0.791335	0.337823	0.464357	0.772875	0.453918	0.0975878	0.327922	0.572786	0.583854	0.906468	0.407	0.811459	0.966733	0.99133	0.097532	0.407539	1.11666	0.981605	1.19476	0.437233	0.938705	1.17755	1.08215	0.097522	0.498066	1.33236	0.653213	0.968216	0.393178	0.752423
TCGA-XF-A9SX-01	0.381742	0.607513	0.796838	0.649253	0.60119	0.682881	0.578475	0.837073	0.958368	1.08038	1.01843	0.793246	0.900591	0.679723	0.866034	0.450568	1.17197	1.05904	0.2387	0.75442	0.871324	0.804191	0.722539	0.880396	0.559746	0.802441	0.797455	0.416492	1.04058	0.822057	0.947766	0.841423	1.0593	0.548914	0.934698	1.37717	0.849158	0.772303	0.638738	0.681777	0.590585	0.841001	0.467611	0.804568	0.858054	0.527105	1.03835	0.815867	1.07198
TCGA-XF-A9SY-01	0.375391	0.243323	0.707168	0.573596	0.319703	0.677402	0.689722	0.780551	0.406878	0.906002	1.10556	0.720551	0.74554	0.588253	1.14368	0.666042	1.04706	1.21147	0.20121	0.667977	0.789401	0.631492	0.790964	0.811223	0.667937	0.73263	0.876786	0.387627	0.6925	0.63806	0.591025	0.418141	0.863845	0.659309	0.750053	0.991312	0.728174	0.755879	0.477362	0.37011	0.452564	0.756709	0.40674	0.399324	0.827935	0.683864	1.00914	0.861039	0.968159
TCGA-XF-A9SZ-01	0.208839	0.568351	0.517486	0.442331	0.678693	0.600582	0.4084	0.406267	0.820581	0.909069	1.24304	0.693729	0.743733	0.968256	1.079	0.406836	0.664459	1.28504	0.376015	0.609517	0.231609	0.564266	0.534265	0.704022	0.430745	0.131944	0.486753	0.185357	0.727818	0.64308	0.428294	0.679939	0.825253	0.335664	0.308266	0.954791	0.694775	1.22264	0.562745	0.591219	0.942275	1.06902	0.364833	0.509908	1.3507	0.26209	1.27421	0.544644	0.650957
TCGA-XF-A9T0-01	0.457237	0.440561	0.588915	0.600896	0.515623	0.634094	0.0207685	0.659422	0.685765	1.11429	1.04012	0.617963	0.799542	0.819145	0.895709	0.020463	0.934841	1.17264	0.165874	0.907499	0.636863	0.701497	0.82727	0.714937	0.0207339	0.491937	0.753895	0.493686	0.891772	0.617598	0.735235	0.837661	0.913443	0.0206487	0.598325	1.2482	0.940725	1.05643	0.49634	0.691428	0.926149	0.933578	0.0205243	0.687028	1.19173	0.689611	0.98136	0.564077	0.829409
TCGA-XF-A9T2-01	0.124037	0.284185	0.238049	0.12414	1.52741	0.237856	0.0927075	0.600193	1.28564	0.663905	1.19553	0.934904	0.599374	0.995741	0.821081	0.0520218	1.06761	1.17578	0.468814	0.962017	0.823823	0.374552	0.941152	0.718035	0.0520216	0.736084	0.98494	0.398964	0.606353	0.375716	0.624821	0.929304	0.455289	0.0520232	0.382469	1.08443	0.679456	1.16488	0.814289	0.344273	1.13741	0.895234	0.0520227	0.603918	1.41165	0.562957	0.909492	0.559792	0.323984
TCGA-XF-A9T3-01	0.590246	0.485023	0.567847	0.75906	0.407378	0.711451	0.70625	0.758506	0.787522	1.0037	1.07112	0.658847	0.846898	0.952901	0.891454	0.633339	0.900985	1.27558	0.339773	0.922443	0.602895	0.588178	0.894366	0.582564	0.679002	0.616222	0.678998	0.529475	0.90388	0.583665	0.775898	0.861099	0.904008	0.591106	0.665736	1.21046	0.983419	1.01016	0.576458	0.82056	0.930086	0.951963	0.412047	0.465841	1.2598	0.586879	0.901279	0.589064	0.761229
TCGA-XF-A9T4-01	0.274091	0.273252	0.441321	0.576702	0.326745	0.59487	0.0183863	0.52792	0.546333	1.16531	0.942832	0.570771	0.72194	0.839343	0.885874	0.0183782	0.791013	1.37627	0.102583	0.536203	0.469278	0.542802	0.817538	0.614323	0.0183846	0.361799	0.551049	0.243811	0.697967	0.408505	0.658224	0.679234	0.779485	0.0183811	0.456825	1.2291	0.937346	0.863481	0.507432	0.62006	0.895806	0.93863	0.0183801	0.539275	1.48932	0.291833	0.738838	0.489233	0.684084
TCGA-XF-A9T5-01	0.79978	0.378008	1.06281	1.01347	0.55024	0.970411	0.522024	1.20142	0.980727	1.08845	0.702497	0.8856	0.824738	0.64499	0.692405	0.531283	1.07764	0.902557	0.727216	0.799588	1.18459	1.14626	0.862955	1.08338	0.479186	1.10364	1.30288	0.829967	0.757419	1.06488	1.14612	0.768826	1.09993	0.522013	1.05624	1.33232	1.1597	0.764273	0.797252	0.769796	0.780738	0.798004	0.480748	0.609057	1.03226	0.950746	0.601731	0.94446	1.04436
TCGA-XF-A9T6-01	0.447572	0.276287	0.473509	0.577344	0.641175	0.653063	0.404045	0.52862	1.00143	0.746143	0.495515	0.467945	0.569919	0.581954	0.649324	0.357825	0.745593	0.841211	0.153073	0.353072	0.468509	0.474415	0.749649	0.574805	0.412067	0.315174	0.478879	0.42383	0.627614	0.473547	0.896819	0.796722	1.07701	0.350462	0.508739	1.57413	0.802373	0.760271	0.438319	0.616448	0.889183	0.789932	0.342747	0.66769	1.36037	0.432008	0.487127	0.468659	0.835166
TCGA-XF-A9T8-01	0.205972	0.220794	0.743724	0.58817	0.305527	0.684281	0.715542	0.741686	0.396103	0.949222	0.843753	0.850222	0.672405	0.76587	0.928919	0.786647	1.00952	1.03145	0.23681	0.793146	0.908084	0.768404	0.898657	0.995493	0.832973	0.772442	1.01731	0.169789	0.640029	0.737854	0.634977	0.631998	0.930655	0.741564	0.677534	1.09444	0.799944	0.91124	0.782609	0.618667	0.81072	0.945542	0.651482	0.746298	1.13166	0.279746	0.912813	0.967827	0.929987
TCGA-XF-AAME-01	1.00846	0.62737	0.714057	0.893184	0.709317	0.937476	0.0508557	0.853739	0.764745	1.15066	1.1045	0.769699	1.01692	0.971487	1.01585	0.0508457	1.08658	1.13463	0.554222	0.706623	0.654963	0.822128	0.810829	0.84501	0.0508543	0.638851	0.605271	0.972241	1.07044	0.645286	1.03408	0.923557	1.09024	0.0508536	0.843985	1.16571	1.15717	1.08103	0.680687	0.966174	0.993747	1.07587	0.0508494	0.857597	1.13975	1.03073	1.07756	0.720822	1.03467
TCGA-XF-AAMG-01	0.340642	0.775608	0.626531	0.508496	0.818676	0.611888	0.0492481	0.565884	0.890358	1.05043	1.21063	0.70578	0.80309	1.05564	0.954533	0.0492419	0.845044	1.21837	0.46363	0.803948	0.537942	0.577283	0.695959	0.661384	0.0492474	0.533917	0.71583	0.31063	0.843285	0.407604	0.430452	0.622869	0.687612	0.0492481	0.477672	1.06048	1.06968	1.22608	0.58377	0.536423	0.997739	0.900262	0.181713	0.241584	1.32073	0.466008	1.00061	0.52304	0.570258
TCGA-XF-AAMH-01	0.030475	0.754108	0.610862	0.0337365	1.06466	0.155592	0.030515	0.384595	1.30611	0.659318	1.13201	0.762455	0.770218	0.668647	0.487389	0.774085	0.866016	1.20891	0.186109	0.878763	0.788115	0.470192	0.866163	0.575055	0.53843	0.584571	1.12519	0.286263	0.982758	0.452326	0.506309	0.99462	0.339832	0.477812	0.409738	1.52217	0.47059	0.992792	0.78922	0.310354	0.780089	0.572309	0.0644446	0.0644343	1.40988	0.389199	0.803805	0.4771	0.289286
TCGA-XF-AAMJ-01	0.299905	0.584017	0.413568	0.45875	0.445212	0.578387	0.201324	0.521271	0.879259	1.04509	1.46018	0.585101	0.7852	0.959948	1.02181	0.0831596	0.768007	1.33664	0.109588	0.576776	0.406033	0.594429	0.628923	0.670902	0.192843	0.345513	0.485046	0.296104	0.896011	0.520609	0.44595	0.626932	0.694519	0.163311	0.402053	1.03935	0.894557	1.22218	0.385582	0.653179	1.0711	0.959295	0.112759	0.655269	1.25407	0.504036	1.16743	0.420251	0.688494
TCGA-XF-AAML-01	0.852154	0.496648	0.820661	0.893843	0.781269	0.932032	0.852697	0.931503	1.54388	0.797671	0.416498	0.782596	0.495943	0.537534	0.490758	0.635297	0.853182	0.908931	0.590194	0.701311	0.741667	0.730422	0.938946	0.748751	0.724556	0.643772	1.04681	0.716957	0.511887	0.604083	0.741679	0.669907	0.788288	0.644339	0.683666	1.43566	0.982527	0.609991	0.610775	0.427901	0.773887	0.676048	0.639901	0.735348	1.13103	0.834689	0.378941	0.792624	0.773276
TCGA-XF-AAMQ-01	0.509931	0.457249	0.813952	0.774982	0.49357	0.780375	0.103401	0.903449	0.906214	1.10812	0.961324	0.859352	0.810258	0.765573	0.775591	0.103401	1.07578	1.00441	0.420238	0.793368	0.935979	0.875491	0.891123	0.918148	0.103401	0.923407	1.12269	0.514882	0.77203	0.772098	0.82539	0.736666	0.88153	0.103401	0.864476	1.31414	1.11109	0.891119	0.800664	0.70525	0.945078	0.895643	0.103401	0.863388	1.19039	0.659005	0.713443	0.793023	0.832835
TCGA-XF-AAMR-01	0.446045	0.531582	0.413608	0.56893	0.679646	0.685798	0.408567	0.436985	0.783481	1.08503	1.03551	0.520558	0.824254	0.966419	1.00663	0.506145	0.613031	1.21125	0.04147	0.0249473	0.32385	0.575021	0.0254385	0.57503	0.321645	0.151247	0.0246699	0.371353	0.837281	0.343818	0.689131	0.868279	0.896825	0.338508	0.348801	1.19705	1.05302	1.03937	0.442032	0.742276	1.05863	1.0316	0.433237	0.443981	1.30787	0.481833	0.925031	0.54692	0.73014
TCGA-XF-AAMT-01	0.371222	0.484318	0.496693	0.64225	0.448168	0.641097	0.387217	0.582568	0.712253	0.899121	1.2281	0.571954	0.878602	0.911396	1.00713	0.270482	0.760635	1.4196	0.209319	0.910275	0.509867	0.670008	0.7818	0.708078	0.361341	0.420093	0.880045	0.380873	0.928642	0.457893	0.681095	0.668719	0.825787	0.362074	0.46296	1.18374	0.769082	1.01845	0.457403	0.645376	0.747441	0.941236	0.292032	0.451971	1.20602	0.508889	0.977772	0.509727	0.736912
TCGA-XF-AAMW-01	0.322469	0.373046	0.258299	0.507571	0.528974	0.596454	0.0674196	0.530051	0.639234	0.907893	0.940326	0.333503	0.70734	0.798349	0.96625	0.0674156	0.755718	1.2921	0.0282694	0.255988	0.221172	0.619807	0.388787	0.657961	0.067419	0.25505	0.145497	0.329887	0.687066	0.19611	0.638754	0.648407	0.809445	0.0674153	0.575011	1.20887	0.795042	0.869585	0.283795	0.646764	0.822748	0.94362	0.0674163	0.583982	1.3915	0.410046	0.772491	0.29474	0.770113
TCGA-XF-AAMX-01	0.429742	0.350715	0.253003	0.387366	0.498807	0.555942	0.231093	0.43239	0.768046	1.09188	1.13402	0.470486	0.576502	0.9216	0.925181	0.362251	0.852254	1.25702	0.0787287	0.07868	0.148	0.658604	0.0787198	0.658606	0.131773	0.225165	0.0786649	0.349982	0.47178	0.124709	0.295253	0.456777	0.623047	0.120282	0.333999	0.938091	0.996376	1.03693	0.175757	0.435817	1.04576	0.945706	0.154569	0.57787	1.22832	0.49965	0.901025	0.190152	0.552731
TCGA-XF-AAMY-01	0.393245	0.528819	0.234473	0.633977	0.478318	0.624256	0.384645	0.434854	0.786659	1.09407	1.21345	0.480295	0.819571	1.00801	1.02731	0.527348	0.551332	1.30633	0.106549	0.460521	0.234166	0.369891	0.288408	0.338622	0.310195	0.239515	0.602295	0.322585	0.940281	0.430662	0.625121	0.831319	0.837888	0.355821	0.353934	1.18259	1.05069	1.15986	0.375022	0.772778	1.09035	1.02068	0.388505	0.39945	1.32515	0.443284	0.991721	0.384167	0.659557
TCGA-XF-AAMZ-01	1.00585	0.580642	0.391259	0.853345	0.638382	0.876657	0.0377033	0.831587	1.08434	1.05046	0.764514	0.468401	0.750841	0.749707	0.738752	0.0370527	1.02139	0.917889	0.414485	0.756914	0.488043	0.592437	0.762072	0.5978	0.0376058	0.462503	0.376834	0.871943	0.823813	0.433772	0.843134	0.915326	0.914245	0.0373411	0.688845	1.27876	1.3814	1.05596	0.349757	0.840534	1.08356	1.00138	0.0370478	0.920906	1.24679	0.90316	0.775885	0.344775	0.835215
TCGA-XF-AAN0-01	0.606602	0.477271	0.780589	0.706296	0.521815	0.827043	0.0562487	0.835131	0.874024	1.13262	0.895599	0.819626	0.699848	0.756474	0.805631	0.0558652	1.01191	1.02361	0.484126	0.911736	0.785164	0.850934	0.861311	0.951429	0.0560374	0.69137	0.896087	0.576199	0.61306	0.615786	0.685128	0.675026	0.892082	0.0561491	0.627466	1.16235	1.22046	0.909229	0.769991	0.681524	0.970384	0.968021	0.0559386	0.777944	1.20098	0.750773	0.820036	0.741535	0.831678
TCGA-XF-AAN1-01	0.511011	0.522152	0.319667	0.667675	0.834669	0.636422	0.371426	0.476112	1.46142	0.935098	0.852056	0.390248	0.582135	0.755388	0.604681	0.369341	0.70374	0.793307	0.414637	0.643345	0.305019	0.353689	0.672833	0.358672	0.365048	0.153733	0.273561	0.402935	0.837918	0.298863	0.723871	0.952573	0.782548	0.306538	0.307672	1.4299	1.07596	0.925771	0.434924	0.627831	1.18877	0.833609	0.387121	0.546831	1.48209	0.389567	0.510134	0.339099	0.62615
TCGA-XF-AAN2-01	0.502457	0.370901	0.761607	0.616594	0.423061	0.859761	0.76897	0.854897	0.770582	0.94454	0.84031	0.767081	0.597872	0.673524	0.817251	0.710384	0.966394	1.05045	0.330588	0.792634	0.763315	0.679695	0.918497	0.93285	0.75382	0.667352	1.08821	0.395584	0.508788	0.603835	0.531357	0.538389	0.932494	0.61715	0.549895	1.18942	0.859622	0.756304	0.663604	0.433234	0.719606	0.820784	0.589452	0.648351	1.15397	0.476042	0.742917	0.795213	0.828439
TCGA-XF-AAN3-01	0.550464	0.529498	0.408251	0.722554	0.549921	0.804873	0.00692702	0.575135	0.917971	1.24605	1.07789	0.593946	0.836244	0.676075	0.949509	0.00692162	0.805883	1.27474	0.0668657	0.624275	0.290853	0.590161	0.51706	0.606354	0.00692658	0.220255	0.395766	0.482944	0.905907	0.519939	0.749442	0.892319	0.987625	0.00692302	0.493115	1.42048	1.04241	0.926504	0.464277	0.591681	0.724294	0.916365	0.00692941	0.563656	1.05651	0.452194	1.03022	0.429464	0.760328
TCGA-XF-AAN4-01	0.541561	0.585833	0.67113	0.724507	0.643019	0.778538	0.121781	0.797449	0.760933	0.923296	0.938517	0.702694	0.830644	0.966295	1.06209	0.12178	0.974497	1.1447	0.289262	0.847248	0.63479	0.873387	0.825177	0.949487	0.12178	0.513316	0.742213	0.47771	0.773966	0.657893	0.861031	0.877571	1.07509	0.12178	0.684223	0.979422	0.879765	1.07457	0.65016	0.932514	1.0684	1.15482	0.12178	0.759797	1.22442	0.553636	0.938038	0.679057	0.973953
TCGA-XF-AAN5-01	0.424225	0.481455	0.745191	0.69694	0.63162	0.760817	0.76207	0.823689	1.05023	1.16939	0.754943	0.800578	0.700211	0.61592	0.759406	0.855629	1.06125	1.17495	0.291427	0.602105	0.818767	0.627887	0.967926	0.781601	0.734711	0.719229	0.921067	0.375079	0.578288	0.630889	0.732777	0.582414	0.878315	0.668855	0.683115	1.38464	1.00392	0.684164	0.691491	0.52979	0.628143	0.794397	0.672578	0.808369	1.14797	0.53499	0.678755	0.79128	0.898696
TCGA-XF-AAN7-01	0.483309	0.263709	0.383103	0.359569	0.329822	0.516042	0.0829638	0.420217	0.251672	1.15135	1.10382	0.438388	0.70036	1.10051	0.997713	0.0826593	0.682368	1.17128	0.437747	0.549395	0.284055	0.579195	0.744598	0.662668	0.0829464	0.136551	0.459653	0.330433	0.548342	0.29794	0.437931	0.653471	0.770619	0.0826857	0.330599	0.672223	1.08214	1.22972	0.361642	0.742775	1.26437	0.98529	0.0826543	0.501447	1.52178	0.412179	0.791344	0.269418	0.625251
TCGA-YC-A89H-01	0.473952	0.513374	0.513033	0.640804	0.613226	0.652185	0.504101	0.505555	1.48707	1.47466	1.00557	0.768139	0.849564	0.688069	0.895887	0.605801	0.830786	1.25936	0.203789	0.804284	0.514835	0.542028	0.70084	0.542981	0.504688	0.505545	0.523686	0.429625	0.83889	0.484388	0.855555	0.735143	0.964331	0.477272	0.490615	1.57234	1.16823	0.861623	0.525865	0.78011	0.695471	0.846323	0.442693	0.546359	1.31054	0.445623	0.709733	0.561053	0.762971
TCGA-YC-A8S6-01	0.249042	0.215315	0.390878	0.396888	0.282278	0.452974	0.0646295	0.500439	0.342277	1.04262	0.970704	0.581931	0.765495	1.09271	0.945547	0.0646295	1.01948	1.19785	0.590813	0.306862	0.417061	0.465835	0.5561	0.53693	0.0646295	0.434609	0.475764	0.262665	0.807657	0.390403	0.672726	0.8502	0.831608	0.0646294	0.633361	1.03371	0.905145	1.23914	0.524423	0.837666	1.38362	1.11371	0.0646293	0.857777	1.36206	0.34795	0.912688	0.458233	0.748395
TCGA-YC-A9TC-01	0.583932	0.645852	0.601317	0.581241	0.670705	0.776241	0.637118	0.678113	1.07054	1.0937	0.985141	0.638755	0.775019	0.764085	0.720926	0.745769	0.862275	1.1636	0.651391	0.877815	0.586658	0.629269	0.823586	0.778708	0.707532	0.578842	1.08074	0.504478	0.609373	0.410284	0.436216	0.418982	0.675403	0.545431	0.485029	1.22496	1.04494	0.950361	0.562355	0.374427	0.853544	0.896984	0.659953	0.489095	1.27385	0.711022	0.828062	0.497798	0.562996
TCGA-YF-AA3L-01	0.376066	0.735778	0.473222	0.620649	0.833787	0.573668	0.466829	0.64907	1.49658	1.11565	0.846307	0.398188	0.704508	0.736812	0.619767	0.362942	0.588501	1.00524	0.0786165	0.608035	0.209871	0.137214	0.513411	0.132486	0.209871	0.209871	0.241138	0.269608	0.781023	0.209658	0.663132	0.842036	0.759522	0.204766	0.225797	1.41293	1.24262	0.945118	0.343725	0.680848	1.09266	0.876841	0.320637	0.410368	1.43152	0.30846	0.570173	0.256083	0.604969
TCGA-YF-AA3M-01	0.545254	0.53924	0.425116	0.581635	0.58928	0.61395	0.425116	0.357659	1.07924	1.14761	0.725564	0.36824	0.645541	0.647199	0.695535	0.36824	0.672364	1.19672	0.431466	0.488559	0.374408	0.25849	0.495372	0.258491	0.425116	0.13216	0.659799	0.450481	0.766893	0.341583	0.686709	0.747588	0.803787	0.341583	0.333664	1.55339	1.0722	0.802828	0.250752	0.466169	0.757894	0.710834	0.250752	0.479715	1.30005	0.470926	0.780103	0.348919	0.562829
TCGA-ZF-A9R0-01	0.582594	0.460969	0.481146	0.693694	0.503021	0.707101	0.557322	0.540478	1.08685	1.07858	0.962173	0.55411	0.704279	0.755628	0.81024	0.674663	0.797395	1.22691	0.21249	0.714506	0.405132	0.443342	0.529907	0.424912	0.514246	0.369683	0.585308	0.499789	0.708539	0.440682	0.650047	0.67617	0.80108	0.452031	0.452009	1.34035	1.09075	0.933668	0.460644	0.806969	0.880775	0.84776	0.524609	0.571656	1.35578	0.607191	0.788813	0.459021	0.671474
TCGA-ZF-A9R1-01	0.85225	0.476701	0.536864	0.739525	0.528411	0.758021	0.508728	0.503407	1.03672	1.2647	0.943595	0.677956	0.774446	0.778316	0.734367	0.676769	0.776709	1.19429	0.49885	0.556585	0.482855	0.516007	0.521072	0.535155	0.458924	0.401644	0.640393	0.616021	0.734429	0.406351	0.750144	0.760919	0.828303	0.413099	0.406053	1.40999	1.28749	0.861797	0.554415	0.657335	0.943063	0.806017	0.588629	0.587304	1.37409	0.557395	0.676352	0.424114	0.669257
TCGA-ZF-A9R2-01	0.950177	0.412745	0.0671936	0.936189	0.5424	0.551497	0.0671936	0.313131	1.04551	0.868975	0.761265	0.155396	0.918815	0.572961	0.523454	0.155396	0.511327	0.868902	0.792434	0.292354	0.0843465	0.199588	0.474103	0.199588	0.0671936	0.0531506	0.980771	0.674064	0.446559	0.133495	0.89291	0.74517	0.736335	0.133495	0.229254	1.16572	1.57374	0.446719	0.144554	0.541884	0.858365	0.644714	0.144554	0.57893	1.45216	0.624227	0.343543	0.107302	0.565948
TCGA-ZF-A9R3-01	0.541373	0.606822	0.39688	0.797235	0.664264	0.808907	0.56278	0.705194	1.10097	1.03463	0.882739	0.583364	0.714291	0.749699	0.775813	0.620743	0.920537	1.05535	0.0525835	0.48675	0.429357	0.753868	0.464986	0.773651	0.551267	0.361246	0.22294	0.532214	0.801191	0.515276	0.725562	0.787151	0.880099	0.750647	0.597585	1.27578	1.01569	0.979107	0.457172	0.626172	0.898335	0.874984	0.423946	0.749686	1.29615	0.704133	0.906721	0.52209	0.769065
TCGA-ZF-A9R4-01	0.67749	0.322239	0.730771	0.632598	0.529323	0.799655	0.0471827	0.844988	0.840217	0.979937	0.618826	0.63285	0.662311	0.594007	0.773157	0.0471273	0.838924	0.83636	0.418658	0.777714	0.636544	0.682873	0.929762	0.720128	0.0472128	0.638482	0.736551	0.559359	0.518938	0.563425	0.719179	0.616497	0.901709	0.0471688	0.702349	1.082	1.35917	0.662236	0.627351	0.655854	0.925769	0.902132	0.0471305	0.766708	1.35583	0.682282	0.512897	0.740302	0.813141
TCGA-ZF-A9R5-01	0.591395	0.532765	0.638396	0.640418	0.6031	0.754606	0.0188174	0.73532	1.1737	0.988076	0.823186	0.491784	0.645157	0.654441	0.686659	0.0188177	0.844753	0.860847	0.432708	0.809265	0.72044	0.624943	0.983378	0.749239	0.0188176	0.518486	0.963286	0.540229	0.566529	0.452511	0.599799	0.611221	0.759355	0.0188173	0.475493	1.19893	1.13255	0.777207	0.629246	0.538606	0.979168	0.893693	0.0188175	0.733714	1.40436	0.704591	0.587457	0.572189	0.691112
TCGA-ZF-A9R7-01	0.848805	0.43563	1.14892	0.973581	0.627057	0.987353	0.960482	1.22626	1.10098	1.09301	0.598023	0.893706	0.609709	0.538136	0.556351	0.755903	0.971245	0.703348	0.932916	0.663153	1.37381	1.0711	0.869712	1.12465	0.977031	1.12127	1.40142	0.799117	0.552947	1.02854	0.920998	0.747005	0.97687	0.88597	0.699696	1.12743	1.23477	0.74904	1.00882	0.607124	0.808872	0.809869	0.864885	0.932693	1.10691	0.985536	0.533211	1.10723	0.93
TCGA-ZF-A9R9-01	0.332107	0.414759	0.283091	0.436611	0.459553	0.564539	0.0252812	0.54625	0.549568	0.797979	1.26426	0.328143	0.764668	0.843227	0.917817	0.0252129	0.892652	1.35043	0.306546	0.185822	0.212433	0.351967	0.355293	0.358278	0.0252786	0.207869	0.111584	0.311915	0.7505	0.85167	0.434377	0.779042	0.610827	0.025217	0.425875	1.07084	0.892086	1.19339	0.23349	0.729536	0.883035	0.837214	0.0252264	0.617677	1.27985	0.492559	1.14446	0.146663	0.689775
TCGA-ZF-A9RC-01	0.420678	0.630435	0.266105	0.55366	0.387294	0.538545	0.266105	0.451455	0.895483	1.10064	1.21702	0.398336	0.692458	0.848795	0.826761	0.398335	0.909166	1.38502	0.30933	0.557347	0.170149	0.490457	0.303543	0.490457	0.137248	0.490443	0.457646	0.301934	1.02833	0.0891387	0.419236	0.695597	0.588826	0.0891384	0.42633	1.35433	0.779817	1.05826	0.593702	0.465928	0.736087	0.84973	0.593703	0.410884	1.24621	0.426612	0.940153	0.187676	0.451401
TCGA-ZF-A9RD-01	0.915667	0.461402	0.868429	0.868062	0.508188	0.917663	0.769179	0.999735	0.925952	1.1076	0.788738	0.75159	0.751287	0.652711	0.759903	0.754876	0.994238	1.08666	0.605264	0.761497	0.887267	0.831084	1.03058	0.878493	0.720429	0.722158	0.957228	0.863252	0.73905	0.81861	1.01573	0.769872	1.0715	0.68728	0.786191	1.3164	1.05367	0.833541	0.708772	0.67792	0.761653	0.824228	0.654216	0.915819	1.14119	0.9641	0.653875	0.828246	0.964985
TCGA-ZF-A9RE-01	0.50345	0.30914	0.273734	0.465715	0.652009	0.644826	0.0480876	0.257533	0.972104	0.971169	0.793825	0.524041	0.532128	0.782618	0.678256	0.0470307	0.400068	1.06142	0.221415	0.621642	0.163249	0.229585	0.560519	0.253294	0.0481557	0.122698	0.651844	0.363279	0.476416	0.191784	0.554546	0.747185	0.874682	0.0473262	0.180404	1.17034	0.955673	0.71269	0.321057	0.382854	0.889977	0.751038	0.60838	0.616198	1.43386	0.506974	0.606534	0.31756	0.562604
TCGA-ZF-A9RF-01	0.275084	0.199287	0.769666	0.541252	0.241809	0.705936	0.488927	0.900792	0.757335	0.759543	0.256657	0.903226	0.414466	0.47023	0.703307	0.771641	1.11792	0.72538	0.523105	0.497145	1.18589	0.702856	0.771822	1.06143	0.428242	1.20701	1.21687	0.299143	0.353475	0.775129	0.519121	0.439871	0.867677	0.608083	0.858667	1.03747	0.961429	0.539375	0.78822	0.370332	0.514306	0.819227	0.480015	0.370956	0.978638	0.508656	0.643035	1.08843	0.959787
TCGA-ZF-A9RL-01	0.553609	0.363557	0.272916	0.53033	0.658137	0.618898	0.272916	0.276114	1.19826	0.939499	0.778156	0.403047	0.473523	0.67904	0.620625	0.403047	0.444213	0.875242	0.0411432	0.435456	0.0398121	0.216026	0.34098	0.191378	0.039812	0.0398117	0.612824	0.472366	0.617967	0.287177	0.690051	0.818928	0.902954	0.287177	0.299424	1.43852	1.18985	0.676627	0.315234	0.412954	0.895388	0.675512	0.315234	0.346139	1.35161	0.650486	0.492441	0.346078	0.627268
TCGA-ZF-A9RM-01	0.616132	0.305452	0.435445	0.535139	0.527313	0.553485	0.0429158	0.315733	1.04612	0.931624	0.588636	0.633326	0.564487	0.643276	0.520031	0.0427094	0.538139	1.06735	0.133334	0.374214	0.385165	0.442044	0.370721	0.461727	0.0428757	0.164367	0.883771	0.562577	0.497769	0.391047	0.636019	0.867008	0.69603	0.0426089	0.284757	1.47242	1.25098	0.693877	0.513504	0.580613	0.968663	0.738422	0.0429235	0.612723	1.46917	0.577336	0.471738	0.436216	0.652887
TCGA-ZF-A9RN-01	0.584829	0.635834	0.905874	0.599108	0.939344	0.717568	0.051543	0.918407	1.00912	1.35429	0.580079	0.96607	0.784265	0.620977	0.619937	0.0516853	1.06729	1.00917	0.816778	0.857334	1.3307	0.859632	0.831466	0.958701	0.0515429	1.29907	1.35715	0.554815	0.612035	0.910018	0.829948	0.514006	0.976259	0.0515595	0.795167	0.971133	1.18235	0.93338	0.87213	0.624087	0.727544	0.588534	0.145963	0.15096	0.958836	0.734899	0.747936	0.978469	0.877264
TCGA-ZF-AA4N-01	0.598864	0.263978	0.546153	0.599784	0.446717	0.674287	0.0157982	0.639102	0.782913	1.09877	0.887816	0.619143	0.834749	0.658764	1.03571	0.0158049	0.811633	1.36679	0.28408	0.734295	0.588855	0.686688	0.822071	0.762359	0.0158003	0.403926	0.666738	0.632587	0.616899	0.639093	0.770578	0.79228	0.978517	0.0157985	0.662549	1.20457	0.949167	0.661439	0.51976	0.482396	0.584027	0.825677	0.0158112	0.50286	1.04892	0.762096	0.557848	0.55707	0.894044
TCGA-ZF-AA4R-01	0.310736	0.647659	0.514487	0.551601	0.71484	0.564924	0.463278	0.403648	1.00038	1.01854	1.40339	0.569969	0.710554	0.88568	0.803204	0.612175	0.652506	1.48496	0.186258	0.692876	0.285932	0.295412	0.464121	0.259588	0.34041	0.247277	0.694521	0.246998	1.01965	0.423957	0.458676	0.829827	0.56979	0.321213	0.34656	1.28763	1.09984	0.948228	0.325045	0.463603	0.784427	0.733161	0.325859	0.445353	1.02658	0.375914	1.09845	0.457728	0.496784
TCGA-ZF-AA4T-01	0.540915	0.226487	0.260881	0.218428	0.542251	0.517284	0.0239068	0.217697	0.897923	1.33345	1.02197	0.416002	0.601549	0.865317	0.714397	0.0237996	0.381578	1.22816	0.0918816	0.147726	0.0919874	0.188327	0.118014	0.215233	0.0239395	0.0692824	0.653283	0.324799	0.455778	0.227608	0.285638	0.613884	0.563339	0.0239305	0.171065	1.19534	1.39363	0.802483	0.299416	0.307773	0.961569	0.649704	0.0238782	0.350391	1.18244	0.554967	0.762515	0.361329	0.422714
TCGA-ZF-AA4U-01	0.401145	0.118961	0.329947	0.412156	0.451655	0.392667	0.0246704	0.383639	1.13875	0.975981	0.578287	0.4653	0.531798	0.657537	0.499138	0.0246698	0.696071	0.733885	0.363392	0.301902	0.348953	0.393521	0.75226	0.43294	0.02467	0.27485	0.623741	0.14703	0.500031	0.321327	0.603123	0.940859	0.701098	0.0246698	0.346272	1.45646	0.855214	0.582186	0.594924	0.488571	0.942611	0.690454	0.0246698	0.759196	1.42416	0.107112	0.322572	0.35553	0.555607
TCGA-ZF-AA4V-01	0.302819	0.608313	0.651894	0.612128	0.430687	0.622869	0.662713	0.732852	1.07912	1.15926	0.935008	0.822372	0.748249	0.702436	0.819482	0.663402	1.03857	1.16775	0.344798	0.970787	0.903412	0.761417	0.813391	0.871255	0.843236	0.914029	1.01749	0.292599	0.743146	0.655052	0.667816	0.738035	0.865753	0.594789	0.637009	1.22011	0.885203	0.895552	0.573107	0.572974	0.57081	0.7374	0.568979	0.544266	1.00734	0.489673	1.03973	0.779968	0.87579
TCGA-ZF-AA4W-01	0.335987	0.141046	0.310822	0.42623	0.171905	0.532597	0.372314	0.371397	0.5046	0.763902	0.661916	0.418013	0.563912	0.703162	0.718757	0.533395	0.71248	1.26679	0.375574	0.524779	0.245762	0.387828	1.14518	0.65409	0.344444	0.162356	0.821703	0.22977	0.54332	0.258434	0.381086	0.535453	0.621439	0.333206	0.287846	1.46687	0.635898	0.88586	0.391613	0.424685	0.843382	0.769905	0.446151	0.516652	1.40961	0.246181	0.628034	0.408658	0.596556
TCGA-ZF-AA4X-01	0.615177	0.397965	0.444093	0.731396	0.709164	0.788453	0.444093	0.452199	1.61241	0.976457	0.694063	0.445451	0.689258	0.629092	0.645967	0.445451	0.5144	0.923269	0.0666133	0.232514	0.107243	0.215688	0.201219	0.18796	0.107243	0.107243	0.493153	0.556339	0.574472	0.377412	0.693723	0.823133	0.787333	0.377412	0.424315	1.28616	1.10544	0.715439	0.445098	0.609324	0.822704	0.779304	0.39546	0.398073	1.15841	0.707709	0.604851	0.532139	0.768089
TCGA-ZF-AA51-01	0.428373	0.651319	0.722391	0.674844	0.620066	0.69844	0.0253466	0.851195	0.951945	1.09124	0.95703	0.777335	0.762001	0.738141	0.808878	0.0252081	1.0685	1.15657	0.190044	0.83114	0.802414	0.759528	0.849636	0.800204	0.0253039	0.691591	0.86497	0.417427	0.816719	0.688336	0.731211	0.667414	0.815874	0.0252806	0.779296	1.2402	1.03564	1.04043	0.660103	0.680113	0.827762	0.895445	0.0252567	0.805243	1.1495	0.582217	0.936478	0.738373	0.85276
TCGA-ZF-AA52-01	0.272375	0.401271	0.471323	0.575754	0.356543	0.590403	0.540187	0.542134	0.499006	0.988423	1.14174	0.636762	0.931794	0.897483	1.02282	0.591967	0.809959	1.25742	0.0716905	0.780232	0.41766	0.601552	0.759646	0.630998	0.556071	0.225001	0.582621	0.251591	1.02609	0.585277	0.783335	0.85339	0.942391	0.497918	0.452459	1.25575	0.769477	1.07784	0.518922	0.759013	0.801683	1.02436	0.508661	0.646699	1.14386	0.306898	1.21421	0.513174	0.92813
TCGA-ZF-AA53-01	0.293165	0.395616	0.563962	0.598316	0.352987	0.571448	0.603311	0.660693	1.03532	0.905052	0.933586	0.673934	0.83692	0.70065	0.934031	0.432964	0.851741	1.18783	0.48675	0.841889	0.640635	0.734769	0.89186	0.727041	0.606949	0.538663	0.75857	0.238874	0.819629	0.637989	0.919877	0.655538	1.11735	0.538107	0.635126	1.31386	0.666257	0.789633	0.530122	0.594526	0.525248	0.812909	0.426292	0.521281	0.990688	0.322968	0.87322	0.697106	1.00189
TCGA-ZF-AA54-01	0.311011	0.255866	0.58014	0.523457	0.283817	0.61922	0.395591	0.759458	0.454983	1.05363	1.10935	0.591632	0.973377	0.994953	1.16502	0.276125	1.01226	1.19738	0.105347	0.766166	0.61685	0.854416	0.90719	0.957269	0.374737	0.551048	0.591214	0.286006	0.652419	0.484081	0.706694	0.572914	0.993398	0.299034	0.638216	0.966904	0.823886	0.909718	0.528966	0.698165	0.802289	1.03342	0.272814	0.612232	1.14437	0.396862	0.927567	0.663403	0.946209
TCGA-ZF-AA56-01	0.770859	0.493288	0.518501	0.68169	0.582577	0.818254	0.0220867	0.646692	0.823339	1.1046	0.999552	0.632658	0.754916	0.896068	0.954111	0.0220726	0.746165	1.17101	0.312453	0.788711	0.454196	0.504892	0.779556	0.50348	0.0221224	0.463894	0.582355	0.72304	0.847261	0.493678	0.813801	0.92551	1.05443	0.0220823	0.552269	1.31764	1.12224	1.01153	0.543519	0.717565	1.03207	1.02809	0.0250425	0.027066	1.26428	0.842022	0.925204	0.579881	0.796586
TCGA-ZF-AA58-01	0.348609	0.247636	0.838043	0.713935	0.273267	0.784877	0.840559	0.902224	0.506286	0.913342	0.837177	0.783088	0.782434	0.658354	1.04475	0.810696	0.986634	0.964044	0.285642	0.918521	1.01779	0.941124	0.926105	1.08941	0.934598	0.865415	1.15311	0.357612	0.739179	0.831088	0.819694	0.601264	1.08502	0.845285	0.79698	1.11558	0.737194	0.82047	0.616102	0.565882	0.605586	0.885775	0.528907	0.573252	0.947958	0.552326	0.946588	0.949413	1.0854
TCGA-ZF-AA5H-01	0.395658	0.257439	0.580509	0.536661	0.306662	0.553476	0.636129	0.695535	0.566891	0.994613	0.835889	0.683638	0.768108	0.717261	0.885255	0.741068	1.05311	1.15874	0.259642	0.577712	0.634281	0.682966	0.769981	0.781172	0.715286	0.575986	0.810272	0.445362	0.777073	0.654929	0.798741	0.644086	0.884835	0.679831	0.730918	1.36695	0.827934	0.768152	0.571629	0.716923	0.640312	0.842062	0.543193	0.596108	1.08943	0.587175	0.733684	0.637599	0.968252
TCGA-ZF-AA5N-01	0.219112	0.408018	0.311626	0.567394	0.650715	0.52092	0.306962	0.381127	1.04788	0.661174	0.551375	0.599536	0.751496	0.517255	0.465144	0.558287	0.646717	0.792344	0.232163	0.361978	0.380648	0.365078	0.537215	0.80008	0.321161	0.466931	0.59823	0.19565	0.321265	0.360119	0.584833	0.583822	0.740257	0.355608	0.284402	1.22639	0.866446	0.650539	0.505794	0.333347	0.925837	0.858143	0.46674	0.775036	1.54441	0.384289	0.525932	0.465475	0.648167
TCGA-ZF-AA5P-01	0.717432	0.671746	0.501357	0.573014	0.737562	0.770532	0.0168317	0.530579	0.909987	1.00824	1.09764	0.543697	0.682463	1.03491	1.03332	0.016815	0.618468	1.24934	0.207417	0.706799	0.395504	0.381222	0.688426	0.350819	0.0168477	0.395994	0.519885	0.558244	0.774331	0.328992	0.47997	0.647434	0.791591	0.0168266	0.401925	1.009	1.13677	1.18152	0.480149	0.705276	1.21307	1.09028	0.0248815	0.0305528	1.36374	0.769368	1.10168	0.471125	0.667084
TCGA-3C-AAAU-01	0.538473	0.508112	0.261834	0.565759	0.47685	0.706408	0.014489	0.290545	0.766458	0.881063	0.976705	0.423098	0.718388	0.813995	0.96064	0.0143894	0.519601	1.04406	0.177165	0.454006	0.167265	0.367993	0.451685	0.349316	0.014908	0.160904	0.214004	0.425628	0.693233	0.45717	0.64109	0.940903	0.808166	0.014495	0.286923	1.09756	0.96949	1.14931	0.367516	0.590367	1.05187	0.987915	0.0319673	0.0329787	1.29904	0.834395	1.02492	0.287315	0.592217
TCGA-3C-AALI-01	0.419092	0.417729	0.777004	0.605852	0.418058	0.66057	0.383613	0.8701	0.665121	1.0611	0.980838	0.942826	0.794433	0.901093	0.952714	0.200144	1.16204	1.07262	0.540285	1.0428	0.99901	0.871232	0.823617	1.01001	0.364619	1.02711	0.995189	0.441631	0.657419	0.752142	0.511673	0.767363	0.838252	0.361475	0.740492	1.00941	1.09524	1.01112	0.85306	0.909294	0.892752	1.07185	0.31653	0.897999	1.1452	0.670133	1.01	0.950188	0.9043
TCGA-3C-AALJ-01	0.460317	0.470202	0.761081	0.68184	0.533644	0.686988	0.775773	0.78044	0.652477	1.0103	1.02928	0.933964	0.866634	0.88773	0.978586	1.01551	1.14799	1.05642	0.558399	1.02877	0.828176	0.957612	0.916089	1.01041	0.882355	0.811751	0.875167	0.450464	0.772695	0.700384	0.636777	0.727867	0.865529	0.707354	0.706323	1.09246	1.05857	1.06866	0.768765	0.837092	0.928097	1.03449	0.837554	0.816215	1.2007	0.601877	0.925384	0.768114	0.873136
TCGA-3C-AALK-01	0.380146	0.513624	0.619032	0.603819	0.611729	0.653451	0.269156	0.601956	0.645523	0.999623	1.21687	0.646537	0.917688	0.90297	1.03183	0.149262	1.01548	1.29281	0.161723	0.989989	0.594954	0.706609	0.791723	0.792439	0.261844	0.483943	0.907058	0.399822	0.912066	0.549668	0.602034	0.720234	0.747946	0.236216	0.537659	1.05499	1.01484	1.13356	0.731596	0.745002	0.977632	1.06095	0.28319	0.684707	1.1939	0.622237	1.10435	0.52423	0.806494
TCGA-4H-AAAK-01	0.450686	0.310586	0.464738	0.404941	0.39281	0.658327	0.0293751	0.503235	0.382974	0.831866	1.28151	0.515747	0.686763	0.865865	1.13717	0.017436	0.897901	1.32127	0.103434	0.606488	0.46019	0.51636	0.720523	0.775839	0.0273203	0.337828	0.556165	0.37037	0.644423	0.771239	0.339406	0.96328	0.874497	0.0242824	0.418431	0.798205	0.937962	1.10764	0.828674	0.652993	0.967664	1.08242	0.0378438	0.583059	1.1436	0.475292	1.11971	0.382306	0.653388
TCGA-5L-AAT0-01	0.551602	0.801635	0.759069	0.75974	0.645269	0.82229	0.0191708	0.818054	0.97533	1.05158	1.09787	0.886539	0.890802	0.854505	1.02924	0.0191585	1.1482	1.1383	0.476644	1.0354	0.773868	0.911893	0.843625	0.976601	0.0191676	0.658038	0.856923	0.56906	0.871586	0.690457	0.652606	0.920468	0.883431	0.0191694	0.583303	1.07529	1.12707	1.0816	0.921863	0.778768	0.945364	1.04613	0.0191697	0.696025	1.15355	0.803039	1.05082	0.718428	0.878866
TCGA-5L-AAT1-01	0.498731	0.46501	0.895893	0.781969	0.496656	0.821814	0.490365	0.952302	0.622472	1.20719	0.957973	1.05234	0.907506	0.781135	1.03632	0.32946	1.25178	1.04065	0.570229	0.92584	1.02858	0.958032	0.889341	1.04389	0.443727	0.924717	0.9176	0.532965	0.896357	0.898035	0.794205	0.865864	0.983227	0.464481	0.793374	1.09117	1.1985	1.00168	1.07264	0.797591	0.898106	1.09834	0.531082	1.09254	1.04774	0.741387	1.04084	0.948558	0.986266
TCGA-5T-A9QA-01	0.964135	0.255824	0.3804	0.304413	0.365568	0.867077	0.43868	0.423544	0.650232	0.848331	0.460884	1.04013	0.292034	0.622246	0.699353	0.759019	0.469789	0.606751	0.309742	0.567222	0.161519	0.487422	0.520792	0.464933	0.255895	0.136543	0.245445	0.382027	0.475218	0.531026	0.189774	0.57085	0.922891	0.479842	0.416784	0.825212	0.997332	1.09122	0.388259	0.271157	0.841348	1.00798	0.469553	0.289509	1.16025	0.708683	0.750696	0.458915	0.439569
TCGA-A1-A0SB-01	0.459614	0.294235	0.394305	0.228854	0.473244	0.596753	0.0160932	0.324366	0.7692	0.981727	0.882172	0.577071	0.603449	0.79875	0.978995	0.0161097	0.615387	1.43463	0.119612	0.564034	0.278844	0.403086	0.375136	0.533065	0.0160938	0.161647	0.883532	0.322804	0.612147	0.255064	0.226341	0.863164	0.829992	0.0160975	0.162402	1.16063	0.928295	0.959017	0.660365	0.563496	0.762545	0.878234	0.0161456	0.433783	1.48971	0.581401	0.701208	0.239889	0.420285
TCGA-A1-A0SD-01	0.429219	0.540494	0.446023	0.621664	0.543702	0.717067	0.0289114	0.590648	0.703539	0.954456	1.08434	0.574306	0.840083	1.03482	1.06474	0.028907	0.817407	1.21584	0.178779	0.796482	0.449313	0.739846	0.775985	0.797124	0.0289111	0.379836	0.491362	0.384715	0.740089	0.461851	0.582415	0.772575	0.872577	0.0289089	0.45658	1.02492	0.989101	1.15861	0.581372	0.847497	1.15235	1.13356	0.0289098	0.649174	1.31901	0.574314	1.02162	0.405604	0.783272
TCGA-A1-A0SE-01	0.477252	0.516073	0.505871	0.587885	0.427509	0.622779	0.0167196	0.499264	0.784129	0.98102	1.16942	0.772376	0.918154	0.98963	0.980233	0.0158326	0.875668	1.33368	0.334535	0.879465	0.536044	0.621545	0.699483	0.644012	0.0166993	0.490982	0.725597	0.421738	0.733025	0.403591	0.513436	0.658013	0.691428	0.0165202	0.398178	1.01713	1.0812	1.16447	0.666477	0.71287	1.03786	1.01962	0.0163412	0.642345	1.32402	0.606582	0.996107	0.47391	0.658161
TCGA-A1-A0SF-01	0.586295	0.420452	0.750647	0.716742	0.44432	0.706296	0.0188723	0.808826	0.71022	1.0672	1.00684	1.00477	0.921603	0.846811	0.884004	0.0188712	1.15749	1.16711	0.521284	1.04556	0.872858	0.914617	0.848572	0.92816	0.0188719	0.756051	1.01118	0.576337	0.774815	0.662818	0.664035	0.629967	0.793361	0.0188721	0.641282	1.08117	1.12678	1.02827	0.861354	0.826416	0.969958	0.987966	0.0188719	0.721769	1.20057	0.757791	0.834258	0.726923	0.772082
TCGA-A1-A0SG-01	0.960458	0.699748	0.523734	0.790146	0.559224	0.90796	0.0376267	0.519271	0.941273	1.06208	1.07216	0.684884	0.843641	0.913406	1.0407	0.0375679	0.77768	1.17213	0.638826	0.931231	0.417136	0.659815	0.851962	0.650878	0.0376483	0.39087	0.665058	0.93053	0.914362	0.476481	0.643852	0.74737	0.914824	0.0376207	0.478563	1.19528	1.18691	1.01993	0.60687	0.807607	0.958989	1.00453	0.0548646	0.0567702	1.16923	0.89207	1.12003	0.454289	0.746938
TCGA-A1-A0SH-01	0.329025	0.481795	0.378237	0.419049	0.404781	0.604791	0.0306989	0.33441	0.497123	0.938535	1.4837	0.472805	0.754117	0.907898	1.13783	0.017175	0.570033	1.26169	0.113365	0.650063	0.164745	0.363588	0.540769	0.406078	0.0413708	0.154265	0.871888	0.243222	0.813569	0.351103	0.243196	0.756697	0.619437	0.0260386	0.320791	0.53205	0.667658	0.91359	1.37619	0.698219	0.803536	0.932533	1.47855	0.20535	1.07686	0.572764	1.22556	0.284864	0.57602
TCGA-A1-A0SI-01	0.350708	0.472586	0.672364	0.570188	0.384701	0.6026	0.441262	0.738074	0.615171	1.12348	1.27922	0.970158	0.898554	0.890676	1.08073	0.213498	1.12859	1.25701	0.419684	1.02222	0.796805	0.806078	0.742577	0.937173	0.414757	0.770849	0.907903	0.390475	0.874233	0.672879	0.650458	0.858727	0.815016	0.40592	0.61262	0.821104	1.01962	1.01927	0.825464	0.656871	0.865729	0.98414	0.109491	0.117175	1.02355	0.587732	1.16647	0.814467	0.791398
TCGA-A1-A0SJ-01	0.539605	0.490511	0.50668	0.676994	0.518074	0.655965	0.0175089	0.520593	0.68599	0.939411	1.00746	0.647618	0.865386	0.977308	0.93572	0.017446	0.731543	1.19878	0.326938	0.906213	0.487166	0.624929	0.898479	0.639989	0.0175074	0.447485	0.700882	0.456704	0.74437	0.402692	0.609026	0.718863	0.779884	0.0174829	0.392753	1.10438	1.02425	1.1089	0.523726	0.909532	1.1086	1.01718	0.0268567	0.0288969	1.37396	0.634522	0.836311	0.41984	0.771831
TCGA-A1-A0SK-01	0.655064	0.825594	0.499462	0.552944	0.850227	0.652946	0.0317191	0.459589	1.24418	1.0034	0.970176	0.578152	0.668823	0.908657	0.857088	0.0317169	0.70208	1.15914	0.494465	0.799251	0.522079	0.553329	0.511227	0.615775	0.0317189	0.468486	0.895687	0.624361	0.909688	0.40391	0.390128	0.675296	0.631856	0.0317205	0.418179	1.40635	1.03546	1.03058	0.479894	0.458259	1.02814	0.928864	0.0318742	0.0319319	1.28691	0.719921	0.905305	0.393352	0.461601
TCGA-A1-A0SM-01	0.258251	0.37278	0.269026	0.319961	0.41615	0.573092	0.0107657	0.299159	0.477062	0.816959	1.25065	0.461839	0.63011	0.940245	1.116	0.00983096	0.531981	1.35729	0.0655219	0.32515	0.274835	0.506258	0.464879	0.573449	0.0107094	0.194402	0.165454	0.217523	0.533209	0.446156	0.206556	0.564013	0.634481	0.0101562	0.184939	0.721687	0.915265	1.02333	0.725525	0.726854	0.96392	1.01132	0.0126518	0.332815	1.14024	0.429684	1.20343	0.253247	0.68631
TCGA-A1-A0SN-01	0.315326	0.40453	0.697963	0.592173	0.45003	0.638131	0.0242688	0.725085	0.547356	1.11695	1.10948	0.9069	0.832813	0.910858	1.01097	0.0242398	1.15541	1.17891	0.371459	1.01691	0.790784	0.863757	0.810168	0.995348	0.0242599	0.786701	0.910995	0.317719	0.751277	0.642943	0.525051	0.667574	0.773214	0.0242694	0.698469	0.942178	1.04017	1.01462	0.828097	0.623815	0.900848	1.06344	0.0242656	0.692773	1.13782	0.452827	1.06928	0.760778	0.843866
TCGA-A1-A0SO-01	0.543025	0.500251	0.554254	0.657976	0.697077	0.788434	0.0166619	0.554659	1.23558	0.943779	0.846343	0.669935	0.804204	0.814912	0.987642	0.0166612	0.69413	1.05122	0.537355	0.809833	0.467988	0.638925	0.797504	0.66433	0.0166619	0.482976	0.712473	0.509479	0.564023	0.418165	0.65128	0.637524	0.936734	0.0166618	0.461475	1.19306	0.967602	0.869794	0.512117	0.609317	0.841394	1.07512	0.127708	0.174682	1.39102	0.738051	0.721099	0.482992	0.696946
TCGA-A1-A0SP-01	0.894528	0.815762	0.437896	0.981532	0.833022	0.956899	0.011941	0.75657	1.24426	1.18958	0.867287	0.432086	0.927601	0.842385	0.841395	0.01194	0.904947	1.05319	0.174657	0.675994	0.438916	0.914446	0.689489	0.891131	0.0119434	0.410489	0.407496	0.870932	0.956373	0.378103	1.03482	0.798708	1.08132	0.0119383	0.657608	1.4023	1.21436	0.870113	0.402879	0.879964	0.76744	0.978823	0.0119474	0.602292	1.10211	0.985264	0.830887	0.385836	1.03349
TCGA-A1-A0SQ-01	0.774781	0.482672	0.419798	0.680582	0.453131	0.822112	0.36307	0.433549	0.626034	0.919382	0.67704	0.539551	0.791209	0.900692	0.923618	0.362994	0.490574	0.911183	0.166943	0.808068	0.0607648	0.526155	0.677597	0.495234	0.351643	0.0578599	0.31504	0.573807	0.671193	0.298943	0.708742	0.650264	1.02968	0.3629	0.311037	1.19409	1.03783	1.11835	0.399265	0.97338	1.22978	1.14091	0.277169	0.202234	1.36443	0.657398	0.779216	0.312968	0.836714
TCGA-A2-A04N-01	0.522685	0.530731	0.444498	0.503761	0.447093	0.721128	0.0895623	0.508837	0.617513	0.961568	1.23349	0.540321	0.724225	0.97053	1.07118	0.0841698	0.797542	1.26907	0.271302	0.671543	0.313116	0.59854	0.619074	0.690565	0.0881096	0.238649	0.391693	0.464509	0.703263	0.462555	0.362804	0.789523	0.767188	0.086121	0.288841	0.90289	1.11602	1.17882	0.835328	0.691652	1.05744	1.06326	0.0938447	0.546415	1.21949	0.716336	1.19609	0.360741	0.613053
TCGA-A2-A04P-01	0.97236	0.605843	0.694247	0.895026	0.647708	0.975309	0.268164	0.962545	1.08711	1.05264	0.898166	0.661739	0.821198	0.839815	0.839586	0.195489	0.994598	0.998408	0.536797	0.986623	0.739529	0.913193	1.05474	0.92984	0.256352	0.663433	0.868426	0.914477	0.877899	0.767818	0.835361	0.888608	1.00825	0.260421	0.769189	1.32222	1.2431	1.09557	0.632269	0.819757	0.983317	0.977942	0.270209	0.837025	1.31602	1.01897	0.899549	0.576585	0.913681
TCGA-A2-A04Q-01	1.04648	0.512277	1.10593	1.0294	0.572704	0.98528	0.942396	1.20582	0.844899	1.11441	0.794888	1.02768	0.960699	0.674298	0.85182	0.90269	1.17776	0.912704	0.928557	0.881239	1.16671	1.13643	0.758309	1.08137	0.924871	1.15801	1.12525	1.05984	0.897194	1.13318	1.16112	0.78868	1.15657	0.942737	1.15487	1.21802	1.26541	0.87058	0.986646	0.886595	0.777049	0.950744	0.511393	0.594148	1.00889	1.13064	0.772845	1.00585	1.0754
TCGA-A2-A04R-01	0.508571	0.544878	0.197736	0.382088	0.487244	0.62295	0.236989	0.224244	0.935746	0.804999	1.11624	0.345796	0.694503	1.0122	0.967479	0.418174	0.325988	1.3106	0.0792426	0.368158	0.122864	0.266656	0.373338	0.247758	0.163701	0.121338	0.206641	0.334094	0.539713	0.224797	0.241556	0.520923	0.717936	0.204001	0.19297	0.979891	1.04038	1.19221	0.220584	0.472346	1.1364	0.940829	0.251018	0.234271	1.31237	0.545168	0.977202	0.207255	0.402981
TCGA-A2-A04T-01	0.522876	0.346922	0.878212	0.762308	0.628622	0.822382	0.0362647	0.94653	0.742656	1.03606	0.721883	0.989923	0.901292	0.733521	0.838703	0.0362648	1.15517	0.898593	0.632074	0.674525	1.07097	1.00069	0.795929	1.08233	0.0362647	1.06381	1.07124	0.576524	0.746558	0.971588	1.01482	0.801345	1.04789	0.0362647	0.96921	1.2662	1.02741	0.804494	0.887956	0.878493	0.734693	0.940403	0.0362648	0.816349	1.06349	0.697381	0.616041	0.930108	1.07336
TCGA-A2-A04U-01	0.671728	0.648317	0.379074	0.725523	0.854084	0.855595	0.372567	0.32388	1.20369	1.12248	1.09214	0.458026	0.647821	0.984453	0.916766	0.412356	0.45695	1.22807	0.109933	0.720807	0.30668	0.273415	0.522433	0.246155	0.306635	0.305656	0.547697	0.440815	0.66635	0.231145	0.400458	0.644343	0.731013	0.228143	0.227955	1.28987	0.918387	1.01714	0.301433	0.361779	0.8527	0.879813	0.251532	0.276972	1.23534	0.821669	0.93681	0.318158	0.471115
TCGA-A2-A04V-01	0.387336	0.588414	0.484539	0.560378	0.357708	0.601115	0.0464162	0.572431	0.933165	0.778905	1.0707	0.492894	0.849241	0.975095	1.05438	0.0385681	0.616705	1.19584	0.139097	0.752306	0.389715	0.509395	0.698086	0.503165	0.0488396	0.339306	0.388027	0.288717	0.846411	0.423457	0.512805	0.75769	0.851566	0.0418865	0.401034	1.11327	0.969404	1.18939	0.412071	0.717558	1.03548	1.09391	0.0274849	0.0272565	1.22994	0.409007	1.16924	0.447289	0.741093
TCGA-A2-A04W-01	0.470391	0.284384	0.367223	0.431122	0.319104	0.582154	0.019204	0.471697	0.373265	0.788268	1.23332	0.414024	0.704021	0.943923	0.996018	0.0191975	0.607428	1.36721	0.586006	0.73656	0.293574	0.568197	0.792728	0.645786	0.0192027	0.252387	0.446925	0.326209	0.624687	0.43285	0.290745	0.88903	0.77892	0.0192014	0.228653	0.740502	0.800993	1.11032	0.34516	0.670652	0.974451	1.00475	0.0191994	0.484919	1.27648	0.371498	1.14511	0.31109	0.59095
TCGA-A2-A04X-01	0.781956	0.701479	0.921281	0.843887	0.619803	0.917951	0.648387	1.08492	0.990457	0.944221	0.764904	0.896919	0.766946	0.783066	0.827591	0.56027	1.08524	0.809585	0.566218	1.13528	0.94881	1.06494	0.954762	1.13111	0.629867	0.866553	0.951896	0.805367	0.764531	0.830839	0.842069	0.749511	1.06938	0.59133	0.898352	1.11058	1.19964	0.919719	0.804264	0.80063	0.981574	1.09153	0.622033	0.893686	1.05158	1.03802	0.826856	0.917042	1.08025
TCGA-A2-A04Y-01	0.545014	0.523645	0.760995	0.616729	0.455044	0.792628	0.0165631	0.893911	0.948894	1.04107	0.730602	0.878248	0.626151	0.777564	0.929337	0.0165627	0.989373	0.906043	0.584231	1.15418	0.864286	0.848845	0.880233	1.08146	0.016563	0.882208	0.862047	0.459295	0.556187	0.620097	0.519028	0.518842	0.949716	0.0165632	0.673541	0.958905	1.26001	1.03861	0.862266	0.76564	0.973516	1.15729	0.140622	0.19017	1.16366	0.708588	0.857144	0.80427	0.873307
TCGA-A2-A0CK-01	0.316435	0.324156	0.662237	0.554425	0.364303	0.645359	0.0405622	0.639589	0.420964	0.961556	1.00334	0.778056	0.874838	0.926928	1.00725	0.0403178	0.992012	1.1739	0.235041	0.740818	0.721166	0.615283	0.815862	0.787632	0.0404913	0.468055	0.599342	0.289958	0.692151	0.470145	0.535422	0.620284	0.782809	0.0404247	0.401211	1.01556	0.962912	1.1959	0.738602	0.918957	1.02756	1.07572	0.0403787	0.662075	1.3563	0.512332	0.973278	0.618957	0.837206
TCGA-A2-A0CL-01	1.01287	0.65248	1.11137	0.960452	0.722571	1.02757	0.0985429	1.22349	0.871757	1.11476	0.840001	1.05781	0.848082	0.842405	0.955476	0.0985429	1.25374	0.918673	1.0166	0.909326	1.11589	1.12788	0.911874	1.1466	0.0985429	1.16661	1.01139	1.01639	0.866623	1.02072	0.933923	0.817105	1.09086	0.0985429	1.0604	1.06176	1.21952	0.999704	1.04252	0.939444	0.961135	1.09996	0.0985429	1.0901	1.1158	1.10548	0.934853	1.00581	1.01907
TCGA-A2-A0CM-01	0.453737	0.457924	0.864143	0.728994	0.499117	0.823449	0.493147	0.948972	0.655666	1.06076	0.856624	0.8973	0.790819	0.748609	1.01466	0.409834	1.16357	0.949554	0.500156	1.10663	1.02411	1.00306	0.761295	1.18713	0.458494	1.05727	1.19838	0.501941	0.800158	0.772149	0.69691	0.697863	0.973338	0.480558	0.809118	1.06821	1.00472	0.983576	0.8112	0.601652	0.773487	0.979749	0.488326	0.758602	1.08007	0.747928	1.05382	0.971863	1.04954
TCGA-A2-A0CO-01	0.778715	0.721179	0.846826	0.855938	0.719538	0.922664	0.0322193	0.932391	0.904036	1.08779	0.958492	0.858079	0.873034	1.00162	0.970173	0.0322143	1.13307	1.05921	0.627265	1.01902	0.823311	0.931174	0.889379	0.986168	0.0322176	0.733543	0.908694	0.736473	0.874431	0.727445	0.843859	0.854273	0.995333	0.032219	0.772104	1.07254	1.1409	1.17597	0.824911	1.02344	1.19286	1.13449	0.0322148	0.952061	1.29417	0.795367	1.02352	0.754405	0.88557
TCGA-A2-A0CP-01	0.299711	0.637167	0.441462	0.439521	0.540795	0.598247	0.501888	0.454634	0.743396	0.861386	1.23347	0.556727	0.718338	1.00096	1.01541	0.722702	0.72233	1.31524	0.177729	0.72902	0.450468	0.511349	0.739123	0.620593	0.534151	0.286974	0.457439	0.284354	0.631637	0.537133	0.372943	0.840999	0.68156	0.321568	0.245871	0.827777	0.877439	1.24107	0.559613	0.643004	1.13363	1.03306	0.670138	0.516063	1.29444	0.546145	1.11792	0.344318	0.574577
TCGA-A2-A0CQ-01	0.526112	0.40003	0.453521	0.310551	0.435938	0.721636	0.0230274	0.489467	0.678575	1.00141	0.821738	0.693364	0.583645	0.814232	1.01636	0.0229639	0.723424	0.911529	0.553193	0.944858	0.576856	0.539561	0.724902	0.938523	0.0230277	0.324542	0.403495	0.328479	0.364294	0.206388	0.173092	0.268476	0.613563	0.0229964	0.199657	0.6867	1.12316	1.12668	0.690957	0.631976	1.07795	1.13305	0.0231288	0.484054	1.19441	0.527199	1.10083	0.402444	0.668289
TCGA-A2-A0CR-01	1.29738	0.716876	1.22407	1.11502	0.710458	1.10314	0.607581	1.28963	0.940838	1.17861	0.719268	1.06725	0.947773	0.672347	0.770657	0.508298	1.2541	0.890612	1.09436	0.937929	1.3081	1.20174	0.875714	1.14511	0.585922	1.33746	1.01749	1.04258	0.913095	1.07467	1.12195	0.850933	1.12304	0.578994	1.12438	1.14967	1.32461	1.01199	1.04363	0.992406	0.893724	0.989776	0.560089	1.10995	1.09217	0.990263	0.75107	1.06976	1.15159
TCGA-A2-A0CS-01	0.639379	0.612298	0.372522	0.667936	0.409559	0.663768	0.425377	0.439715	0.97473	0.694526	1.20578	0.494382	1.08684	0.806872	1.02658	0.633022	0.660507	1.27071	0.525881	0.373443	0.31344	0.680726	0.404615	0.674355	0.4097	0.182702	0.212431	0.631432	1.07955	0.357129	0.865897	0.71464	1.10572	0.389691	0.365656	1.27124	0.840123	0.927298	0.6938	0.698882	0.831296	0.973104	0.747999	0.363712	0.9336	0.718736	1.19114	0.294933	0.909235
TCGA-A2-A0CT-01	0.532883	0.476685	0.467345	0.454688	0.639812	0.701117	0.447985	0.402944	0.819896	0.611926	0.967303	0.506851	0.589667	0.953886	0.971172	0.520731	0.377001	1.09709	0.353392	0.726267	0.300133	0.409992	0.658897	0.443238	0.335224	0.230139	0.381396	0.295079	0.553533	0.211858	0.312942	0.512155	0.889047	0.232499	0.197733	0.903708	0.810025	1.10128	0.466984	0.476742	1.0748	1.00669	0.077015	0.0770148	1.17153	0.455328	1.01383	0.31992	0.578709
TCGA-A2-A0CU-01	0.548273	0.514239	0.410128	0.679655	0.53915	0.755965	0.047479	0.509062	0.845244	0.954681	0.938338	0.550583	0.784124	0.933995	0.945064	0.0474783	0.821589	1.15656	0.194479	0.726652	0.38489	0.677222	0.675029	0.713567	0.047479	0.242912	0.444009	0.438006	0.710375	0.323599	0.548021	0.622746	0.795584	0.0474787	0.371646	1.17195	1.01258	1.23175	0.515083	0.910379	1.20999	1.06409	0.0474787	0.616123	1.41086	0.60577	1.0126	0.348404	0.752081
TCGA-A2-A0CV-01	0.425718	0.424196	0.598552	0.650053	0.418224	0.660323	0.0259227	0.631202	0.624073	1.01126	1.09702	0.805029	0.899101	0.899699	0.985083	0.0259205	0.951335	1.23285	0.349881	1.10597	0.698498	0.747626	0.788577	0.819165	0.0259221	0.471664	0.802303	0.437582	0.759315	0.508931	0.634595	0.654596	0.802576	0.0259222	0.401399	1.05093	1.06639	1.12852	0.81493	0.978304	1.04094	1.07704	0.0259231	0.6823	1.21684	0.650998	1.04452	0.627648	0.920411
TCGA-A2-A0CW-01	0.496513	0.534702	0.708923	0.676648	0.575433	0.826674	0.0407426	0.837403	1.05323	0.824036	0.799619	0.71494	0.675515	0.77134	0.866507	0.0407338	0.953424	0.995687	0.430018	0.990026	0.66558	0.917674	0.825987	1.03659	0.0407406	0.598677	0.882972	0.414204	0.589969	0.565862	0.576709	0.609853	0.910807	0.0407416	0.616885	1.1105	1.04452	0.94769	0.636117	0.650488	0.879805	1.03618	0.0407404	0.692212	1.20272	0.638246	0.86599	0.726729	0.868976
TCGA-A2-A0CX-01	0.487225	0.544917	0.525194	0.560974	0.266487	0.618101	0.554619	0.649128	0.833896	0.863246	1.07348	0.628252	0.828046	0.930628	1.13189	0.360651	0.819449	1.17827	0.230667	0.923321	0.53583	0.701153	0.84948	0.766248	0.568775	0.5198	0.629114	0.401799	0.744719	0.580397	0.557753	0.797908	1.01356	0.444571	0.567591	1.01923	0.866381	1.01451	0.561948	0.714802	0.839226	1.11444	0.457948	0.603866	1.13605	0.450039	1.03653	0.597748	0.823374
TCGA-A2-A0CY-01	0.462247	0.30732	0.525464	0.288129	0.545348	0.52912	0.458161	0.445158	0.840163	0.80216	0.815861	0.629305	0.881441	0.769734	0.640249	0.635762	0.783979	0.997564	0.541583	0.746354	0.532804	0.50339	0.565645	0.671146	0.587711	0.528615	1.14313	0.406417	0.505916	0.44743	0.338506	0.648683	0.667451	0.519755	0.424679	1.35288	0.825948	0.960537	0.482316	0.472271	0.964583	0.852992	0.586376	0.488095	1.46475	0.497583	0.732743	0.460096	0.450635
TCGA-A2-A0CZ-01	0.529231	0.473381	0.633574	0.691145	0.409044	0.662783	0.354432	0.67468	0.651477	1.03335	1.21181	0.835573	0.9516	1.02255	1.07763	0.134305	0.989825	1.25685	0.364779	0.906815	0.688503	0.787899	0.802521	0.821062	0.32789	0.647004	0.778402	0.511499	0.881854	0.554976	0.651786	0.704557	0.839426	0.283842	0.570217	1.04054	1.02113	1.1674	0.716304	0.895332	1.04211	1.10595	0.100272	0.111199	1.22338	0.716658	1.04189	0.603049	0.781072
TCGA-A2-A0D0-01	0.408203	0.266407	0.735752	0.704916	0.417871	0.724487	0.619363	0.857777	0.834117	0.797469	0.627445	0.670947	0.806325	0.567065	0.782984	0.595032	0.836997	0.921292	0.747133	0.790818	0.837027	0.86217	0.810011	0.920415	0.632188	0.694328	1.16837	0.38176	0.693933	0.723861	0.968893	0.677094	1.02868	0.612591	0.689132	1.44398	0.823078	0.619742	0.606937	0.579009	0.545104	0.836572	0.505682	0.429032	0.980041	0.495828	0.633741	0.782548	1.03959
TCGA-A2-A0D1-01	0.124354	0.139342	0.267039	0.141027	0.108057	0.345879	0.0390578	0.282827	0.181368	0.638553	0.944912	0.466541	0.660677	0.934001	0.877629	0.0167825	0.573726	1.18821	0.103806	0.633946	0.314699	0.104471	0.699969	0.471617	0.0372583	0.181755	0.49903	0.0953319	0.225551	0.233675	0.0937454	0.189519	0.204215	0.0230789	0.254551	0.29286	0.478493	1.13936	0.333619	0.509486	1.13983	0.932087	0.0364214	0.0369704	1.46796	0.198939	1.01931	0.400546	0.326464
TCGA-A2-A0D2-01	0.553539	0.440292	0.734289	0.773847	0.463352	0.736117	0.077834	0.834251	0.823353	1.0781	0.950832	0.822493	0.945015	0.857679	1.02632	0.0776333	0.992338	1.05473	0.434011	1.03874	0.762901	0.874232	0.9321	0.887489	0.0778003	0.728504	0.91317	0.590209	0.924196	0.726266	0.867891	0.810487	1.00877	0.0777957	0.792116	1.27294	1.09101	0.974806	0.72857	0.809429	0.952809	1.05591	0.0401344	0.026662	1.13704	0.731304	0.963629	0.771336	0.933129
TCGA-A2-A0D3-01	0.688016	0.511737	0.73347	0.792498	0.506008	0.903422	0.0212969	0.821762	0.874418	1.02012	0.826563	0.840595	0.797482	0.788366	0.89714	0.0212967	1.055	1.02145	0.610837	1.12544	0.746855	0.952897	0.881422	0.991929	0.0212969	0.614127	0.844729	0.662068	0.720682	0.639978	0.686661	0.610975	0.917174	0.021297	0.605354	1.14652	1.18187	0.96543	0.822762	0.940273	0.866215	1.04151	0.0212971	0.714058	1.14228	0.789253	0.941438	0.696541	0.887908
TCGA-A2-A0D4-01	0.599251	0.464432	0.288267	0.494925	0.53118	0.711927	0.281345	0.302481	1.02629	0.870214	0.894566	0.322402	0.597018	0.945957	0.878673	0.294668	0.242127	1.08318	0.0944335	0.641633	0.173975	0.302348	0.510823	0.279277	0.173975	0.173975	0.211387	0.443762	0.574327	0.20607	0.374482	0.59134	0.771704	0.201632	0.18841	1.06032	1.05598	1.22336	0.255882	0.715603	1.26747	1.00852	0.228092	0.215116	1.45555	0.602959	0.745442	0.232685	0.489946
TCGA-A2-A0EM-01	0.627372	0.656009	0.332537	0.627707	0.535872	0.796069	0.0148207	0.377162	0.992729	0.953091	1.14656	0.495479	0.887533	0.953639	1.11173	0.0148097	0.613318	1.27686	0.458864	0.776998	0.302302	0.679974	0.621624	0.710951	0.0148207	0.153216	0.520183	0.458869	0.770002	0.312437	0.50947	0.607321	0.856922	0.014815	0.286591	1.11638	1.00992	1.10057	0.648495	0.765331	0.99236	1.07264	0.0148319	0.407036	1.20089	0.560988	1.14086	0.274934	0.688775
TCGA-A2-A0EN-01	0.57467	0.440622	0.764208	0.82055	0.40095	0.744597	0.0525444	0.89829	0.665837	1.0602	1.04495	0.941693	0.96272	0.959568	1.06735	0.05251	1.14057	1.07424	0.53832	1.04577	0.855946	1.03813	0.859992	1.07809	0.0525348	0.809987	0.95598	0.563663	0.923729	0.829831	0.938011	0.830216	1.0924	0.0525375	0.869087	1.10169	1.09689	1.09294	0.916256	1.04175	1.08961	1.1461	0.146577	0.204955	1.14477	0.637593	1.06653	0.829065	0.981729
TCGA-A2-A0EO-01	0.449655	0.472492	0.555281	0.65074	0.404658	0.684176	0.0283141	0.614485	0.599991	0.97655	1.15615	0.718993	0.922627	0.932199	1.07614	0.0280721	0.926771	1.26017	0.253716	0.973763	0.53296	0.724168	0.903894	0.782262	0.0282627	0.395781	0.707225	0.434092	0.821229	0.519913	0.585577	0.785101	0.830831	0.0282284	0.456754	1.04462	1.00385	1.13977	0.735323	0.780312	0.997729	1.10339	0.028252	0.552684	1.22809	0.623973	1.08996	0.52111	0.779813
TCGA-A2-A0EP-01	0.928139	0.670129	0.913015	1.11586	0.690462	1.06376	0.148978	1.1197	0.82447	1.16158	0.993694	0.905378	1.09973	0.897809	1.01508	0.0996063	1.23457	0.962347	0.656562	0.930498	0.830103	1.14977	0.811249	1.1148	0.136512	0.746072	0.85701	0.88026	1.1216	0.928029	1.22029	0.981372	1.21612	0.13691	1.05103	1.11477	1.16651	1.06961	0.880372	1.14435	1.02633	1.11679	0.130152	0.934435	1.08567	0.911916	1.06029	0.82716	1.17998
TCGA-A2-A0EQ-01	1.06406	0.605763	1.09015	1.06232	0.608201	1.04229	0.392111	1.24384	1.04169	1.08231	0.666557	0.89376	0.869914	0.631722	0.788444	0.353959	1.16845	0.879226	0.882159	0.993944	1.11194	1.2247	0.831242	1.16006	0.372069	1.07686	1.25429	1.04709	0.925889	1.00915	1.0559	0.761731	1.10547	0.400698	1.10946	1.25378	1.3607	0.878325	0.899534	0.893556	0.739971	0.982823	0.443867	1.03103	1.05012	1.14661	0.854546	0.949894	1.06255
TCGA-A2-A0ER-01	0.554379	0.463884	0.402653	0.631053	0.508771	0.775979	0.572206	0.566131	0.874305	0.867179	0.773599	0.645641	0.776674	0.801593	1.00932	0.794209	0.814962	0.993675	0.164386	0.777357	0.381004	0.861227	0.655987	0.908678	0.576155	0.195691	0.364534	0.496838	0.627887	0.460873	0.616211	0.699433	0.988826	0.587523	0.418598	1.15706	0.998945	0.95546	0.642898	0.677674	0.986245	1.11278	0.853016	0.627209	1.18697	0.709165	0.885039	0.311857	0.746522
TCGA-A2-A0ES-01	0.425111	0.468322	0.534022	0.686505	0.445565	0.708659	0.0172527	0.599955	0.684656	0.9693	1.03184	0.716836	0.910154	1.0278	1.00239	0.0172056	0.872616	1.21248	0.244919	1.00312	0.551675	0.789633	0.888505	0.841207	0.0172409	0.438466	0.795506	0.381074	0.800235	0.515064	0.806826	0.855527	0.968208	0.0172315	0.504588	1.12126	1.00332	1.13519	0.690335	0.932147	1.11561	1.11945	0.0172371	0.671937	1.32856	0.455419	0.95129	0.500495	0.915765
TCGA-A2-A0ET-01	0.559907	0.450136	0.767322	0.731851	0.492507	0.856694	0.0183894	0.869575	0.6623	0.9235	0.754409	0.81566	0.736505	0.800474	0.902817	0.0183849	1.03892	0.948852	0.423893	1.07967	0.866642	0.95118	0.938048	1.0833	0.0183881	0.6641	0.763976	0.480606	0.679528	0.74539	0.827047	0.839273	1.08565	0.0183889	0.693198	1.05622	1.12898	0.973588	0.831894	0.751432	1.08163	1.04261	0.018393	0.802498	1.08803	0.657218	0.882899	0.78111	0.920974
TCGA-A2-A0EU-01	0.521369	0.603491	0.461945	0.534992	0.71239	0.708847	0.493072	0.460045	0.764287	0.857431	1.08647	0.543838	0.806062	0.959097	1.01677	0.699963	0.821676	1.20314	0.209342	0.756624	0.426276	0.631368	0.737994	0.77062	0.527609	0.316681	0.494285	0.445651	0.827161	0.432051	0.569979	0.721395	0.946856	0.520759	0.457891	1.12402	0.906489	1.11987	0.495159	0.669161	1.02692	1.03573	0.56127	0.539396	1.24519	0.434297	1.12132	0.398912	0.738704
TCGA-A2-A0EV-01	0.429145	0.448449	0.643919	0.690622	0.462311	0.775574	0.0585615	0.74525	0.640588	1.03027	1.07322	0.76195	0.847325	0.847235	1.08806	0.0585528	1.07168	1.17514	0.314402	0.988155	0.703335	0.920476	0.897088	1.04192	0.0585597	0.60399	0.798152	0.402416	0.754754	0.604234	0.589279	0.693854	0.935854	0.0585594	0.609505	1.0579	1.13156	0.957397	0.789782	0.805368	0.853758	1.10707	0.0585632	0.688036	1.08411	0.614576	1.03986	0.619761	0.905914
TCGA-A2-A0EW-01	0.483439	0.496834	0.556752	0.663832	0.419188	0.635357	0.0563274	0.617765	0.649223	1.03231	1.14295	0.809128	0.930455	1.05102	1.0673	0.0563192	0.919324	1.22335	0.413343	0.972569	0.584716	0.732998	0.843282	0.769832	0.0563264	0.506984	0.8053	0.441689	0.850034	0.535721	0.667529	0.758186	0.864159	0.0563249	0.54673	1.01327	1.01625	1.16547	0.718844	1.00548	1.15819	1.09744	0.0775411	0.0932946	1.28073	0.561203	1.06413	0.575222	0.892283
TCGA-A2-A0EX-01	0.699595	0.608637	0.507814	0.795657	0.48648	0.826128	0.560512	0.529905	0.786992	1.07246	1.20917	0.662229	0.870828	0.945414	0.977448	0.824504	0.804551	1.2844	0.389159	0.883288	0.444617	0.649035	0.689264	0.65259	0.502842	0.393246	0.639365	0.575061	0.805794	0.441424	0.65957	0.824887	0.873876	0.394901	0.378664	1.08795	1.15899	1.08129	0.628186	0.9508	0.995916	1.01095	0.0582259	0.0582157	1.1534	0.70121	1.0023	0.367226	0.698762
TCGA-A2-A0EY-01	0.684397	0.46041	0.670089	0.791085	0.423491	0.839667	0.80783	0.804771	0.715385	0.984592	0.941669	0.804471	0.859539	0.823125	0.989947	0.911469	0.983022	1.03138	0.520122	1.01573	0.682474	0.926072	0.996891	0.985958	0.816359	0.628815	0.783136	0.658363	0.917431	0.710834	0.776559	0.881054	1.09183	0.736006	0.724858	1.15224	1.08382	0.909144	0.700113	0.802404	0.846931	1.06563	0.101293	0.101293	1.05847	0.699858	1.0292	0.684711	0.920834
TCGA-A2-A0ST-01	1.25917	0.612093	1.16308	1.23553	0.677239	1.07516	0.409428	1.28386	1.01097	1.03601	0.651696	0.937326	0.837808	0.625792	0.69578	0.504072	1.05702	0.781436	1.0355	0.896329	1.21474	1.27594	0.8598	1.10455	0.420865	1.26215	1.16189	1.25387	0.884073	1.15983	1.297	0.891796	1.1567	0.417436	1.25933	1.15729	1.18623	0.819074	0.974703	0.989057	0.80227	0.872773	0.283203	0.274877	0.965137	1.1962	0.740412	0.996913	1.10901
TCGA-A2-A0SU-01	0.562129	0.452184	0.583838	0.771347	0.393054	0.714272	0.0173082	0.650592	0.678826	0.946371	1.04994	0.723348	0.930123	0.952962	0.983477	0.0173042	0.912947	1.20506	0.373927	1.01347	0.572352	0.74668	0.797727	0.738321	0.0173075	0.505836	0.765343	0.486272	0.902186	0.501445	0.73959	0.734241	0.863634	0.0173064	0.550901	1.12741	1.12924	1.16691	0.673659	0.871651	1.14108	1.11279	0.0767067	0.118414	1.28922	0.619584	0.920774	0.497047	0.859885
TCGA-A2-A0SV-01	0.533631	0.378048	0.465498	0.498835	0.276641	0.701298	0.457668	0.587642	0.446986	0.743888	1.09098	0.540249	0.687603	0.757627	1.15213	0.196219	0.73903	1.1085	0.16117	0.743938	0.401286	0.696531	0.804866	0.790979	0.398429	0.410253	0.579107	0.340069	0.71973	0.457197	0.375502	0.730234	0.830231	0.349025	0.517223	0.844933	1.02537	0.84595	0.469892	0.464237	0.747073	1.06052	0.10726	0.117567	0.907934	0.46377	1.17583	0.598446	0.721955
TCGA-A2-A0SW-01	0.784694	0.598283	0.912532	0.840517	0.537314	0.915047	0.112059	0.991977	0.849064	1.15854	0.972603	1.04684	0.855689	0.852118	0.981259	0.112045	1.23017	1.01984	0.800683	1.09116	1.06605	1.09123	0.873083	1.15222	0.112055	1.07078	1.00884	0.795457	0.880747	0.855229	0.771084	0.709474	1.03802	0.112062	0.87443	1.17143	1.23821	0.945079	0.896287	0.806794	0.818699	1.08707	0.105642	0.104322	1.03037	0.998033	1.00844	0.929111	0.960989
TCGA-A2-A0SX-01	0.774897	0.576294	0.858419	0.827181	0.623822	0.859429	0.020982	0.980902	0.793477	1.16861	0.946507	0.924638	0.889771	0.812272	1.06433	0.0209797	1.2485	1.06386	0.702583	0.896662	0.858235	0.965255	0.829769	1.0415	0.0209811	0.913732	0.996462	0.827397	0.924109	0.821984	0.851981	0.797607	1.02105	0.0209827	0.953252	1.1512	1.08283	0.952378	0.844126	0.72155	0.795069	1.02813	0.020984	0.837345	1.06989	0.987718	1.01128	0.853475	0.998045
TCGA-A2-A0SY-01	0.914241	0.606749	0.673137	0.889366	0.664249	0.969867	0.00937916	0.698638	0.901288	1.07839	1.02417	0.825217	0.930806	0.900449	1.00902	0.00908818	0.987237	1.13573	0.539698	1.01577	0.555551	0.828476	0.809711	0.827454	0.00939654	0.528785	0.777689	0.76153	0.824087	0.537426	0.787107	0.756317	1.03977	0.00931511	0.608988	1.12287	1.17974	1.11678	0.76151	0.943073	1.04229	1.11189	0.350203	0.3643	1.23622	0.874596	0.969214	0.578489	0.892299
TCGA-A2-A0T0-01	0.215037	0.293985	0.528248	0.524588	0.365302	0.554599	0.446929	0.63675	0.445273	0.892792	1.11241	0.541237	0.964272	0.857228	1.05665	0.226432	0.851419	1.20695	0.541157	0.905639	0.529581	0.797416	0.677864	0.860886	0.450746	0.408491	0.629155	0.212971	0.93605	0.476641	0.673341	0.642352	0.86644	0.347974	0.48988	1.21369	0.696361	1.005	0.457227	0.665282	0.766552	0.979465	0.27411	0.459453	1.21564	0.302196	1.08691	0.535489	0.915899
TCGA-A2-A0T1-01	0.523058	0.383181	0.812932	0.773137	0.462453	0.773234	0.404655	0.859489	0.544138	1.05784	0.962505	0.935671	0.965853	0.874049	0.975623	0.298178	1.15844	1.0117	0.414684	1.00201	0.909188	1.08971	0.938436	1.12735	0.371961	0.821919	0.972068	0.623177	0.994043	0.850712	0.941908	0.840095	1.05311	0.378846	0.87439	1.17289	1.02389	1.01673	0.867755	0.957067	1.0066	1.13075	0.363455	0.866623	1.10951	0.852052	1.03191	0.869846	1.07709
TCGA-A2-A0T2-01	0.347552	0.372601	0.727624	0.42814	0.789749	0.623863	0.0265109	0.594851	0.841422	0.973893	0.871554	0.776055	0.725124	0.829561	0.933565	0.0263735	0.889708	1.06205	0.531869	0.787833	0.666192	0.587791	0.774807	0.842106	0.0264823	0.60826	0.752027	0.296386	0.527241	0.514384	0.421368	0.565041	0.950504	0.0265135	0.518969	1.06806	0.834217	1.01562	0.609854	0.581746	0.851914	1.0745	0.0782339	0.104895	1.34714	0.334619	0.885023	0.719455	0.805455
TCGA-A2-A0T3-01	0.305111	0.349529	0.436215	0.461765	0.4401	0.555885	0.0152344	0.485457	0.657655	0.943562	1.04342	0.648174	0.738793	0.988988	0.954656	0.0152342	0.795988	1.24861	0.270093	0.78773	0.513825	0.658101	0.709664	0.738453	0.0152344	0.383281	0.893083	0.268547	0.504688	0.390282	0.373394	0.606255	0.664118	0.0152344	0.282909	0.945925	1.02785	1.17932	0.602291	0.646321	1.1679	1.03718	0.0152343	0.576085	1.42931	0.425476	0.836079	0.428517	0.615517
TCGA-A2-A0T4-01	0.622707	0.374907	0.672455	0.649115	0.475831	0.701429	0.0501486	0.682749	0.498546	1.02256	1.04756	0.796007	0.923284	0.987428	1.03487	0.0501365	0.999783	1.13989	0.310409	0.776331	0.666306	0.7687	0.764317	0.885763	0.0501452	0.550606	0.68095	0.546009	0.866487	0.600339	0.760996	0.798485	0.959514	0.0501445	0.591389	1.09982	1.0829	1.17659	0.80994	1.05862	1.14211	1.16429	0.0501416	0.698782	1.22724	0.597338	1.0497	0.645489	0.976992
TCGA-A2-A0T5-01	0.476557	0.501275	0.280043	0.59379	0.400274	0.678423	0.020439	0.326024	0.748909	0.924764	1.1146	0.39661	0.751352	0.956893	1.08969	0.0203439	0.560133	1.26772	0.112996	0.620607	0.234586	0.481865	0.544367	0.500009	0.0204506	0.112964	0.281759	0.407274	0.651252	0.226634	0.441673	0.492447	0.710159	0.0203659	0.21659	1.02153	1.00508	1.11759	0.579845	0.797511	1.02564	1.10928	0.0205093	0.417679	1.27738	0.565773	1.02301	0.199368	0.617582
TCGA-A2-A0T6-01	0.625276	0.576315	0.689043	0.792357	0.594528	0.840083	0.010487	0.753556	0.718421	1.09586	1.17377	0.83539	0.951889	0.937246	1.12268	0.0104857	1.1071	1.18512	0.449706	0.952853	0.637455	0.902848	0.868652	0.964762	0.0104866	0.597133	0.828971	0.560494	0.900884	0.624631	0.754964	0.867454	0.970858	0.0104867	0.630246	1.0246	1.17564	1.06479	0.900357	0.973306	0.991675	1.13068	0.0104876	0.895151	1.10637	0.677138	1.18321	0.646183	0.932364
TCGA-A2-A0T7-01	0.284243	0.407319	0.528652	0.479134	0.428331	0.566091	0.0376976	0.546766	0.569119	1.00529	1.18344	0.76871	0.795215	0.898845	1.09095	0.0376532	0.889647	1.29154	0.294891	0.880523	0.615656	0.669796	0.715354	0.833968	0.0376861	0.453528	0.759845	0.296857	0.780008	0.549513	0.417455	0.760868	0.693638	0.0376991	0.386104	0.943892	0.952585	1.09235	0.725151	0.558335	0.917736	1.07182	0.0376956	0.523503	1.17256	0.488425	1.10787	0.569796	0.731437
TCGA-A2-A0YC-01	0.664518	0.505485	0.537842	0.750885	0.553486	0.821164	0.0149367	0.666649	0.76428	0.967578	1.01803	0.689932	0.942856	0.944354	1.04691	0.0149359	0.918879	1.07295	0.282692	0.878587	0.46117	0.909496	0.814844	0.94998	0.0149366	0.388583	0.562411	0.587229	0.801517	0.565146	0.801953	0.848195	1.0357	0.0149367	0.592457	1.12219	1.04483	1.05826	0.662446	0.86292	1.07546	1.10976	0.0149367	0.634759	1.16549	0.665054	1.00715	0.52134	0.906662
TCGA-A2-A0YD-01	0.518483	0.596905	0.572133	0.775558	0.531934	0.769438	0.624404	0.603965	0.730195	1.03302	1.17854	0.76435	0.96565	1.0173	1.09828	0.889998	0.912941	1.21865	0.386569	0.850231	0.512905	0.773737	0.766572	0.772951	0.579568	0.485391	0.706718	0.460489	0.901042	0.558489	0.722688	0.808998	0.905765	0.554267	0.580631	1.01617	1.0718	1.18669	0.740556	0.961935	1.14719	1.13961	0.460159	0.460158	1.24208	0.601911	1.13163	0.562711	0.830124
TCGA-A2-A0YE-01	0.344423	0.434048	0.372514	0.447679	0.356659	0.618185	0.0166496	0.433109	0.779777	0.919417	1.07788	0.427259	0.691613	0.829281	1.02696	0.016597	0.566664	1.29253	0.357681	0.746294	0.29418	0.465249	0.558988	0.505974	0.0166525	0.309774	0.590679	0.34139	0.959173	0.303466	0.523574	0.700166	0.703349	0.0166488	0.34179	1.21642	0.793799	1.07316	0.354093	0.524822	0.82261	0.906935	0.0502989	0.0527184	1.37004	0.730209	0.89066	0.386727	0.599539
TCGA-A2-A0YF-01	0.450821	0.372671	0.460774	0.401387	0.343871	0.644909	0.394504	0.461341	0.476006	0.792235	0.883624	0.657706	0.689236	0.899459	0.998572	0.551165	0.704453	0.957994	0.0171654	0.0383007	0.4945	1.07391	0.038299	1.07391	0.386662	0.298426	0.0382918	0.439027	0.588659	0.640566	0.474181	0.515781	0.925551	0.513938	0.376488	0.863347	0.853343	1.09954	0.824958	0.812817	1.1203	1.17746	0.698143	0.55198	1.17158	0.83242	0.845132	0.332952	0.80219
TCGA-A2-A0YG-01	0.457877	0.432816	0.366414	0.535082	0.467678	0.696042	0.0162116	0.534458	0.692297	0.865513	0.962881	0.557229	0.806683	0.943923	0.97503	0.0162115	0.811268	1.07442	0.160466	0.828778	0.261608	0.725909	0.809484	0.792856	0.0162116	0.49992	0.487573	0.442222	0.601575	0.311608	0.544579	0.709695	0.903681	0.0162116	0.517181	0.998383	0.971263	1.04454	0.491744	0.727703	0.9801	1.06822	0.0162116	0.602472	1.21862	0.665389	0.912938	0.343059	0.713766
TCGA-A2-A0YH-01	0.72756	0.496914	0.8123	0.553003	0.480156	0.881879	0.0443998	0.970801	0.622716	0.976393	0.99585	0.782427	0.6901	0.792758	1.04025	0.0443378	1.08765	1.03193	0.336378	0.998652	0.681504	0.807231	0.728208	1.01678	0.0443786	0.793049	0.761331	0.633633	0.724175	0.717225	0.501058	0.816014	1.03437	0.0444155	0.786248	0.929087	1.16559	0.946113	0.830498	0.495771	0.851314	1.00929	0.0444421	0.767749	0.966129	0.821442	1.11949	0.855135	0.895824
TCGA-A2-A0YI-01	0.630395	0.508552	0.733668	0.804596	0.46676	0.783385	0.0507009	0.814631	0.709729	1.03196	0.954088	0.92536	0.956224	0.843423	1.07631	0.0506993	1.09857	1.01116	0.581956	1.11345	0.771767	0.972656	0.916951	1.0328	0.0507004	0.741739	0.937608	0.630694	0.835714	0.678068	0.780399	0.726985	0.978096	0.0507006	0.724484	1.07062	1.1446	1.01611	0.914123	0.91219	0.962094	1.16407	0.0277791	0.0199457	1.09855	0.863613	0.979944	0.76993	1.00013
TCGA-A2-A0YJ-01	0.325656	0.470129	0.334325	0.579057	0.501617	0.620528	0.313406	0.3013	1.04557	0.869862	0.913583	0.512527	0.814803	0.758266	0.970134	0.563812	0.563172	1.11765	0.44887	0.654104	0.292859	0.560142	0.480819	0.626113	0.298673	0.233888	0.697473	0.387429	0.67646	0.287352	0.679957	0.709274	0.898438	0.299892	0.288771	1.31856	0.724446	0.949406	0.341149	0.715497	0.854948	0.978086	0.411272	0.364797	1.39833	0.572886	0.815911	0.311803	0.805361
TCGA-A2-A0YK-01	0.97928	0.656467	0.925073	0.998376	0.676088	0.927597	0.0300778	1.02609	0.945856	1.11651	0.925883	1.00505	0.960133	0.897706	0.928517	0.0300778	1.19286	1.0384	0.91121	1.05561	0.948542	1.06712	0.947787	1.0436	0.0300778	0.801285	1.08229	0.93969	0.90423	0.879931	0.988449	0.869817	1.00922	0.0300779	0.808166	1.10271	1.19122	1.05351	1.01299	1.03808	1.02779	1.06561	0.0300779	0.89262	1.18067	0.956843	0.901547	0.874654	1.03155
TCGA-A2-A0YL-01	0.474768	0.506528	0.637247	0.674906	0.497265	0.685307	0.0134039	0.673524	0.727872	1.03479	1.10858	0.848285	0.894038	0.968856	0.992892	0.0134	1.00498	1.26915	0.4031	1.06251	0.706848	0.833452	0.918936	0.893854	0.0134029	0.562883	0.917112	0.438867	0.779395	0.546211	0.647405	0.715267	0.79453	0.0134032	0.492716	1.03318	1.09858	1.11831	0.837794	0.86481	1.05582	1.05868	0.0134031	0.723203	1.25445	0.607627	1.0305	0.643055	0.84198
TCGA-A2-A0YM-01	0.372047	0.66281	0.529337	0.698254	0.587409	0.744056	0.0284793	0.687822	1.29612	0.743631	0.867664	0.500395	0.813039	0.711525	0.97521	0.0284775	0.899129	0.952612	0.0619729	0.771054	0.554922	0.878606	0.680412	0.972825	0.0284787	0.576412	0.727157	0.310067	0.811473	0.464226	0.828146	0.65268	1.13054	0.0284779	0.712145	1.302	0.700371	0.890115	0.529307	0.685792	0.661952	0.989924	0.0284789	0.64566	1.07376	0.294428	0.99442	0.541732	1.01325
TCGA-A2-A0YT-01	0.556792	0.410016	0.562669	0.55905	0.506907	0.652122	0.0355335	0.657317	0.991103	0.85595	0.687561	0.730763	0.68357	0.811402	0.913132	0.0355306	0.826228	0.970002	0.381577	0.950902	0.685728	0.738567	0.938424	0.867374	0.0355336	0.715543	0.682623	0.46659	0.616383	0.526712	0.574053	0.611461	0.929281	0.0355338	0.589847	1.0372	0.941966	1.03717	0.624282	0.828591	1.00236	1.1019	0.238498	0.272031	1.23574	0.598488	0.789145	0.667674	0.842927
TCGA-A2-A1FV-01	0.631149	0.492809	0.28294	0.44001	0.651473	0.661972	0.274302	0.29446	0.932827	0.8492	0.97262	0.55945	0.668326	1.10546	0.948727	0.502618	0.415147	1.23736	0.0960708	0.525608	0.0483137	0.273954	0.471731	0.265259	0.0483137	0.0483137	0.400027	0.451079	0.555747	0.210253	0.359033	0.593066	0.766195	0.205418	0.205176	1.01972	0.962004	1.25225	0.392398	0.724366	1.32699	1.01681	0.337257	0.259817	1.4961	0.657538	0.862389	0.251627	0.596532
TCGA-A2-A1FW-01	0.557858	0.539409	0.548731	0.611218	0.54421	0.758587	0.0176645	0.758609	0.784627	0.994586	0.901665	0.744311	0.799959	0.899863	0.943038	0.0176636	0.987913	1.09724	0.367636	1.19381	0.442494	0.900127	0.802217	0.973806	0.0176644	0.42596	0.979554	0.582967	0.737622	0.389413	0.506397	0.561619	0.802382	0.0176656	0.590255	1.05508	1.2107	1.08406	0.609922	0.774494	0.972687	1.0311	0.0176661	0.748636	1.22275	0.77729	0.933036	0.506506	0.767709
TCGA-A2-A1FX-01	0.453877	0.598274	0.573286	0.533144	0.50885	0.734137	0.0313319	0.626527	0.886273	0.919767	0.905019	0.696316	0.603485	0.90521	1.07627	0.0313284	0.853821	1.06586	0.585123	0.833087	0.449672	0.683009	0.68687	0.784627	0.0313313	0.404317	0.614852	0.376592	0.641437	0.41616	0.39249	0.56292	0.853375	0.0313312	0.457776	0.942927	1.06747	1.0967	0.690415	0.644064	1.10893	1.2013	0.226663	0.327414	1.21211	0.618196	1.06098	0.608461	0.774523
TCGA-A2-A1FZ-01	0.44553	0.526931	0.498582	0.575628	0.458989	0.655964	0.0140602	0.501376	0.677898	0.929661	1.08541	0.639608	0.937363	1.01703	1.12007	0.0139345	0.726478	1.18815	0.28221	0.724077	0.381045	0.621616	0.754194	0.684982	0.0140594	0.299099	0.555655	0.373608	0.789818	0.442791	0.721849	0.78381	0.947652	0.0139984	0.404402	1.0387	0.967543	1.12963	0.589572	1.00558	1.04562	1.17146	0.184267	0.194255	1.27574	0.528375	1.09673	0.467916	0.876652
TCGA-A2-A1G0-01	0.764677	0.537988	0.64096	0.890036	0.496552	0.823497	0.0142889	0.723136	0.869831	1.02715	0.999615	0.814836	0.966272	0.941248	1.00083	0.0142788	0.977101	1.15201	0.553838	1.02936	0.610476	0.904941	0.939985	0.901605	0.0142884	0.57966	0.934971	0.728892	0.918353	0.581162	0.847732	0.786061	0.95764	0.0142861	0.634027	1.17829	1.14324	1.08101	0.823366	0.967173	1.04732	1.10454	0.197685	0.229046	1.22376	0.905271	0.932493	0.610171	0.952474
TCGA-A2-A1G1-01	0.592416	0.456191	0.699425	0.84065	0.461392	0.865064	0.0451561	0.897315	0.780473	1.0152	0.863834	0.688532	0.880011	0.781928	1.04008	0.0451318	1.08343	1.0469	0.421473	0.925439	0.723254	0.976473	0.730632	1.07444	0.0451474	0.821178	1.04572	0.613258	0.848306	0.630644	0.862845	0.719136	1.02847	0.045153	0.839406	1.17772	0.984266	0.897349	0.688057	0.701491	0.741238	0.992126	0.0451569	0.72781	1.01117	0.809589	0.938667	0.705268	1.06475
TCGA-A2-A1G4-01	0.787888	0.545361	0.525392	0.578162	0.496088	0.875768	0.0257421	0.617693	0.852267	0.891729	0.681487	0.680601	0.409653	0.735342	0.935118	0.0257422	0.843292	0.865349	0.478367	0.993586	0.447791	0.728912	0.739913	0.877631	0.0257421	0.405587	0.614008	0.589903	0.458329	0.339287	0.287833	0.32907	0.797816	0.0257425	0.372277	0.864076	1.10647	1.11949	0.684064	0.877251	1.00815	1.08305	0.0257424	0.700114	1.20827	0.88759	0.987826	0.483959	0.819991
TCGA-A2-A1G6-01	0.515068	0.470682	0.575246	0.72417	0.411905	0.703298	0.0185845	0.631725	0.731582	1.01944	0.971724	0.786614	0.934739	0.956485	0.932182	0.0185862	0.927208	1.17258	0.355066	1.06169	0.678885	0.798751	0.918305	0.827318	0.0185844	0.47662	0.821453	0.512087	0.769062	0.579004	0.892693	0.882446	0.952926	0.0185814	0.493757	1.05901	0.993948	1.10713	0.803492	0.971053	1.05009	1.07981	0.0185922	0.668013	1.28639	0.620097	0.801453	0.590621	0.967247
TCGA-A2-A259-01	0.802479	0.519896	0.473037	0.750383	0.6054	0.82967	0.0121028	0.73816	0.698778	1.00386	0.965464	0.638681	0.941595	0.971121	1.09983	0.0121027	1.03879	1.11916	0.367545	0.673295	0.439547	0.784261	0.679248	0.827833	0.0121027	0.442935	0.476254	0.730686	0.892697	0.46999	0.9009	0.894702	1.04492	0.0121027	0.729812	1.12487	1.11048	1.11203	0.583818	0.954225	1.1082	1.17364	0.0121028	0.86246	1.2195	0.779969	1.07447	0.446119	0.951819
TCGA-A2-A25A-01	0.541973	0.557385	0.660549	0.737878	0.537107	0.741394	0.0412204	0.67855	0.715134	1.07102	1.02323	0.822675	0.950988	1.00288	1.02411	0.0412119	0.992586	1.14079	0.346566	1.06256	0.688239	0.820127	0.884838	0.862477	0.0412182	0.515088	0.871645	0.529618	0.904523	0.566952	0.776142	0.825858	0.890645	0.0412176	0.55264	1.06153	1.09094	1.19524	0.817979	0.980317	1.20699	1.13462	0.0412156	0.758577	1.30078	0.666468	1.04401	0.628245	0.919707
TCGA-A2-A25B-01	0.533292	0.500472	0.587798	0.590934	0.490701	0.795373	0.0284614	0.682849	0.778946	1.03467	1.02618	0.605299	0.70034	0.841037	1.06793	0.0284572	0.958081	1.21856	0.429799	0.911876	0.497842	0.871981	0.704798	1.04542	0.0284608	0.533054	0.814079	0.488354	0.642311	0.42952	0.498872	0.530672	0.851059	0.0284623	0.493559	0.999392	1.06662	0.905343	0.634271	0.525112	0.781348	0.940189	0.0284642	0.544372	1.09376	0.749429	0.955808	0.568481	0.81321
TCGA-A2-A25C-01	0.594332	0.529116	0.57933	0.76721	0.558768	0.8242	0.0161918	0.70888	0.721883	0.967977	1.06295	0.610678	0.890303	0.964993	1.06251	0.016191	0.978875	1.1672	0.27315	0.910846	0.522757	0.908476	0.853887	0.961877	0.0161917	0.436578	0.600728	0.539657	0.786471	0.42325	0.669778	0.702672	0.877224	0.0161915	0.558074	1.0372	1.18586	1.1102	0.733375	1.07883	1.15201	1.13912	0.0161919	0.733524	1.18868	0.745286	1.03368	0.482507	0.85678
TCGA-A2-A25D-01	0.668681	0.496507	0.940107	0.789863	0.43867	0.850188	0.0621939	1.09187	0.801247	1.02005	0.639262	0.910397	0.603803	0.73927	0.824736	0.0621908	1.1497	0.785245	0.701828	1.12709	1.01825	1.04538	0.98183	1.1374	0.0621927	1.01429	1.0175	0.628057	0.726261	0.857368	0.772954	0.727219	1.05942	0.0621938	0.939756	1.01182	1.21687	1.10823	0.954128	0.922042	1.12219	1.1769	0.171506	0.260905	1.19762	0.78828	0.844415	1.00208	1.01255
TCGA-A2-A25E-01	0.700366	0.517582	0.537331	0.747983	0.630622	0.870765	0.0439875	0.731679	0.957897	0.999254	0.966145	0.645363	0.822566	0.914412	0.94087	0.043983	0.936471	1.11086	0.400139	0.930428	0.411226	0.873476	0.777812	0.907727	0.0439865	0.373779	0.573864	0.631684	0.724135	0.437897	0.745262	0.818163	1.03799	0.0439884	0.550289	1.19258	1.24308	1.09799	0.572535	0.691187	1.06834	1.05234	0.0439943	0.731745	1.24539	0.761862	0.891663	0.467663	0.860474
TCGA-A2-A25F-01	0.933314	0.589532	1.02608	1.06321	0.610166	1.02232	0.113271	1.16412	0.840237	1.08562	0.826433	0.979369	0.959815	0.805585	0.951449	0.113271	1.23545	0.891522	0.896493	1.07233	1.11043	1.29753	0.920514	1.26602	0.113271	1.17182	1.208	0.966319	1.01012	1.05786	1.17772	0.892092	1.2043	0.113271	1.19251	1.09268	1.03744	0.898895	0.953022	0.983328	0.819812	1.0061	0.113271	0.947148	0.966008	1.05952	0.986623	0.980999	1.19556
TCGA-A2-A3KC-01	0.482199	0.55125	0.585096	0.677086	0.549739	0.722048	0.0292494	0.582286	0.744276	0.981629	1.08963	0.699962	0.884682	1.00807	1.06875	0.0238223	0.822256	1.21532	0.351295	0.849242	0.465716	0.701842	0.786146	0.728804	0.0295162	0.413148	0.685979	0.455963	0.873207	0.454015	0.666998	0.747607	0.869125	0.0275341	0.495268	1.07398	1.00224	1.20339	0.650085	0.837908	1.14478	1.11985	0.0254912	0.0256922	1.3267	0.621773	1.05353	0.507203	0.734951
TCGA-A2-A3KD-01	0.403185	0.431779	0.457254	0.564751	0.436974	0.662419	0.535157	0.508971	0.713383	0.882037	0.898323	0.684003	0.893613	0.901534	0.987681	0.79462	0.738249	1.09125	0.208162	0.809896	0.425645	0.691563	0.777237	0.765156	0.452493	0.300575	0.623661	0.359707	0.613568	0.33477	0.564357	0.747718	0.913823	0.355692	0.33004	0.994006	0.949759	1.08738	0.673135	0.788209	0.989398	1.09396	0.793404	0.578034	1.30884	0.594799	0.992593	0.398025	0.845302
TCGA-A2-A3XS-01	0.768481	0.565892	0.812638	0.807206	0.787432	0.839325	0.0614396	0.769734	0.895437	1.09295	0.932229	0.861804	0.906393	0.854237	0.893835	0.0614287	1.04594	1.00011	0.706272	0.866553	0.795357	0.869976	0.745372	0.920768	0.061438	0.784534	0.87251	0.736824	0.88419	0.686059	0.875873	0.776017	0.980878	0.0614393	0.728577	1.29254	1.19683	1.09416	0.753915	0.823994	1.02487	1.01946	0.205407	0.268045	1.2545	0.847719	0.897794	0.677583	0.87918
TCGA-A2-A3XT-01	0.504268	0.437756	0.645749	0.815507	0.525741	0.897269	0.00865657	0.812763	0.736247	0.771913	0.756883	0.491495	0.874955	0.79896	0.922077	0.00860024	0.980443	0.860585	0.0944252	0.802401	0.566061	1.11326	0.750173	1.15372	0.00865194	0.363409	0.505091	0.509369	0.857632	0.520888	0.976628	0.814747	1.16038	0.00860423	0.766301	1.24484	0.839744	0.946415	0.420901	0.826068	0.875943	1.02304	0.0086422	0.69512	1.16376	0.676715	1.04907	0.451345	1.17082
TCGA-A2-A3XU-01	0.10542	0.241227	0.628434	0.105413	1.2213	0.0952675	0.105432	0.3264	0.440939	0.690752	0.708411	0.430898	0.695934	0.626498	0.864848	0.463459	0.616028	1.11213	0.273506	0.488574	0.325651	0.263376	0.316071	0.792074	0.399387	0.304837	0.727089	0.207073	0.345925	0.236124	0.190766	0.446509	0.568066	0.23787	0.219295	0.961094	0.667024	0.868181	0.315294	0.193814	0.629984	0.805305	0.141574	0.141573	1.30037	0.840015	0.782721	0.406759	0.423212
TCGA-A2-A3XV-01	0.26691	0.293623	0.357772	0.246809	0.471038	0.77426	0.357777	0.433803	0.521863	0.364183	0.947956	0.315331	0.56693	0.830245	0.895069	0.301704	0.908874	1.01703	0.241485	0.654285	0.365161	0.423464	0.921158	0.555904	0.360022	0.436558	0.184614	0.186284	0.271918	0.222762	0.174604	0.878791	0.83924	0.224381	0.213874	0.616329	0.401541	1.04022	0.303725	0.567726	0.847658	1.03596	0.298617	0.53511	1.21081	0.713734	0.992716	0.312453	0.580164
TCGA-A2-A3XW-01	0.637132	0.453528	0.983569	0.779521	0.913244	0.8159	0.0228972	0.699174	0.570425	1.21744	0.824805	0.80946	0.89816	0.856266	0.866625	0.0228884	0.907712	0.970679	0.248762	0.689613	0.677876	0.649198	0.772136	0.675358	0.0228979	0.586028	0.682255	0.398818	0.858119	0.592723	1.0041	0.870546	1.03862	0.0228912	0.618723	1.33051	1.23316	1.01206	0.77328	1.03533	1.05664	1.02602	0.0439819	0.0577858	1.19773	0.464946	0.729324	0.637387	1.04423
TCGA-A2-A3XX-01	0.823586	0.514346	0.789429	0.758245	0.868952	0.902861	0.317267	0.831672	0.824521	1.1212	0.954694	0.799098	0.849808	0.838691	0.9574	0.237217	1.03294	1.03318	0.594152	0.759486	0.810008	0.798211	0.829445	0.89377	0.291501	0.680751	0.756727	0.796154	0.76172	0.691433	0.764013	0.743222	0.969074	0.32641	0.673414	1.26302	1.1507	1.01607	0.664958	0.742837	0.974693	1.00817	0.278989	0.679204	1.21402	0.949601	0.870248	0.681649	0.861661
TCGA-A2-A3XY-01	0.590982	0.52342	0.703045	0.704674	0.671315	0.793323	0.317644	0.843183	0.718955	1.05823	1.05774	0.69991	0.867399	0.915613	0.99683	0.198286	1.08302	1.12755	0.387792	0.697743	0.606056	0.798358	0.730387	0.893693	0.265825	0.65801	0.672318	0.602238	0.968557	0.644619	0.773569	0.816823	0.945061	0.307939	0.82233	1.23193	1.06943	1.12288	0.659104	0.920202	1.00036	1.05897	0.243386	0.833825	1.25963	0.734375	1.03296	0.653902	0.929724
TCGA-A2-A3XZ-01	1.20305	0.719774	0.978356	1.21493	0.737282	1.08621	0.0133473	1.09488	1.11503	1.0466	0.709182	0.850046	0.884149	0.61298	0.727979	0.0133439	1.09226	0.843732	0.874019	1.16777	0.91607	1.06556	0.869142	0.95228	0.0133488	0.919434	1.04872	1.1211	0.967435	0.931269	1.21951	0.895701	1.1386	0.0133467	1.05034	1.3223	1.24463	0.879413	0.838642	0.96465	0.875982	0.935104	0.13084	0.160976	1.08773	1.13861	0.841657	0.83948	1.05729
TCGA-A2-A3Y0-01	0.701685	0.585248	0.970512	0.850894	0.690936	0.917663	0.803073	1.08839	1.11056	1.14488	0.767064	0.863456	0.809938	0.659271	0.79268	0.583999	1.07281	0.938579	0.54595	0.828351	1.04357	0.882626	0.758471	0.908204	0.785771	1.04378	1.08006	0.641758	0.89139	0.917849	1.00685	0.716272	1.09034	0.719449	1.01018	1.40775	1.10235	0.818149	0.74957	0.773466	0.652521	0.812493	0.257169	0.23598	1.14699	0.790544	0.810958	0.972613	1.09328
TCGA-A2-A4RW-01	0.537971	0.682654	0.64015	0.739514	0.509537	0.702163	0.0355723	0.672216	0.974862	1.06106	1.11385	0.83216	0.953823	1.00058	0.996022	0.0352561	0.987086	1.20891	0.418852	0.932786	0.694056	0.760172	0.747375	0.758564	0.035562	0.614935	0.780786	0.509771	0.902951	0.613718	0.740656	0.767656	0.847074	0.0354868	0.619185	1.04902	1.09109	1.15726	0.740056	1.00266	1.11022	1.06423	0.121205	0.135305	1.2704	0.611644	0.957785	0.630499	0.805237
TCGA-A2-A4RX-01	0.838058	0.79406	0.601502	0.831147	0.698176	0.864184	0.059458	0.632641	0.971702	1.13939	1.22912	0.747141	0.92293	0.984748	0.999809	0.0592788	0.934215	1.27951	0.577703	0.869098	0.575142	0.698559	0.718731	0.693679	0.0594327	0.557419	0.762272	0.785173	0.917748	0.592494	0.744721	0.810771	0.881857	0.0594547	0.611389	1.10047	1.11593	1.08834	0.702902	0.807368	0.957626	0.961966	0.0772792	0.0811439	1.17676	0.807208	1.01573	0.541039	0.803603
TCGA-A2-A4RY-01	0.679102	0.639143	0.608522	0.822053	0.602085	0.845193	0.0627077	0.69096	0.900064	1.06144	1.09231	0.767466	0.937642	0.983607	0.983514	0.0627026	0.964014	1.21856	0.382135	0.927584	0.634334	0.722111	0.845408	0.743419	0.0627068	0.445014	0.747689	0.638093	0.891671	0.558263	0.762945	0.812594	0.904016	0.062706	0.543648	1.13153	1.12072	1.18967	0.747957	0.926301	1.06234	1.04316	0.062706	0.827868	1.3084	0.762886	1.01769	0.571822	0.849456
TCGA-A2-A4S0-01	0.780777	0.481478	0.273629	0.494752	0.631071	0.870198	0.264759	0.259014	0.933264	0.853087	0.689429	0.424158	0.605688	0.910841	0.878985	0.387374	0.311045	0.945289	0.112478	0.448035	0.314143	0.291435	0.382406	0.271474	0.314143	0.314143	0.140387	0.481873	0.425971	0.305797	0.316963	0.574395	1.08022	0.294433	0.25788	1.0249	0.991726	1.1322	0.388709	0.466928	1.13865	1.08381	0.365799	0.257807	1.27289	0.890278	0.889253	0.306329	0.54579
TCGA-A2-A4S1-01	0.407544	0.471353	0.526642	0.531728	0.278764	0.620371	0.062788	0.590736	0.352315	0.889618	1.43459	0.575369	0.93019	0.972343	1.31583	0.0584617	0.671707	0.911863	0.109783	0.535795	0.516545	0.564144	0.555308	0.797499	0.0617997	0.294386	0.827932	0.196005	0.808124	0.320388	0.389916	0.231704	0.704351	0.0603487	0.306001	0.400986	0.824123	1.10838	1.04223	0.875085	0.819048	0.899507	0.694013	0.454444	1.10067	0.195311	1.25323	0.529053	0.789529
TCGA-A2-A4S2-01	0.4259	0.429919	0.797239	0.66262	0.450109	0.751001	0.134557	0.870796	0.559278	1.01587	1.00569	0.868641	0.844046	0.917434	0.998941	0.08829	1.11734	1.15565	0.468105	0.766833	0.809444	0.789856	0.79624	0.95105	0.118015	0.761731	0.740295	0.349606	0.688186	0.682464	0.554918	0.725155	0.82704	0.12453	0.674852	0.971606	1.19508	1.09247	0.866367	0.779736	1.0478	1.1426	0.113203	0.832836	1.21494	0.542861	1.00116	0.851511	0.879398
TCGA-A2-A4S3-01	0.437377	0.404682	0.755105	0.744719	0.471196	0.776438	0.0620212	0.859545	0.663368	1.02994	0.894808	0.80777	0.847642	0.736082	0.876793	0.0619763	1.16787	0.982798	0.354827	1.04435	0.831	0.96733	0.822505	1.04676	0.0620067	0.851796	0.943175	0.427761	0.875638	0.74019	0.794485	0.771688	0.997476	0.0620145	0.839193	1.27771	1.16572	1.02098	0.74293	0.797982	0.791816	0.986798	0.0620359	0.819413	1.04915	0.597285	1.00585	0.793503	0.961981
TCGA-A7-A0CD-01	0.524178	0.451892	0.391082	0.306989	0.396586	0.596045	0.34457	0.353813	0.546267	0.81522	1.06081	0.635126	0.523494	1.09589	1.15366	0.47256	0.58356	1.25228	0.0104924	0.030551	0.187304	0.741325	0.0305729	0.74133	0.159623	0.123956	0.0305308	0.338134	0.591535	0.125374	0.202777	0.492185	0.718436	0.122105	0.30601	1.14323	0.9006	1.19006	0.918878	0.670108	1.13227	1.12028	0.738787	0.395185	1.32657	0.585129	0.942814	0.333638	0.603925
TCGA-A7-A0CE-01	0.358057	0.420079	0.495757	0.51421	0.443559	0.670385	0.0425777	0.531227	0.813054	0.872908	0.86337	0.582175	0.668389	0.854035	0.919058	0.0425768	0.671096	1.10176	0.303311	0.916336	0.534838	0.561438	0.892948	0.667322	0.0425777	0.53667	0.77072	0.369598	0.623233	0.359522	0.444383	0.548686	0.775302	0.0425775	0.4037	1.06317	0.906483	1.08888	0.480747	0.656902	1.04932	1.02274	0.042577	0.551137	1.3335	0.56388	0.962725	0.483086	0.711123
TCGA-A7-A0CG-01	0.642244	0.454998	0.712204	0.740124	0.489026	0.764827	0.0690855	0.776322	0.618079	1.13045	1.06545	0.903562	0.947539	0.964901	1.01706	0.0690819	1.17134	1.16834	0.521602	0.893204	0.734981	0.879759	0.851871	0.969059	0.0690846	0.592053	0.820873	0.619364	0.839162	0.647985	0.785634	0.750439	0.930621	0.0690846	0.650606	1.03781	1.16928	1.03219	0.921741	0.943504	1.01691	1.07714	0.0690847	0.781827	1.13055	0.790326	1.02193	0.678448	0.911765
TCGA-A7-A0CH-01	0.515974	0.695532	0.267056	0.486784	0.505736	0.780501	0.402227	0.347887	0.874287	0.922926	1.16743	0.508016	0.818884	0.875802	1.06737	0.742626	0.655264	1.26455	0.46572	0.880787	0.312644	0.687993	0.799482	0.741939	0.411612	0.196753	0.506292	0.439617	0.793655	0.305163	0.3969	0.556469	0.841029	0.398595	0.280835	1.04372	0.919369	1.12975	0.83894	0.511657	0.957874	1.03655	1.0811	0.412753	1.15453	0.528097	1.14674	0.241754	0.60455
TCGA-A7-A0CJ-01	0.348185	0.58904	0.525833	0.407097	0.476286	0.608458	0.0251629	0.645519	0.849159	1.04919	1.05612	0.796411	0.570723	0.785722	0.94014	0.0251629	0.860951	1.0647	0.292008	1.07872	0.591171	0.659685	0.777519	0.888944	0.0251629	0.487103	0.608423	0.33921	0.489294	0.483891	0.336747	0.471378	0.771735	0.0251629	0.421247	0.915042	1.07705	1.04169	0.642518	0.586994	0.890581	1.02084	0.025163	0.630713	1.14743	0.510766	0.960588	0.570388	0.793797
TCGA-A7-A0D9-01	0.560492	0.536112	0.292828	0.531269	0.672701	0.76032	0.0434146	0.362043	0.919245	0.848624	1.14171	0.455973	0.725828	1.01974	0.970133	0.0434109	0.619942	1.24857	0.121275	0.776046	0.254121	0.560515	0.724284	0.608098	0.0434158	0.205029	0.562939	0.434507	0.681187	0.303954	0.489762	0.704821	0.793862	0.0434148	0.273522	1.06911	0.915545	1.12338	0.430785	0.749691	1.05992	0.980825	0.0434147	0.452087	1.33987	0.532828	0.960569	0.235545	0.598764
TCGA-A7-A0DA-01	0.396075	0.582647	0.452845	0.535443	0.650286	0.78914	0.0147393	0.404677	0.887352	0.917264	1.22846	0.557219	0.61843	0.895698	1.02931	0.014598	0.659141	1.28142	0.161584	0.725277	0.365846	0.556128	0.628587	0.723221	0.0147227	0.217057	0.523252	0.29832	0.649529	0.466571	0.295033	0.790178	0.759304	0.014763	0.213948	1.01369	0.770265	1.01516	0.483341	0.458378	0.823123	0.860447	0.0147312	0.373614	1.18838	0.595305	1.10547	0.358114	0.571475
TCGA-A7-A0DB-01	0.374382	0.469394	0.346832	0.544833	0.382259	0.674616	0.0299786	0.402246	0.564099	0.791135	1.10505	0.432569	0.817214	0.927749	1.12052	0.029965	0.433317	1.20846	0.0917741	0.681316	0.192835	0.510589	0.585826	0.502456	0.0299923	0.181465	0.408293	0.31179	0.677332	0.308404	0.616873	0.825992	1.00464	0.029968	0.224158	0.9909	0.885191	1.10468	0.445322	0.846922	0.937116	1.24371	0.0463625	0.0507086	1.21968	0.508404	1.04098	0.249919	0.730792
TCGA-A7-A13D-01	0.382458	0.363835	0.145814	0.349836	0.494095	0.579697	0.145814	0.131795	0.64949	0.919244	1.18105	0.222281	0.643369	0.99909	0.987234	0.222281	0.252938	1.2787	0.0218672	0.246948	0.0407231	0.224533	0.123289	0.204017	0.0407231	0.0407231	0.434063	0.238236	0.78935	0.10486	0.226482	0.754803	0.664388	0.10486	0.129729	1.12083	0.763422	1.09071	0.183696	0.340568	0.860815	0.872524	0.16131	0.156531	1.38462	0.518083	1.00601	0.170937	0.394673
TCGA-A7-A13E-01	0.428381	0.561859	0.528383	0.512591	0.413448	0.616971	0.0164661	0.559976	0.829347	1.08313	1.00088	0.739234	0.790169	0.794634	1.04437	0.0164111	0.860172	1.17444	0.493344	0.684582	0.674414	0.674226	0.511902	0.878422	0.0164465	0.439255	0.834984	0.479315	0.588338	0.486696	0.494828	0.544052	0.79288	0.0164825	0.297017	1.02774	0.814833	1.00567	0.550403	0.638148	0.664698	0.959233	0.0164533	0.252192	1.1787	0.634497	0.920168	0.625497	0.741599
TCGA-A7-A13F-01	0.356253	0.443865	0.291364	0.360331	0.408781	0.619617	0.291364	0.274229	0.663955	0.712995	0.922228	0.938611	0.551379	0.947935	1.06432	0.938611	0.478312	1.10053	0.0130488	0.0722952	0.292322	0.583283	0.0722954	0.583283	0.287354	0.0355129	0.072295	0.274332	0.46669	0.729879	0.261175	0.404561	0.723467	0.729879	0.206922	0.856798	0.830927	1.14405	0.81824	0.494114	1.15808	1.12816	0.81824	0.332148	1.32004	0.664857	0.898382	0.275981	0.575247
TCGA-A7-A13G-01	0.60654	0.72847	0.226805	0.632874	0.517539	0.811244	0.200716	0.247684	1.03933	0.812379	1.0881	0.650421	0.852301	0.948002	1.00435	0.500333	0.483758	1.22678	0.422047	0.716664	0.248298	0.517829	0.324998	0.517829	0.200716	0.0766659	0.416026	0.464513	0.746512	0.488972	0.546999	0.654573	0.976285	0.376547	0.205175	1.21355	0.878132	1.14388	1.0992	0.684933	1.00908	0.978435	0.967737	0.367542	1.30398	0.549386	1.05388	0.172759	0.713401
TCGA-A7-A13H-01	0.508247	0.511068	0.733673	0.756661	0.528285	0.813562	0.795587	0.795785	0.721024	1.06132	1.01557	0.83009	0.873328	0.831805	1.05459	0.955758	1.07523	1.06906	0.38886	1.04236	0.826235	0.948127	0.829449	1.07057	0.90762	0.714398	0.888874	0.514749	0.861057	0.720153	0.775026	0.759707	0.992569	0.771313	0.702003	1.11607	1.05424	1.03642	0.84067	0.783166	0.909983	1.14426	0.800029	0.724107	1.18795	0.745661	1.00955	0.726421	0.94775
TCGA-A7-A26E-01	0.442646	0.453636	0.345134	0.409682	0.403939	0.613466	0.0215907	0.401231	0.583593	0.890298	1.20001	0.541785	0.779016	0.962319	1.14854	0.0215815	0.730576	1.28652	0.451634	0.54262	0.28893	0.559415	0.562435	0.709624	0.0215905	0.213788	0.349178	0.387834	0.620755	0.285124	0.436381	0.571276	0.841598	0.0215868	0.280582	0.888161	0.934583	1.09494	0.703165	0.828635	1.00545	1.10697	0.0216005	0.52755	1.18072	0.45359	1.10729	0.333978	0.795926
TCGA-A7-A26F-01	0.405468	0.378402	0.51229	0.553375	0.457446	0.649518	0.0270276	0.670693	0.528959	1.07897	1.16137	0.603264	0.890165	0.967267	1.12265	0.0267913	0.980737	1.2014	0.199805	0.608354	0.512869	0.754576	0.718129	0.903333	0.0269857	0.545255	0.61526	0.444209	0.912447	0.431533	0.657467	0.704139	0.891816	0.0269602	0.657117	1.05066	1.00914	0.995991	0.613227	0.628872	0.847127	0.984253	0.0269696	0.718269	1.10918	0.66027	1.16255	0.582097	0.975143
TCGA-A7-A26G-01	0.595506	0.576662	0.617985	0.765394	0.565634	0.773875	0.0170593	0.772364	0.736367	1.07705	1.1701	0.772634	0.974879	0.939461	1.09681	0.0170406	1.09726	1.2542	0.423251	0.944345	0.570962	0.935671	0.804758	0.977957	0.0170541	0.651308	0.841635	0.62378	0.927257	0.567933	0.738947	0.757351	0.911266	0.0170556	0.71811	1.08376	1.00811	0.942541	0.859494	0.761718	0.808509	0.987081	0.0170703	0.783875	1.04717	0.789699	1.12238	0.596553	0.825981
TCGA-A7-A26H-01	0.508466	0.508617	0.620461	0.65704	0.523835	0.743354	0.0263412	0.703264	0.721628	1.15095	1.09073	0.817291	0.901812	0.871688	1.11928	0.0263344	1.04236	1.19291	0.38222	0.933121	0.568058	0.868759	0.731259	0.977221	0.0263396	0.555631	0.713861	0.490096	0.776955	0.545553	0.6594	0.677851	0.895793	0.0263418	0.608763	1.02455	1.19009	0.987652	0.84966	0.698329	0.886416	1.07377	0.0263464	0.738745	1.08806	0.712707	1.11864	0.661962	0.887385
TCGA-A7-A26I-01	0.327967	0.451457	0.348499	0.349017	0.39459	0.604043	0.346843	0.360748	0.583071	1.05399	1.10966	0.510735	0.696653	0.905561	1.17758	0.492079	0.531866	1.26625	0.18059	0.511078	0.25174	0.453766	0.383386	0.418731	0.25174	0.25174	0.509058	0.327095	0.783791	0.305136	0.35357	0.689843	0.78005	0.303503	0.395911	0.990813	0.917331	1.06095	0.449521	0.425752	0.81492	0.984661	0.400706	0.387053	1.10224	0.54569	1.13166	0.429433	0.620295
TCGA-A7-A26J-01	0.398432	0.600907	0.336796	0.487668	0.468999	0.651848	0.0209462	0.56009	0.79863	0.986931	1.12319	0.46015	0.750218	0.85133	1.14287	0.0206589	0.849212	1.24942	0.0709674	0.563405	0.230296	0.827607	0.656819	0.896633	0.0209302	0.366081	0.272236	0.368945	0.619098	0.259953	0.440888	0.520695	0.72748	0.0207725	0.394939	0.867971	1.08738	1.0524	0.619921	0.538699	0.968862	1.12731	0.0215831	0.576659	1.12365	0.588796	1.07655	0.300755	0.711688
TCGA-A7-A2KD-01	0.461913	0.487922	0.646603	0.674472	0.450935	0.767746	0.0557061	0.820374	0.608938	1.01345	1.08886	0.726837	0.846674	0.812028	1.03744	0.0556825	1.09568	1.14911	0.269181	0.971329	0.617966	0.907939	0.857009	1.0451	0.0556993	0.699268	0.799412	0.47045	0.822934	0.64794	0.596208	0.756191	0.89694	0.0557035	0.756312	1.05591	1.09536	0.95484	0.908938	0.626028	0.855984	1.06251	0.0557279	0.76234	1.04485	0.712731	1.0939	0.652783	0.914029
TCGA-A7-A3IY-01	0.503751	0.570962	0.450057	0.447878	0.464142	0.59627	0.0215017	0.459045	0.570172	0.890568	0.930711	0.60463	0.80844	0.908554	1.19262	0.0214852	0.524938	1.02618	0.491386	0.779952	0.414319	0.509196	0.781363	0.612287	0.0215141	0.394618	0.339238	0.378309	0.773158	0.426512	0.646101	0.723036	0.947997	0.0214925	0.359601	0.931436	0.922248	1.07968	0.61685	0.664507	0.95817	1.26987	0.181215	0.240358	1.14193	0.437548	1.13616	0.431673	0.780379
TCGA-A7-A3IZ-01	0.887179	0.680762	0.318366	0.579788	0.700951	0.964552	0.31752	0.301912	1.0269	0.983752	0.867555	0.55718	0.617155	0.88364	0.973839	0.553413	0.379456	1.02837	0.163887	0.505793	0.022261	0.430411	0.500796	0.415005	0.022261	0.022261	0.327646	0.693831	0.566483	0.284749	0.419752	0.579346	1.01235	0.284158	0.314458	1.06335	1.08828	1.19848	0.472139	0.491039	1.06772	1.08658	0.470053	0.293648	1.31551	0.96721	0.912428	0.363411	0.687196
TCGA-A7-A3J0-01	0.732807	0.466174	0.746423	0.671017	0.566629	0.89851	0.0319674	0.830757	0.838869	0.908616	0.663575	0.851763	0.706337	0.736447	0.807541	0.0319674	0.924098	0.879031	0.630431	0.838581	0.706381	0.779063	0.724585	0.903591	0.0319674	0.631135	0.937502	0.63268	0.585672	0.553406	0.584352	0.559787	0.946889	0.0319674	0.53292	1.13848	1.11203	0.978951	0.804321	0.610206	0.849368	0.995765	0.0319675	0.639815	1.23399	0.823371	0.744021	0.679402	0.78378
TCGA-A7-A3J1-01	0.802761	0.612609	0.863882	0.880463	0.577221	0.918086	0.0930954	0.950005	0.934678	1.13365	0.959017	0.98518	0.871127	0.9377	1.03481	0.0929594	1.1762	1.0276	0.808877	1.04043	0.865476	1.02825	0.824963	1.07665	0.0930638	0.856741	1.00175	0.753356	0.789544	0.77299	0.771512	0.77802	1.02968	0.0931119	0.838129	1.07033	1.21679	1.10698	0.967081	0.93116	1.02895	1.12928	0.151428	0.187931	1.21469	0.928641	1.02169	0.846706	0.908168
TCGA-A7-A3RF-01	0.512064	0.460266	0.268363	0.290042	0.6315	0.757623	0.0326678	0.340739	0.843595	0.68846	0.848959	0.411833	0.634364	0.926315	1.00659	0.0326671	0.463704	1.02521	0.0823893	0.509732	0.13808	0.518972	0.417566	0.629389	0.0326679	0.101189	0.15945	0.252828	0.482688	0.246651	0.208635	0.629282	0.82346	0.0326674	0.126947	1.17082	0.796563	1.18999	0.296691	0.552518	1.10899	1.14629	0.0326676	0.325078	1.37549	0.650814	1.00477	0.228715	0.498473
TCGA-A7-A425-01	0.31334	0.660719	0.609081	0.601267	0.789554	0.660924	0.0159475	0.557195	0.860246	0.781525	1.06004	0.52922	0.895896	0.961155	1.07645	0.0118653	0.746693	1.10197	0.0800641	0.888571	0.466338	0.73776	0.706584	0.822954	0.0153917	0.282324	0.551672	0.267825	0.776803	0.416321	0.70266	0.803723	0.944501	0.0130894	0.355022	0.977203	0.85136	1.15731	0.56963	0.971907	1.06562	1.16017	0.0127115	0.55992	1.24676	0.38743	1.03064	0.389659	0.942169
TCGA-A7-A426-01	0.61949	0.510998	0.668799	0.62663	0.493172	0.711878	0.149936	0.676352	0.679816	1.10909	1.08256	0.799209	0.912794	1.00066	0.988013	0.103581	0.9881	1.2245	0.470809	0.768487	0.682956	0.65136	0.758908	0.753684	0.143649	0.494482	0.643537	0.579361	0.769117	0.491582	0.622214	0.670833	0.785964	0.130735	0.428378	1.05398	1.12778	1.22131	0.762587	0.902031	1.17053	1.06711	0.119488	0.781176	1.36289	0.766772	0.931365	0.616265	0.777916
TCGA-A7-A4SA-01	0.513212	0.476146	0.826531	0.789531	0.510473	0.73974	0.0216332	0.910934	0.693483	1.12932	1.01864	1.03674	0.901012	0.850865	0.959701	0.0216178	1.24499	1.11149	0.636813	1.07102	0.99104	1.05535	0.870251	1.08306	0.0216266	0.979947	1.00615	0.494516	0.867591	0.820049	0.785276	0.708659	0.904925	0.0216321	0.832557	1.08543	1.14364	1.00858	0.97479	0.909728	0.97245	1.02316	0.135094	0.165971	1.19235	0.620885	0.963592	0.915115	0.951999
TCGA-A7-A4SB-01	0.579902	0.582482	0.384594	0.587499	0.541614	0.670779	0.0207987	0.409019	1.11475	0.927805	0.921297	0.506448	0.758501	0.937018	0.946024	0.020614	0.587594	1.12196	0.276412	0.713354	0.247023	0.412612	0.614278	0.397784	0.0208403	0.213031	0.401521	0.469326	0.70265	0.373237	0.601259	0.755288	0.922997	0.0207284	0.379158	1.12517	0.941168	1.27681	0.416029	0.785396	1.18653	1.06211	0.0206424	0.407945	1.42509	0.547272	0.886126	0.380403	0.587401
TCGA-A7-A4SC-01	0.433093	0.447009	0.626711	0.616944	0.521024	0.686451	0.055269	0.609398	0.56088	1.0168	1.19781	0.83106	0.934133	1.02998	1.01406	0.0552225	0.990752	1.25081	0.391583	0.793839	0.632894	0.712454	0.853155	0.822454	0.0552573	0.430958	0.667259	0.425656	0.7857	0.530985	0.666654	0.764698	0.822414	0.0552575	0.464926	0.911616	1.03632	1.21355	0.790178	0.927178	1.15688	1.09687	0.0552407	0.647529	1.32392	0.549034	0.984339	0.597793	0.829194
TCGA-A7-A4SD-01	0.753391	0.650624	0.865289	0.731391	0.561623	0.919369	0.0876256	0.976747	0.976859	1.1597	1.01832	0.826597	0.675859	0.67614	0.991708	0.0624648	1.12233	1.14135	0.482758	0.983626	0.799085	0.773838	0.537031	0.983248	0.080157	0.880115	1.08696	0.689076	0.768693	0.720843	0.454613	0.727278	0.955908	0.112912	0.817185	1.06373	0.888132	0.871395	0.598181	0.36203	0.547208	0.725241	0.113742	0.585137	0.966845	0.868065	1.1114	0.896139	0.7884
TCGA-A7-A4SE-01	0.296584	0.512791	0.430036	0.456602	0.621889	0.617074	0.217673	0.386873	0.677994	0.944522	1.2122	0.47086	0.740767	1.02236	1.09491	0.0673022	0.633953	1.27752	0.0809643	0.620467	0.381266	0.422581	0.568743	0.410128	0.318756	0.382076	0.568156	0.300724	1.09373	0.380193	0.491657	0.884646	0.820703	0.176476	0.414345	1.2949	0.869103	1.15725	0.434699	0.57456	0.943075	1.01945	0.046581	0.046326	1.24883	0.473464	1.1443	0.456036	0.676813
TCGA-A7-A4SF-01	0.562245	0.627006	0.608051	0.704434	0.553852	0.785467	0.0219065	0.759682	1.03347	0.9034	0.942214	0.757591	0.783098	0.748271	0.935734	0.0218964	1.0239	0.976873	0.309263	1.01057	0.612131	0.907377	0.758974	0.960887	0.0219049	0.608135	0.90322	0.504176	0.880917	0.622002	0.677309	0.768949	0.972963	0.0219028	0.725054	1.41277	1.19322	0.908508	0.648717	0.731738	0.802101	1.0324	0.021906	0.882069	1.04064	0.683882	1.00008	0.697651	0.908631
TCGA-A7-A56D-01	0.507216	0.535811	0.455492	0.461307	0.373194	0.634938	0.583881	0.694814	0.708512	0.802316	1.09312	0.53397	0.738816	0.68355	0.999982	0.668714	0.888329	1.20892	0.54549	0.71914	0.435996	0.592401	0.654882	0.806806	0.466971	0.49999	0.362355	0.439746	0.650399	0.647957	0.486557	1.12534	0.840151	0.598668	0.603329	0.930612	0.820366	0.915416	0.417018	0.443782	0.639363	1.00769	0.488746	0.501738	1.04118	0.58625	1.09898	0.650374	0.700959
TCGA-A7-A5ZV-01	0.679686	0.218736	0.507569	0.668543	0.471806	0.754352	0.0401211	0.497425	0.693032	1.0543	0.877528	0.721049	0.699665	0.689139	0.833702	0.0401399	0.726142	0.819654	0.685763	0.433325	0.470533	0.738901	0.501417	0.839694	0.0400726	0.47056	0.689916	0.699966	0.666849	0.52509	0.90907	0.758164	1.19929	0.0401468	0.492394	1.28493	1.07181	0.824604	0.604459	0.979132	0.776407	1.05541	0.0401847	0.571987	1.25055	0.786217	0.605773	0.544711	0.983188
TCGA-A7-A5ZW-01	0.361209	0.589565	0.562712	0.54088	0.498523	0.582399	0.0251798	0.567641	0.675879	0.943639	1.23967	0.713037	1.00185	0.935645	1.02892	0.0250388	0.971902	1.3041	0.173902	0.702984	0.657332	0.620666	0.736626	0.696257	0.0251587	0.510059	0.519994	0.331927	0.965547	0.540282	0.670734	0.773729	0.821843	0.0251138	0.508412	1.10235	0.943965	1.09916	0.757147	0.867573	0.982997	1.08768	0.0251588	0.615422	1.12622	0.454747	1.11408	0.516894	0.769914
TCGA-A7-A5ZX-01	0.381379	0.655824	0.341051	0.490928	0.505759	0.608922	0.0131663	0.386153	0.874138	0.870813	1.2562	0.551562	0.793583	0.991682	1.01952	0.0131317	0.637811	1.36884	0.0822029	0.861201	0.323926	0.488122	0.711895	0.522236	0.0131652	0.268537	0.591072	0.356407	0.687301	0.467973	0.478084	0.737423	0.675558	0.0131436	0.277556	0.961991	0.942771	1.20476	0.642962	0.615334	0.991461	1.01259	0.0131987	0.44338	1.29951	0.591278	1.08919	0.308848	0.534819
TCGA-A7-A6VV-01	0.388995	0.343936	0.459771	0.499056	0.451346	0.593787	0.0377757	0.546358	0.479385	1.11941	1.23645	0.558901	0.928695	0.945286	1.09599	0.0377597	0.940765	1.30076	0.205868	0.537544	0.451339	0.631727	0.598956	0.753643	0.037772	0.446352	0.507175	0.398099	0.898804	0.614679	0.616516	0.777419	0.842369	0.0377721	0.580323	1.106	0.890708	0.970969	0.544652	0.604645	0.753615	0.948704	0.0377745	0.540276	1.15624	0.555778	1.08761	0.464969	0.837218
TCGA-A7-A6VW-01	0.483028	0.585353	0.383005	0.636722	0.576295	0.778308	0.428597	0.520712	0.92274	1.10971	1.00355	0.403905	0.615092	0.731737	0.991263	0.419763	0.767395	1.07169	0.507605	0.67538	0.261227	0.531205	0.710557	0.759863	0.321187	0.318021	0.475782	0.422293	1.05394	0.474603	0.335016	1.05611	0.921677	0.267131	0.3758	1.31912	1.03528	0.94591	0.300702	0.276252	0.706063	0.983301	0.339795	0.531763	1.09753	0.813038	1.12046	0.386269	0.647793
TCGA-A7-A6VX-01	0.312451	0.741753	0.525711	0.516834	0.537469	0.684927	0.478373	0.490377	0.867868	0.850722	1.20211	0.625599	0.885775	0.910653	1.1323	0.469731	0.785274	1.27445	0.0261436	0.0203517	0.535278	0.820307	0.0203632	0.820307	0.46704	0.357401	0.0203499	0.302478	0.805365	0.397632	0.422345	0.936752	0.862163	0.319469	0.416715	1.01367	0.885437	1.13795	0.718464	0.478276	0.929062	1.03831	0.665675	0.467158	1.16035	0.45987	1.18832	0.315832	0.67833
TCGA-A7-A6VY-01	0.582106	0.548222	0.683698	0.860079	0.537481	0.884025	0.386678	0.922692	0.887968	1.1381	1.06656	0.627092	0.929759	0.686469	0.978503	0.24677	1.0919	1.12105	0.263699	0.914891	0.626971	0.987156	0.614893	1.01766	0.347295	0.629479	0.996182	0.636577	1.0719	0.660597	0.919851	0.796278	1.04137	0.329783	0.860793	1.39058	0.854909	0.849735	0.484307	0.546484	0.518731	0.739617	0.308877	0.466339	1.0566	0.861906	1.05726	0.640032	1.05179
TCGA-A8-A06N-01	0.592449	0.376867	0.472269	0.366488	0.745763	0.754093	0.386736	0.45851	0.700641	0.797626	0.496008	0.70894	0.531978	0.713229	0.640373	0.664375	0.728958	0.754905	0.0357671	0.0544148	0.123833	0.904381	0.054339	0.904384	0.111438	0.259016	0.0543108	0.423894	0.345816	0.302068	0.143936	0.379046	0.917478	0.292981	0.259959	0.733046	0.737933	1.23599	0.774522	0.291686	0.886308	0.855581	0.702157	0.490198	1.07606	0.870688	0.731196	0.40154	0.573869
TCGA-A8-A06O-01	0.559856	0.591192	0.593633	0.754454	0.484388	0.810331	0.0228322	0.681738	0.998239	0.898199	0.954924	0.714397	0.894763	0.87783	0.981643	0.022744	0.865582	1.04456	0.323149	0.844489	0.514074	0.793658	0.64333	0.791192	0.0228369	0.472313	0.601085	0.461811	0.78622	0.51604	0.681015	0.687943	1.00294	0.0228006	0.54747	1.15069	1.0413	1.0472	0.598971	0.85678	0.921577	1.13791	0.489613	0.521322	1.16779	0.725077	1.07005	0.569147	0.886132
TCGA-A8-A06P-01	0.317158	0.318953	0.377572	0.369439	0.319839	0.549347	0.461243	0.377708	0.367834	0.84148	1.16507	0.49936	0.777363	1.02627	1.16149	0.685111	0.706289	1.24552	0.0708569	0.435499	0.338843	0.519964	0.501325	0.679785	0.451584	0.183897	0.276428	0.281437	0.868593	0.481138	0.376297	0.715077	0.775544	0.367375	0.299706	1.02108	0.892585	1.13199	0.661306	0.777975	1.01725	1.1624	0.811868	0.487459	1.22328	0.525491	1.1634	0.326446	0.688665
TCGA-A8-A06Q-01	0.759459	0.413216	0.33494	0.563984	0.491925	0.954087	0.012502	0.506562	0.918386	0.970824	0.783301	0.879126	0.814465	0.626928	0.717355	0.0125034	0.774964	0.814784	0.182513	0.888326	0.309801	0.792759	0.777707	0.873863	0.0125021	0.15928	0.286435	0.621899	0.474847	0.492493	0.580707	0.61678	1.22588	0.0125028	0.322421	1.14118	0.997097	0.81909	0.415607	0.589716	0.672688	0.98246	0.0125034	0.612326	1.0862	0.847547	0.788882	0.275338	0.81129
TCGA-A8-A06R-01	0.699314	0.572789	0.488795	0.684788	0.530505	0.870647	0.189527	0.684557	0.730574	1.01499	1.11062	0.665717	0.928277	0.939929	1.04824	0.189484	0.973671	1.16161	0.624071	0.79426	0.34291	0.912731	0.701583	0.990006	0.189501	0.384035	0.501054	0.623698	0.781468	0.490741	0.661651	0.839673	0.982578	0.189496	0.513103	1.05161	0.975063	1.12111	0.503106	0.602157	1.0372	1.15532	0.189502	0.662094	1.18536	0.841099	1.12917	0.548658	0.876466
TCGA-A8-A06T-01	0.439432	0.452563	0.713392	0.647012	0.461974	0.76271	0.0373115	0.803023	0.749103	0.976881	1.04423	0.757377	0.759602	0.861397	0.976631	0.0373107	1.09295	1.07739	0.392061	1.0289	0.800269	0.897483	0.644036	1.02736	0.0373114	0.816822	0.858945	0.457389	0.746632	0.615285	0.582949	0.676691	0.924366	0.0373115	0.715726	1.10849	1.03444	1.02984	0.735674	0.61627	0.854041	1.02222	0.0373115	0.691653	1.13504	0.655642	1.0565	0.727294	0.880963
TCGA-A8-A06U-01	0.781571	0.289366	0.734577	0.774944	0.369459	0.876354	0.0154593	0.833211	0.606146	0.902739	0.858501	0.740258	0.933873	0.807655	0.94765	0.015459	0.980005	1.04609	0.363263	0.926414	0.742954	0.921673	0.921613	0.997937	0.0154592	0.708812	0.929527	0.614642	0.667697	0.642148	0.865012	0.694052	1.13206	0.0154592	0.748009	1.19806	1.10717	0.894174	0.715828	0.745408	0.843653	1.05316	0.0154594	0.691771	1.12294	0.662309	0.838606	0.718487	0.973955
TCGA-A8-A06X-01	0.369459	0.579908	0.733713	0.63446	0.603829	0.773193	0.0443942	0.841251	0.9383	0.847909	0.867344	0.661932	0.769549	0.862542	0.965765	0.0443914	0.97787	1.01518	0.312647	0.987701	0.735295	0.889355	0.769178	1.06032	0.0443935	0.736151	0.787678	0.380585	0.706546	0.611871	0.604647	0.661997	0.945566	0.0443941	0.717406	1.14227	0.87245	0.919884	0.638553	0.790151	0.84948	0.992764	0.0443933	0.786996	1.05801	0.57854	0.958928	0.773392	0.922242
TCGA-A8-A06Y-01	0.679342	0.397149	0.173068	0.347857	0.539945	0.717986	0.173068	0.286631	0.909428	0.830336	0.909947	0.837627	0.795413	0.903461	0.87157	0.837627	0.424996	1.0495	0.670791	0.486971	0.172863	0.490719	0.341896	0.490719	0.173068	0.0638506	0.507329	0.567317	0.429497	0.574368	0.224298	0.325334	0.723386	0.574368	0.288024	0.793556	0.83744	1.11643	0.620491	0.511534	1.07095	1.00255	0.620491	0.275963	1.38431	0.537911	0.796647	0.195755	0.503983
TCGA-A8-A06Z-01	0.65183	0.422655	0.194986	0.448748	0.514249	0.742158	0.165261	0.310604	0.779785	0.857843	0.802687	0.523753	0.553901	0.906816	1.02986	0.416196	0.42036	0.918989	0.480125	0.527543	0.208186	0.798503	0.358966	0.798504	0.165261	0.11249	0.476331	0.431856	0.634457	0.55141	0.227763	0.508057	0.775908	0.422084	0.166696	1.21803	0.879836	1.18898	0.48933	0.457826	1.11442	1.1363	0.405048	0.328613	1.32404	0.943493	0.840003	0.172271	0.573353
TCGA-A8-A075-01	0.538996	0.576115	0.676635	0.716514	0.494431	0.809138	0.381902	0.78031	0.710495	1.03296	1.11155	0.726994	0.915551	0.786093	1.06011	0.249425	1.03778	1.15056	0.404855	0.950768	0.692957	0.915878	0.68964	1.02332	0.354827	0.619194	0.775552	0.55796	0.86106	0.610804	0.667831	0.747385	0.99796	0.323508	0.579983	1.11742	0.98405	0.985446	0.614662	0.70987	0.824824	1.0272	0.323631	0.583478	1.02788	0.86111	1.14024	0.699342	1.01926
TCGA-A8-A076-01	0.337983	0.415182	0.476938	0.468348	0.45069	0.657598	0.0188803	0.570674	0.467241	0.895916	1.15148	0.522467	0.812471	0.903343	1.16327	0.0184623	0.879712	1.27062	0.127332	0.612274	0.425854	0.752027	0.596164	0.899879	0.0188014	0.427733	0.400383	0.309197	0.66151	0.61354	0.398501	0.721325	0.751862	0.0187615	0.508554	0.817621	1.04045	1.00976	0.523889	0.558594	0.877135	1.14152	0.0188001	0.616457	1.14054	0.586033	1.13485	0.404502	0.799476
TCGA-A8-A079-01	0.542663	0.415086	0.416687	0.418272	0.484487	0.755109	0.014707	0.426924	0.689018	0.930284	1.03414	0.659909	0.647432	0.862571	1.04971	0.014658	0.662738	1.02572	0.216427	0.653869	0.272753	0.488294	0.634048	0.564058	0.01472	0.228795	0.314013	0.469098	0.579952	0.363519	0.36789	0.495153	0.911913	0.0147018	0.374038	1.0197	1.04135	0.937584	0.472221	0.470842	0.8399	1.08612	0.0272545	0.0278591	1.07307	0.81308	0.975027	0.446156	0.67703
TCGA-A8-A07B-01	0.415521	0.536725	0.343902	0.392347	0.451442	0.610292	0.473616	0.515732	0.766375	0.887218	1.05899	0.415939	0.732769	0.837871	1.02305	0.507421	0.835388	1.20044	0.488075	0.907686	0.447429	0.721486	0.635289	0.971301	0.493523	0.639905	0.748317	0.452682	0.631212	0.419287	0.474691	0.563343	0.831264	0.488493	0.558961	0.903874	0.879153	0.991671	0.509124	0.518298	0.881075	1.0072	0.598838	0.69481	1.10841	0.765497	1.13281	0.377729	0.615909
TCGA-A8-A07C-01	0.739845	0.517557	0.871703	0.866454	0.667578	0.920846	0.181746	0.993825	0.962439	1.08163	0.73405	0.930506	0.835508	0.815101	0.941202	0.181747	1.17507	1.00198	0.654947	1.00528	0.907962	1.06541	0.930324	1.09883	0.181746	0.946104	1.0288	0.769199	0.721036	0.751592	0.890002	0.682025	1.04101	0.181747	0.912151	1.21195	1.12554	0.83288	0.798155	0.805471	0.745838	0.980159	0.181748	0.915706	1.08422	0.947004	0.828358	0.778797	1.01898
TCGA-A8-A07E-01	0.34419	0.425886	0.565219	0.646663	0.399617	0.589801	0.0181958	0.618946	0.626801	0.954871	1.14921	0.808277	0.966528	1.06914	1.04884	0.0181738	0.935276	1.19585	0.305725	0.964132	0.605761	0.801148	0.927051	0.837457	0.0181921	0.527251	0.792251	0.278042	0.886552	0.547731	0.785568	0.84133	0.924787	0.0181878	0.555687	1.03014	0.878231	1.18207	0.743786	0.984651	1.16597	1.13399	0.372619	0.694222	1.31908	0.335026	1.00199	0.594621	0.968136
TCGA-A8-A07F-01	0.782284	0.758264	0.632267	0.663918	0.590448	0.92514	0.079267	0.747063	1.02324	0.979949	1.05311	0.815971	0.789554	0.872193	1.05989	0.0792414	1.03084	1.1012	0.37645	0.981427	0.529061	0.822547	0.766393	0.953683	0.0792579	0.509825	0.746022	0.582065	0.714557	0.47927	0.48335	0.638672	0.985245	0.079267	0.498713	1.06757	1.0783	1.05888	0.79557	0.621105	0.907828	1.08936	0.0793043	0.702049	1.177	0.719318	1.09318	0.575256	0.751343
TCGA-A8-A07G-01	0.396135	0.491668	0.569313	0.538638	0.418645	0.6453	0.0501191	0.591637	0.576078	1.04813	1.24808	0.753483	0.850908	0.927444	1.06386	0.0501021	0.94856	1.33505	0.327026	0.889752	0.563722	0.716424	0.770697	0.820707	0.0501158	0.42869	0.663282	0.398353	0.868073	0.503208	0.464601	0.812508	0.719767	0.0501171	0.434855	0.947667	1.06085	1.02679	0.826737	0.65826	0.93881	1.04456	0.0501189	0.545635	1.09049	0.543341	1.18517	0.522374	0.673546
TCGA-A8-A07I-01	0.35691	0.477089	0.520709	0.505688	0.48694	0.650542	0.039568	0.711708	0.620553	0.932219	1.07798	0.540683	0.734689	0.816566	1.1198	0.0381692	0.992246	1.18374	0.241213	0.746629	0.395544	0.798267	0.689062	0.950714	0.0393096	0.578772	0.556971	0.376331	0.66513	0.466536	0.344068	0.700552	0.779647	0.0392558	0.458442	0.886834	0.978267	0.983424	0.598837	0.564571	0.859264	1.06413	0.0406218	0.588349	1.12916	0.681774	1.14394	0.505943	0.819681
TCGA-A8-A07J-01	0.451995	0.671171	0.588354	0.728983	0.643707	0.817301	0.0361005	0.626023	0.805857	0.916415	1.12436	0.664121	0.93217	0.97579	1.19807	0.0359923	0.74125	1.189	0.194667	0.720343	0.365255	0.661267	0.716348	0.661765	0.0360987	0.313367	0.498578	0.327842	0.798155	0.439336	0.694607	0.774768	1.05707	0.0360426	0.483655	0.957561	0.993306	1.06638	0.632436	0.976832	0.997455	1.25151	0.358242	0.475149	1.12611	0.560147	1.13213	0.496142	0.916551
TCGA-A8-A07L-01	0.621118	0.525224	0.302652	0.428426	0.58845	0.794834	0.39558	0.391889	0.727211	0.850788	1.14804	0.421259	0.759392	0.920207	1.05634	0.527086	0.660163	1.24839	0.476363	0.584807	0.237895	0.611439	0.57113	0.722649	0.235244	0.230281	0.275585	0.405758	0.685994	0.235468	0.26067	0.553288	0.853629	0.20241	0.239032	1.04856	0.950999	1.15396	0.488743	0.570638	0.965252	1.04554	0.601534	0.445507	1.20582	0.611726	1.108	0.266974	0.646864
TCGA-A8-A07O-01	0.500264	0.619063	0.542381	0.666064	0.425798	0.728658	0.0225891	0.621153	1.13391	0.913518	1.07134	0.644719	0.819851	0.837581	1.05903	0.0225838	0.849787	1.04618	0.308525	0.931344	0.603248	0.761895	0.526252	0.832861	0.0225884	0.600394	0.841694	0.460273	0.808841	0.533685	0.720696	0.594183	1.03283	0.0225888	0.609226	1.22628	0.792693	0.945184	0.583059	0.580605	0.738445	0.914868	0.0227318	0.0227679	1.21687	0.481685	1.05483	0.636586	0.954774
TCGA-A8-A07P-01	0.389642	0.43405	0.487746	0.575968	0.370179	0.664844	0.0122318	0.503997	0.610452	0.830094	1.03639	0.598663	0.833249	0.877489	1.07575	0.0117839	0.72988	1.17201	0.225615	0.807836	0.388061	0.66325	0.603591	0.655708	0.0122576	0.31033	0.576129	0.312525	0.689738	0.422802	0.571612	0.715903	0.900811	0.0120553	0.397319	1.02844	1.11294	0.963086	0.62386	0.648591	0.8444	1.08199	0.209751	0.21275	1.05505	0.518648	1.03817	0.422666	0.821216
TCGA-A8-A07R-01	0.496835	0.589022	0.555579	0.438441	0.649337	0.816311	0.554224	0.592669	0.956229	0.895955	0.898313	0.797256	0.486678	0.78864	0.937043	0.824289	0.768901	1.06961	0.528633	0.78775	0.56786	0.43131	0.539814	0.887255	0.580836	0.446603	0.807385	0.334566	0.53024	0.31219	0.223352	0.305722	0.628685	0.396073	0.346462	0.819247	0.847536	0.963709	0.540703	0.186777	0.719203	0.85876	0.578624	0.497637	1.20566	0.590006	1.06126	0.641324	0.481832
TCGA-A8-A07S-01	0.576919	0.449605	0.294219	0.242035	0.409745	0.667228	0.286554	0.285393	0.60924	0.867549	1.06105	0.550066	0.694882	0.921473	1.14302	0.482648	0.351505	1.17032	0.215102	0.466501	0.329375	0.444066	0.415252	0.401282	0.329375	0.329376	0.216616	0.298433	0.41582	0.183299	0.282103	0.49144	0.781321	0.180581	0.211608	0.769278	0.929538	1.1041	0.471593	0.372798	0.9809	1.12446	0.379354	0.239229	1.19015	0.754859	1.14853	0.3527	0.37815
TCGA-A8-A07U-01	0.940189	0.635592	0.960843	0.998332	0.694778	1.06807	0.684211	1.16268	0.984722	1.02388	0.811671	0.854615	0.814376	0.785067	0.891993	0.594278	1.14506	0.900656	0.758055	1.03091	0.946093	1.17011	0.845091	1.21644	0.624549	0.991784	1.17366	0.947253	0.904953	0.868257	0.988411	0.821465	1.14356	0.670477	1.05104	1.16365	1.17012	0.941798	0.836208	0.888173	0.894444	1.05612	0.640668	0.953062	1.0792	1.09086	0.96648	0.926317	1.18695
TCGA-A8-A07W-01	0.596948	0.626475	0.467931	0.565832	0.584064	0.849425	0.0189433	0.591234	0.852244	0.851041	1.04859	0.638191	0.761526	0.928564	1.08321	0.0189361	0.861914	1.10095	0.178644	0.803597	0.371027	0.761654	0.749802	0.888036	0.0189423	0.409755	0.46758	0.424424	0.682947	0.370685	0.44952	0.634671	1.01332	0.0189411	0.404461	1.02759	0.976193	1.02607	0.667988	0.725645	0.945054	1.10709	0.0189499	0.576153	1.13597	0.568257	1.05509	0.445528	0.797009
TCGA-A8-A07Z-01	0.676651	0.768001	0.627289	0.712544	0.624814	0.868077	0.04299	0.739661	1.0636	0.81381	0.830005	0.672648	0.828237	0.828419	0.958347	0.0415141	0.861558	0.953692	0.241611	1.0526	0.643507	0.833134	0.857906	0.889108	0.0428942	0.452352	0.509566	0.475787	0.727479	0.512219	0.562417	0.685683	1.06536	0.0424491	0.507344	1.15311	1.04413	1.02498	0.657598	0.706944	0.964561	1.08566	0.0421648	0.575406	1.16004	0.578253	1.04158	0.693335	0.898265
TCGA-A8-A081-01	0.65129	0.377839	0.917335	0.761364	0.420457	0.855574	0.118231	0.989349	0.782711	0.91252	0.503333	0.958582	0.628407	0.63766	0.752772	0.118231	1.1216	0.736732	0.717427	0.915242	1.10965	1.07884	0.900774	1.22781	0.118231	1.1582	1.23011	0.696889	0.75037	0.911737	0.811016	0.686607	1.06154	0.118231	1.02906	1.1191	1.17513	0.755147	0.917365	0.894593	0.740585	1.03014	0.118232	0.937992	1.03551	0.874062	0.701858	0.954146	1.01865
TCGA-A8-A082-01	0.439079	0.462048	0.330776	0.25035	0.374788	0.572272	0.325974	0.27664	0.60204	0.974835	1.16707	0.612763	0.528152	0.828941	1.10438	0.593207	0.53777	1.07445	0.0599125	0.472508	0.360518	0.87859	0.356031	0.878591	0.325974	0.10664	0.375848	0.361494	0.635049	0.432479	0.128274	0.3486	0.546772	0.417898	0.179403	0.987035	0.947069	1.06197	1.59754	0.781696	0.927914	1.03203	1.57549	0.367034	1.22461	0.82678	1.1514	0.247877	0.627044
TCGA-A8-A083-01	0.715296	0.633196	0.311952	0.400897	0.535383	0.72019	0.304426	0.287547	0.708065	0.773968	0.770856	0.481554	0.631973	0.845413	0.906436	0.4458	0.359826	0.821515	0.163536	1.10213	0.201854	0.347489	0.712453	0.326598	0.201854	0.201854	0.211421	0.416198	0.427273	0.230959	0.27925	0.444033	0.957942	0.225621	0.248656	0.893272	0.929954	1.16725	0.465638	0.440949	0.98274	1.07604	0.404535	0.24185	1.21781	0.883498	0.927699	0.338415	0.520557
TCGA-A8-A084-01	0.413911	0.308738	0.203093	0.331363	0.381954	0.618049	0.187044	0.464928	0.497884	0.719904	1.27004	0.472982	0.757241	0.881797	1.09315	0.360267	0.689093	1.29854	0.412106	0.753977	0.137689	0.894809	0.578134	0.894811	0.110347	0.130789	0.4929	0.407631	0.636887	0.0944065	0.520165	0.742206	0.830762	0.0912559	0.374834	0.874158	0.990896	1.02149	0.425955	0.400268	0.851133	1.04685	0.402117	0.421031	1.09809	0.540026	1.08924	0.144091	0.570566
TCGA-A8-A085-01	0.50636	0.494503	0.0924682	0.274616	0.437665	0.630443	0.0922975	0.0897506	0.73147	0.780081	1.17471	0.211909	0.396874	1.0448	0.944991	0.208741	0.0707168	1.36236	0.251398	0.0768661	0.0810313	0.313218	0.0222045	0.318503	0.0810312	0.0810313	0.126775	0.232513	0.599956	0.0725809	0.0816603	0.639715	0.550922	0.0725105	0.0641602	1.2008	0.791215	1.16284	0.172989	0.263772	1.1849	0.870105	0.172028	0.130711	1.37633	0.501977	0.974353	0.11094	0.404063
TCGA-A8-A086-01	0.535701	0.513262	0.23978	0.413045	0.401331	0.752263	0.0325112	0.346428	0.556299	0.82896	1.24283	0.327181	0.760455	0.943674	1.12347	0.0324377	0.58625	1.35323	0.0783542	0.587173	0.19555	0.758704	0.459816	0.895868	0.0325061	0.122248	0.45666	0.392616	0.620329	0.578511	0.439643	0.708444	0.918898	0.0324748	0.240224	0.881841	0.863714	1.07369	0.575421	0.459752	0.929613	1.05954	0.0325736	0.34408	1.22706	0.541069	1.12052	0.244805	0.57844
TCGA-A8-A08A-01	0.625242	0.63386	0.389538	0.596284	0.559736	0.951404	0.0206483	0.517198	0.875415	0.909016	1.13769	0.396659	0.888566	0.845126	1.15487	0.0201822	0.879526	1.18568	0.0451593	0.324297	0.354732	0.852487	0.549	0.880832	0.0206478	0.245398	0.176824	0.448005	0.701284	0.6564	0.627933	0.791634	1.0925	0.0202822	0.368609	0.987343	0.952723	1.01207	0.592187	0.563747	0.82813	1.05026	0.0210354	0.45537	1.10576	0.572752	1.22654	0.298637	0.734025
TCGA-A8-A08B-01	0.704921	0.675369	0.732774	0.514842	0.566167	0.847877	0.802251	0.800379	0.906085	0.915642	0.862298	0.808964	0.677105	0.588691	0.768369	0.900984	0.923873	0.880789	0.68762	0.960007	0.826189	0.763888	0.720823	1.07139	0.920705	0.65794	0.963904	0.661931	0.691596	0.773612	0.667052	0.572263	1.14556	0.867741	0.787883	0.978966	1.05771	0.945168	0.601451	0.577394	0.693483	0.972761	0.682906	0.799853	0.960282	0.880219	1.06148	0.747779	0.949436
TCGA-A8-A08C-01	0.652007	0.537072	0.402501	0.612518	0.477354	0.936368	0.0143947	0.497767	0.986648	0.865695	1.08497	0.531349	0.723818	0.828402	1.03467	0.0139375	0.768141	1.13511	0.153049	0.764514	0.329182	0.695369	0.637308	0.772377	0.0144194	0.250779	0.413387	0.507948	0.639395	0.325007	0.424484	0.550433	0.950695	0.0142628	0.436528	1.07368	0.943929	1.04467	0.52887	0.588035	0.837712	1.02903	0.0143727	0.554856	1.1907	0.573338	1.06955	0.384029	0.668844
TCGA-A8-A08F-01	0.329342	0.585547	0.672005	0.551944	0.489045	0.681879	0.402922	0.72722	0.836792	0.963013	1.03931	0.778917	0.836925	0.802953	1.10032	0.287244	1.03007	1.05753	0.330663	0.915267	0.761486	0.832456	0.659859	1.00102	0.390151	0.686727	0.825931	0.307313	0.721136	0.572189	0.517242	0.6034	0.905301	0.369395	0.558142	0.975864	0.981015	0.992624	0.715783	0.590293	0.847731	1.02174	0.36511	0.568267	1.10204	0.581744	1.18477	0.819217	0.971841
TCGA-A8-A08G-01	0.718758	0.496733	0.634048	0.673122	0.436556	0.879257	0.0250723	0.753538	0.7118	0.938726	0.990427	0.638102	0.819146	0.759927	1.05184	0.0250674	0.993209	1.11155	0.275243	0.912855	0.621537	0.855941	0.569185	0.96595	0.0250713	0.569038	0.604738	0.555196	0.723793	0.551041	0.506839	0.623578	1.01854	0.0250711	0.517297	1.11997	1.00513	0.962471	0.606993	0.577173	0.80782	1.03033	0.0250713	0.602246	1.14627	0.744707	1.08474	0.633178	0.864225
TCGA-A8-A08H-01	0.474594	0.5352	0.622744	0.604624	0.582008	0.690579	0.532431	0.633894	0.581722	0.990524	1.10302	0.733898	1.04645	1.05442	1.25353	0.34833	0.857358	1.08646	0.2836	0.709739	0.430186	0.658141	0.720092	0.717519	0.455999	0.331568	0.61433	0.375698	0.938002	0.473755	0.892014	0.879246	1.15871	0.356875	0.497363	0.968516	0.937195	1.14816	0.697199	1.13731	1.13081	1.32143	0.292176	0.348585	1.19278	0.500831	1.15187	0.564523	1.11244
TCGA-A8-A08I-01	0.700895	0.38146	1.07657	0.980353	0.394938	1.01694	0.0960069	1.15852	0.718389	0.995408	0.696654	0.822052	0.73829	0.468677	0.661745	0.096007	0.945899	0.671059	0.748434	0.92722	1.26938	1.24124	0.744198	1.29874	0.0960068	1.18806	1.22899	0.735881	0.69087	1.05803	1.08772	0.601919	1.24083	0.0960069	1.10891	1.12419	0.925009	0.7678	0.780675	0.632525	0.507888	0.733397	0.0960071	0.614083	0.8569	0.989047	0.796014	1.17281	1.28317
TCGA-A8-A08J-01	0.2913	0.38034	0.453565	0.395659	0.369661	0.612089	0.0238139	0.503524	0.500996	0.834828	1.03034	0.511436	0.734207	0.908648	1.144	0.0238124	0.736945	1.18341	0.158752	0.694245	0.364113	0.660933	0.527299	0.858914	0.0238137	0.703267	0.427613	0.296269	0.538076	0.465084	0.387707	0.703682	0.743457	0.0238137	0.318261	0.785568	0.891793	1.05316	0.523044	0.649797	0.908201	1.15838	0.0238134	0.473315	1.1402	0.640777	1.08936	0.481501	0.753503
TCGA-A8-A08L-01	0.499618	0.396448	0.807503	0.680127	0.526956	0.735316	0.108868	0.862327	0.701244	1.03414	0.829201	0.837222	0.840956	0.813576	0.933465	0.108863	1.12342	1.00202	0.714365	0.821487	0.871855	0.903163	0.806844	0.982345	0.108867	0.822648	0.950399	0.540537	0.799799	0.761293	0.80307	0.741865	0.975582	0.108868	0.8305	1.1431	1.15796	1.00577	0.798512	0.963173	0.916089	1.11227	0.108867	0.837257	1.23762	0.681934	0.89256	0.821881	0.995911
TCGA-A8-A08O-01	0.567301	0.524543	0.336264	0.523612	0.503205	0.671153	0.0222965	0.403052	0.693757	0.940583	1.22252	0.482011	0.872213	0.977203	1.06413	0.0222943	0.702136	1.34398	0.15312	0.547467	0.306255	0.570838	0.532164	0.617791	0.0222963	0.197663	0.361211	0.494323	0.768994	0.430617	0.444272	0.699954	0.788892	0.0222956	0.28378	1.09369	0.968537	1.17315	0.579831	0.693545	0.92154	1.01509	0.0222989	0.45607	1.29804	0.717387	1.10346	0.28377	0.68186
TCGA-A8-A08P-01	0.425588	0.657347	0.798774	0.716661	0.575677	0.762636	0.0119801	0.889673	0.935215	0.97547	0.917497	0.845749	0.88995	0.81808	0.986734	0.0118647	1.14575	0.969299	0.362456	0.996993	0.887989	1.03858	0.775421	1.17053	0.0119236	0.890963	0.998548	0.426945	0.816563	0.861918	0.895069	0.77968	1.06425	0.0119754	0.914722	1.07347	1.04926	0.850605	0.800567	0.76356	0.785764	1.04213	0.0119836	1.00138	0.966388	0.609563	1.00342	0.906445	1.10265
TCGA-A8-A08R-01	0.749237	0.564107	0.774235	0.858768	0.678485	0.951135	0.376787	0.957026	0.929403	1.04989	0.839819	0.78032	0.847705	0.777297	1.00937	0.310707	1.02922	0.960783	0.504493	0.974256	0.739039	1.02149	0.738523	1.11116	0.347711	0.749048	1.01961	0.749686	0.828034	0.670707	0.843537	0.699477	1.02393	0.363294	0.767235	1.23186	1.05744	0.993241	0.761683	0.866108	0.779166	1.05642	0.392118	0.74707	1.13556	0.973612	0.96349	0.730883	1.12599
TCGA-A8-A08S-01	0.304229	0.530283	0.39769	0.507471	0.442922	0.649608	0.033054	0.5351	0.843612	0.729192	1.08157	0.602494	0.856807	0.912586	1.04743	0.0330446	0.841109	1.1656	0.564671	0.760318	0.450114	0.735936	0.750593	0.834136	0.0330531	0.492491	0.355499	0.272003	0.698672	0.556685	0.549934	0.691756	0.840643	0.0330505	0.552584	0.998586	0.981057	0.981819	0.556578	0.56971	0.875917	1.03687	0.0330587	0.593222	1.03838	0.46134	1.09358	0.438982	0.791083
TCGA-A8-A08T-01	0.461956	0.674082	0.456163	0.556487	0.619389	0.795575	0.552422	0.549967	0.909373	0.96628	1.05701	0.728372	0.754347	0.89338	1.00107	0.907829	0.813906	1.04629	0.219249	0.912665	0.3317	0.725162	0.743319	0.825356	0.381768	0.306659	0.414109	0.460006	0.668481	0.535994	0.434232	0.813128	0.901097	0.375105	0.368208	0.986415	0.989892	1.17558	0.659594	0.65652	0.961936	1.09354	0.81132	0.62272	1.22732	0.662463	1.11303	0.396173	0.706884
TCGA-A8-A08X-01	0.714693	0.665355	0.622056	0.863573	0.618202	0.938699	0.450173	0.750032	0.89917	1.10072	1.13358	0.619962	0.951909	0.836051	0.996147	0.318382	1.05315	1.14334	0.347618	0.908379	0.60479	0.957612	0.814997	0.973082	0.440561	0.546769	0.79187	0.788268	1.00153	0.642145	0.860816	0.869265	1.0117	0.423627	0.678661	1.21971	0.961252	0.941842	0.559957	0.646355	0.747971	0.966223	0.410102	0.539259	1.08719	1.04546	1.11275	0.558786	0.951937
TCGA-A8-A08Z-01	0.510824	0.693494	0.458457	0.493677	0.537102	0.74809	0.568871	0.530227	0.76155	0.964793	1.13774	0.616762	0.709728	0.856786	1.1706	0.843529	0.833582	1.15748	0.588062	0.914801	0.346303	0.785956	0.708358	0.952189	0.405429	0.329167	0.680705	0.430839	0.695078	0.451798	0.429171	0.908429	0.989954	0.359129	0.480461	0.822722	0.94888	1.01432	0.702434	0.664208	0.909993	1.11902	0.843044	0.667303	1.04923	0.471612	1.17723	0.41884	0.775716
TCGA-A8-A090-01	0.35542	0.504375	0.516587	0.479956	0.501389	0.673773	0.180522	0.629394	0.78858	0.871402	0.992813	0.706294	0.735771	0.87464	1.16316	0.131687	0.904488	1.03538	0.228041	0.837648	0.430999	0.769029	0.643167	0.953026	0.162404	0.419414	0.618965	0.32273	0.56351	0.442093	0.343585	0.573684	0.81458	0.166639	0.459286	0.857517	0.997281	0.986891	0.68803	0.614568	0.860195	1.16556	0.200603	0.631367	1.11819	0.568934	1.02063	0.566181	0.821343
TCGA-A8-A091-01	0.474259	0.436448	0.518605	0.562835	0.482859	0.732809	0.609913	0.586648	0.71202	0.937839	0.914182	0.732721	0.768933	0.946974	1.0449	0.776959	0.922685	1.05616	0.25432	0.895729	0.453927	0.780055	0.793447	0.882256	0.479151	0.388259	0.537386	0.411469	0.624509	0.323056	0.445435	0.56136	0.809383	0.389195	0.416607	0.997288	1.12906	1.18559	0.690009	0.811492	1.07362	1.20984	0.809977	0.76339	1.27664	0.67477	0.958794	0.465218	0.830488
TCGA-A8-A092-01	0.543671	0.37778	0.430044	0.45131	0.413138	0.924715	0.0166984	0.59976	0.649716	0.87432	1.0031	0.516116	0.718609	0.767123	1.05602	0.016616	0.885895	1.11951	0.514263	0.697501	0.312837	0.74618	0.602184	0.947508	0.0166825	0.409091	0.411543	0.395866	0.487304	0.451818	0.390079	0.732805	1.02648	0.0166793	0.40189	0.926699	1.05221	0.969143	0.437931	0.421324	0.739951	1.0628	0.0166882	0.593134	1.06215	0.570536	1.0287	0.418997	0.672001
TCGA-A8-A093-01	0.363423	0.609756	0.180322	0.424814	0.452812	0.636752	0.210903	0.30453	0.799213	0.882188	1.2924	0.347268	0.848328	0.976202	1.01558	0.428965	0.528605	1.43312	0.448461	0.648953	0.148373	0.50059	0.452886	0.524762	0.209799	0.0826776	0.450659	0.274079	0.870933	0.811943	0.617106	0.926569	0.665812	0.227572	0.218182	1.14791	1.05668	1.14928	0.546888	0.585368	0.938994	0.935644	0.67589	0.361793	1.18215	0.534511	1.1945	0.196683	0.512167
TCGA-A8-A094-01	0.508411	0.669105	0.77704	0.740446	0.699212	0.844579	0.104494	0.849995	0.934655	0.97891	0.898398	0.795913	0.857422	0.814226	0.987601	0.104432	1.06129	1.00232	0.492994	0.989952	0.799274	1.01376	0.720229	1.15917	0.10448	0.780169	1.00093	0.567463	0.789102	0.698077	0.784938	0.690851	1.05195	0.104495	0.789217	1.11409	1.03125	0.860101	0.741536	0.664827	0.768727	1.00247	0.104508	0.697545	0.994697	0.828728	1.00324	0.830854	1.06122
TCGA-A8-A095-01	0.534668	0.487152	0.54517	0.715086	0.577365	0.779192	0.0345601	0.610821	0.753956	1.00179	1.09372	0.720774	0.94119	0.929407	1.02954	0.034558	0.906821	1.16598	0.349996	0.841402	0.575509	0.86017	0.804865	0.909396	0.03456	0.493943	0.58559	0.538393	0.818755	0.4581	0.714785	0.74361	0.944503	0.0345596	0.527746	1.11774	1.05672	1.03928	0.686265	0.834446	0.980982	1.10867	0.0345596	0.616961	1.20431	0.660704	1.03714	0.488144	0.851253
TCGA-A8-A096-01	0.578011	0.759867	0.732807	0.701154	0.604156	0.853407	0.241061	0.803059	0.874151	1.05771	1.01383	0.89608	0.876657	0.913818	1.23502	0.160486	1.07951	1.06766	0.303062	0.942203	0.700601	0.878543	0.770918	1.01268	0.207995	0.704872	0.83074	0.4824	0.798486	0.65792	0.73938	0.729467	1.08059	0.223848	0.677563	0.999067	1.03483	0.998517	0.856131	0.65097	0.915413	1.16681	0.269052	0.672855	1.0796	0.490543	1.08858	0.736534	0.902366
TCGA-A8-A097-01	0.401248	0.486831	0.507209	0.546773	0.497159	0.711468	0.0380542	0.590374	0.655333	1.00165	1.20664	0.644979	0.778995	0.923227	1.12515	0.03797	0.87902	1.27834	0.308927	0.790362	0.426889	0.772464	0.680297	0.907959	0.038035	0.457799	0.607302	0.381679	0.674629	0.432942	0.439114	0.65658	0.844864	0.0380562	0.43995	0.94028	1.08621	1.00656	0.743479	0.772133	0.935538	1.05767	0.0380854	0.616914	1.0932	0.588839	1.07462	0.502653	0.782752
TCGA-A8-A099-01	0.602227	0.559812	0.352634	0.607602	0.525939	0.886834	0.034334	0.564024	0.948075	0.912668	0.979278	0.57984	0.818469	0.883816	1.03391	0.0343244	0.834959	1.12389	0.321877	0.321711	0.290342	0.7323	0.514836	0.743044	0.0343341	0.223244	0.1762	0.418901	0.66869	0.452395	0.536437	0.647398	1.02193	0.0343208	0.449158	1.10524	1.03316	1.10759	0.651984	0.659424	0.930134	1.09226	0.034355	0.592226	1.19313	0.518214	0.970206	0.22551	0.737506
TCGA-A8-A09A-01	0.472143	0.486899	0.634866	0.692859	0.510743	0.704997	0.0134655	0.687938	0.793758	0.994591	1.09052	0.831902	0.91855	0.980196	1.04181	0.0134639	0.982677	1.21646	0.442037	0.996406	0.630608	0.810223	0.748539	0.838086	0.0134652	0.603582	0.863426	0.451655	0.873567	0.551748	0.689961	0.659928	0.863254	0.0134652	0.609393	1.15169	1.05208	1.06857	0.771388	0.84312	1.0256	1.10951	0.0134649	0.771344	1.21457	0.557867	0.963516	0.618687	0.801466
TCGA-A8-A09B-01	0.567317	0.605032	0.369104	0.559289	0.478687	0.716367	0.0119409	0.379824	0.910114	0.814332	1.09838	0.593972	0.836794	0.974236	1.00269	0.0119315	0.637906	1.20202	0.202321	0.718317	0.330847	0.510626	0.707214	0.523774	0.0119429	0.278332	0.415519	0.385019	0.668795	0.353262	0.485863	0.701675	0.90552	0.0119386	0.310871	1.00294	0.966754	1.14097	0.521939	0.721954	1.0389	1.04266	0.107404	0.110291	1.2601	0.502181	1.13399	0.389917	0.680638
TCGA-A8-A09C-01	0.251094	0.389169	0.401754	0.415349	0.382733	0.545574	0.401754	0.476747	0.540849	0.71663	1.09864	0.57732	0.753247	0.990646	1.01438	0.57732	0.726002	1.21259	0.0219633	0.911137	0.220344	0.730362	0.612158	0.730362	0.199652	0.226598	0.579115	0.233941	0.644997	0.106023	0.532013	0.696727	0.702329	0.106023	0.407904	0.952098	0.848652	1.13128	0.835286	0.688875	1.07413	1.05801	0.835286	0.484256	1.25016	0.375512	1.08976	0.219169	0.680317
TCGA-A8-A09D-01	0.522717	0.348069	0.511845	0.397711	0.326025	0.525714	0.022849	0.644581	0.446161	0.735832	1.05552	0.57274	0.845687	0.982508	1.11899	0.021354	0.738364	1.14104	0.134515	0.745282	0.357575	0.575877	0.673401	0.62768	0.023334	0.330175	0.538197	0.451096	0.749104	0.411876	0.602051	0.689592	1.02549	0.0218215	0.462586	0.931122	0.797318	1.11841	0.495269	0.980287	0.962177	1.17301	0.313965	0.37625	1.25202	0.443514	1.05879	0.442953	0.872324
TCGA-A8-A09E-01	0.414387	0.449424	0.264097	0.451272	0.498884	0.700765	0.0198095	0.39635	0.916622	0.749835	0.848676	0.392172	0.613453	0.87027	0.932664	0.0198031	0.666815	1.08645	0.074168	0.518704	0.205954	0.825506	0.634499	0.880688	0.0198096	0.16992	0.182505	0.335673	0.677046	0.503927	0.455177	0.865285	0.833217	0.0198044	0.293901	1.13664	0.947127	1.12834	0.364647	0.587793	1.03182	1.06765	0.0198097	0.444803	1.30566	0.59938	1.00594	0.23223	0.669594
TCGA-A8-A09G-01	0.603687	0.438758	0.80401	0.805076	0.470683	0.867146	0.108527	0.936966	0.662211	1.04558	0.88711	0.849872	0.84217	0.815477	0.956207	0.108527	1.14659	0.972577	0.429013	1.06453	0.8359	1.03548	0.824182	1.13022	0.108527	0.779768	0.890038	0.635387	0.775189	0.709162	0.808713	0.670993	0.994088	0.108527	0.854381	1.05934	1.11564	0.954357	0.854278	0.890132	0.838325	1.11528	0.108527	0.906569	1.1169	0.865576	0.93171	0.787627	1.01646
TCGA-A8-A09I-01	0.481608	0.310282	0.62123	0.710138	0.236988	0.705427	0.451924	0.787584	0.548027	0.900298	0.920111	0.737145	0.881965	0.765042	1.06597	0.264575	0.903983	1.05048	0.320462	0.905157	0.662938	0.85867	0.625371	0.894902	0.43106	0.628633	0.742242	0.413988	0.786928	0.694993	0.746182	0.707752	1.06148	0.401645	0.744939	1.12312	1.10021	0.850931	0.683985	0.666908	0.767989	1.01674	0.231571	0.251647	0.972922	0.610607	1.02639	0.826488	1.06333
TCGA-A8-A09K-01	0.832064	0.399401	1.00944	0.871975	0.543798	0.949091	0.0634337	1.08073	0.971235	0.926353	0.535542	0.996489	0.616537	0.636806	0.712377	0.063434	1.15642	0.736053	0.879881	0.989988	1.1176	1.15431	0.771971	1.15409	0.0634337	1.09873	1.15131	0.845198	0.817564	0.900241	0.84382	0.722055	1.0982	0.0634339	0.987714	1.21074	1.05211	0.749616	0.911828	0.63158	0.716062	0.918936	0.0470156	0.0438957	1.01098	1.04091	0.685476	1.02238	1.01921
TCGA-A8-A09M-01	0.562971	0.638791	0.836054	0.738812	0.586582	0.875398	0.073003	0.979795	0.986381	0.989029	0.805621	0.948152	0.74461	0.720837	0.868457	0.0730013	1.11707	0.895808	0.48405	1.06819	0.903251	1.00057	0.803494	1.18537	0.0730025	0.978144	0.885146	0.60651	0.698543	0.676638	0.670712	0.508211	0.959169	0.0730036	0.82802	1.15303	1.15281	0.863378	0.805849	0.595154	0.76869	1.04365	0.0730048	0.844139	0.99117	0.920256	1.05577	0.949544	0.952426
TCGA-A8-A09N-01	0.563332	0.609501	0.633935	0.479545	0.536504	0.779289	0.0939041	0.652867	0.883055	0.828273	1.06256	0.767872	0.698925	0.877352	1.00573	0.0937047	0.946483	1.1167	0.574247	1.00702	0.607298	0.626394	0.792696	0.79169	0.093856	0.420696	0.685586	0.382412	0.637201	0.383943	0.326568	0.442069	0.847512	0.0938117	0.363815	0.96639	1.06734	1.10409	0.641871	0.495867	0.946948	1.06655	0.0938629	0.604524	1.18885	0.490596	1.08063	0.609331	0.663669
TCGA-A8-A09Q-01	0.687605	0.496647	0.676292	0.796672	0.485756	0.93756	0.0280629	0.925088	0.767232	1.01575	0.996497	0.764797	0.812191	0.762807	1.01921	0.0280626	1.09213	0.973003	0.408816	1.03056	0.637957	1.03732	0.742155	1.14952	0.0280629	0.731648	0.791843	0.668851	0.792094	0.523564	0.734799	0.597243	1.065	0.0280629	0.7258	1.11009	1.13272	0.943721	0.72143	0.691537	0.741774	1.06977	0.0280632	0.850145	1.05025	0.910544	1.0517	0.662697	0.983487
TCGA-A8-A09R-01	0.505355	0.625512	0.62558	0.526363	0.505443	0.698183	0.0380326	0.697182	0.71475	1.02394	1.11297	0.700146	0.804632	0.844246	1.18338	0.0364402	1.02976	1.23213	0.342463	0.797333	0.598686	0.711318	0.662331	0.905966	0.0377493	0.636699	0.695251	0.450692	0.761768	0.516198	0.413	0.616121	0.845264	0.0382716	0.506039	0.949046	0.968288	0.979732	0.734334	0.606868	0.78442	0.983591	0.0384782	0.510754	1.04237	0.586051	1.16729	0.701017	0.80903
TCGA-A8-A09T-01	0.731914	0.71054	0.329556	0.358886	0.353437	0.775312	0.379097	0.385302	0.694494	0.866315	1.08053	0.47515	0.550906	0.816559	1.0829	0.544448	0.428455	1.16877	0.231352	0.408527	0.199882	0.424257	0.3527	0.391943	0.194463	0.190961	0.215609	0.418151	0.636043	0.421386	0.346963	0.55756	1.12938	0.445423	0.420827	0.729231	0.815799	0.997258	0.630101	0.416389	0.813727	1.0044	0.70661	0.435812	1.04022	0.669995	1.27086	0.376847	0.551471
TCGA-A8-A09V-01	0.707239	0.589481	0.255718	0.584102	0.54487	0.875851	0.223718	0.363017	0.81088	1.02185	1.19793	0.552026	0.79311	1.01478	1.19561	0.415561	0.664259	1.29952	0.0154116	0.015405	0.29647	0.470368	0.0154178	0.470368	0.217096	0.102173	0.0154015	0.552292	0.649821	0.35555	0.466145	0.590832	0.863951	0.281288	0.249154	0.927625	1.11244	1.19505	0.966718	0.81376	0.956299	1.02322	0.87188	0.57447	1.21972	0.775442	1.07438	0.243843	0.733129
TCGA-A8-A09W-01	0.611034	0.54884	0.519102	0.506856	0.482682	0.784112	0.0176004	0.570052	0.629862	0.880516	1.03222	0.594769	0.740442	0.917063	1.02278	0.0175921	0.870525	1.10499	0.224453	0.825524	0.60055	0.638774	0.795086	0.855715	0.0175989	0.406683	0.493601	0.420363	0.577733	0.458687	0.558096	0.644889	1.09842	0.0175971	0.411354	0.953579	1.02717	1.09738	0.603728	0.797114	1.07452	1.12935	0.0175974	0.749021	1.16311	0.500807	1.03754	0.490378	0.840258
TCGA-A8-A09X-01	0.519223	0.409194	0.859704	0.769609	0.459384	0.839575	0.0425316	0.912858	0.626316	1.02636	0.850322	0.918379	0.801333	0.822796	0.983794	0.0425096	1.16392	0.977426	0.522058	1.1519	0.963479	1.0614	0.882196	1.1956	0.0425214	0.916954	0.992806	0.54853	1.01987	0.862437	0.795524	0.832949	1.05243	0.0425321	0.879796	1.25374	1.05171	0.903269	0.861163	0.765058	0.865917	1.04957	0.0425244	0.845361	1.01763	0.731593	1.04124	0.940876	1.07045
TCGA-A8-A09Z-01	0.543772	0.510718	0.879552	0.465655	0.467454	0.845401	0.48296	0.979309	0.831485	0.835552	0.645806	0.875392	0.614047	0.741182	0.874193	0.404066	1.07734	0.887025	0.64395	0.975008	0.991263	0.704119	0.961992	1.08213	0.455794	0.930661	0.947736	0.386076	0.504871	0.730353	0.485593	0.564417	1.14445	0.438503	0.628005	0.914366	0.85454	0.931935	0.742455	0.467457	0.806779	0.892788	0.431405	0.671429	1.12418	0.410266	1.00781	1.02013	0.73718
TCGA-A8-A0A1-01	0.525642	0.698926	0.693546	0.744256	0.606707	0.837677	0.823971	0.837895	0.952563	0.982489	1.07751	0.753397	0.905791	0.866524	1.06057	0.942291	1.10689	1.06322	0.773285	0.98221	0.676563	0.992809	0.767539	1.11275	0.764153	0.683531	0.797095	0.430724	0.830556	0.632899	0.768309	0.734419	1.11808	0.723595	0.821148	1.06829	0.967458	0.960122	0.820543	0.868552	0.832381	1.08513	0.884024	0.744682	1.06526	0.441678	1.12639	0.719688	1.00457
TCGA-A8-A0A2-01	0.382345	0.450292	0.619171	0.543913	0.441366	0.71814	0.0199654	0.662373	0.626906	0.97886	1.08229	0.775099	0.642753	0.905827	1.10912	0.019963	1.05309	1.14472	0.307433	0.95751	0.574652	0.730131	0.809273	0.956518	0.0199648	0.479636	0.710993	0.407068	0.648709	0.445409	0.420028	0.515836	0.763622	0.0199659	0.490438	0.892956	1.06516	1.09049	0.895943	0.592379	0.966842	1.14981	0.0199669	0.809496	1.13882	0.77309	1.13398	0.654643	0.697653
TCGA-A8-A0A4-01	0.586567	0.43037	0.480065	0.54332	0.406201	0.636455	0.0753505	0.537227	0.595222	0.956809	0.991146	0.650199	0.823888	0.940709	1.0087	0.0753497	0.78908	1.16388	0.176138	0.70836	0.46579	0.585606	0.612734	0.683396	0.0753505	0.265519	0.519482	0.48049	0.679434	0.431874	0.614561	0.672581	0.870488	0.0753501	0.397435	1.12343	0.976247	1.1215	0.615117	1.05502	1.0148	1.0864	0.0753503	0.57414	1.34301	0.544304	0.894866	0.423268	0.773036
TCGA-A8-A0A6-01	0.702734	0.504261	0.851566	0.884935	0.505311	0.861927	0.191984	0.945013	0.790751	1.06925	0.857534	0.981033	0.865385	0.832528	0.896202	0.190149	1.11045	0.982788	0.776328	1.05588	1.024	1.11039	0.922008	1.15883	0.187786	1.01885	1.05352	0.721708	0.78982	0.871248	0.950086	0.769534	1.08364	0.195182	0.889991	1.09956	1.1499	0.904608	0.983006	0.914166	0.907967	1.06622	0.273013	0.319653	1.07932	0.870678	0.850294	0.878901	0.999415
TCGA-A8-A0A7-01	1.01245	0.651121	1.10562	0.962902	0.566244	0.992258	0.361389	1.18472	0.880451	1.19246	0.910262	1.11638	0.887906	0.669259	0.932781	0.285958	1.29134	0.992061	0.986479	1.08936	1.29391	1.18546	0.84068	1.21852	0.30908	1.18259	1.13487	1.05814	0.903769	1.06077	0.921344	0.807234	1.1161	0.393923	0.88082	1.12546	1.12503	0.781275	0.983118	0.702057	0.749206	0.97255	0.419639	0.714957	0.878478	1.182	1.03599	1.10495	1.03578
TCGA-A8-A0A9-01	0.591532	0.609747	0.50159	0.509568	0.480012	0.737064	0.0103789	0.590196	0.780296	0.872435	1.07603	0.698203	0.778339	0.823819	1.11915	0.0103749	0.95314	1.17635	0.269496	0.890249	0.638865	0.803868	0.771813	0.986919	0.0103786	0.522597	0.588707	0.468039	0.599421	0.498978	0.465922	0.651293	0.830064	0.0103793	0.393345	0.891042	0.965284	0.988387	0.640907	0.458089	0.876214	1.01977	0.0103831	0.527855	1.04045	0.874284	1.08129	0.510702	0.715841
TCGA-A8-A0AB-01	0.718116	0.468227	0.264561	0.376243	0.471142	0.728876	0.262616	0.274186	0.772651	0.967864	1.16476	0.354477	0.677987	0.945648	1.00583	0.34094	0.354129	1.30685	0.170606	0.436421	0.0890984	0.257857	0.428285	0.237061	0.089098	0.0890969	0.26577	0.467297	0.53126	0.253326	0.225735	0.543679	0.769122	0.251059	0.255823	1.03615	1.23501	1.13677	0.399764	0.554247	0.965439	1.01063	0.393349	0.303751	1.32048	0.66769	1.04687	0.289058	0.46131
TCGA-A8-A0AD-01	0.422235	0.479598	0.277352	0.315637	0.417808	0.797925	0.277352	0.305109	0.61007	0.812778	1.19667	0.329709	0.600913	0.920617	1.2533	0.329709	0.598772	1.29399	0.0126384	0.01906	0.307302	0.795202	0.0192854	0.795219	0.270286	0.27874	0.0190335	0.268526	0.412043	0.25545	0.375943	0.48249	0.800827	0.25545	0.178987	0.600282	0.930339	1.03769	0.83346	0.398861	0.931178	1.05868	0.833458	0.374944	1.11334	0.541316	1.25857	0.239055	0.543743
TCGA-AC-A23C-01	0.490519	0.566006	0.712902	0.68774	0.581425	0.821975	0.0333825	0.808683	0.772789	1.05073	1.0276	0.863683	0.82129	0.856357	1.05038	0.033365	1.09114	1.12226	0.498839	1.12715	0.822169	0.904441	0.907245	1.09311	0.0333774	0.716201	0.928677	0.534308	0.825322	0.65765	0.631943	0.634367	0.880185	0.0333912	0.68181	1.01627	1.0716	1.00519	0.857484	0.744543	0.910082	1.10709	0.0333905	0.721224	1.1081	0.767954	1.08205	0.731782	0.861915
TCGA-AC-A23E-01	0.419495	0.513099	0.292317	0.318567	0.308691	0.532548	0.283628	0.366052	0.508603	0.785052	1.27388	0.494795	0.72402	0.991643	1.22438	0.435419	0.503823	1.32742	0.00742486	0.691892	0.323266	0.840554	0.532277	0.840558	0.283628	0.0585285	0.420721	0.32549	0.498903	0.329837	0.211657	0.658356	0.671291	0.299022	0.197532	0.604065	0.833496	1.06689	1.21785	0.604583	0.895973	1.1179	1.17083	0.376286	1.1073	0.816293	1.16641	0.21714	0.574138
TCGA-AC-A23G-01	0.522755	0.76535	0.503364	0.607861	0.573207	0.682777	0.0689036	0.472208	0.711509	0.960546	1.32468	0.595286	0.896699	1.06011	1.12843	0.0334667	0.800392	1.20938	0.132599	0.694627	0.436977	0.646063	0.71727	0.720127	0.064707	0.313022	0.504796	0.399082	0.882543	0.451048	0.638336	0.805258	0.817354	0.054526	0.39551	0.836807	0.976346	1.25192	0.603512	0.80332	1.14446	1.13079	0.0466442	0.53377	1.25725	0.454612	1.185	0.430524	0.770672
TCGA-AC-A23H-01	0.307107	0.408656	0.239668	0.27976	0.394302	0.491136	0.0142812	0.300361	0.671243	0.724959	1.18253	0.362157	0.658227	0.980344	1.11917	0.0142801	0.617609	1.28933	0.30402	0.430034	0.245065	0.519732	0.471112	0.66514	0.0142812	0.211754	0.245806	0.249201	0.661596	0.613714	0.202865	0.798013	0.735636	0.0142806	0.245546	0.941609	0.842838	1.04567	0.527197	0.609237	0.879592	1.06274	0.0142827	0.428307	1.17333	0.430936	1.07665	0.227138	0.610299
TCGA-AC-A2B8-01	0.449217	0.772986	0.643272	0.701571	0.64595	0.8108	0.0217467	0.728172	0.846992	1.03281	1.08614	0.841791	0.942846	0.980335	1.10333	0.0217437	1.01134	1.15427	0.363301	0.93026	0.594421	0.832338	0.879335	0.969281	0.0217457	0.527596	0.767133	0.364981	0.750323	0.539337	0.622503	0.694725	0.857712	0.0217465	0.551016	0.938468	1.05398	1.15396	0.830921	0.966155	1.04986	1.1615	0.0217458	0.786281	1.23822	0.508841	1.0814	0.611905	0.855365
TCGA-AC-A2BK-01	0.599477	0.247618	0.702541	0.285142	0.526807	0.608444	0.690516	0.379123	0.719495	1.11165	0.594062	0.815716	0.703808	0.693625	0.871968	0.794325	0.481098	0.998247	0.174442	0.174453	0.282824	0.640579	0.174564	0.640581	0.273038	0.065223	0.174382	0.427441	0.509557	0.204189	0.198428	0.476811	0.696915	0.202942	0.343507	1.29834	1.19694	0.77095	0.337864	0.328651	0.870309	0.991886	0.331757	0.381267	1.41021	0.738561	0.765079	0.475363	0.502652
TCGA-AC-A2BM-01	0.620683	0.712347	0.750807	0.746364	0.597996	0.826455	0.0217965	0.955717	1.01382	1.04244	0.859698	0.803005	0.874551	0.797183	0.988918	0.021795	1.19415	0.994446	0.485341	0.953021	0.691545	1.04527	0.70075	1.11652	0.0217961	0.847599	0.810346	0.64195	0.777366	0.616206	0.617859	0.63896	0.9044	0.0217971	0.798796	1.18035	1.1099	0.916897	0.792977	0.574142	0.82517	1.03618	0.0217989	0.88345	1.08247	0.840546	0.968023	0.696937	0.873506
TCGA-AC-A2FB-01	0.889095	0.491181	0.97026	0.9167	0.551079	0.872795	0.0368753	1.06405	0.825996	1.10143	0.818679	1.03259	0.905398	0.796809	0.905154	0.0368753	1.20106	0.996511	0.934468	0.898201	1.0688	1.10326	0.950548	1.09411	0.0368753	1.05458	1.00269	0.869614	0.784412	0.984685	1.01834	0.834965	1.08447	0.0368753	1.03693	1.08584	1.21545	0.871488	1.06592	0.987739	0.958869	1.0758	0.0921907	0.137852	1.10155	0.945182	0.8254	0.982755	1.0351
TCGA-AC-A2FE-01	0.347499	0.248671	0.745167	0.708031	0.371235	0.69351	0.0248827	0.750611	0.39854	1.12549	0.981329	1.01409	0.946734	0.860821	0.957086	0.0248438	1.2487	1.03403	0.395889	1.03053	1.07023	1.11169	0.863509	1.16975	0.0248563	0.973753	1.06048	0.349466	0.983141	0.940406	0.939917	0.887367	1.02349	0.0248679	0.840626	1.14478	1.06195	1.07395	1.01138	0.929365	0.978367	1.0976	0.0248648	0.909436	1.1481	0.492509	1.04192	0.909971	1.01521
TCGA-AC-A2FF-01	0.772871	0.568287	0.704728	0.873396	0.483503	0.776215	0.0523205	0.786934	0.761195	1.07434	1.10575	0.887393	1.02537	1.02806	1.03105	0.0523161	1.08263	1.16922	0.55945	1.07597	0.70969	0.938517	0.816697	0.950455	0.0523198	0.642956	0.93511	0.740485	0.954315	0.65211	0.880707	0.85789	0.97909	0.0523193	0.713452	1.07772	1.11152	1.16623	0.865785	1.04669	1.07996	1.12604	0.0833397	0.110505	1.23494	0.853864	1.01948	0.678625	0.873272
TCGA-AC-A2FG-01	0.518118	0.734685	0.489377	0.682482	0.576391	0.691111	0.0237181	0.494535	1.03761	0.93638	0.94541	0.638788	0.939391	0.961401	0.996718	0.0233723	0.682272	1.20336	0.255604	0.93284	0.408746	0.609083	0.669857	0.618076	0.023868	0.354759	0.615078	0.481807	0.755663	0.321082	0.654964	0.690543	0.860283	0.0234835	0.352601	1.07908	0.935536	1.16857	0.559853	0.982153	1.04328	1.09332	0.107671	0.120231	1.35712	0.667147	0.885849	0.363375	0.766376
TCGA-AC-A2FK-01	0.606343	0.521579	0.61875	0.762517	0.436239	0.761317	0.0166344	0.655706	0.724475	1.04666	0.934483	0.751111	0.90452	0.939931	0.980108	0.0166346	0.966597	1.19238	0.388573	0.989154	0.678527	0.829689	0.872934	0.86718	0.0166343	0.476781	0.878391	0.578802	0.740625	0.524333	0.757784	0.726776	0.869607	0.0166341	0.483923	1.10331	1.00285	1.12123	0.76665	1.01625	1.02875	1.06722	0.0166347	0.686892	1.29223	0.706452	0.877104	0.573318	0.842012
TCGA-AC-A2FM-01	0.623521	0.493414	0.3791	0.570925	0.566405	0.769403	0.100625	0.353634	0.946166	0.764892	0.809795	0.537944	0.690818	0.919122	0.948859	0.100621	0.626418	1.02847	0.155983	0.818043	0.27495	0.454121	0.76321	0.454015	0.100629	0.242773	0.417251	0.495364	0.715381	0.309685	0.481336	0.668116	0.931143	0.100623	0.35775	0.988866	0.864989	1.23263	0.400283	0.66212	1.16198	1.11112	0.179787	0.234034	1.40049	0.493104	0.857837	0.344905	0.584585
TCGA-AC-A2FO-01	0.907031	0.547532	0.779315	0.881823	0.500323	0.853597	0.0482959	0.839838	0.780876	1.08056	0.915973	0.943848	0.999943	0.901115	0.975988	0.0482948	1.15239	1.06958	0.686645	1.01328	0.771592	0.927582	0.835986	0.934487	0.0482959	0.706449	0.864776	0.851727	0.921314	0.723682	0.926098	0.810518	1.03275	0.0482957	0.801884	1.12779	1.19959	1.0959	0.916141	1.07602	1.06185	1.13166	0.193228	0.291201	1.2159	0.936506	0.944492	0.738612	0.948146
TCGA-AC-A2QH-01	0.277294	0.33646	0.198066	0.366594	0.46573	0.50961	0.195293	0.45183	0.365247	1.00966	1.37035	0.466643	0.75314	0.958501	1.07685	0.413391	0.502689	1.50335	0.274716	0.13292	0.21832	0.749256	0.200882	0.76007	0.187802	0.0597481	0.083119	0.264218	0.94613	0.251255	0.4703	0.660061	0.725111	0.239194	0.471462	0.924053	0.675127	1.08361	0.196119	0.524081	0.796155	0.893217	0.187772	0.365595	1.30572	0.459939	1.03435	0.184584	0.538285
TCGA-AC-A2QI-01	0.463626	0.483589	0.652936	0.659392	0.502041	0.762484	0.711159	0.677301	0.669965	1.01247	1.09984	0.767887	0.831415	0.992672	1.09283	0.922505	1.03882	1.13785	0.416865	0.931596	0.7346	0.83154	0.866827	0.969936	0.807006	0.555551	0.762747	0.437353	0.756602	0.602651	0.595734	0.75367	0.88189	0.596694	0.507604	0.991158	1.04091	1.184	0.821468	0.94147	1.03701	1.15447	0.84142	0.697801	1.24509	0.614815	1.11508	0.605853	0.805843
TCGA-AC-A2QJ-01	0.514863	0.65289	0.607546	0.882113	0.674032	0.828421	0.630089	0.763258	1.1676	0.62417	1.20212	0.493088	1.05811	0.869195	1.26356	0.481609	0.785613	1.15236	0.407636	0.682481	0.362811	0.743726	0.595586	0.709563	0.494694	0.277593	0.557698	0.291515	1.11771	0.47309	1.03366	0.697264	1.34417	0.507885	0.557043	1.14775	0.688729	0.933777	0.485548	0.782646	0.643511	1.12585	0.466342	0.548672	1.09514	0.75772	1.19297	0.516775	1.06693
TCGA-AC-A3BB-01	0.774029	0.571448	0.865277	0.921373	0.576113	0.885115	0.297395	0.87048	0.756995	1.11552	1.0566	0.944745	1.01982	0.909199	0.971144	0.173595	1.16765	1.11465	0.621947	1.01978	0.875161	1.01199	0.801266	0.999737	0.266389	0.639325	0.886297	0.755565	1.00748	0.782141	0.962479	0.871386	0.993817	0.262926	0.666987	1.18874	1.20431	1.14435	0.925804	1.05564	1.05805	1.07079	0.247528	0.746489	1.18571	0.883248	1.0453	0.78038	0.982396
TCGA-AC-A3EH-01	0.271767	0.184416	0.409863	0.258988	0.265029	0.459078	0.0161888	0.373326	0.258916	0.622264	1.14183	0.480087	0.665851	0.937854	1.0889	0.0151495	0.782402	1.28915	0.322631	0.646036	0.45022	0.449244	0.754409	0.735689	0.0160348	0.23457	0.389052	0.290851	0.483292	0.756421	0.216786	0.841388	0.558439	0.0158409	0.326994	0.641028	0.752819	1.16515	0.719983	0.521339	1.00845	1.13835	0.0161051	0.593245	1.25827	0.330385	1.18261	0.425928	0.561607
TCGA-AC-A3HN-01	0.544228	0.520205	0.655951	0.731093	0.561153	0.812251	0.118567	0.703459	0.696416	1.03072	1.1764	0.786804	0.970474	1.0713	1.15548	0.0780254	1.02002	1.19987	0.394056	0.884983	0.608139	0.795881	0.819335	0.877331	0.10831	0.481349	0.764894	0.529657	0.873362	0.609241	0.77494	0.872897	1.00077	0.108103	0.555803	1.0215	1.02978	1.17573	0.798767	0.934722	1.12924	1.16293	0.0971121	0.697661	1.25657	0.693918	1.08989	0.622959	0.859152
TCGA-AC-A3OD-01	0.621997	0.390418	0.81698	0.765219	0.414667	0.737343	0.0590125	0.925126	0.685185	1.04341	0.833186	0.961633	0.927284	0.798387	0.956285	0.0590086	1.10051	1.00373	0.641177	0.929427	0.902833	0.976258	0.815895	1.02837	0.0590113	0.863146	0.932643	0.622339	0.851842	0.874826	0.984408	0.797127	1.07978	0.059012	0.947633	1.18114	1.12154	0.975672	0.949239	1.01334	0.916157	1.10945	0.19237	0.249272	1.19927	0.758247	0.912482	0.911638	1.09445
TCGA-AC-A3QP-01	0.506983	0.721951	0.580546	0.653198	0.603183	0.812972	0.0152435	0.509891	0.820304	0.91623	1.08119	0.660286	0.729853	0.83633	1.08364	0.0152332	0.798197	1.14052	0.257209	0.995326	0.544563	0.710968	0.804959	0.825292	0.015242	0.261534	0.484797	0.456003	0.742356	0.476315	0.52896	0.792403	0.954791	0.0152383	0.261715	0.95207	1.13565	1.0823	0.843258	0.687569	0.921028	1.15336	0.0152461	0.4409	1.12199	0.837574	1.16667	0.504152	0.838315
TCGA-AC-A3QQ-01	0.540626	0.398566	0.679881	0.591447	0.428108	0.793596	0.0462156	0.693968	0.618618	0.873235	0.89814	0.734197	0.762459	0.727189	0.935198	0.0274873	0.924093	1.04843	0.323474	1.01455	0.744722	0.765555	0.75211	0.896681	0.0435202	0.441889	0.587726	0.498156	0.599952	0.622761	0.430895	1.06752	0.954575	0.0390166	0.300286	1.00013	1.09607	1.07473	0.661031	0.524669	0.840102	1.04952	0.0369993	0.66276	1.1712	0.822949	1.10093	0.652321	0.819598
TCGA-AC-A3TM-01	0.506295	0.698676	0.753539	0.677883	0.585055	0.774525	0.149377	0.733537	1.02893	0.907183	0.995506	0.77646	0.851127	0.712934	0.923831	0.0871697	0.995435	1.11248	0.707567	1.04563	0.813588	0.753219	0.70804	0.816086	0.145872	0.722443	0.630637	0.493833	0.698495	0.631267	0.859583	0.879506	0.844428	0.126866	0.526072	1.12135	1.14715	0.988141	0.699367	0.615938	0.71365	1.01484	0.11884	0.709453	1.141	0.790964	1.00262	0.678253	0.803802
TCGA-AC-A3TN-01	0.255946	0.457982	0.461108	0.31196	0.415193	0.528409	0.0149861	0.357619	0.507689	0.690927	1.15953	0.56908	0.692829	0.997956	1.00157	0.0149466	0.697709	1.19997	0.370736	0.842307	0.385248	0.344862	0.933123	0.425784	0.0150016	0.332007	0.272573	0.193665	0.465927	0.359554	0.291082	0.729499	0.626262	0.0149615	0.230901	0.776701	0.920515	1.18068	0.43045	0.530786	1.02391	1.05124	0.0149539	0.406731	1.24365	0.395196	1.10769	0.3523	0.543404
TCGA-AC-A3W5-01	0.471917	0.429597	0.705468	0.6559	0.530183	0.720396	0.360738	0.750294	0.564747	1.10084	1.1453	0.85468	0.960217	0.949057	1.08571	0.172784	1.13499	1.14125	0.394965	0.834455	0.751571	0.817511	0.784309	0.936807	0.320015	0.714171	0.787572	0.480864	0.941205	0.732414	0.757914	0.896686	0.933055	0.330956	0.707739	1.05968	1.0797	1.10762	0.879275	0.89105	0.985417	1.14015	0.338142	0.705627	1.16598	0.61296	1.15108	0.723607	0.930156
TCGA-AC-A3W6-01	0.343498	0.611919	0.662473	0.700048	0.417197	0.664193	0.333198	0.797317	0.905633	1.09516	1.19445	0.963734	0.955635	1.04319	1.08292	0.122252	1.14064	1.15505	0.340469	0.941839	0.833177	0.890479	0.873719	0.99259	0.287417	0.804177	0.868848	0.266988	0.864598	0.687308	0.651464	0.826888	0.870297	0.266821	0.662075	0.950705	1.04314	1.1909	0.852703	0.86713	1.11256	1.10303	0.335591	0.483066	1.23619	0.348896	1.07404	0.774563	0.903561
TCGA-AC-A3W7-01	0.330421	0.450377	0.460255	0.523461	0.35377	0.573875	0.00652172	0.444122	0.580079	0.972185	1.24461	0.697132	0.831622	1.06147	1.03174	0.00625861	0.803894	1.30351	0.216261	0.880587	0.437516	0.529656	0.690362	0.572978	0.00652817	0.370251	0.639689	0.266395	0.733981	0.422718	0.561403	0.753742	0.715468	0.0064326	0.389524	0.926709	0.988729	1.21929	0.630721	0.741402	1.11222	1.01088	0.0776955	0.106358	1.32086	0.432644	1.08303	0.487032	0.745813
TCGA-AC-A3YI-01	0.262957	0.35268	0.417206	0.425812	0.318898	0.541614	0.0524213	0.461896	0.418542	0.837741	1.2359	0.588301	0.727704	1.0203	1.19379	0.0499157	0.623281	1.28416	0.146073	0.741455	0.453233	0.511196	0.719177	0.614019	0.0524267	0.395556	0.559792	0.275272	0.669567	0.429461	0.403358	0.741807	0.744236	0.0516104	0.364096	0.718921	0.944535	1.24599	0.528765	0.672903	1.16724	1.18871	0.0943765	0.112418	1.25799	0.536139	1.20845	0.450636	0.711625
TCGA-AC-A3YJ-01	0.363168	0.503426	0.576186	0.53085	0.54196	0.646206	0.0239184	0.538523	0.711652	0.799541	0.757091	0.515726	0.732198	0.717128	0.894089	0.023903	0.690668	0.833833	0.610704	1.02377	0.542876	0.706533	0.711952	0.799597	0.0239213	0.242043	0.363706	0.324055	0.62964	0.398579	0.591288	0.641433	0.9925	0.0239041	0.331218	0.976838	0.902288	1.15391	0.675954	0.68574	1.05178	1.08448	0.0239157	0.461631	1.21474	0.663863	0.873501	0.488228	0.84263
TCGA-AC-A4ZE-01	0.601802	0.42166	0.572604	0.541394	0.541286	0.720812	0.0255441	0.605648	0.973949	0.964223	0.6607	0.804479	0.566083	0.835862	0.859321	0.0255421	0.904941	0.922649	0.37974	0.931765	0.560292	0.652117	0.911267	0.778915	0.0255445	0.485154	0.636119	0.434409	0.513234	0.436721	0.468038	0.613327	0.84073	0.0255432	0.418765	0.90295	1.063	1.26303	0.698125	0.973515	1.18176	1.12468	0.0288854	0.0295893	1.41176	0.577221	0.771339	0.546158	0.788562
TCGA-AC-A5EH-01	0.0728307	0.393944	0.423298	0.272056	0.328621	0.368178	0.161547	0.445043	0.449416	0.700826	1.17852	0.524146	0.749	0.876583	1.17857	0.0774235	0.838235	1.2615	0.281304	0.772583	0.488251	0.424659	0.636474	0.809591	0.15103	0.37943	0.477717	0.070575	0.440737	0.556779	0.502008	0.740627	0.575947	0.13447	0.32232	0.558281	0.613225	0.979427	0.788081	0.55128	0.783781	1.0096	0.209241	0.411166	1.04498	0.18763	1.17653	0.503708	0.611165
TCGA-AC-A5XS-01	0.826301	0.642201	0.818896	0.768706	0.615018	0.867702	0.0606595	0.870852	0.844262	1.04837	0.822128	0.848348	0.857365	0.787874	0.99149	0.0606452	1.05333	1.00077	0.494802	0.953695	0.857722	0.852369	0.908145	0.960064	0.0606571	0.772511	0.738379	0.77458	0.835609	0.722101	0.830913	0.705271	1.08384	0.0606556	0.774959	1.04243	1.13514	1.03555	0.817195	0.907086	1.02301	1.15128	0.255039	0.333979	1.11253	0.906041	0.9232	0.80663	0.996121
TCGA-AC-A5XU-01	0.481971	0.686856	0.515388	0.590022	0.554334	0.729256	0.548194	0.549154	0.872579	0.917592	1.06183	0.624721	0.824887	0.98253	0.964311	0.729625	0.783531	1.17343	0.442194	0.785918	0.503819	0.589342	0.622365	0.638581	0.573534	0.473379	0.52849	0.477845	0.739958	0.499701	0.409718	0.819255	0.749302	0.438882	0.430998	1.03445	0.897594	1.17095	0.522817	0.809363	1.09831	1.03849	0.0615097	0.0615037	1.28266	0.674628	0.98287	0.471444	0.590672
TCGA-AC-A62V-01	0.341999	0.30859	0.440639	0.36857	0.468991	0.37649	0.0549411	0.583531	0.881993	0.47616	1.08486	0.343441	0.782776	0.895792	0.999142	0.0141405	0.41781	1.18131	0.194164	0.505293	0.223771	0.250682	0.508683	0.228695	0.0710144	0.204907	0.0859086	0.176398	0.605668	0.265308	0.439611	0.753518	0.957452	0.0168133	0.164361	1.07834	0.653384	1.07849	0.210974	0.645174	0.915559	1.07239	0.014994	0.246676	1.22191	0.241589	1.02803	0.223667	0.665095
TCGA-AC-A62X-01	0.487796	0.468395	0.309384	0.251626	0.609926	0.716427	0.0149785	0.48177	0.958687	0.788057	0.873775	0.555582	0.700533	0.860731	0.947952	0.0149799	0.670376	1.10436	0.477563	0.723892	0.289674	0.396077	0.608553	0.745629	0.014978	0.262858	0.997907	0.418472	0.731276	0.259945	0.294864	0.884334	0.919173	0.0149803	0.220921	1.20405	0.741721	1.03965	0.335115	0.325646	0.992039	0.942383	0.0149797	0.452953	1.33428	0.822869	0.819285	0.328648	0.508756
TCGA-AC-A62Y-01	0.598967	0.48551	0.55315	0.546582	0.593178	0.785484	0.5492	0.60793	0.820341	0.799004	0.910381	0.600649	0.744556	0.837516	1.05773	0.564896	0.798036	0.948502	0.578839	0.907367	0.560184	0.757029	0.882863	0.896395	0.577802	0.401412	0.488086	0.540074	0.630218	0.594408	0.654605	0.733237	1.07257	0.503909	0.454447	0.899651	0.978344	1.15937	0.65916	0.737941	1.02981	1.19445	0.610625	0.549379	1.14218	0.678655	1.07462	0.52346	0.858581
TCGA-AC-A6IV-01	0.448042	0.739883	0.739056	0.752181	0.720018	0.790287	0.0182484	0.776825	0.907213	1.04569	1.09787	0.815449	0.92769	1.03921	1.09474	0.0182384	1.06867	1.12786	0.308507	0.952999	0.699858	0.958103	0.868235	1.05334	0.0182457	0.629031	0.818762	0.39268	0.83217	0.665116	0.748613	0.811033	0.948084	0.0182458	0.654409	1.01773	1.03184	1.16104	0.78428	1.07802	1.11829	1.16676	0.0182403	0.827573	1.23147	0.54973	1.03006	0.674225	0.901188
TCGA-AC-A6IW-01	0.841397	0.222146	1.13119	0.937853	0.367184	0.991332	0.031412	1.27012	0.778267	0.823755	0.419948	0.767736	0.789735	0.536822	0.681326	0.0315186	0.995108	0.627479	0.674609	0.569578	1.20588	1.12564	0.732738	1.17788	0.0314126	1.06816	0.995183	0.850695	0.578088	1.0609	1.21954	0.618816	1.32015	0.0314199	1.17852	1.17614	0.977637	0.649481	0.862357	0.803634	0.612508	0.754928	0.031586	0.63767	0.918472	1.00848	0.467066	1.11099	1.27285
TCGA-AC-A6IX-01	0.593673	0.549609	0.611437	0.79597	0.524406	0.804922	0.0535612	0.645453	0.707374	1.04275	1.14032	0.744951	0.976485	1.00547	1.05692	0.0534895	0.913665	1.20119	0.334804	0.830982	0.592834	0.734413	0.754906	0.751886	0.0535711	0.568321	0.666908	0.506821	0.869145	0.519203	0.720852	0.776173	0.912609	0.0535391	0.578033	1.02334	1.08826	1.20133	0.723287	1.10326	1.13441	1.14326	0.167815	0.22042	1.28943	0.70678	1.07358	0.574258	0.893447
TCGA-AC-A6NO-01	0.457982	0.740414	0.46628	0.63942	0.635598	0.709081	0.547992	0.538983	1.02466	0.89254	1.07014	0.532921	0.837658	0.864013	0.985294	0.704838	0.831666	1.15165	0.150413	0.835006	0.435226	0.605618	0.766929	0.639226	0.58905	0.273066	0.416915	0.436978	0.785611	0.388034	0.5602	0.654845	0.78518	0.486305	0.419977	1.12009	0.991334	1.1323	0.628884	0.910713	0.96563	1.04025	0.834651	0.656411	1.25453	0.60886	1.06613	0.370859	0.790646
TCGA-AC-A7VB-01	0.641596	0.538728	0.322768	0.441186	0.539794	0.679327	0.0140416	0.382387	0.983403	0.867162	1.05146	0.521741	0.560358	0.941924	0.802173	0.0140399	0.581302	1.04396	0.393018	0.807771	0.342384	0.542361	0.466667	0.655577	0.0140419	0.406027	0.443807	0.482234	0.479323	0.289042	0.377816	0.505476	0.721465	0.0140426	0.303871	0.900129	1.0181	1.33509	0.429521	0.657176	1.15471	1.03241	0.033254	0.0336858	1.42753	0.655936	0.675016	0.387302	0.601315
TCGA-AC-A7VC-01	0.335141	0.236024	0.609077	0.279881	0.254902	0.423253	0.609087	0.775162	0.216889	0.877011	1.4416	0.371513	0.765937	1.15888	1.10401	0.369861	0.379674	1.39991	0.0803407	0.412223	0.227754	0.261017	0.433389	0.247027	0.227503	0.22445	0.219953	0.228903	0.751458	0.366105	0.544548	0.724219	0.973024	0.366188	0.375515	0.824724	0.621877	1.22364	0.222572	0.584933	1.07102	0.988175	0.221666	0.183284	1.31636	0.25559	0.98765	0.461672	0.541784
TCGA-AC-A8OP-01	0.641485	0.546399	0.504492	0.762631	0.655035	0.834862	0.0322023	0.701101	0.842261	0.999462	1.07869	0.561894	0.839803	1.052	0.966873	0.0321693	1.00971	1.15477	0.243062	0.764475	0.408124	0.793574	0.73772	0.819802	0.0321985	0.328013	0.48466	0.565177	0.785133	0.350092	0.693769	0.755298	0.884456	0.0321852	0.560799	1.12942	1.05325	1.14666	0.615243	0.909523	1.09519	1.03285	0.0321971	0.76832	1.31531	0.718785	0.945024	0.39888	0.854567
TCGA-AC-A8OQ-01	0.759988	0.753553	0.818011	0.805763	0.784722	0.964912	0.026682	0.962005	1.05647	1.12208	0.903941	0.80939	0.796294	0.893232	0.973521	0.0266816	1.17386	0.975372	0.620987	1.01716	0.760279	0.961908	0.903886	1.10046	0.0266819	0.795689	0.90582	0.797841	0.844688	0.672733	0.722092	0.798326	0.96621	0.0266822	0.783885	1.17183	1.14724	1.09419	0.754053	0.883608	1.04424	1.10712	0.0266818	0.9089	1.21192	1.04746	1.00163	0.789609	0.948135
TCGA-AC-A8OR-01	0.530549	0.418047	0.268089	0.390769	0.360591	0.595047	0.286293	0.255492	0.673959	0.718253	0.557272	0.579429	0.631152	0.677674	0.904603	0.521899	0.349741	0.807768	0.409315	0.544106	0.200798	0.476348	0.335809	0.516306	0.254693	0.183975	0.29144	0.295268	0.320254	0.237978	0.321643	0.392482	0.883928	0.2087	0.197024	0.763974	0.855506	0.994156	0.492846	0.381409	0.815705	1.10175	0.593341	0.311276	1.138	0.72988	0.859412	0.344002	0.543368
TCGA-AC-A8OS-01	0.527924	0.451932	0.679682	0.642701	0.469336	0.720143	0.0276978	0.6895	0.576029	1.20027	1.14236	0.880828	0.932454	1.07891	1.05692	0.0276403	1.08006	1.20019	0.445334	0.771434	0.6698	0.68246	0.790727	0.816719	0.0276834	0.498981	0.700146	0.493609	0.825844	0.569587	0.63191	0.70147	0.805507	0.027687	0.54813	1.0046	1.18988	1.17671	0.866535	1.0047	1.11304	1.08854	0.0276616	0.723532	1.25752	0.644773	1.04628	0.648351	0.784642
TCGA-AN-A03X-01	0.772193	0.588696	0.244299	0.402538	0.276847	0.673852	0.230298	0.408112	0.390469	0.774154	1.34322	0.532915	0.654829	0.895968	1.04981	0.186797	0.67106	1.25887	0.737347	0.900425	0.352069	0.711749	0.77367	0.82879	0.238155	0.59371	0.477061	0.376622	0.651185	0.503186	0.242947	0.711653	0.808565	0.21207	0.269767	0.53765	0.872226	0.99153	0.671242	0.60701	0.876946	1.00029	0.371184	0.42223	0.988505	0.775481	1.28079	0.371439	0.646388
TCGA-AN-A03Y-01	0.439244	0.444382	0.764909	0.654217	0.529485	0.786248	0.0383362	0.839918	0.759184	1.04538	1.00055	0.865609	0.783882	0.884899	0.899212	0.0383037	1.15504	1.0099	0.506737	0.973758	0.844283	0.976646	0.899494	1.14957	0.0383281	0.772312	0.910699	0.430171	0.647265	0.638106	0.517721	0.753479	0.879543	0.0383357	0.567177	1.04448	1.27099	0.996718	0.859415	0.709417	0.947879	1.14358	0.0383288	0.866392	1.14599	0.612896	1.03019	0.77926	0.827929
TCGA-AN-A041-01	0.764481	0.842749	0.301928	0.700833	0.549482	0.867501	0.297348	0.288587	1.02764	0.95442	1.20696	0.450508	0.871032	1.04238	1.06005	0.399051	0.494834	1.27993	0.104937	0.476041	0.106976	0.379321	0.520266	0.361472	0.106975	0.106975	0.366453	0.530646	0.869523	0.174554	0.531975	0.644001	0.913267	0.172236	0.196319	1.13622	0.961643	1.18878	0.419229	0.655963	1.16113	1.03572	0.358105	0.229217	1.31777	0.635045	1.12075	0.240877	0.561844
TCGA-AN-A046-01	0.226675	0.216508	0.727277	0.598204	0.281239	0.60588	0.390039	0.76337	0.384785	0.993044	0.962765	0.999991	0.844015	0.763084	0.97396	0.246758	1.23466	1.05016	0.271202	0.996397	0.99605	0.976593	0.647216	1.09542	0.351538	0.945154	1.00333	0.213921	0.826988	0.808066	0.719842	0.606102	0.907673	0.374404	0.815409	1.15581	1.04598	0.909675	0.96303	0.813831	0.856696	1.05467	0.411074	0.844254	1.0644	0.313125	1.04628	0.962921	0.997632
TCGA-AN-A049-01	0.533107	0.520839	0.572551	0.693538	0.534813	0.850514	0.0374936	0.668261	0.716059	1.01943	1.09918	0.664542	0.794051	0.966608	1.08904	0.0374437	0.952238	1.2095	0.340348	0.817386	0.530748	0.893888	0.803371	0.973103	0.037487	0.479461	0.583052	0.485965	0.734538	0.499677	0.582026	0.722369	0.947418	0.0374876	0.525756	1.02248	1.1599	1.03057	0.616483	0.728292	0.966442	1.12791	0.0374778	0.637097	1.15744	0.646396	1.02691	0.511122	0.84644
TCGA-AN-A04A-01	0.277708	0.529396	0.397511	0.385657	0.280736	0.491571	0.027391	0.432807	0.664182	0.832269	1.27474	0.525208	0.775635	0.964008	1.04634	0.0271403	0.615627	1.35724	0.427724	0.730818	0.404691	0.509495	0.682062	0.598695	0.0274369	0.395263	0.486482	0.225422	0.611627	0.236814	0.314577	0.427004	0.60083	0.0272722	0.256765	0.793156	0.815873	1.11003	0.427921	0.530449	0.991233	1.04865	0.0603561	0.0665211	1.23029	0.425895	1.0761	0.339414	0.526909
TCGA-AN-A04C-01	0.422566	0.349787	0.540128	0.591678	0.336026	0.578566	0.0244571	0.711355	1.07142	1.01063	0.882746	0.715767	0.786198	0.874246	0.860887	0.024378	0.841121	0.98939	0.195264	0.976765	0.613003	0.712705	0.924857	0.731062	0.0244713	0.588904	0.792211	0.415874	0.707402	0.490353	0.720806	0.673532	0.922472	0.0244028	0.535725	1.15307	1.09105	0.959984	0.557624	0.851422	0.980827	1.06253	0.0595701	0.0710231	1.24384	0.583958	0.770566	0.511761	0.883649
TCGA-AN-A04D-01	0.477751	0.37068	0.536781	0.46808	0.809717	0.66119	0.015813	0.366603	0.975687	0.925574	0.808808	0.602071	0.646255	0.897951	0.842258	0.0158129	0.510531	0.899284	0.356244	0.614482	0.270254	0.409231	0.496351	0.419359	0.015813	0.235564	0.571453	0.419272	0.465242	0.280549	0.464988	0.599804	0.812428	0.015813	0.292689	1.19753	1.00727	1.07864	0.324085	0.550275	1.04653	0.992761	0.0452517	0.0619349	1.44914	0.636905	0.697061	0.341742	0.543956
TCGA-AN-A0AJ-01	0.567314	0.3908	0.886483	0.886235	0.387413	0.896224	0.0437584	1.02185	0.628464	0.934327	0.902001	0.889503	0.885301	0.724245	0.86694	0.0437566	1.16891	0.934101	0.442108	1.00681	0.933591	1.12587	0.756449	1.14796	0.0437576	0.876566	0.983132	0.554183	0.911175	0.935377	1.01665	0.828729	1.17864	0.0437579	1.00823	1.25455	1.16178	0.82882	0.701669	0.668446	0.727082	0.876302	0.0437623	0.674107	0.940533	0.700118	0.993773	0.909605	1.12002
TCGA-AN-A0AK-01	0.541191	0.466624	0.61098	0.675367	0.412567	0.808255	0.0442495	0.731329	1.08477	0.836201	0.720779	0.647017	0.794897	0.683767	0.932789	0.0442383	0.811425	1.00692	0.365983	1.06553	0.608215	0.775459	0.580314	0.808699	0.0442531	0.5879	0.754234	0.49291	0.713224	0.519681	0.826165	0.511749	1.03253	0.0442466	0.594315	1.24708	0.926183	0.803151	0.516752	0.645836	0.697169	1.03813	0.0442427	0.609171	1.12194	0.75414	0.923805	0.682385	0.929816
TCGA-AN-A0AL-01	0.952838	0.634813	0.458641	0.752406	0.821702	0.922198	0.395927	0.773173	0.892058	1.15079	1.0815	0.43387	0.885348	0.931123	1.0356	0.291266	1.00114	1.13443	0.341245	0.591929	0.375818	0.805553	0.777423	0.857609	0.262448	0.475065	0.434582	0.822668	0.908413	0.310146	0.83902	0.739936	0.968894	0.25595	0.675515	1.21822	1.16197	1.05905	0.408376	0.666346	0.935706	1.03636	0.312442	0.724824	1.22761	0.876547	1.00691	0.366516	0.829173
TCGA-AN-A0AM-01	0.326151	0.625449	0.648775	0.524786	0.424914	0.691767	0.519267	0.770993	0.837003	1.00216	0.985785	0.696197	0.781848	0.736381	0.991003	0.375642	1.04513	1.10232	0.275881	0.985949	0.67555	0.729951	0.739266	0.950161	0.483547	0.656351	0.86867	0.315259	0.670733	0.532322	0.404074	0.586356	0.790261	0.409107	0.522787	0.982479	1.03652	0.959411	0.642385	0.497741	0.726341	1.08555	0.499362	0.763978	1.06367	0.556918	1.08613	0.74471	0.858791
TCGA-AN-A0AR-01	0.612162	0.506834	0.435127	0.521833	0.614046	0.87852	0.434625	0.56871	0.742189	0.95255	0.917236	0.592474	0.762964	0.803578	0.915665	0.696257	0.836308	1.05396	0.584888	0.619469	0.318553	0.683836	0.642019	0.761294	0.42692	0.203388	0.21864	0.487439	0.769271	0.235158	0.432332	0.681929	0.920284	0.451656	0.412974	1.45374	1.00323	1.00737	0.585316	0.501658	0.896967	0.98824	0.920142	0.590273	1.27137	0.618766	0.929002	0.269236	0.686104
TCGA-AN-A0AS-01	0.295583	0.408276	0.33049	0.203087	0.355573	0.615464	0.336024	0.483598	0.48496	0.785111	1.27283	0.459328	0.63551	0.808648	1.23816	0.255753	0.612435	1.2936	0.107356	0.535826	0.313502	0.496214	0.469971	0.888842	0.30696	0.252019	0.363711	0.248923	0.567272	0.447191	0.249671	0.742502	0.79447	0.306138	0.289508	0.625217	0.715742	1.0108	0.324694	0.338246	0.757434	1.11476	0.296565	0.459402	1.075	0.417978	1.18441	0.446679	0.492117
TCGA-AN-A0AT-01	0.67724	0.538012	0.725696	0.821809	0.530974	0.8493	0.0176424	0.827099	0.924047	0.98783	0.83171	0.703712	0.870474	0.692505	1.08944	0.017642	1.0275	1.00147	0.496752	0.767105	0.733077	0.836271	0.76115	0.912198	0.0176423	0.683813	0.886374	0.668785	0.945078	0.649892	0.950215	0.607046	1.01	0.0176424	0.745805	1.48805	0.912263	0.838512	0.595845	0.685025	0.611329	1.05795	0.0176428	0.61702	1.01406	0.816228	0.902039	0.6672	0.984932
TCGA-AN-A0FD-01	0.257434	0.552275	0.53821	0.443353	0.284611	0.55719	0.507307	0.570578	0.683288	0.807066	1.22847	0.645354	0.688496	0.847618	1.04564	0.317739	0.816017	1.31687	0.433517	0.861851	0.555251	0.527455	0.570171	0.664037	0.506797	0.518086	0.600827	0.247399	0.644597	0.401637	0.292679	0.808929	0.627259	0.313592	0.362452	0.82786	0.811409	0.993074	0.509109	0.467066	0.808453	0.926276	0.460791	0.428423	1.06726	0.4907	1.10008	0.622892	0.650781
TCGA-AN-A0FF-01	0.665904	0.557327	0.62334	0.795365	0.48129	0.871512	0.030799	0.670057	0.779541	1.00479	0.913212	0.735033	0.83652	0.896835	1.18212	0.030776	0.927837	1.08712	0.391117	0.954732	0.683873	0.804632	0.684643	0.823849	0.030807	0.720918	0.638175	0.523669	0.755379	0.481179	0.60367	0.594635	0.94273	0.0307933	0.571271	1.11053	1.20651	1.0801	0.697808	0.865887	1.04246	1.23374	0.167375	0.21691	1.15884	0.817727	1.0052	0.624586	0.917855
TCGA-AN-A0FJ-01	0.810761	0.670815	0.481711	0.842878	0.629703	0.853292	0.0430655	0.523521	1.20502	1.08459	0.951217	0.528981	0.911488	0.904028	0.894976	0.0430648	0.737349	1.16455	0.443799	0.968824	0.339133	0.526661	0.67091	0.509474	0.0430665	0.295369	0.75669	0.816556	0.882455	0.462353	0.905854	0.815875	1.03535	0.0430653	0.494418	1.29072	0.9778	0.946532	0.503427	0.779813	0.934702	0.858467	0.0463994	0.0476993	1.27909	0.864635	0.882064	0.458684	0.840424
TCGA-AN-A0FK-01	0.450901	0.492436	0.333238	0.411143	0.513161	0.774285	0.0398189	0.425624	0.678187	0.863554	1.03624	0.518956	0.702016	0.956836	1.02293	0.039727	0.67857	1.15871	0.533702	0.882481	0.215844	0.588693	0.70546	0.695417	0.039819	0.168494	0.519357	0.357952	0.515913	0.275547	0.39764	0.553467	0.787276	0.0397647	0.210125	0.863914	0.950179	1.21752	0.416094	0.41291	1.02894	1.07582	0.0398032	0.50697	1.28768	0.680404	1.04288	0.253544	0.586799
TCGA-AN-A0FL-01	0.168701	0.220913	0.220182	0.195191	0.420265	0.435656	0.216823	0.346991	0.519136	0.789952	0.875226	0.559292	0.418827	0.982542	0.972033	0.543788	0.736751	1.20177	0.344763	0.607268	0.249788	0.617336	0.522949	0.617336	0.216823	0.118059	0.701758	0.1806	0.264094	0.364029	0.231269	0.340498	0.605972	0.354722	0.200384	0.752183	0.696764	0.980198	0.547088	0.377042	1.032	0.93331	0.529577	0.4905	1.49648	0.448495	0.725665	0.179499	0.441526
TCGA-AN-A0FN-01	0.786658	0.544544	0.739319	0.793431	0.563883	0.842313	0.0357837	0.820026	0.668247	1.15865	1.21329	0.874325	1.02618	1.05374	1.09592	0.0355182	1.20385	1.13263	0.580598	0.822985	0.693901	0.88345	0.868204	0.96093	0.0357205	0.619806	0.828647	0.769911	1.02858	0.724076	0.861764	0.86291	1.00139	0.0357571	0.748686	1.01324	1.13798	1.18997	0.909328	0.989306	1.17403	1.15593	0.0356744	0.867214	1.16171	0.84173	1.12687	0.666566	0.864212
TCGA-AN-A0FS-01	0.405061	0.363433	0.30937	0.437792	0.351404	0.534227	0.0277967	0.324666	0.453632	0.900564	1.21642	0.446344	0.893984	1.09549	1.05418	0.0277791	0.543326	1.33875	0.312792	0.303593	0.276716	0.566771	0.405313	0.600543	0.0277972	0.095564	0.173101	0.32966	0.800562	0.223328	0.546322	0.697065	0.763224	0.0277802	0.234387	1.03972	0.952602	1.30563	0.572488	0.797824	1.23925	1.06841	0.0277932	0.366756	1.3797	0.503092	1.02527	0.216304	0.755854
TCGA-AN-A0FT-01	0.515069	0.335085	0.484255	0.43217	0.394889	0.580665	0.0949339	0.544158	0.526446	0.865952	1.01867	0.580339	0.707593	0.985538	1.00286	0.0521452	0.757754	1.11901	0.588834	0.636934	0.502002	0.528027	0.699438	0.746127	0.0899319	0.317361	0.407115	0.352636	0.589382	0.48032	0.404189	0.644429	0.787376	0.0746523	0.320859	0.898735	0.970641	1.1729	0.480836	0.991789	1.20065	1.15243	0.0631533	0.492279	1.26764	0.479457	1.00692	0.504733	0.858579
TCGA-AN-A0FV-01	0.351117	0.465584	0.210524	0.276752	0.324706	0.515292	0.210524	0.213291	0.5904	0.731521	1.17317	0.230979	0.579896	0.970694	1.08957	0.230979	0.209685	1.31617	0.057817	0.340383	0.144716	0.31246	0.186901	0.285113	0.144716	0.144716	0.401162	0.238244	0.400762	0.100961	0.238959	0.65353	0.677998	0.100961	0.135491	0.609888	0.753546	1.12452	0.376091	0.517952	0.963748	1.03744	0.326101	0.143876	1.28889	0.507777	1.04949	0.260469	0.378415
TCGA-AN-A0FW-01	0.563217	0.451868	0.598309	0.684286	0.536336	0.757219	0.032155	0.63646	0.804471	0.986115	0.969185	0.734955	0.8855	0.966169	0.924274	0.032153	0.900395	1.13611	0.305547	0.986612	0.521469	0.711004	0.802277	0.74584	0.032155	0.322795	0.608515	0.506499	0.7864	0.409541	0.647937	0.670615	0.838495	0.0321541	0.419923	1.14698	1.11055	1.10484	0.65159	0.924237	1.10096	1.05783	0.0321538	0.609077	1.29703	0.627647	0.923096	0.536459	0.844463
TCGA-AN-A0FX-01	0.389482	0.667855	0.558407	0.66905	0.728809	0.658593	0.0155598	0.530733	0.943731	1.02022	1.13481	0.74354	0.809591	0.969474	0.935346	0.0155325	0.84112	1.23345	0.480108	0.890229	0.567634	0.728789	0.777783	0.826281	0.0155542	0.575921	0.803624	0.383435	0.908363	0.487389	0.595608	0.792364	0.723683	0.0155622	0.473929	1.30708	0.875661	1.14706	0.62212	0.962796	1.055	0.912339	0.0623056	0.0674653	1.33106	0.482151	0.915583	0.508516	0.715726
TCGA-AN-A0FY-01	0.589675	0.703483	0.497164	0.582979	0.601402	0.805223	0.0117811	0.621021	0.85483	0.908193	1.16446	0.493132	0.790976	0.906903	1.03073	0.0117578	0.898086	1.28272	0.18795	0.746108	0.49419	0.719487	0.660593	0.80386	0.0117772	0.416378	0.455443	0.437856	0.743274	0.527253	0.503812	0.736823	0.898365	0.0117768	0.486025	1.05404	1.02539	1.03844	0.523645	0.609428	0.943651	1.03402	0.0117798	0.551628	1.17455	0.52731	1.09684	0.434637	0.706024
TCGA-AN-A0FZ-01	0.605821	0.458516	0.258242	0.371235	0.394502	0.631367	0.255712	0.291618	0.667211	0.829023	1.12125	0.368974	0.619665	1.02449	1.00318	0.358233	0.533026	1.25848	0.0480309	0.537835	0.0933606	0.446934	0.390078	0.446935	0.0834145	0.0487603	0.394141	0.381293	0.477676	0.0418753	0.218463	0.446021	0.68063	0.0417631	0.172507	0.876921	1.06492	1.17432	0.486828	0.794946	1.06342	1.00057	0.478825	0.366604	1.34241	0.641147	0.995619	0.137881	0.548459
TCGA-AN-A0G0-01	0.486418	0.338191	0.384279	0.426588	0.428787	0.575545	0.0420467	0.464942	0.569708	0.927079	0.974772	0.552217	0.843337	0.909831	1.13836	0.0420236	0.783866	1.29959	0.494409	0.629831	0.348439	0.641179	0.692418	0.774973	0.0420449	0.36042	0.521214	0.509969	0.745808	0.259889	0.533847	0.507974	0.8194	0.0420359	0.381269	1.21407	0.778314	0.891493	0.343155	0.501161	0.831564	0.982329	0.0420276	0.497257	1.26525	0.679435	0.972191	0.342518	0.703689
TCGA-AN-A0XL-01	0.484817	0.666146	0.42781	0.549926	0.572869	0.558583	0.01606	0.446852	0.849806	0.915982	1.13989	0.573603	0.890109	1.13168	1.00758	0.0140776	0.708083	1.25208	0.0713615	0.89058	0.378967	0.672461	0.730541	0.708234	0.0159417	0.176564	0.65862	0.398312	0.747009	0.343594	0.596415	0.667753	0.752711	0.0147166	0.331083	0.948448	0.859788	1.26972	0.532055	1.00665	1.27016	1.06512	0.014531	0.516599	1.39171	0.473261	0.95184	0.359982	0.820397
TCGA-AN-A0XN-01	0.466619	0.633604	0.388147	0.41921	0.439855	0.570345	0.0385143	0.516001	0.614895	0.881378	1.22761	0.435297	0.758428	0.973369	1.21287	0.0373807	0.764191	1.2468	0.0800759	0.548109	0.387026	0.755323	0.553025	0.915498	0.0383591	0.294765	0.348324	0.393009	0.753139	0.450024	0.349487	0.65154	0.744089	0.0379379	0.343506	0.751646	0.837383	1.03372	0.61884	0.56949	0.914805	1.12207	0.0384734	0.506683	1.06548	0.723689	1.15567	0.350041	0.750239
TCGA-AN-A0XO-01	0.241021	0.574625	0.178167	0.378091	0.442034	0.48525	0.0318569	0.224439	0.822057	1.16053	1.2649	0.421185	0.697321	0.966962	0.975233	0.0318588	0.490408	1.38412	0.423148	0.756041	0.120904	0.40344	0.417444	0.436161	0.0318538	0.0401367	0.546516	0.208179	0.614045	0.622344	0.330129	0.744864	0.617808	0.0318502	0.179006	0.938044	0.912538	1.15646	0.388124	0.528255	1.03627	0.9522	0.0319149	0.310682	1.31954	0.299968	1.0267	0.127873	0.468502
TCGA-AN-A0XP-01	0.461167	0.531856	0.247363	0.304806	0.328834	0.597335	0.244104	0.246248	0.647288	0.637975	1.21841	0.378067	0.645166	1.03149	1.08514	0.34152	0.402984	1.2325	0.121758	0.403178	0.209955	0.264687	0.442027	0.24982	0.209955	0.209955	0.179944	0.209577	0.343378	0.153225	0.380162	0.601154	0.670869	0.151924	0.203836	0.651092	0.852395	1.1225	0.307709	0.30674	0.953882	1.0902	0.296024	0.216524	1.2368	0.594215	1.051	0.445131	0.373799
TCGA-AN-A0XR-01	0.638959	0.662628	0.273664	0.590675	0.607529	0.824124	0.029079	0.501355	0.976364	0.865985	1.1611	0.406814	0.879557	0.930126	0.954711	0.0290696	0.708251	1.21518	0.0945611	0.71968	0.20788	0.680439	0.406323	0.711029	0.0290785	0.238842	0.500194	0.482833	0.669091	0.698771	0.724783	0.961729	0.971135	0.0290736	0.385994	1.16708	0.907254	1.03519	0.327876	0.578297	0.988171	0.923303	0.0290928	0.381547	1.2132	0.618328	1.02531	0.228594	0.689614
TCGA-AN-A0XS-01	0.677627	0.571473	0.758874	0.776414	0.560239	0.865125	0.0242627	0.805355	0.771645	1.06766	1.10202	0.860411	0.83681	0.948231	1.01003	0.0242454	1.12156	1.16402	0.538947	0.932963	0.756491	0.886495	0.843545	1.01215	0.0242578	0.626686	0.827438	0.668626	0.807823	0.682522	0.688999	0.858987	0.951927	0.0242624	0.550965	1.08657	1.13772	1.06559	0.826723	0.91119	0.960374	1.08863	0.0242613	0.748458	1.17003	0.912379	1.039	0.707552	0.847176
TCGA-AN-A0XT-01	0.677925	0.52175	0.32301	0.495473	0.6872	0.729587	0.392424	0.459769	0.68503	0.892933	0.703234	0.53344	0.579869	0.909003	0.880582	0.779866	0.682921	1.01506	0.0377352	0.744546	0.250313	0.519251	0.774065	0.541869	0.394231	0.148796	0.583648	0.529278	0.630639	0.366305	0.531047	0.737779	0.890875	0.55936	0.401392	1.04672	1.00585	1.25512	0.408461	0.775587	1.32972	1.04097	0.632652	0.494158	1.45048	0.631387	0.869555	0.240263	0.72513
TCGA-AN-A0XU-01	0.560449	0.433387	0.78888	0.851401	0.475411	0.860526	0.638893	0.867773	0.982508	1.01421	0.802893	0.844721	0.895208	0.690773	0.86634	0.684855	1.00937	1.01792	0.661946	0.847089	0.957463	0.947644	0.742833	1.0331	0.667774	0.729604	1.25048	0.594965	0.714367	0.745299	0.889926	0.668203	0.98843	0.62476	0.501844	1.27917	0.888915	0.813937	0.701962	0.650863	0.630515	0.848434	0.648076	0.631097	1.1146	0.751768	0.740243	0.808928	0.973601
TCGA-AN-A0XV-01	0.583869	0.421087	0.599785	0.667605	0.460246	0.738235	0.0630068	0.708349	0.608507	0.997751	1.00491	0.750826	0.909988	1.03431	0.964619	0.0629969	0.996564	1.13311	0.331727	0.77579	0.560663	0.712242	0.822204	0.798916	0.0630052	0.416272	0.631561	0.520986	0.804825	0.548424	0.747588	0.807652	0.902662	0.0630027	0.590894	1.11074	1.09827	1.17152	0.66509	0.88518	1.22069	1.09119	0.063	0.780619	1.29325	0.683001	0.970561	0.576146	0.888804
TCGA-AN-A0XW-01	0.42186	0.495954	0.799551	0.703888	0.540044	0.748531	0.635634	0.898266	0.637167	1.12516	1.14847	0.891127	0.868992	0.80327	1.05299	0.471244	1.16807	1.18722	0.470101	1.00451	0.875232	0.892052	0.682035	0.990251	0.615073	0.860479	1.00192	0.425697	0.86648	0.774484	0.691326	0.820969	0.917324	0.590413	0.749696	0.994883	1.17717	0.935403	0.821332	0.800968	0.859034	0.958144	0.581738	0.61422	0.987691	0.601912	1.11405	0.853393	0.958378
TCGA-AO-A03L-01	0.420963	0.602849	0.668654	0.577595	0.504449	0.66937	0.0629822	0.70106	0.882285	0.971689	1.0533	0.779273	0.799706	0.82782	1.06072	0.0629699	1.06273	1.21797	0.358207	0.919127	0.781265	0.762993	0.757949	0.894256	0.0629796	0.605578	0.799655	0.408353	0.677597	0.518398	0.440998	0.594527	0.782112	0.0629795	0.438099	0.986286	1.07483	1.04813	0.758018	0.610592	0.874705	1.11021	0.0629818	0.653752	1.18756	0.697129	0.992838	0.658227	0.733181
TCGA-AO-A03M-01	0.643259	0.404879	0.861664	0.823085	0.400603	0.795257	0.051442	1.01428	0.748414	1.07557	0.844989	0.968017	0.893971	0.770077	0.942342	0.0514391	1.12814	1.01575	0.681654	0.994883	0.971614	1.05989	0.873816	1.0815	0.0514409	0.985558	1.03925	0.620612	0.778489	0.832771	0.792422	0.692124	1.01156	0.0514418	0.89578	1.10752	1.20573	0.866317	0.948423	0.859856	0.819713	1.05934	0.308876	0.400213	1.06743	0.839681	0.856031	0.938567	1.03267
TCGA-AO-A03N-01	0.380037	0.532032	0.386582	0.339191	0.426085	0.484205	0.37584	0.393198	0.59712	0.59575	1.24043	0.444104	0.581957	0.965634	0.937957	0.353659	0.496585	1.26053	0.299828	0.747943	0.248753	0.342817	0.604105	0.353126	0.256811	0.193725	0.284114	0.217873	0.579268	0.56262	0.306882	0.899674	0.7186	0.292186	0.298831	0.549298	0.692911	1.20895	0.304735	0.365454	1.1056	0.991106	0.303003	0.303255	1.27047	0.2183	1.04495	0.542087	0.442403
TCGA-AO-A03O-01	0.704995	0.705831	0.878063	0.736445	0.782129	0.882287	0.0173826	0.971177	0.965395	0.907113	0.783934	0.793525	0.801844	0.747952	0.857721	0.0173777	1.08841	0.894785	0.400417	0.992481	0.860275	1.10348	0.819314	1.21362	0.0173811	1.02688	0.851184	0.658936	0.673055	0.652568	0.716833	0.602766	1.01628	0.0173826	0.848495	1.07672	1.09013	0.983756	0.750393	0.69279	0.841003	1.06179	0.0173835	0.877865	1.12466	0.788243	0.90785	0.827702	1.04656
TCGA-AO-A03P-01	0.352285	0.34136	0.317213	0.397384	0.356979	0.649392	0.0252462	0.523533	0.599859	0.780652	0.899344	0.344043	0.548608	0.900015	0.961248	0.0252354	0.78734	1.07661	0.0816825	0.684103	0.224813	0.701019	0.575846	0.805642	0.0252462	0.271532	0.285768	0.311702	0.544963	0.31891	0.432262	0.542715	0.744781	0.0252408	0.392785	0.845946	0.938671	1.26706	0.492011	0.402872	1.0958	1.10539	0.0252518	0.542695	1.3624	0.663185	0.957039	0.228987	0.63458
TCGA-AO-A03R-01	0.688137	0.577236	0.821909	0.811737	0.601416	0.847918	0.552693	0.911496	1.15408	1.02819	0.749003	0.860081	0.777414	0.796006	0.852427	0.498045	1.03858	0.960515	0.66622	1.00872	0.924753	0.954107	0.839771	1.00874	0.567748	0.906948	0.942576	0.623085	0.702117	0.712459	0.833734	0.664215	1.01542	0.504774	0.803592	1.1079	1.18848	1.05268	0.83343	0.97657	1.04419	1.05967	0.550223	0.945479	1.28229	0.733142	0.790018	0.78829	0.964857
TCGA-AO-A03T-01	0.501103	0.349271	0.666459	0.697115	0.362046	0.704987	0.474268	0.75574	0.773364	0.93401	0.776666	0.814994	0.89327	0.797714	0.804791	0.397952	0.987529	1.09978	0.503185	0.84213	0.800919	0.822414	0.883629	0.848945	0.506411	0.826161	0.770415	0.453616	0.713275	0.597168	0.738684	0.628007	0.90451	0.423648	0.643286	1.2622	1.09151	1.08781	0.723371	0.85255	0.996789	0.973322	0.307558	0.340048	1.32583	0.550947	0.723836	0.669679	0.856909
TCGA-AO-A03U-01	0.353748	0.307681	0.411393	0.593237	0.288596	0.707664	0.619647	0.584089	0.415657	1.02843	1.07731	0.513647	0.897136	0.990828	1.23619	1.00038	0.835382	1.11271	0.320519	0.840239	0.310192	0.737939	0.816716	0.963093	0.734339	0.302811	0.78908	0.311404	0.788359	0.332815	0.628544	0.736849	1.07416	0.644412	0.497326	1.00583	0.768448	1.07773	0.498236	0.837272	0.890045	1.25876	0.880825	0.69723	1.22414	0.326459	1.18679	0.376395	0.879911
TCGA-AO-A03V-01	0.49452	0.507045	0.67135	0.609367	0.6569	0.710191	0.058942	0.631195	0.711373	0.907811	1.05607	0.684963	0.757835	0.965612	0.893416	0.05894	0.904997	1.16752	0.324686	0.962242	0.659594	0.732703	0.860767	0.811064	0.0589416	0.471796	0.866153	0.486145	0.669635	0.515876	0.589384	0.76274	0.798851	0.0589417	0.443811	1.02973	1.06439	1.17131	0.62238	0.794673	1.08692	1.02928	0.0589411	0.741809	1.3644	0.747749	0.926694	0.504726	0.704621
TCGA-AO-A0J2-01	0.323884	0.480166	0.669253	0.649522	0.49182	0.649461	0.716355	0.763192	1.12584	0.959756	0.915411	0.769483	0.857796	0.798455	0.836941	0.699247	0.959191	1.02609	0.272958	0.911397	0.81831	0.871985	1.00864	0.906114	0.801736	0.699333	1.06764	0.311614	0.747219	0.688402	0.797126	0.75947	0.935897	0.683276	0.658969	1.26923	0.896759	0.803996	0.783892	0.848326	0.76328	0.923684	0.802562	0.695486	1.11882	0.427117	0.801832	0.704149	0.990388
TCGA-AO-A0J3-01	0.594702	0.489439	0.465812	0.580069	0.6108	0.828457	0.0446428	0.524387	0.97444	0.794943	0.685904	0.61605	0.576988	0.812067	0.810568	0.0446413	0.617246	0.846373	0.33243	1.01361	0.349928	0.642763	0.669797	0.643721	0.0446434	0.334875	0.451408	0.453052	0.648393	0.300843	0.350544	0.611481	0.857882	0.0446428	0.34394	1.31441	0.971351	1.25737	0.411694	0.492622	1.12565	0.99004	0.0885546	0.107094	1.26279	0.713149	0.889565	0.472508	0.661767
TCGA-AO-A0J4-01	0.987379	0.706111	0.823156	0.914544	0.712049	0.986588	0.0642972	0.910901	1.10665	1.03115	0.892452	0.819204	0.814693	0.848377	0.995042	0.0642963	1.0461	1.01149	0.743216	1.03305	0.73219	0.917392	0.777263	0.933013	0.0642971	0.751234	0.985064	0.896616	0.854377	0.719907	0.818385	0.706078	1.01486	0.0642972	0.842275	1.28137	1.10244	0.991256	0.751265	0.798866	0.829565	1.05075	0.0823153	0.0893086	1.16229	0.979126	0.941941	0.757356	0.943225
TCGA-AO-A0J5-01	0.435702	0.585416	0.414704	0.499096	0.371619	0.583732	0.427094	0.418768	0.646881	0.9204	1.38489	0.508774	0.818066	1.08694	1.12511	0.360749	0.542095	1.42183	0.127317	0.487873	0.199941	0.434073	0.59866	0.411502	0.288333	0.152505	0.407072	0.320892	0.788947	0.294939	0.405617	0.551656	0.681919	0.265204	0.268455	0.811968	0.886157	1.25236	0.536261	0.831833	1.03135	1.07646	0.324965	0.227498	1.30149	0.498972	1.11519	0.330625	0.608636
TCGA-AO-A0J6-01	0.491908	0.378953	0.810229	0.532937	0.408367	0.81257	0.832325	0.902649	0.970141	1.02828	0.782558	0.78518	0.591262	0.566667	0.825787	0.779242	0.931187	0.826196	0.565874	0.799397	0.951128	0.652845	0.50602	0.952687	0.896621	0.983765	1.11115	0.450147	0.526733	0.605597	0.460425	0.394038	0.881624	0.705033	0.718911	1.06921	0.941299	0.812793	0.631937	0.381201	0.560659	0.720052	0.473821	0.52948	1.02845	0.804568	0.770916	0.939093	0.902508
TCGA-AO-A0J7-01	0.757832	0.654812	0.353038	0.692948	0.507571	0.790664	0.353031	0.481966	0.77113	0.736028	1.05684	0.385454	0.744867	0.835531	0.976946	0.386452	0.548471	1.21343	0.325944	0.221541	0.366587	0.581681	0.48826	0.589265	0.349235	0.193914	0.0661971	0.728736	1.07558	0.290381	0.651454	0.804417	1.01721	0.293969	0.478924	1.2223	0.877709	1.07572	0.448229	0.62008	0.930698	0.979725	0.448469	0.336004	1.2184	0.6418	1.07168	0.209075	0.528428
TCGA-AO-A0J8-01	0.518967	0.786116	0.63206	0.788524	0.520829	0.850699	0.0195034	0.76474	0.995978	0.982338	1.04086	0.687017	0.916803	0.821274	1.08466	0.0195015	1.02401	1.11781	0.267266	0.973237	0.548257	0.903383	0.804421	0.946846	0.0195032	0.456078	0.608068	0.495442	0.849364	0.580751	0.815562	0.784716	1.00392	0.0195028	0.629548	1.13485	1.1756	1.04603	0.767764	0.813665	0.895089	1.1106	0.0195053	0.702061	1.09008	0.640635	1.10177	0.604046	0.989937
TCGA-AO-A0J9-01	0.318254	0.467185	0.688342	0.597609	0.602329	0.684456	0.326476	0.733185	0.659255	1.0091	0.9824	0.787872	0.879744	1.00948	1.04899	0.190605	1.01583	1.10626	0.232653	0.720906	0.74006	0.760215	0.777839	0.952194	0.304488	0.578372	0.665234	0.285248	0.711957	0.689515	0.686943	0.806454	0.948246	0.266642	0.559016	1.02347	1.01123	1.22134	0.705561	1.07412	1.13204	1.20492	0.230849	0.726833	1.30031	0.461806	0.979923	0.685813	0.964213
TCGA-AO-A0JA-01	0.440912	0.658423	0.537897	0.584165	0.550921	0.712105	0.0740311	0.647654	0.792505	1.08746	1.18012	0.643848	0.812975	0.898656	1.08892	0.0739669	0.966243	1.24557	0.670705	0.802647	0.482507	0.812529	0.789129	0.926075	0.0740243	0.54483	0.616765	0.422678	0.734462	0.522109	0.441793	0.731088	0.771894	0.0740118	0.495519	0.915312	1.1299	1.05847	0.742143	0.752825	0.860153	1.11563	0.0740354	0.670395	1.15995	0.721144	1.10819	0.477427	0.779317
TCGA-AO-A0JB-01	0.399369	0.390013	0.550659	0.495755	0.453458	0.66266	0.589152	0.586413	0.591022	0.926606	0.842473	0.661494	0.66513	0.825288	0.874916	0.749821	0.803887	1.04926	0.300139	0.801842	0.516532	0.567088	0.781468	0.705705	0.582154	0.525031	0.546817	0.347324	0.573384	0.419847	0.51982	0.658555	0.875538	0.41192	0.418209	1.00873	1.08339	1.14974	0.552981	0.671267	1.11228	1.08882	0.666313	0.599008	1.34042	0.507975	0.903132	0.528257	0.817034
TCGA-AO-A0JC-01	1.5307	0.983551	1.43651	1.32578	0.892621	1.09873	0.0348741	1.53928	1.0322	1.01904	0.523244	0.919957	0.73541	0.616468	0.515378	0.0348743	0.999393	0.62026	1.42475	1.09486	1.3898	1.37995	0.904359	1.13686	0.0348741	1.37133	1.01558	1.40505	0.942077	1.23977	1.19522	0.82721	0.982874	0.0348741	1.30804	0.925641	1.22331	0.887034	1.02513	0.96082	0.843046	0.804172	0.0348742	1.03344	0.90576	1.24194	0.681442	0.952342	0.951068
TCGA-AO-A0JD-01	0.409106	0.410535	0.630395	0.681114	0.471158	0.671172	0.0680039	0.754229	1.04792	0.772518	0.762352	0.663847	0.757598	0.6765	0.802824	0.0678991	0.800542	0.943115	0.29289	0.93262	0.784117	0.90805	0.771636	0.931476	0.0680108	0.760199	0.895601	0.418326	0.658261	0.70182	0.914352	0.830023	1.10378	0.0679505	0.726901	1.16951	0.908183	0.814994	0.679548	0.793746	0.855502	0.995307	0.24903	0.256559	1.08364	0.500928	0.706392	0.667894	0.998826
TCGA-AO-A0JE-01	0.383272	0.682751	0.787917	0.692393	0.602872	0.768282	0.0210881	0.86557	0.754104	1.10751	1.08282	0.849166	0.896422	0.827293	1.0985	0.0210861	1.19511	1.13442	0.347588	0.833195	0.79121	0.849964	0.809668	1.03226	0.0210874	0.832921	0.782199	0.435951	0.870855	0.803243	0.665635	0.812626	0.940567	0.0210883	0.870563	0.999645	1.001	0.985943	0.857396	0.753148	0.874362	1.06135	0.0210878	0.743964	1.05905	0.668692	1.15818	0.885137	0.978835
TCGA-AO-A0JF-01	0.336738	0.434943	0.612688	0.699691	0.53432	0.687067	0.021672	0.600842	0.551475	0.965351	1.18444	0.771021	1.04909	1.0964	1.07148	0.0216364	0.948581	1.19877	0.194935	0.872502	0.598389	0.829821	0.793804	0.84304	0.0216633	0.381012	0.692187	0.281507	0.969483	0.557314	0.842746	0.905353	0.94783	0.0216548	0.486825	1.05577	0.864796	1.16395	0.721836	1.03022	1.13314	1.1164	0.0216503	0.684372	1.21336	0.341365	1.05745	0.521428	0.864573
TCGA-AO-A0JG-01	0.716684	0.543853	0.856429	0.85837	0.527721	0.807486	0.0898331	0.935852	0.84387	1.13223	0.930563	1.02038	0.892197	0.947726	0.950649	0.0898215	1.19523	1.07717	0.766779	1.11729	1.00632	1.01506	0.909798	1.01572	0.0898298	0.991858	1.08246	0.666538	0.813017	0.772142	0.792791	0.744098	0.918048	0.0898326	0.823216	1.06823	1.18158	1.09296	0.948825	0.889509	1.10972	1.07112	0.144911	0.185606	1.25401	0.751164	0.899091	0.856742	0.912092
TCGA-AO-A0JI-01	0.683265	0.327719	0.504454	0.571597	0.459318	0.718918	0.627243	0.607723	0.894025	0.906943	0.818179	0.719057	0.621743	0.781096	0.795442	0.880536	0.824785	0.959078	0.47316	0.994701	0.482285	0.702797	0.886143	0.708878	0.549971	0.370447	0.68801	0.688477	0.943134	0.420365	0.54978	0.943706	0.85139	0.488599	0.365819	1.28001	1.18297	1.18515	0.635717	0.616237	1.04616	0.998473	0.853134	0.733988	1.2704	0.799536	0.842552	0.465251	0.645395
TCGA-AO-A0JJ-01	0.770593	0.591113	0.775737	0.869964	0.609475	0.909757	0.0197135	0.809319	0.798368	1.13817	0.944496	0.926174	0.941777	0.919548	1.0332	0.01971	1.10552	1.08457	0.555787	1.08164	0.795983	0.998352	0.888825	1.05849	0.0197124	0.622117	0.921784	0.779995	0.875974	0.67959	0.828156	0.811157	1.01944	0.0197131	0.623455	1.11204	1.21999	1.07924	0.986472	1.00025	0.996804	1.13842	0.0197137	0.842857	1.18543	0.925154	0.967466	0.71677	0.923263
TCGA-AO-A0JL-01	0.317098	0.34139	0.505749	0.532183	0.59362	0.652001	0.232042	0.436723	0.680087	0.948655	0.957112	0.629509	0.965809	1.01414	1.0018	0.125702	0.694652	1.22729	0.431075	0.616903	0.417105	0.492904	0.640727	0.634003	0.230513	0.414186	0.599558	0.35749	0.660062	0.416429	0.580651	0.711977	0.746393	0.22709	0.426079	1.20422	0.926814	1.20157	0.434769	0.776984	1.27455	0.974252	0.338585	0.537193	1.57112	0.507935	0.713804	0.409604	0.57429
TCGA-AO-A0JM-01	0.202235	0.275868	0.38261	0.3727	0.340045	0.524926	0.0919445	0.532828	0.375849	0.7518	1.23212	0.388101	0.812065	0.930953	1.08181	0.0915547	0.886094	1.28173	0.465766	0.588545	0.454498	0.701308	0.734734	0.905891	0.0918904	0.462779	0.369959	0.16568	0.74205	0.374983	0.384454	0.520949	0.646237	0.0917216	0.416013	0.92471	0.982236	0.990776	0.39493	0.434468	0.958855	1.08048	0.0918107	0.710188	1.10564	0.331616	1.05522	0.349136	0.643713
TCGA-AO-A124-01	0.437578	0.439421	0.704309	0.539734	0.647888	0.745869	0.0133036	0.705533	0.964001	1.04301	0.903972	0.865333	0.496936	0.702384	0.865722	0.0133135	0.873789	1.08901	0.753546	0.740524	0.876073	0.274738	0.775487	0.93901	0.0133004	0.574805	1.2413	0.269745	0.194593	0.290858	0.0672774	0.107959	0.369401	0.0133449	0.198761	0.480409	1.03039	0.824265	0.747182	0.711869	0.859663	0.815063	0.0133364	0.584905	1.24248	0.688371	0.744634	0.77954	0.714149
TCGA-AO-A125-01	0.880893	0.807748	0.141838	0.989451	0.448711	0.892519	0.167301	0.211634	1.04567	0.623016	0.951716	0.754379	0.798246	0.847004	0.627753	0.459298	0.21668	0.708975	0.157151	0.194868	0.0680885	0.375377	0.126926	0.212503	0.0681819	0.0694461	0.112818	0.596067	0.83176	0.130175	0.0546797	0.146602	1.06094	0.131878	0.139973	0.408907	0.773301	1.23127	0.273427	0.607055	1.10264	0.894256	0.123005	0.123004	1.32699	0.860059	0.791111	0.164078	0.436399
TCGA-AO-A126-01	0.357067	0.46097	0.592639	0.397625	0.418203	0.548559	0.440358	0.671309	0.695525	0.846118	1.15147	0.642185	0.682753	0.931002	1.06808	0.128894	0.782078	1.27116	0.141424	0.783475	0.52989	0.510167	0.65223	0.593653	0.407523	0.475983	0.494806	0.225464	0.570388	0.459728	0.296953	0.734833	0.733249	0.231019	0.357302	0.783735	0.909648	1.22591	0.576324	0.569951	1.12855	1.10192	0.135179	0.13822	1.25973	0.321048	1.11446	0.537373	0.658967
TCGA-AO-A128-01	0.757479	0.425041	1.16137	0.885212	0.526485	1.01864	0.552594	1.2448	0.871688	0.957261	0.590429	0.963395	0.622589	0.529168	0.818162	0.695354	1.09453	0.668842	0.967473	0.71531	1.34331	1.10537	0.673525	1.26921	0.527215	1.22526	1.17922	0.781911	0.685322	1.07368	0.856154	0.65804	1.14326	0.654021	0.949796	1.00423	1.22983	0.841768	0.89114	0.755661	0.665397	0.784799	0.697358	0.876746	0.887898	1.00097	0.823119	1.24817	1.19557
TCGA-AO-A129-01	0.936784	0.713674	0.903506	0.917006	0.685082	0.989065	0.710195	1.00127	1.17201	1.08845	0.86338	0.897491	0.828179	0.808271	0.900556	0.656268	1.11109	0.950482	0.801335	1.0349	0.949209	1.01958	0.872899	1.09005	0.703936	0.891531	1.14115	0.899541	0.850906	0.815986	0.858475	0.75465	1.04655	0.68806	0.768535	1.30482	1.16055	0.990923	0.818922	0.805837	0.901369	0.999678	0.620934	0.801426	1.17196	1.0253	0.962748	0.826502	0.99987
TCGA-AO-A12A-01	0.595529	0.552048	0.588499	0.768094	0.437876	0.765211	0.0363046	0.62735	0.759378	0.980616	1.0846	0.805254	0.928432	0.934055	0.991838	0.0362881	0.925112	1.20978	0.427396	1.0645	0.605907	0.746443	0.758676	0.754203	0.036303	0.554572	0.782099	0.481419	0.796013	0.489071	0.655144	0.679995	0.838828	0.0362997	0.507749	1.08072	1.12298	1.12696	0.737193	0.862639	1.0336	1.08806	0.103564	0.137397	1.25119	0.639921	1.01705	0.55877	0.78698
TCGA-AO-A12B-01	0.604208	0.289395	0.395627	0.440484	0.386924	0.721596	0.477956	0.480405	0.781688	0.860702	0.657113	0.716394	0.711434	0.836355	0.855495	0.60969	0.673219	0.901074	0.210756	0.82934	0.329655	0.529423	0.748287	0.594033	0.418723	0.319391	0.321597	0.350299	0.374752	0.263075	0.251352	0.375322	0.88391	0.311796	0.3157	0.797533	0.997413	1.12463	0.505342	0.5094	1.10807	1.06086	0.235671	0.235671	1.25232	0.605081	0.906425	0.487754	0.619884
TCGA-AO-A12C-01	0.416648	0.634774	0.281096	0.477094	0.502657	0.619291	0.283978	0.26155	0.712658	0.960644	1.29577	0.381257	0.779893	1.04338	1.10741	0.551988	0.514164	1.39354	0.0716827	0.641074	0.194682	0.612231	0.47208	0.629477	0.279643	0.0851474	0.435992	0.419705	0.708828	0.336268	0.334187	0.552771	0.647592	0.290765	0.246073	0.853289	0.974675	1.21393	0.460817	0.600764	1.07352	0.996801	0.619161	0.39306	1.29564	0.66586	1.0486	0.209768	0.558109
TCGA-AO-A12D-01	0.767979	0.486939	0.77757	0.792552	0.507415	0.893772	0.27287	0.923844	0.756011	1.10081	0.980493	0.800304	0.899196	0.780804	0.99494	0.21754	1.18873	1.08357	0.385305	1.02384	0.759199	0.968834	0.841037	1.06198	0.257848	0.857992	0.97779	0.814468	0.874515	0.720808	0.825085	0.73953	1.08512	0.264933	0.88998	1.19793	1.06719	0.899357	0.882792	0.689137	0.832824	1.01663	0.323636	0.723256	1.07137	0.875189	1.00192	0.769076	0.979644
TCGA-AO-A12E-01	0.467918	0.436378	0.39063	0.571406	0.39365	0.72106	0.465781	0.468384	0.651415	0.970032	0.840524	0.491635	0.73692	0.919382	1.09028	0.673101	0.634	1.10992	0.10095	0.71733	0.276192	0.785189	0.580758	0.859193	0.359252	0.142349	0.36865	0.406476	0.601213	0.263695	0.530495	0.564457	0.871727	0.287577	0.307546	0.930065	1.06669	1.10956	0.61612	0.965173	1.09326	1.23078	0.79147	0.483324	1.31302	0.612878	0.942642	0.352103	0.811832
TCGA-AO-A12F-01	0.380287	0.65617	0.266185	0.542349	0.989677	0.662673	0.266185	0.288019	1.04275	0.912642	1.07766	0.678495	0.750107	1.12572	1.01158	0.678496	0.37754	1.30444	0.00835358	0.0127876	0.16257	0.66739	0.0127947	0.66739	0.158627	0.0725497	0.0127825	0.328292	0.776012	0.176098	0.505906	0.856774	0.797702	0.176098	0.168698	1.26214	0.87128	1.14414	0.289701	0.804826	1.1551	1.03217	0.289701	0.256388	1.41759	0.497278	0.863651	0.213619	0.578071
TCGA-AO-A12G-01	0.341945	0.370582	0.48645	0.536744	0.320278	0.566829	0.0255319	0.537085	0.587387	0.861955	0.988231	0.642844	0.756698	0.985988	1.06265	0.0254709	0.765435	1.18766	0.221613	0.900721	0.433724	0.615472	0.743506	0.654281	0.0255335	0.381362	0.57867	0.307742	0.666833	0.396108	0.497176	0.731211	0.850183	0.0254973	0.370523	1.0777	0.889214	1.18246	0.584607	0.79601	1.18361	1.16396	0.0662691	0.0982143	1.35636	0.498074	1.00338	0.436929	0.763147
TCGA-AO-A12H-01	0.654218	0.385441	0.346967	0.382112	0.415393	0.84479	0.346281	0.351351	0.638927	0.831437	0.72007	0.365129	0.592319	0.843976	1.00624	0.362865	0.285889	0.945915	0.194873	0.703045	0.257944	0.432943	0.731976	0.397898	0.257944	0.257944	0.148036	0.42456	0.472035	0.25812	0.254982	0.396074	0.973317	0.257633	0.241336	0.925121	0.943424	1.08782	0.443963	0.409226	1.09225	1.15124	0.391244	0.228167	1.26442	0.709003	0.9521	0.409294	0.480312
TCGA-AO-A1KO-01	0.401139	0.491538	0.448744	0.559686	0.368707	0.592315	0.0528996	0.504618	0.685745	0.956443	1.01806	0.633715	0.790413	0.976642	0.942423	0.0528991	0.729445	1.21467	0.259583	1.03514	0.454144	0.675973	0.819852	0.762842	0.0528996	0.277934	0.79097	0.405171	0.62216	0.359586	0.647028	0.741661	0.844022	0.0528991	0.290089	1.00292	0.912645	1.22248	0.600975	0.959833	1.06511	1.02432	0.0528994	0.57549	1.34676	0.559666	1.0041	0.405825	0.774613
TCGA-AO-A1KP-01	0.676117	0.532363	0.318761	0.353751	0.494993	0.729964	0.380408	0.386012	1.00556	0.964304	1.07286	0.360284	0.55867	0.870152	0.896452	0.44013	0.454148	1.19648	0.111598	0.457764	0.187837	0.329672	0.371567	0.323286	0.19102	0.183597	0.260527	0.373949	0.558486	0.229677	0.140891	0.39958	0.655753	0.242121	0.237264	0.938407	1.6187	1.19902	0.418857	0.603243	1.1694	1.00205	0.0346554	0.0346486	1.2194	0.817988	1.05094	0.33539	0.394505
TCGA-AO-A1KQ-01	0.538497	0.601445	0.81598	0.711713	0.397291	0.738366	0.547529	0.949691	1.02174	1.07979	0.892002	0.995176	0.81864	0.706726	0.902599	0.40944	1.14185	0.967777	0.668459	1.10032	1.09244	0.985423	0.816784	1.0533	0.560124	1.13101	1.03163	0.535786	0.823097	0.799454	0.614675	0.66843	0.950532	0.542235	0.799299	1.1228	1.22992	0.915991	0.847462	0.58176	0.805647	1.02861	0.175051	0.171961	0.971868	0.72212	1.00786	0.941705	0.88884
TCGA-AO-A1KR-01	0.616228	0.505879	0.864236	0.697346	0.599698	0.7871	0.855022	0.933999	1.18018	1.16804	0.712375	0.888489	0.848968	0.735097	0.807474	0.86444	1.13366	1.06659	0.722848	0.897967	1.03135	0.908494	0.900411	0.911859	0.983244	1.02233	1.17112	0.514774	0.645881	0.789193	0.864684	0.703064	0.86822	0.833954	0.81033	1.33813	1.16478	0.866864	0.744139	0.668744	0.872794	0.926549	0.827012	0.85399	1.35946	0.621408	0.61024	0.76965	0.82273
TCGA-AO-A1KS-01	0.60313	0.526341	0.604894	0.729454	0.666231	0.888147	0.017883	0.853322	0.796961	0.92786	0.880278	0.71287	0.796358	0.84602	0.937292	0.0178836	1.09614	1.05083	0.242246	0.992135	0.492709	0.979534	0.858557	1.05069	0.0178829	0.730387	0.576705	0.570257	0.741722	0.48423	0.804575	0.825356	1.03329	0.0178836	0.839854	1.06615	1.13568	1.03104	0.701165	0.742191	0.954243	1.04969	0.0178861	0.959911	1.12417	0.724111	0.927836	0.463726	0.863262
TCGA-AO-A1KT-01	0.274185	0.548169	0.35726	0.384804	0.306414	0.539638	0.0305217	0.432852	0.718893	0.728113	1.11675	0.434469	0.656051	0.923495	1.17233	0.0305135	0.497823	1.16188	0.0900697	0.692044	0.303569	0.396413	0.69638	0.381569	0.0305344	0.303368	0.259943	0.21239	0.734219	0.385903	0.320702	0.772383	0.762174	0.0305174	0.308411	0.795486	0.893264	1.12753	0.456287	0.606669	1.03461	1.20844	0.0422069	0.0450103	1.13099	0.461035	1.16405	0.376052	0.601386
TCGA-AQ-A04H-01	0.499517	0.484282	0.432343	0.516481	0.501554	0.717035	0.0296751	0.533811	0.589345	0.951941	0.951996	0.606409	0.731085	1.02152	1.05571	0.0296723	0.867741	1.14435	0.22423	0.753403	0.517162	0.703413	0.742046	0.8056	0.029675	0.472907	0.435825	0.420017	0.582652	0.337912	0.404099	0.54313	0.808165	0.0296745	0.433269	0.905841	1.00485	1.20557	0.480311	0.65793	1.18223	1.16032	0.029673	0.651691	1.37402	0.645946	0.929156	0.390229	0.710206
TCGA-AQ-A04J-01	1.15948	0.669801	0.869429	0.952816	0.780281	0.998039	0.00744075	0.904347	0.981918	1.10908	0.901977	0.972678	0.880314	0.913108	0.93757	0.00743817	1.10894	0.976641	0.915757	0.980982	0.740366	0.944613	0.934904	0.973839	0.00744046	0.717322	0.98324	1.06215	0.897698	0.813799	0.936535	0.837967	1.03077	0.00744299	0.908707	1.18038	1.23516	1.01707	0.894249	0.996107	1.03126	1.03565	0.212344	0.225123	1.1918	0.997388	0.902768	0.766341	0.818427
TCGA-AQ-A04L-01	0.0419542	0.112956	0.239347	0.205385	0.153562	0.272041	0.0148808	0.262602	0.165879	0.410241	1.11421	0.465918	0.629097	0.859893	1.09894	0.0145715	0.756666	1.25056	0.0788871	0.445378	0.212126	0.313439	0.359135	0.560487	0.014763	0.147681	0.187186	0.0416513	0.522261	0.480585	0.222261	0.517504	0.453932	0.0146648	0.215961	0.700049	0.448209	1.05775	0.543313	0.447335	0.842097	0.985662	0.0154926	0.438616	1.16343	0.222654	1.19074	0.204267	0.613773
TCGA-AQ-A0Y5-01	0.282003	0.476949	0.166184	0.306688	0.503856	0.508477	0.160505	0.31061	0.551598	0.724168	1.26162	0.338391	0.734124	1.11084	1.18509	0.297964	0.466255	1.3412	0.00939936	0.0144396	0.0940141	0.820434	0.01444	0.820435	0.0757338	0.149282	0.0144395	0.247158	0.54683	0.0552764	0.235247	0.617307	0.697387	0.0543689	0.214764	0.693468	0.686814	1.16614	0.245419	0.575271	0.98897	1.15625	0.229244	0.365278	1.23458	0.439998	1.13535	0.139903	0.59017
TCGA-AQ-A1H2-01	0.438601	0.409832	0.487522	0.266874	0.458	0.706477	0.0180659	0.56645	0.755913	0.752216	0.961438	0.678809	0.656085	0.759802	0.946292	0.0180653	0.742022	1.03643	0.215704	0.859176	0.398808	0.476442	0.790102	0.854455	0.0180659	0.381133	0.478024	0.283768	0.335969	0.245214	0.207899	0.279728	0.708407	0.0180667	0.2064	0.770553	0.953773	1.06081	0.654248	0.25025	0.805382	0.958732	0.0180683	0.491919	1.16692	0.516639	0.958355	0.587832	0.544668
TCGA-AQ-A1H3-01	0.594195	0.484061	0.617909	0.798264	0.570308	0.77492	0.0227996	0.684225	0.770439	1.00516	1.04392	0.796987	0.967401	1.01426	0.974032	0.0227953	1.02638	1.13291	0.413303	0.95391	0.639294	0.914584	0.892795	0.952588	0.0227986	0.535761	0.811253	0.592251	0.933219	0.612772	0.882095	0.881642	0.974282	0.0227989	0.633177	1.17256	1.11169	1.13671	0.774911	1.03219	1.13692	1.08964	0.0227988	0.763278	1.22724	0.680486	1.0366	0.569623	0.903711
TCGA-AQ-A54N-01	0.551863	0.459262	0.621081	0.43549	0.482028	0.824156	0.698719	0.760223	0.951152	0.729232	0.491972	0.923268	0.886054	0.372317	0.685872	0.555	0.789645	0.808881	0.574039	0.676659	0.593872	0.695988	0.65389	0.855285	0.61508	0.388462	0.437003	0.524382	0.511575	0.363031	0.519622	0.403007	1.03381	0.381502	0.584861	1.21323	0.869192	0.649123	0.482149	0.474096	0.517645	0.767841	0.487221	0.745993	1.10698	0.771431	0.679906	0.624397	0.713162
TCGA-AQ-A54O-01	0.455275	0.737049	0.63619	0.716448	0.434451	0.804499	0.703351	0.752793	1.0387	1.03368	0.885163	0.817127	0.882625	0.638905	0.91166	0.833594	1.07931	1.0388	0.796593	0.951442	0.690067	0.851568	0.713401	0.943613	0.765064	0.51786	0.737844	0.411504	0.78755	0.76425	0.802736	1.0075	0.929931	0.628534	0.52207	1.25985	1.39216	0.838576	0.87409	0.544151	0.639542	0.95	0.968844	0.752138	1.07365	0.753171	0.934651	0.728847	0.84082
TCGA-AQ-A7U7-01	0.911731	0.783696	1.05993	0.879267	0.7119	0.965424	0.157012	1.13702	1.06786	1.2467	1.06356	1.12296	0.942536	0.938672	1.09146	0.13413	1.3161	0.882645	0.907564	1.0782	1.11059	1.07055	0.922592	1.14791	0.145792	1.07208	1.08706	0.947117	0.969848	0.941232	0.835835	0.866828	0.993707	0.16643	0.911028	1.02563	1.19414	1.10987	1.10454	0.919509	1.03239	1.16214	0.144566	1.06701	1.08912	1.10175	1.08454	1.03009	0.9705
TCGA-AR-A0TP-01	0.470107	0.505989	0.432572	0.573815	0.841153	0.622627	0.414841	0.435714	1.09637	0.986536	0.948808	0.681795	0.678988	0.939331	0.98399	0.756406	0.767323	1.25345	0.527251	0.671572	0.446794	0.534727	0.530917	0.702426	0.501534	0.454937	1.00996	0.580246	0.524624	0.344546	0.605619	0.673833	0.750607	0.377006	0.363047	1.25085	0.795578	0.971597	0.531732	0.804927	0.9155	0.918856	0.336818	0.336818	1.47022	0.733934	0.728045	0.338872	0.559011
TCGA-AR-A0TQ-01	0.758356	0.464559	0.89187	0.833699	0.646566	0.866156	0.0400724	0.909166	0.726661	0.998577	0.751715	0.8982	0.856044	0.818807	0.890413	0.0400704	1.16907	0.946105	0.603669	1.01543	0.904516	1.06347	0.950158	1.08378	0.0400713	0.835086	0.977293	0.705901	0.773309	0.746957	0.851927	0.726725	1.00828	0.0400723	0.800061	1.1347	1.14712	0.931841	0.852891	0.942333	0.958208	1.04695	0.0400721	0.92221	1.13937	0.805918	0.84993	0.823429	1.02028
TCGA-AR-A0TR-01	1.06061	0.769302	0.662254	0.899751	0.632163	1.02349	0.014404	0.709643	1.03814	0.874554	0.483315	0.647023	0.598643	0.680702	0.671091	0.014399	0.899761	0.764965	0.598377	1.31201	0.628189	0.802994	0.73291	0.758781	0.0144164	0.61983	0.610739	0.862795	0.667545	0.555377	0.706376	0.654993	1.0302	0.0144077	0.681959	1.26332	1.18384	1.04655	0.657206	0.893819	0.969356	1.01036	0.0144064	0.740761	1.1934	1.05501	0.680675	0.589583	0.88074
TCGA-AR-A0TS-01	1.21099	0.821013	0.951429	1.07157	0.861237	1.02126	0.0565901	1.0315	1.08304	1.13137	0.820016	0.937736	0.934089	0.840731	0.868846	0.0565886	1.1614	0.959895	1.03632	1.03726	0.907212	1.06227	0.85414	1.02059	0.0565901	0.925644	1.09809	1.1313	0.979568	0.862249	1.05645	0.916034	1.05265	0.0565906	0.98097	1.23058	1.15456	0.937003	0.886448	0.919733	0.874808	0.965279	0.0953287	0.101774	1.07206	1.09069	0.881054	0.804449	0.96592
TCGA-AR-A0TT-01	0.95821	0.737594	1.05214	0.964416	0.639813	1.08454	0.0601257	1.19979	0.944499	1.13807	0.870327	0.969402	0.801713	0.757134	0.984617	0.0601257	1.25505	0.907514	0.919283	1.05448	1.09982	1.19231	0.80662	1.25851	0.0601257	1.17485	1.09643	0.966476	0.883322	0.898047	0.862918	0.81119	1.16753	0.0601257	0.999883	1.09896	1.09461	0.874482	0.906366	0.784868	0.800096	0.990671	0.0601258	0.893992	0.946515	1.13024	1.04738	1.02671	1.11139
TCGA-AR-A0TU-01	0.537298	0.441459	0.865265	0.870982	0.627717	0.917507	0.671763	1.00348	1.17233	0.984439	0.582541	0.78039	0.832258	0.615234	0.707193	0.664127	1.00547	0.816778	0.502353	0.705802	1.01075	1.13408	0.914816	1.17499	0.660195	0.91287	1.25137	0.505522	0.641662	0.826216	1.07149	0.650119	1.17727	0.652806	0.888656	1.28569	1.04645	0.770904	0.704653	0.793511	0.71841	0.78938	0.546175	0.740776	1.05952	0.630076	0.572957	0.846733	1.19929
TCGA-AR-A0TV-01	0.665982	0.419539	0.949862	0.877854	0.463814	0.960432	0.158	1.03917	0.773426	0.944618	0.568209	0.891476	0.81007	0.668567	0.817203	0.158	1.08921	0.721665	0.64825	0.988883	1.0532	1.16311	0.893575	1.2521	0.158	0.993853	1.01122	0.660209	0.775727	0.891389	0.977525	0.652438	1.17595	0.158	0.95813	1.34462	1.0906	0.78141	0.867247	0.847569	0.739234	1.00064	0.158	0.821092	1.00113	0.858802	0.770581	0.974375	1.15655
TCGA-AR-A0TW-01	0.674716	0.591178	0.886261	0.746376	0.489629	0.886143	0.156882	0.974712	0.935456	1.0075	0.831991	0.900235	0.760277	0.725753	0.86584	0.156882	1.13523	0.912596	0.638152	1.13274	1.01628	1.00752	0.757688	1.10706	0.156882	0.851036	0.924392	0.663322	0.749595	0.78396	0.708169	0.536162	1.01073	0.156882	0.736006	1.15687	1.15509	0.833915	0.788336	0.632481	0.677641	1.00242	0.156883	0.621108	1.04515	0.912628	0.856898	0.94065	0.999638
TCGA-AR-A0TX-01	0.673981	0.548252	0.954981	0.938886	0.774136	0.92481	0.34329	1.01098	0.788754	1.06159	0.895238	0.932691	0.98195	0.814152	0.89817	0.263131	1.20897	0.986858	0.60398	1.02636	0.941857	1.16509	0.921643	1.1448	0.321523	0.957245	1.06678	0.700159	0.952026	0.895843	1.00934	0.864089	1.07662	0.333499	0.978382	1.19684	1.15741	0.985982	0.934104	0.930015	0.880645	1.07242	0.338861	0.927455	1.12391	0.880455	0.969339	0.873235	1.03503
TCGA-AR-A0TY-01	0.654342	0.392577	0.321951	0.59501	0.579514	0.766702	0.452699	0.487939	0.740891	0.907391	0.757605	0.418387	0.718729	0.900463	0.941583	0.543995	0.693123	1.11997	0.282488	0.546642	0.383138	0.745447	0.624258	0.832984	0.454588	0.23261	0.603604	0.540801	0.646157	0.258656	0.571103	0.613679	0.901454	0.412813	0.348842	1.16015	1.08041	1.03445	0.335893	0.940846	1.15641	1.11666	0.447418	0.530319	1.294	0.763733	0.730542	0.250821	0.840721
TCGA-AR-A0TZ-01	0.44241	0.749595	0.357189	0.496211	0.586568	0.695748	0.0110386	0.456432	0.863992	0.884126	1.02965	0.464973	0.678906	0.856912	1.08638	0.0110138	0.806926	1.18213	0.471919	0.629681	0.254958	0.700434	0.612584	0.784659	0.0110399	0.279412	0.33671	0.372357	0.619804	0.311288	0.261258	0.58905	0.732524	0.0110339	0.302688	0.90585	1.02004	1.10406	0.705934	0.856399	1.00145	1.07223	0.01111	0.540508	1.22655	0.778663	1.17667	0.320581	0.726891
TCGA-AR-A0U0-01	0.60679	0.573774	0.9947	0.878596	0.581648	0.990061	0.867944	1.15619	1.05052	1.01243	0.77797	0.959017	0.715359	0.726674	0.859143	0.827586	1.07101	0.824888	0.626807	0.85297	1.07556	1.0359	0.806774	1.15136	0.825259	1.01239	1.20418	0.639934	0.65835	0.925303	0.83548	0.630907	1.04919	0.843834	0.908371	1.11607	0.992278	0.86369	0.822709	0.585737	0.716909	0.858109	0.716697	0.636024	1.05036	0.897626	0.749179	1.05725	1.15902
TCGA-AR-A0U2-01	0.731465	0.418075	0.81115	0.739935	0.440324	0.838074	0.153374	0.926116	0.861872	1.03484	0.846351	0.944818	0.897288	0.84671	0.924994	0.153373	1.13565	0.962993	0.695198	1.00208	0.961865	1.01594	0.902534	1.07209	0.153373	1.00973	1.08673	0.647626	0.692007	0.729572	0.670537	0.606361	0.989127	0.153374	0.790501	1.13792	1.06198	0.933519	0.84673	0.721392	0.864948	1.00182	0.0906537	0.0641303	1.10476	0.686442	0.812744	0.829417	0.879766
TCGA-AR-A0U3-01	0.732846	0.438181	0.507813	0.662545	0.607177	0.835709	0.66485	0.668582	0.761491	0.916236	0.923171	0.709967	0.845289	0.863237	0.886812	0.84616	0.983145	0.990752	0.285041	0.732022	0.471637	0.799413	0.736092	0.870046	0.676771	0.435557	0.599366	0.659235	0.807021	0.485184	0.728774	0.717878	1.0334	0.704468	0.657404	1.22933	1.01222	0.99723	0.614011	0.735276	0.92316	1.00344	0.747371	0.737291	1.14279	0.729116	0.993302	0.496639	0.817303
TCGA-AR-A0U4-01	0.738643	0.580314	0.455976	0.91174	0.652745	1.00696	0.0306933	0.784032	0.891562	0.925736	0.874345	0.430783	0.869473	0.725843	0.969537	0.0305085	0.898971	0.935788	0.155147	0.158115	0.446056	1.16305	0.161118	1.16312	0.0307367	0.457582	0.153602	0.732999	0.958109	0.371118	1.05673	0.758372	1.22568	0.0293636	0.722709	1.29106	0.950659	0.890318	0.716576	0.824739	0.784923	0.96126	0.0404208	1.02325	1.04443	0.898938	1.21528	0.490678	1.15449
TCGA-AR-A1AH-01	0.426565	0.569903	0.239256	0.615134	0.543715	0.661098	0.27254	0.265811	1.32118	1.33047	0.94922	0.487679	0.727121	0.882078	0.963784	0.587451	0.456659	1.21501	0.258607	0.465831	0.169063	0.344007	0.364279	0.335745	0.213669	0.158356	0.504591	0.370862	0.746234	0.230097	0.587076	0.75263	0.848079	0.242453	0.208346	1.2998	1.15145	1.05005	0.343164	0.558585	0.901261	0.872792	0.140626	0.140626	1.2677	0.519379	0.941267	0.248827	0.60346
TCGA-AR-A1AI-01	0.808564	0.334245	0.993658	0.862923	0.515066	0.914355	0.136404	1.09959	0.818162	1.11824	0.724554	0.887551	0.767726	0.561869	0.721059	0.169425	1.08129	0.714446	0.744202	0.708366	1.0876	1.05579	0.691349	1.10108	0.133538	1.05147	1.12625	0.86518	0.671183	1.01668	1.10152	0.721341	1.15356	0.143768	1.1403	1.25206	1.14113	0.678049	0.82261	0.649595	0.675852	0.72104	0.195627	0.78241	0.860129	1.04166	0.730867	1.03123	1.24415
TCGA-AR-A1AJ-01	0.890545	0.543145	0.967656	0.979041	0.605984	0.98468	0.427087	1.15277	0.803416	1.10329	0.846866	0.855747	0.905797	0.769515	0.899819	0.416903	1.14516	0.85128	0.809875	0.904725	0.965875	1.10223	0.859757	1.11017	0.409728	0.970854	0.97777	0.913293	0.992704	0.955957	1.17282	0.898459	1.19379	0.430233	1.1838	1.15362	1.09479	0.917609	0.871209	0.958081	0.834672	0.995469	0.462281	0.922129	1.03151	0.999691	0.994158	0.959025	1.25823
TCGA-AR-A1AK-01	0.514757	0.401531	0.752088	0.747965	0.387014	0.778744	0.014112	0.871741	0.747456	1.02103	0.776984	0.916126	0.788816	0.843425	0.995085	0.0141116	1.07378	0.980809	0.51207	1.0563	0.809257	0.949248	0.959123	1.03616	0.0141119	0.783323	0.963188	0.445185	0.626844	0.692432	0.682244	0.675593	0.990091	0.014112	0.767948	0.979627	1.11695	1.00486	0.905837	0.900771	1.06097	1.16894	0.142115	0.220365	1.19098	0.650872	0.914744	0.872549	1.0324
TCGA-AR-A1AL-01	0.53651	0.572385	0.557363	0.779568	0.550732	0.758972	0.0364394	0.623801	0.775929	1.05188	1.10843	0.734824	1.01083	1.0724	1.07388	0.0364365	0.968954	1.26152	0.258832	1.07215	0.538346	0.909965	0.867335	0.932163	0.0364392	0.324013	0.979252	0.504967	0.924678	0.462779	0.819661	0.849169	0.918496	0.0364376	0.499802	1.07797	1.06465	1.18662	0.763634	1.02277	1.13446	1.12045	0.0364393	0.730418	1.29725	0.616378	1.04409	0.509195	0.974335
TCGA-AR-A1AM-01	0.584097	0.477959	0.644596	0.672917	0.49941	0.737941	0.0227577	0.678392	0.667042	1.03635	1.07132	0.805279	0.894127	0.910276	1.02202	0.0227555	1.02873	1.20739	0.369033	0.850465	0.712774	0.729832	0.773597	0.826399	0.0227573	0.525726	0.721145	0.559581	0.869466	0.598199	0.729437	0.78208	0.931068	0.0227571	0.518485	1.16381	1.08777	1.12452	0.830598	0.810711	0.942641	1.09188	0.0227576	0.611918	1.23477	0.746787	1.00689	0.590615	0.784653
TCGA-AR-A1AN-01	0.51157	0.525387	0.410729	0.687649	0.415162	0.667181	0.00744478	0.479184	0.761329	0.961678	1.22514	0.583056	1.01716	1.08064	1.11914	0.00742615	0.640278	1.2599	0.186668	0.768682	0.294154	0.581039	0.758485	0.575115	0.00746239	0.272758	0.504377	0.44511	0.991264	0.342211	0.774187	0.828811	0.940727	0.00743364	0.343078	1.22351	0.970768	1.11957	0.457209	0.831149	1.0136	1.11225	0.0528846	0.0679895	1.2926	0.544759	1.093	0.326203	0.774306
TCGA-AR-A1AO-01	0.515428	0.357299	0.765147	0.719415	0.444583	0.773289	0.436801	0.799034	0.478155	1.14626	1.04997	0.931064	0.94198	0.911409	1.18602	0.279912	1.12552	1.0445	0.491411	0.851626	0.797565	0.892368	0.771286	1.03527	0.387857	0.638541	0.847417	0.502026	0.919851	0.743396	0.808892	0.735218	1.07139	0.406938	0.740249	0.921716	1.14838	1.04001	0.940347	0.896913	0.942003	1.19551	0.388325	0.730915	1.05535	0.679633	1.20184	0.890582	1.11595
TCGA-AR-A1AP-01	0.356643	0.329064	0.505077	0.495455	0.402775	0.598904	0.0349804	0.559481	0.435981	0.854856	1.0496	0.66564	0.828205	0.854735	1.05445	0.034951	0.966836	1.18503	0.160087	0.674997	0.462075	0.664259	0.69063	0.810865	0.0349748	0.43574	0.519273	0.369724	0.756137	0.554836	0.634552	0.75263	0.897384	0.0349725	0.610049	1.05405	0.931796	0.956791	0.718257	0.746946	0.8351	1.03449	0.0349949	0.794057	1.11502	0.626353	1.08337	0.5224	0.935468
TCGA-AR-A1AQ-01	0.938249	0.508601	0.946188	1.03456	0.56076	1.00227	0.318439	1.11808	0.944119	1.16251	0.794934	0.934366	0.968703	0.731783	0.858909	0.307421	1.15452	1.00298	0.740946	0.947445	0.965	1.14399	0.730319	1.11094	0.309584	0.906574	1.12347	0.947153	0.891293	0.942502	1.11312	0.748699	1.12865	0.322466	1.01526	1.23238	1.08253	0.864407	0.752427	0.704065	0.665294	0.805084	0.366442	0.708143	0.938372	1.07056	0.820298	0.894694	1.17732
TCGA-AR-A1AR-01	0.52268	0.387584	0.737753	0.764491	0.43634	0.781544	0.0214493	0.858869	0.574212	1.12736	0.838437	0.828082	0.919443	0.815482	1.07592	0.0214487	1.11954	0.98741	0.410594	0.876787	0.833771	0.946995	0.87709	1.03726	0.0214491	0.820906	0.823156	0.4901	0.95764	0.775624	1.03092	0.824387	1.12232	0.0214491	0.915741	1.16623	1.11156	0.9885	0.839022	0.98858	0.899877	1.11083	0.0214495	0.821945	1.09782	0.55606	1.03941	0.762228	1.15632
TCGA-AR-A1AS-01	0.659832	0.31815	0.0783851	0.218899	0.256108	0.560027	0.0783851	0.347286	0.477543	0.555782	1.13686	0.392817	0.571464	0.75422	1.11045	0.392817	0.447879	1.1874	0.561638	0.44806	0.0900483	0.709589	0.134674	0.70959	0.0783851	0.0338399	0.352198	0.286596	0.585465	0.230777	0.23518	0.336057	0.577107	0.230777	0.117593	0.858536	0.640589	0.983388	0.66556	0.541716	0.726058	0.911667	0.66556	0.297117	1.09445	0.689997	1.17604	0.0818264	0.57391
TCGA-AR-A1AT-01	0.492731	0.325611	0.786751	0.691464	0.367729	0.766621	0.513864	0.84295	0.457125	0.963436	0.838534	0.882951	0.807032	0.853817	0.992493	0.38683	1.11426	0.924941	0.410897	0.845644	0.813173	0.901961	0.926613	1.06249	0.474965	0.732293	0.747819	0.49572	0.805795	0.739132	0.779115	0.685712	1.04265	0.475166	0.836848	1.08009	1.05702	1.00715	0.832298	0.840305	0.945984	1.13015	0.440768	0.785942	1.07974	0.659421	1.04703	0.876848	1.00455
TCGA-AR-A1AU-01	0.657894	0.673392	0.448419	0.609351	0.649814	0.751287	0.0704053	0.492761	1.02366	0.917615	1.05106	0.608035	0.813691	0.972705	0.972195	0.0704025	0.714125	1.2174	0.199772	0.879407	0.403658	0.620454	0.693691	0.663962	0.0704049	0.278672	0.767957	0.51965	0.719759	0.318486	0.493166	0.643758	0.848041	0.0704043	0.313398	1.05543	1.00086	1.18181	0.490881	0.831966	1.08997	1.02552	0.0704035	0.488399	1.35466	0.620013	1.08085	0.418305	0.728919
TCGA-AR-A1AV-01	0.583448	0.384384	0.331601	0.456782	0.426422	0.788156	0.331601	0.316621	0.587084	0.906222	1.13092	0.663094	0.711271	0.970939	1.12003	0.663094	0.557487	1.20743	0.485512	0.646653	0.357729	0.7334	0.51973	0.7334	0.331601	0.0646334	0.447732	0.385909	0.526826	0.525534	0.27917	0.656502	0.900251	0.525534	0.172007	0.87194	0.946032	1.12025	0.647017	0.674319	0.991557	1.10838	0.647017	0.372216	1.2482	0.65766	1.03775	0.293327	0.600599
TCGA-AR-A1AW-01	1.27776	0.781391	1.24111	1.08607	0.629595	1.14715	0.0343762	1.37342	0.995353	1.11562	0.809348	1.03738	0.842272	0.690021	0.855376	0.0343781	1.2186	0.79266	1.17528	0.948396	1.22213	1.27587	0.721693	1.2556	0.034376	1.22396	1.07153	1.19645	0.823293	1.06965	1.02814	0.612408	1.13335	0.0343776	1.15596	1.02719	1.12345	0.805607	0.936215	0.748591	0.747708	0.951218	0.0343817	0.918991	0.866465	1.27243	0.887127	1.07467	1.07053
TCGA-AR-A1AX-01	1.0559	0.75797	1.03203	1.00856	0.725708	1.02832	0.12625	1.12682	0.965278	1.1475	0.92752	1.02639	0.888453	0.783927	0.929205	0.126247	1.24982	0.994079	0.985059	1.12375	1.02261	1.15616	0.891114	1.14229	0.126248	0.973017	1.09183	0.977087	0.87992	0.89134	0.870233	0.847136	1.02444	0.12625	0.837618	1.10998	1.2857	0.933121	1.04131	0.767717	0.881034	1.03313	0.126251	0.943713	1.02515	1.04071	0.981591	0.923296	0.95499
TCGA-AR-A1AY-01	0.464739	0.574446	0.284322	0.637289	0.430301	0.709631	0.0474517	0.288541	0.848425	1.0154	1.08071	0.398542	0.760754	0.861051	1.04131	0.047277	0.451658	1.25619	0.255212	0.743481	0.220986	0.445256	0.410063	0.437374	0.0476094	0.204535	0.503739	0.432659	0.788051	0.251411	0.553002	0.619346	0.846201	0.0473837	0.28029	1.09882	0.858131	0.995577	0.323559	0.822052	0.856358	0.950769	0.0344862	0.0342787	1.22597	0.804573	1.0212	0.302887	0.681762
TCGA-AR-A24H-01	0.458373	0.419946	0.746747	0.649194	0.410309	0.779833	0.0776154	0.892618	0.72205	0.984383	0.78216	0.769774	0.680228	0.750266	0.956294	0.0775811	1.11572	0.961175	0.485412	1.01341	0.798467	0.947064	0.791723	1.13622	0.0776058	0.88663	0.862307	0.468628	0.604172	0.642781	0.741087	0.611126	1.05047	0.0776266	0.712426	1.02433	1.06626	0.891955	0.706784	0.986278	0.837267	1.02216	0.0776272	0.802781	1.05301	0.700405	0.927566	0.773671	0.994705
TCGA-AR-A24K-01	0.745487	0.863312	0.197356	0.497722	0.516142	0.810992	0.280827	0.387768	1.06718	1.0031	1.14506	0.355033	0.6148	0.850682	0.975114	0.496738	0.695012	1.20696	0.479017	0.581011	0.204927	0.630993	0.363898	0.667855	0.286114	0.177851	0.144864	0.570836	0.684544	0.314248	0.274369	0.485228	0.766938	0.339772	0.26524	1.05998	0.950242	0.951935	0.519238	0.531138	0.839448	0.782384	0.655693	0.398854	1.1129	0.793851	1.146	0.169228	0.69913
TCGA-AR-A24L-01	0.47712	0.524062	0.391364	0.602791	0.563871	0.692374	0.0473248	0.460463	0.724902	0.988138	1.24254	0.526196	0.878938	1.05511	1.10231	0.0473137	0.723883	1.32152	0.243978	0.740897	0.334465	0.709037	0.694482	0.758287	0.0473236	0.323604	0.522257	0.435628	0.763543	0.345862	0.452803	0.694952	0.790052	0.0473222	0.385837	1.02121	1.12068	1.18175	0.596026	0.833724	1.10047	1.0823	0.0473253	0.512425	1.28325	0.651476	1.09872	0.342122	0.683743
TCGA-AR-A24M-01	0.636993	0.714193	0.301237	0.535189	0.524141	0.795854	0.28724	0.311223	0.883452	0.926533	1.17329	0.731563	0.740605	0.938624	1.15467	0.659677	0.492682	1.2682	0.0114668	0.0114629	0.352329	0.760404	0.0114785	0.760404	0.278725	0.62772	0.0114576	0.415583	0.58639	0.484897	0.426627	0.589621	0.860941	0.441409	0.171223	0.908167	1.0274	1.08763	1.20071	0.695665	0.979375	1.13379	1.14317	0.364549	1.16852	0.722114	1.11343	0.274835	0.60182
TCGA-AR-A24N-01	0.378817	0.441541	0.457066	0.509337	0.385884	0.705491	0.0336294	0.532655	0.672583	0.886389	1.13501	0.668713	0.775393	0.900451	1.06504	0.0336275	0.881641	1.25239	0.168257	0.640009	0.313348	0.70825	0.630325	0.811328	0.0336292	0.277113	0.384016	0.383465	0.615253	0.380553	0.333311	0.630164	0.782717	0.0336286	0.357013	0.897831	0.981524	0.996697	0.627879	0.472021	0.956998	1.04144	0.0336313	0.550004	1.13203	0.687689	1.16244	0.398636	0.67773
TCGA-AR-A24O-01	0.516015	0.50289	0.587592	0.68854	0.501205	0.721445	0.0451158	0.658968	0.638194	1.00497	1.17633	0.765864	0.940906	1.10333	1.09099	0.0450896	0.964045	1.20815	0.320987	0.966964	0.561625	0.813518	0.850541	0.884096	0.0451092	0.425252	0.816162	0.465669	0.815534	0.463459	0.633432	0.711764	0.839485	0.0451072	0.447657	0.963024	1.04076	1.162	0.805291	0.936623	1.15436	1.12504	0.0451064	0.721281	1.2391	0.59569	1.08186	0.564004	0.807948
TCGA-AR-A24P-01	0.496924	0.812824	0.44137	0.634464	0.63665	0.778596	0.0518344	0.541072	0.905182	0.983666	1.20107	0.535726	0.810084	0.914925	1.09448	0.0518088	0.843856	1.29005	0.177433	0.697996	0.327384	0.786981	0.57806	0.858929	0.0518311	0.338221	0.470059	0.455026	0.749655	0.292922	0.471831	0.589822	0.784023	0.0518246	0.430537	0.957232	1.07433	1.12051	0.792004	0.787448	1.00752	1.09435	0.0518628	0.609955	1.18328	0.676556	1.17699	0.365531	0.728032
TCGA-AR-A24Q-01	0.542644	0.59998	0.760448	0.743601	0.70362	0.775855	0.0219739	0.775031	0.859331	1.07818	1.02129	0.914044	0.931558	0.871513	0.994543	0.0219732	1.12776	1.15844	0.544846	1.01972	0.822774	0.888316	0.774008	0.942075	0.0219736	0.751793	1.06034	0.576252	0.862514	0.700264	0.768274	0.745942	0.881072	0.021974	0.700331	1.19607	1.06356	1.0203	0.915557	0.860444	0.879092	1.01308	0.0219742	0.888441	1.13029	0.746727	1.00383	0.7579	0.860043
TCGA-AR-A24R-01	0.554417	0.409882	0.713365	0.703465	0.485462	0.770733	0.0142852	0.867346	0.701756	0.988446	0.907002	0.766192	0.822207	0.812733	0.956311	0.0141958	1.13712	1.0817	0.498158	0.845673	0.697822	0.91341	0.773696	1.01711	0.0142666	0.75644	0.800235	0.504437	0.791897	0.606713	0.75549	0.629307	0.971014	0.0142752	0.739515	1.2053	1.08088	0.878009	0.739617	0.775937	0.881364	1.02002	0.0143119	0.735768	1.08529	0.705226	0.956709	0.714014	1.04052
TCGA-AR-A24S-01	0.551806	0.444706	0.447486	0.795449	0.483904	0.839258	0.009815	0.823545	0.65601	0.950777	0.995621	0.709921	0.979897	0.873723	1.1508	0.00981362	1.06547	1.07013	0.142607	0.689111	0.466998	1.04003	0.737546	1.06889	0.00981448	0.711226	0.442603	0.479767	0.910368	0.454661	0.881152	0.77646	1.12249	0.00981332	0.746775	1.12327	1.06008	0.979936	0.622448	0.900312	0.898943	1.15426	0.00981897	0.795811	1.08431	0.604393	1.09115	0.421503	1.09441
TCGA-AR-A24T-01	0.38138	0.456564	0.504281	0.574387	0.48409	0.677085	0.0280345	0.518795	0.598844	0.973835	1.23112	0.676186	0.870647	1.04199	1.14417	0.0279149	0.833213	1.27215	0.226809	0.763427	0.443981	0.70435	0.798707	0.781398	0.02802	0.287385	0.587206	0.35835	0.738599	0.403855	0.466331	0.723021	0.816909	0.0279971	0.304684	0.89154	1.07266	1.21314	0.755701	0.860494	1.10115	1.17557	0.0280402	0.543126	1.26554	0.611499	1.11354	0.492631	0.82572
TCGA-AR-A24U-01	0.831034	0.580368	0.794254	0.941864	0.567049	0.955149	0.0338122	0.993134	0.815159	1.06795	0.894784	0.816707	0.933603	0.804556	1.00608	0.033812	1.1569	1.01216	0.570801	1.04341	0.716468	1.0807	0.84111	1.09138	0.0338121	0.748772	0.920673	0.861033	0.972197	0.734385	1.01949	0.807639	1.11921	0.0338122	0.958541	1.15671	1.16165	0.906328	0.770614	0.944383	0.868094	1.05186	0.0338123	0.86854	1.07908	0.981645	1.03099	0.758335	1.11721
TCGA-AR-A24V-01	0.447451	0.451263	0.384627	0.332449	0.356347	0.611586	0.105651	0.50213	0.478906	0.9108	1.33202	0.528053	0.721435	1.00539	1.2263	0.0402284	0.790841	1.33675	0.118797	0.491664	0.292803	0.574681	0.482445	0.798496	0.0854419	0.351657	0.365311	0.357697	0.929989	0.499304	0.244072	0.862181	0.859113	0.0807076	0.31503	0.926916	1.02253	1.07252	0.792286	0.478892	0.805625	1.02482	0.175736	0.530562	1.07149	0.50219	1.16768	0.433476	0.66681
TCGA-AR-A24W-01	0.495077	0.464132	0.410154	0.569665	0.426767	0.608308	0.0143068	0.443721	0.628525	0.90938	1.12895	0.589635	0.932775	1.06841	1.00839	0.0142962	0.624429	1.35263	0.210945	0.719781	0.351705	0.470363	0.580152	0.494954	0.0143086	0.309211	0.661074	0.409827	0.786631	0.321142	0.581653	0.685024	0.751684	0.0143015	0.333519	1.03898	0.950788	1.23298	0.541426	0.848085	1.16014	1.01614	0.0598655	0.0792743	1.3936	0.570784	1.02599	0.378003	0.658031
TCGA-AR-A24X-01	0.596863	0.596996	0.57173	0.674941	0.57333	0.771635	0.0180146	0.626635	0.861486	1.00034	1.1573	0.668967	0.784671	0.878365	1.05146	0.0179931	0.955685	1.25866	0.449532	0.964886	0.569525	0.725675	0.77878	0.78766	0.0180121	0.415428	0.756114	0.552502	0.7464	0.423118	0.472004	0.54183	0.751357	0.0180154	0.434523	1.01339	1.16416	1.03796	0.802882	0.906633	0.98717	0.988496	0.0180366	0.688934	1.12694	0.721551	1.08801	0.518525	0.817509
TCGA-AR-A24Z-01	0.505228	0.452965	0.448814	0.448257	0.404684	0.78604	0.0106275	0.505545	0.660128	0.889269	1.03286	0.629954	0.651332	0.842998	1.0549	0.0106273	0.70755	1.07955	0.227695	0.714904	0.3833	0.560918	0.645287	0.613125	0.0106275	0.408432	0.510479	0.380095	0.451195	0.371219	0.340559	0.427232	0.8055	0.0106275	0.453437	0.828892	1.01886	1.00492	0.483395	0.526202	0.881094	1.09235	0.106792	0.136143	1.18033	0.775387	0.986606	0.539382	0.639684
TCGA-AR-A250-01	0.516717	0.381375	0.532224	0.483977	0.433334	0.719738	0.0121319	0.660283	0.475611	0.998307	1.20412	0.597844	0.868695	0.993686	1.15232	0.0114401	1.02857	1.24311	0.572087	0.636209	0.53102	0.682668	0.596437	0.899755	0.0119723	0.55629	0.554548	0.446584	0.715459	0.579799	0.544674	0.715889	0.984818	0.0119422	0.534792	0.916321	0.973115	1.06045	0.564374	0.572032	0.886572	1.12733	0.0119809	0.779263	1.13927	0.563093	1.09032	0.515613	0.77013
TCGA-AR-A251-01	0.378191	0.438894	0.685226	0.731254	0.542478	0.759105	0.0732689	0.74395	0.775559	1.02717	0.927792	0.912682	0.861647	0.866321	0.994397	0.0732689	1.03406	1.03879	0.546301	0.968887	0.794952	0.853433	0.947467	1.022	0.0732688	0.756783	1.08517	0.416281	0.85758	0.649005	0.75127	0.764048	0.892839	0.0732689	0.660302	1.20558	1.01632	0.958913	0.799012	0.914387	0.947669	1.04174	0.0732689	0.789488	1.16035	0.583061	0.946087	0.766849	1.04929
TCGA-AR-A252-01	0.824677	0.534599	0.995927	0.988334	0.513196	0.901501	0.177581	1.0905	0.859693	1.04784	0.726127	1.01774	0.91357	0.778279	0.848959	0.180764	1.20842	0.923532	0.862221	1.14383	1.13409	1.20902	0.899036	1.15009	0.176173	1.06988	1.16621	0.869111	0.915276	1.03249	1.11426	0.854268	1.09402	0.179336	1.07943	1.12836	1.12563	0.904745	1.00819	1.04664	0.87259	1.01491	0.189216	0.985147	1.07737	0.968867	0.82529	0.968947	1.09014
TCGA-AR-A254-01	0.444158	0.462777	0.683621	0.653688	0.435039	0.746612	0.0388456	0.807652	0.592285	1.03047	1.04505	0.77508	0.868031	0.808204	1.08512	0.0388426	1.06536	1.12742	0.342599	0.971947	0.668388	0.955012	0.737464	1.08088	0.0388448	0.635838	0.833588	0.434534	0.764916	0.545455	0.637647	0.564559	0.939321	0.0388449	0.650846	0.991897	1.03937	0.89861	0.709615	0.685335	0.799744	1.06522	0.0388459	0.594117	0.982473	0.677848	1.11996	0.754176	1.03123
TCGA-AR-A255-01	0.444608	0.413829	0.637828	0.621111	0.485369	0.691996	0.087042	0.747531	0.570686	0.989072	1.13529	0.783859	0.883984	0.95748	1.08266	0.0869842	1.08029	1.21585	0.389346	0.771513	0.605882	0.807593	0.778731	0.938058	0.0870243	0.638127	0.71	0.430618	0.756946	0.588341	0.619096	0.729831	0.88738	0.087035	0.646564	0.992188	1.08077	1.02962	0.824243	0.796736	0.982551	1.10074	0.0870384	0.80107	1.12155	0.62864	1.01679	0.68005	0.917327
TCGA-AR-A256-01	0.485292	0.328282	0.509662	0.722803	0.286464	0.684836	0.0127898	0.60231	0.834614	1.0757	0.904504	0.777389	0.851389	0.762114	0.978821	0.0127872	0.840379	1.02454	0.687194	0.735797	0.548197	0.806115	0.632751	0.8484	0.0127883	0.517099	0.81854	0.51458	0.764452	0.568853	0.884442	0.660668	1.04829	0.0127897	0.620445	1.2956	0.926818	0.834973	0.692964	0.778835	0.715657	0.874818	0.0455165	0.0471953	1.14833	0.688053	0.888067	0.605935	0.94569
TCGA-AR-A2LE-01	0.481215	0.50889	0.45343	0.573069	0.301115	0.615759	0.0525305	0.507242	0.643271	0.838796	1.03276	0.671249	0.700679	0.996804	0.944755	0.0525304	0.688345	1.14058	0.191362	1.11579	0.44379	0.479075	0.786283	0.475569	0.0525305	0.404824	0.60924	0.378359	0.635844	0.320142	0.521034	0.57716	0.766194	0.0525304	0.342015	0.980018	0.896357	1.19666	0.540579	0.754115	1.1646	1.03504	0.0525304	0.491716	1.42135	0.584346	0.892727	0.369781	0.660516
TCGA-AR-A2LH-01	0.840613	0.632868	0.828339	0.933594	0.606093	0.945978	0.090688	0.914284	0.875594	1.0992	0.859491	0.908738	0.918491	0.869937	0.906373	0.0891343	1.09824	1.01523	0.71888	1.07877	0.82486	1.04494	1.03919	1.04302	0.0893395	0.697061	0.969088	0.841759	0.947114	0.781995	0.982036	0.866888	1.04872	0.0910828	0.785221	1.10066	1.2294	1.0502	0.910135	1.03125	1.04159	1.1135	0.0915454	0.8887	1.19117	0.972114	0.917203	0.78884	1.08395
TCGA-AR-A2LJ-01	0.596191	0.525019	0.670773	0.693171	0.417121	0.721688	0.102245	0.737829	0.785966	0.962578	0.907649	0.771036	0.961553	0.801542	1.04905	0.0351672	0.984534	1.04757	0.26824	0.833756	0.777535	0.780632	0.580586	0.86362	0.104007	0.68495	0.629218	0.543753	0.959415	0.614202	0.915601	0.835918	1.16025	0.0622763	0.592896	1.24225	1.12709	1.04955	0.774406	0.926719	0.816642	1.16832	0.0255171	0.0254423	1.10736	0.787774	1.10385	0.673838	1.06024
TCGA-AR-A2LK-01	0.483187	0.631617	0.420004	0.611045	0.484414	0.78023	0.014298	0.409015	0.878672	0.876513	1.02212	0.612088	0.73425	0.799586	1.12477	0.0142974	0.718141	1.12875	0.214072	0.719931	0.293229	0.610286	0.600085	0.614315	0.0142981	0.236841	0.503543	0.424755	0.712087	0.446794	0.48526	0.777089	0.954333	0.0142979	0.366454	0.987382	1.04166	1.01667	0.53319	0.623186	0.855341	1.1433	0.0493296	0.0547472	1.08174	0.635109	1.06931	0.441539	0.763763
TCGA-AR-A2LL-01	0.606133	0.496474	0.51586	0.759983	0.48138	0.863255	0.0136796	0.563885	0.76416	0.914349	0.957196	0.61494	0.825552	0.821291	1.02243	0.013654	0.846879	1.04685	0.278425	0.861194	0.537923	0.884867	0.648377	0.931514	0.013677	0.396416	0.538461	0.537006	0.792174	0.515406	0.718185	0.778144	1.07423	0.0136704	0.476103	1.19128	1.13358	1.00612	0.559288	0.721831	0.823182	1.13316	0.0136914	0.608815	1.07192	0.774541	1.07756	0.490107	0.946617
TCGA-AR-A2LM-01	0.641945	0.506695	0.574034	0.645647	0.504193	0.736579	0.037443	0.573067	0.655963	1.05565	1.26638	0.788919	0.991825	0.953734	1.07349	0.0374373	0.977016	1.3344	0.353115	0.80274	0.57033	0.656648	0.788735	0.73032	0.0374421	0.419379	0.692627	0.509254	0.858099	0.503695	0.678188	0.773163	0.86926	0.0374418	0.422342	1.02995	1.10013	1.15218	0.898302	0.853105	1.03555	1.05351	0.037446	0.604411	1.21305	0.555166	1.09708	0.552285	0.807058
TCGA-AR-A2LN-01	0.509931	0.557441	0.540551	0.691903	0.530689	0.712628	0.015884	0.565013	0.677151	1.00201	1.17275	0.676132	0.947363	1.08798	1.04757	0.0158797	0.831629	1.22875	0.367349	0.791944	0.475981	0.688667	0.741179	0.725636	0.0158839	0.310797	0.630592	0.49501	0.861117	0.461995	0.717569	0.8339	0.849482	0.0158821	0.404851	0.987943	1.01103	1.23836	0.673083	0.984833	1.20874	1.07969	0.0158812	0.596065	1.29974	0.696876	1.06964	0.510409	0.87612
TCGA-AR-A2LO-01	0.781305	0.620091	0.841322	0.899447	0.64209	0.886316	0.0331536	0.910673	0.880124	1.09771	0.958436	0.889216	0.934322	0.842575	0.977766	0.0331265	1.1516	1.11116	0.652278	1.07817	0.847256	0.982419	0.892254	0.998209	0.0331451	0.752848	1.01864	0.730933	0.870669	0.73473	0.825906	0.751502	0.917565	0.0331532	0.761865	1.10344	1.18092	1.05576	0.922196	0.95853	1.00256	1.06103	0.0331453	0.840592	1.20935	0.809458	0.959026	0.79782	0.977551
TCGA-AR-A2LQ-01	0.546502	0.45473	0.42049	0.567121	0.422669	0.658374	0.0121534	0.44755	0.580726	1.09071	1.40137	0.539148	1.03843	1.0661	1.12067	0.0120558	0.56256	1.22082	0.154263	0.755033	0.275945	0.43885	0.853271	0.423502	0.0122289	0.255076	0.779543	0.468829	0.991535	0.335252	0.691468	0.739711	0.830832	0.0121048	0.702852	0.645991	0.987541	1.10159	0.639513	0.933191	1.02667	0.969656	0.084785	0.0951045	1.29896	0.648466	1.0938	0.31559	0.83103
TCGA-AR-A2LR-01	0.417443	0.632005	0.62814	0.695817	0.803275	0.774869	0.022331	0.544613	0.761955	1.1169	1.10213	0.736081	0.86514	1.0066	1.03543	0.0223301	0.784398	1.27579	0.441141	0.872706	0.530498	0.725033	0.70754	0.801519	0.0223307	0.499935	0.680863	0.431041	0.934135	0.44776	0.61816	0.867054	0.847741	0.0223309	0.480329	1.17208	0.996433	1.17489	0.629389	0.895687	0.982887	1.04823	0.370039	0.556117	1.32293	0.582863	0.972901	0.506961	0.777142
TCGA-AR-A5QM-01	0.533746	0.435745	0.597798	0.680936	0.388045	0.711517	0.0129522	0.668809	0.610098	0.977913	1.05008	0.751308	0.909218	0.95382	1.0859	0.012565	0.907448	1.1464	0.309296	0.927281	0.610642	0.737418	0.748162	0.812704	0.0128963	0.575007	0.64406	0.451168	0.812446	0.502404	0.608375	0.655911	0.878065	0.0128193	0.552465	1.04324	1.21031	1.17791	0.726793	0.858123	1.08233	1.19258	0.271107	0.301344	1.26334	0.713929	1.08205	0.618118	0.816181
TCGA-AR-A5QN-01	0.412204	0.470167	0.571087	0.598296	0.513049	0.684341	0.0186326	0.602176	0.646845	0.93556	1.04293	0.734307	0.813128	1.05692	1.04461	0.0186118	0.881716	1.15385	0.251934	0.990581	0.498582	0.748169	0.913656	0.833411	0.0186294	0.355728	0.843183	0.42832	0.763325	0.522278	0.572075	0.735071	0.805386	0.0186302	0.463662	0.94851	1.04064	1.18695	0.611235	0.955048	1.16315	1.11635	0.0186194	0.631127	1.30121	0.583393	0.950441	0.527407	0.824174
TCGA-AR-A5QP-01	0.562766	0.525528	0.62833	0.744856	0.553849	0.735235	0.0311323	0.633137	0.732667	1.00706	1.06004	0.747391	0.914083	0.904254	0.981827	0.0311062	0.951534	1.20579	0.281833	0.960663	0.634867	0.815302	0.791026	0.859004	0.0311291	0.411233	0.711151	0.592976	0.934062	0.548649	0.800759	0.897093	0.921324	0.0311224	0.434385	1.18125	1.05095	1.2029	0.819209	0.859319	1.02827	1.09229	0.0311259	0.787541	1.26088	0.818281	1.05256	0.579513	0.97244
TCGA-AR-A5QQ-01	0.891204	0.425696	0.858654	0.891257	0.479253	0.897378	0.68799	0.987536	0.706665	1.01673	0.920688	0.768535	0.892717	0.704365	0.830193	0.596343	1.06332	1.08411	0.526328	0.668397	0.88731	0.874005	0.93307	0.899892	0.628691	0.82357	0.858621	0.871792	0.937842	0.865181	1.07156	0.817885	1.109	0.633526	0.941724	1.29097	0.983198	0.852437	0.696334	0.816346	0.744078	0.878333	0.505901	0.706244	1.05235	0.904454	0.866384	0.795849	1.02083
TCGA-B6-A0I1-01	0.34196	0.321095	0.614677	0.339116	0.838676	0.598475	0.463837	0.469976	0.935198	0.835824	0.789338	0.759704	0.612786	0.643651	0.806187	0.808535	0.857944	0.918285	0.537208	0.630289	0.596196	0.44222	0.453596	0.665043	0.555004	0.2699	0.77949	0.332152	0.403764	0.4789	0.469456	0.578396	0.640719	0.484368	0.140044	1.05553	0.792115	0.828086	0.458705	0.487053	0.733476	0.860572	0.419923	0.331967	1.46104	0.66339	0.631325	0.568989	0.670826
TCGA-B6-A0I2-01	0.952056	0.52162	1.17445	0.957667	0.528659	0.986814	1.12226	1.27127	1.01619	1.04964	0.609087	0.922378	0.721431	0.535111	0.657897	0.943708	1.0935	0.740174	0.970082	0.831833	1.37422	1.05157	0.570213	1.06347	1.15068	1.07021	1.33494	0.891703	0.762166	0.987732	1.01162	0.602698	1.05099	1.0114	0.680818	1.2778	0.984798	0.736729	0.727177	0.818507	0.655865	0.637164	0.603306	0.500107	0.924254	1.0365	0.699104	1.02538	1.11716
TCGA-B6-A0I5-01	0.491031	0.411958	0.506459	0.661234	0.434262	0.800045	0.0643842	0.61385	0.720315	0.920146	1.02093	0.605926	0.84554	0.858157	0.913125	0.0643746	0.8165	1.14422	0.272629	0.969421	0.55891	0.75394	0.8097	0.843688	0.0643834	0.36257	0.553987	0.491631	0.83511	0.482973	0.631654	0.712819	0.900518	0.0643804	0.399583	1.16348	1.15176	0.996662	0.618029	0.75069	0.986873	1.02551	0.0643841	0.681633	1.14875	0.676074	1.03314	0.419344	0.856152
TCGA-B6-A0I6-01	0.405823	0.616713	0.64358	0.622494	0.678239	0.705361	0.0275113	0.599123	0.931949	1.04595	1.11687	0.704999	0.859457	0.8752	1.02111	0.027095	0.852861	1.26039	0.434696	0.926266	0.617695	0.748717	0.585458	0.839973	0.0274118	0.484479	0.94451	0.42209	0.832826	0.611741	0.567889	0.733744	0.814607	0.0275683	0.550472	1.2275	0.78861	0.996932	0.633752	0.78934	0.725563	0.9055	0.0275189	0.519226	1.17281	0.581735	1.07766	0.540638	0.734933
TCGA-B6-A0I8-01	0.183689	0.198455	0.188308	0.24342	0.130251	0.382563	0.0150213	0.277428	0.29665	0.76596	1.11688	0.462453	0.693762	1.0567	1.04564	0.0149905	0.393558	1.32603	0.0870175	0.52557	0.177936	0.30587	0.374413	0.385545	0.0150298	0.17567	0.360224	0.136646	0.359589	0.222121	0.187262	0.383903	0.532839	0.0150148	0.244399	0.626046	0.962598	1.29909	0.422032	0.470655	1.21056	1.08231	0.0462899	0.057698	1.40544	0.406536	1.02421	0.286675	0.423784
TCGA-B6-A0I9-01	0.599026	0.436023	0.524544	0.737587	0.482313	0.80061	0.0141364	0.653337	0.776087	0.88431	0.876762	0.560446	0.842678	0.76709	0.933569	0.0141364	0.898988	1.00029	0.291025	0.887641	0.564028	0.884775	0.83066	0.943277	0.0141364	0.749318	0.635325	0.592508	0.780354	0.563687	0.738422	0.8151	0.99789	0.0141364	0.683121	1.27049	1.06378	1.00432	0.500004	0.743907	0.890275	1.09729	0.0141364	0.656539	1.19385	0.83534	0.87682	0.479755	0.922878
TCGA-B6-A0IA-01	0.875961	0.380068	0.152125	0.255989	0.23982	0.570233	0.04261	0.212851	0.644544	0.849991	0.927949	0.377794	0.62431	0.620787	0.891742	0.042408	0.297335	1.14059	0.524715	0.681968	0.109269	0.39679	0.610338	0.567288	0.0427405	0.108482	0.183997	0.24197	0.355475	0.22047	0.250157	0.29399	0.530181	0.0426035	0.14721	0.652935	1.03433	0.826493	0.233081	0.217802	0.620184	0.922409	0.0427047	0.174915	1.04721	1.08407	0.860078	0.15041	0.385326
TCGA-B6-A0IB-01	0.378573	0.323276	0.31812	0.358225	0.386519	0.524009	0.0130387	0.32111	0.744579	0.755258	0.861595	0.467933	0.615133	0.966319	0.880718	0.0128206	0.419755	1.14003	0.268381	0.535707	0.155034	0.272387	0.464061	0.323629	0.013062	0.154605	0.396935	0.338189	0.567334	0.181944	0.310872	0.585854	0.608767	0.0129797	0.314739	1.02551	0.861681	1.23787	0.270591	0.448372	1.18782	0.989561	0.0128484	0.262929	1.46556	0.424976	0.840469	0.351679	0.348547
TCGA-B6-A0IC-01	0.679335	0.76071	0.0984778	0.481205	0.43919	0.666657	0.0969579	0.100936	0.865113	0.784637	0.583409	0.241195	0.710903	0.703753	0.808077	0.23083	0.132169	0.744192	0.0660643	0.335608	0.220896	0.274792	0.300255	0.249259	0.220896	0.220896	0.079264	0.582199	0.624978	0.159438	0.327381	0.392132	0.979114	0.155507	0.115032	0.832909	0.909366	1.10125	0.389991	0.355678	0.87491	0.983345	0.333353	0.0911327	1.21508	0.791334	0.866786	0.161934	0.483783
TCGA-B6-A0IE-01	0.721875	0.692877	0.521587	0.733872	0.584334	0.762601	0.060102	0.534477	1.17745	0.873316	0.856881	0.610918	0.89295	0.851872	0.831901	0.0600785	0.667554	1.1287	0.499509	0.953234	0.464035	0.55772	0.57202	0.542126	0.0601084	0.411511	0.459858	0.591112	0.699066	0.340372	0.616557	0.736676	0.866636	0.0600903	0.337571	1.17555	1.17005	1.20073	0.511239	0.718772	0.983104	1.03426	0.0339471	0.0252224	1.34794	0.893831	0.81033	0.415168	0.666996
TCGA-B6-A0IG-01	0.299926	0.466131	0.475452	0.411891	0.439696	0.576867	0.579865	0.562072	0.726447	0.684879	1.03248	0.554548	0.634612	0.915777	0.892916	0.690006	0.807458	1.13611	0.134085	0.801489	0.448	0.565149	0.726429	0.766814	0.48219	0.633751	0.542067	0.303736	0.545875	0.517937	0.324307	0.834023	0.651723	0.36098	0.577577	0.838476	1.01396	1.19943	0.526534	0.636879	1.05849	1.09239	0.639402	0.677774	1.2673	0.673583	0.983192	0.454048	0.637323
TCGA-B6-A0IH-01	0.496023	0.492581	0.664936	0.679258	0.490741	0.671495	0.181404	0.682531	0.655403	1.07313	1.1069	0.895039	1.00886	1.03331	0.996471	0.106655	1.07974	1.20234	0.379889	0.877157	0.775958	0.746687	0.82141	0.802755	0.167437	0.546775	0.795959	0.50047	0.866267	0.613639	0.741264	0.777608	0.827434	0.161898	0.525724	1.02731	1.05742	1.26238	0.874438	1.11152	1.20745	1.10492	0.141434	0.775764	1.36273	0.670459	0.969691	0.689273	0.914095
TCGA-B6-A0IJ-01	0.987085	0.371561	0.9685	1.02355	0.50133	1.03232	0.0631276	1.11892	1.03871	1.09654	0.616223	0.770023	0.846143	0.562804	0.726071	0.0846893	1.03073	0.814952	0.762468	0.803519	1.0319	1.12811	0.669219	1.10862	0.0648848	0.939156	1.15717	1.01282	0.64166	0.867429	1.16671	0.709905	1.15486	0.0664809	0.96529	1.28385	1.0819	0.664525	0.767826	0.89964	0.660987	0.807774	0.104761	0.591225	1.02388	1.18378	0.553037	0.873959	1.15822
TCGA-B6-A0IK-01	0.380302	0.350458	0.522467	0.614068	0.370189	0.613601	0.0610188	0.616105	0.602061	0.940379	0.894417	0.706979	0.841452	0.85784	0.876822	0.0610026	0.908013	1.05145	0.209052	0.889307	0.618468	0.761362	0.802439	0.802125	0.061016	0.460782	0.761475	0.410043	0.775724	0.541174	0.709395	0.717535	0.846016	0.0610118	0.504976	1.14886	0.965859	1.06167	0.670121	0.854434	0.986068	1.01884	0.0610118	0.676735	1.26899	0.547087	0.871713	0.485493	0.818849
TCGA-B6-A0IM-01	0.542789	0.624575	0.312335	0.483071	0.536898	0.708086	0.0119026	0.364119	0.95484	0.804758	1.15065	0.424824	0.77992	1.07087	1.06544	0.0119005	0.696091	1.27226	0.0976871	0.566906	0.225146	0.668667	0.585616	0.741365	0.0119025	0.163225	0.316891	0.393483	0.704393	0.184677	0.372981	0.519538	0.747613	0.0119016	0.257417	1.06184	0.892632	1.16274	0.362595	0.67211	1.02841	1.00978	0.0119018	0.446385	1.32576	0.486483	1.11525	0.264779	0.617415
TCGA-B6-A0IN-01	1.02008	0.556965	0.568578	0.9656	0.620365	1.01537	0.228808	0.786072	0.951809	1.02613	0.776719	0.617704	0.845643	0.936099	0.902841	0.167686	1.00672	0.975519	0.500569	0.94007	0.501492	1.03405	0.827779	1.04832	0.231754	0.327401	0.675502	0.907178	0.857567	0.525555	0.911384	0.795044	1.09344	0.202455	0.580146	1.29953	1.15936	1.15427	0.563544	1.06204	1.21932	1.16464	0.193169	0.776465	1.28653	0.928194	0.844295	0.460584	0.966794
TCGA-B6-A0IO-01	0.59905	0.559942	0.625786	0.666308	0.489196	0.839804	0.0121176	0.694175	0.841086	0.881429	0.855803	0.652107	0.782176	0.788907	0.881142	0.0120721	0.957813	1.07551	0.793158	1.1446	0.606256	0.791981	0.89314	0.872475	0.0121153	0.504025	0.683353	0.484217	0.656014	0.449381	0.456756	0.641351	0.824129	0.0121102	0.439881	1.21995	1.14992	1.00774	0.620796	0.644326	0.872465	0.985446	0.0121263	0.591433	1.24007	0.739076	0.92552	0.545558	0.785642
TCGA-B6-A0IP-01	0.84822	0.64591	0.604282	0.804695	0.638666	0.919167	0.0526864	0.651631	1.00366	1.06536	1.04593	0.731669	0.835618	0.896814	0.963673	0.0526844	0.956849	1.14845	0.664136	1.04383	0.533699	0.830356	0.857356	0.829583	0.0526863	0.40664	0.684538	0.780142	0.759642	0.537619	0.60112	0.800836	0.904473	0.0526867	0.467834	1.13523	1.26658	1.08982	0.740065	0.742096	0.971956	1.06906	0.0526882	0.646261	1.2414	0.983466	1.01312	0.533435	0.811233
[truncated: 7,822 more rows]
[truncated: 33 more columns]

## Sheet: kernel_perturb
Column1	Column2	Column3	Column4	Column5	Column6	Column7	Column8	Column9	Column10	Column11	Column12	Column13	Column14	Column15	Column16	Column17	Column18	Column19	Column20	Column21	Column22	Column23	Column24	Column25	Column26	Column27	Column28	Column29	Column30	Column31	Column32	Column33	Column34	Column35	Column36	Column37	Column38	Column39	Column40	Column41	Column42	Column43	Column44	Column45	Column46	Column47	Column48	Column49	Column50
[truncated: 1,765 more rows]
[truncated: 33 more columns]

[truncated: 2 more sheets: kernel_CODEFACS, kernel_LIRICS]
