# Supplementary material for: Mathematically mapping the network of cells in the tumor microenvironment
Source: Cell Rep Methods. 2025 Feb 14;5(2):100985. doi: 10.1016/j.crmeth.2025.100985 (PMC11955271; doi:10.1016/j.crmeth.2025.100985)
Supplement: Table S2. Unnormalized kernel values for all datasets, related to STAR methods — Sheet 1 - Unnormalized kernel values for all patients in TCGA datasets. Sheet 2 - Unnormalized kernel values for all patients in Gide, Auslander, Kim and Wu cohorts. Sheet 3 - Unnormalized direct communication values for all patients in TCGA datasets. Sheet 4 - Unnormalized direct communication values for all patients in Gide, Auslander, Kim and Wu cohorts. [file mmc3.xlsx]

## Sheet: kernel_TCGA_unnorm
Column1	Column2	Column3	Column4	Column5	Column6	Column7	Column8	Column9	Column10	Column11	Column12	Column13	Column14	Column15	Column16	Column17	Column18	Column19	Column20	Column21	Column22	Column23	Column24	Column25	Column26	Column27	Column28	Column29	Column30	Column31	Column32	Column33	Column34	Column35	Column36	Column37	Column38	Column39	Column40	Column41	Column42	Column43	Column44	Column45	Column46	Column47	Column48	Column49	Column50
Patient	B_B	B_CAF	B_CD8+ T	B_DC	B_Endo	B_M	B_NK	B_Treg	B_Tumor	CAF_B	CAF_CAF	CAF_CD8+ T	CAF_DC	CAF_Endo	CAF_M	CAF_NK	CAF_Treg	CAF_Tumor	CD8+ T_B	CD8+ T_CAF	CD8+ T_CD8+ T	CD8+ T_DC	CD8+ T_Endo	CD8+ T_M	CD8+ T_NK	CD8+ T_Treg	CD8+ T_Tumor	DC_B	DC_CAF	DC_CD8+ T	DC_DC	DC_Endo	DC_M	DC_NK	DC_Treg	DC_Tumor	Endo_B	Endo_CAF	Endo_CD8+ T	Endo_DC	Endo_Endo	Endo_M	Endo_NK	Endo_Treg	Endo_Tumor	M_B	M_CAF	M_CD8+ T	M_DC
TCGA-2F-A9KO-01	5.7526	3.84788	15.9732	8.70568	6.81643	8.23423	61489.3	11.6696	0.651776	5.5771	10.5296	11.9755	10.7382	26.0261	9.56229	61485.6	7.04307	2.38046	4.92018	3.65088	13.4416	6.90791	9.85175	6.94141	61487	10.486	0.757256	7.34138	4.82611	15.7037	10.1119	9.09114	8.87615	61489.8	14.5536	1.04823	8.36422	15.4091	16.0107	15.0947	64.9147	13.1802	61491.9	14.6646	2.76887	6.75626	4.60016	14.6879	9.73611
TCGA-2F-A9KP-01	28.8792	30.6119	4.6974e+07	57.2151	19.8181	51.4418	4.6974e+07	3.69462e+07	2.13656	43.7288	69.7246	2.16065e+07	71.7419	77.6669	68.2701	2.16065e+07	1.36658e+07	8.53005	2.61858e+06	2.50882e+06	6.19965e+12	6.70348e+06	5.27849e+06	6.55252e+06	6.19965e+12	6.19964e+12	991154	35.8247	38.9688	3.62513e+07	64.1519	28.7312	56.1127	3.62514e+07	3.04123e+07	3.12043	34.2461	43.505	2.62712e+07	30.427	45.7152	32.5199	2.62712e+07	2.14684e+07	3.47664	29.9764	26.1938	3.45783e+07	58.8332
TCGA-2F-A9KQ-01	64.5533	38.0062	7.00044e+07	172.063	26.5284	104.023	7.00044e+07	5.08975e+07	2.87843	66.4059	32.6673	2.2448e+07	72.4042	38.8707	49.5998	2.24479e+07	1.18829e+07	4.6737	1.21083e+06	2.13541e+06	3.97517e+12	6.34155e+06	5.01473e+06	6.25265e+06	3.97517e+12	3.97515e+12	404236	68.5992	39.2315	4.29801e+07	177.961	32.2866	105.611	4.29801e+07	3.48373e+07	4.22792	65.9347	27.5558	2.1322e+07	36.735	36.6977	33.6927	2.1322e+07	1.6116e+07	3.01523	54.8108	27.816	3.68675e+07	104.835
TCGA-2F-A9KR-01	56.9729	29.9646	164.459	101.376	30.1918	89.0312	4.18063e+06	99.4599	2.14453	43.6658	64.4002	89.4361	63.8257	86.5034	37.9101	4.18057e+06	36.6972	6.94338	25.4407	19.5246	108.013	34.3604	34.0264	33.8812	4.18058e+06	54.8038	1.71982	33.9226	26.6192	71.6094	56.4441	29.6418	40.4643	4.18057e+06	47.7586	2.99648	43.7036	44.8239	75.0692	34.4788	82.2568	29.8425	4.18058e+06	43.8719	4.21593	23.909	16.2727	63.3692	36.7327
TCGA-2F-A9KT-01	72.6741	19.86	1.05405e+07	158.384	35.2042	110.294	1.05492e+07	130.925	2.2268	60.9048	14.1103	3.50168e+06	43.1999	27.8893	30.2321	3.51031e+06	36.7954	2.92791	7547.1	7496.34	1.19694e+07	8.36378e+06	7525.29	8.36376e+06	1.05566e+07	2.24705e+06	7480.7	84.6593	20.2195	4.04891e+06	146.192	40.8663	98.835	4.05755e+06	114.244	3.46665	73.8883	19.9951	2.38408e+06	75.4304	49.8822	36.9129	2.39272e+06	51.882	3.35723	54.9946	19.7187	2.68273e+06	131.878
TCGA-2F-A9KW-01	8.88217	6.3211	469510	19.7751	4.55242	15.2557	481922	23.2851	0.77656	7.67034	8.71172	627900	15.2611	11.2291	11.8523	640313	8.50685	2.45332	9.04096	5.1472	733044	820382	5.24019	820380	585185	515335	0.901884	10.216	6.85847	640954	22.3586	5.56399	16.8987	653367	26.8175	1.27839	6.88985	6.2624	274865	8.11225	7.36872	7.92999	287278	8.9649	1.346	8.33196	6.03815	179131	20.6799
TCGA-4Z-AA7M-01	51.9185	17.8918	208.103	109.278	30.6934	96.441	132.186	102.367	2.31219	24.5616	15.1704	79.4939	37.3043	33.3236	30.9548	52.2837	29.4838	3.12602	41.0307	13.3599	175.6	71.4345	37.4459	69.3562	112.741	90.034	2.61581	54.5489	20.2317	143.194	100.681	39.1519	78.704	111.01	94.623	3.45418	43.0731	23.4211	95.376	53.0632	78.5121	40.1222	75.5924	57.4818	3.62379	45.9994	18.2219	133.762	85.4825
TCGA-4Z-AA7N-01	0.840087	0.731256	4.0347	1.67096	1.34248	1.79196	110244	2.3804	0.334186	0.907547	1.96319	3.55855	2.29912	4.9889	2.50161	110243	1.64331	1.14695	1.26556	0.968103	4.2361	2.21186	2.0638	2.32938	110244	3.22238	0.453437	1.36222	1.1857	4.98	2.63355	2.06179	2.66208	110245	3.72246	0.635531	1.35287	3.05716	4.54898	3.53877	10.8748	3.28488	110244	2.86387	1.4896	1.29373	1.42489	5.38775	3.19545
TCGA-4Z-AA7O-01	48.3307	15.1435	154.49	61.1863	13.4779	60.7562	945271	99.9197	1.35531	22.4802	18.0831	52.0688	25.7398	26.3261	25.8698	945184	27.162	3.25964	28.0512	11.8918	127.885	47.0523	21.5413	46.8036	945246	84.1773	1.77805	55.0273	14.2868	97.0204	49.154	16.8048	46.0123	945231	84.2883	2.1467	26.5955	16.7013	56.3056	25.6564	32.1942	24.3942	945190	36.2047	2.54391	49.7462	14.8457	90.0045	48.5616
TCGA-4Z-AA7Q-01	11.754	15.7809	33.3564	15.365	11.5939	15.8674	32.6636	23.4484	0.827817	25.9336	100.509	37.527	43.2819	118.732	36.2972	37.7446	24.9172	7.87944	9.45121	13.617	27.2861	12.0932	16.3662	12.0857	29.475	20.0283	1.07276	15.1271	16.557	27.9981	16.1014	14.6299	14.7986	30.8915	24.4587	1.32652	15.9623	52.4186	32.4464	22.5373	80.3135	21.7715	39.0007	23.4667	4.02698	14.1374	14.3473	28.3294	16.2863
TCGA-4Z-AA7R-01	16.8356	10.9388	49.6504	35.6886	13.0611	31.2781	39.4531	34.5666	1.28706	14.1473	16.5764	30.2168	28.457	33.3345	23.9708	23.3259	16.4956	3.34317	18.0569	8.05287	43.5275	30.5886	11.3298	29.981	35.5523	31.5964	1.20113	25.0904	21.5607	49.853	47.4919	26.5087	40.7667	45.7137	44.4442	2.93788	17.8333	21.454	30.5286	26.2146	48.8199	24.9202	37.4029	29.8361	3.24715	24.3754	14.4747	51.4038	48.1415
TCGA-4Z-AA7S-01	47.1089	20.9574	6.23095e+07	54.0837	15.6629	38.2059	6.23095e+07	119.231	1.76696	64.5658	34.621	2.18081e+07	40.7449	45.655	26.2133	2.18081e+07	74.3561	5.36691	5.42493e+07	68261.3	6.67507e+07	8.35925e+06	68271.8	8.35925e+06	6.23778e+07	1.89808e+07	68242.1	52.4974	24.2508	1.23887e+07	51.2778	20.1173	31.6596	1.23887e+07	105.332	2.55037	65.1438	32.7029	2.15831e+07	23.0576	40.851	19.7044	2.15831e+07	79.1881	3.02437	26.544	15.6087	1.03054e+07	32.7461
TCGA-4Z-AA7W-01	17.5986	4.36558	15.6925	11.9221	3.25428	12.387	14.6203	13.3564	0.580023	9.02135	30.9977	11.9772	14.7555	37.9961	14.6087	11.0135	8.2843	4.28696	3.36755	3.40563	6.91609	3.5968	3.94459	3.77093	5.87557	4.72102	0.55728	28.6152	4.49278	8.14713	5.9343	5.11982	6.01548	7.44898	6.52524	0.909678	5.80155	18.5083	9.22712	8.38573	26.9907	8.7756	8.86431	6.72511	2.6877	28.4259	4.8968	8.48813	6.59881
TCGA-4Z-AA7Y-01	22.6374	22.3669	6.47292e+06	43.1712	15.0858	35.2661	6.48654e+06	55.3996	1.75444	40.327	66.8944	1.32145e+07	62.6847	65.668	50.4341	1.32281e+07	41.5986	7.28767	21.1355	17.4076	6.70025e+06	3.50047e+06	17.2289	3.50047e+06	6.48654e+06	227378	2.41928	24.7229	27.983	1.08227e+07	46.8544	18.4212	38.0231	1.08363e+07	55.2059	2.48092	30.311	37.8365	4.19984e+06	21.6935	33.2877	21.8611	4.21346e+06	39.1102	3.1688	19.1999	19.0638	1.99026e+06	36.7566
TCGA-4Z-AA80-01	28.4603	21.0957	92.7081	38.5177	16.238	31.7787	71.0163	52.5402	1.41155	33.2142	47.0941	73.0677	64.0252	57.5345	37.4881	52.3265	30.1558	6.66533	22.4953	16.4336	86.5874	35.3384	23.2778	33.6419	63.9993	58.7888	1.51853	31.0441	25.593	74.8939	43.7075	20.695	32.9163	68.759	62.5663	2.28537	32.6327	34.7797	65.8331	27.3506	44.0333	22.2989	58.1387	36.6528	3.41403	24.8477	18.7518	73.493	38.3451
TCGA-4Z-AA81-01	11.3713	17.6433	34.5123	17.8588	14.0937	17.077	32.0678	24.0825	1.11035	29.1421	104.318	51.8582	57.9353	150.732	44.7132	54.8784	27.5785	9.9194	10.8239	16.9921	33.3132	14.5465	16.2088	15.0584	29.4252	21.9841	1.16173	13.5105	21.7103	31.9561	20.8461	17.8335	19.0487	35.2665	24.6486	2.06947	24.2607	95.3478	44.7508	34.0982	163.683	30.8233	60.7125	28.1143	5.94946	12.6074	21.2833	33.8319	21.3372
TCGA-4Z-AA82-01	9.90215	3.56505	1398.16	12.6349	11.8429	13.4723	1401.98	1102.34	0.763955	8.9732	3.8107	376.949	5.68545	18.587	6.30755	379.13	269.417	1.51005	87.1891	142.06	45702.4	115.652	1299.82	116.609	45676.1	45355.2	25.79	9.95579	3.50047	815.673	9.48308	11.1646	9.12795	819.725	750.708	1.13199	16.1224	12.992	769.082	15.258	91.5762	15.0405	1004.27	767.03	3.56179	7.31979	3.88769	887.555	9.57674
TCGA-4Z-AA83-01	24.3611	16.013	650.148	35.7359	13.31	32.5371	398.815	91.7591	1.32446	37.6846	32.3373	431.73	30.1199	42.5763	27.1399	351.995	38.6586	4.62921	95.5365	21.697	900.874	98.2226	37.2242	98.9161	421.612	610.748	2.27952	25.3418	16.7654	362.191	29.8658	16.4991	25.1129	302.605	76.4323	1.94708	37.4166	29.6331	310.414	20.6995	46.5817	21.3586	232.686	44.9457	3.03586	15.6179	12.8822	232.836	25.2428
TCGA-4Z-AA84-01	24.594	21.1831	124.733	124.888	22.642	32.8242	628375	95.5799	1.7271	24.9824	36.7211	65.3183	97.5057	87.157	26.3578	628317	40.8342	5.2479	26.6617	22.4136	130.565	40.8741	58.3061	35.2847	628381	216.428	1.85948	39.4234	42.2112	168.911	160.754	40.8386	38.4886	628413	255.897	3.26049	35.0941	49.7341	84.7387	251.159	166.543	32.6374	628343	68.4861	4.89647	26.9133	15.367	110.907	92.9359
TCGA-4Z-AA86-01	2.59187	1.49563	6.89339	3.70818	2.29595	3.53036	6.00927	4.87117	0.470069	1.40811	2.47816	3.46021	2.62681	6.67812	2.78681	3.10659	2.06254	1.1991	1.85655	1.27465	5.40283	2.4788	2.82541	2.49335	4.46537	3.89238	0.537935	3.12256	1.73594	5.51776	3.35462	2.88259	2.99645	5.15985	4.83742	0.728542	2.44086	4.72999	5.18198	4.89233	20.0274	4.42611	5.09238	3.76077	1.86617	2.82677	1.49477	5.23708	3.33942
TCGA-4Z-AA87-01	38.5782	14.9653	167.019	44.5006	25.4766	48.4104	22437.6	102.321	1.34669	21.6715	22.7512	67.5123	30.8275	53.3811	28.7794	22355	35.3316	3.51922	28.8352	20.8118	158.902	44.4382	45.4459	45.074	22431.1	107.139	2.24145	46.5237	17.3877	110.418	47.2373	27.851	44.1819	22403.2	92.6117	2.21222	34.4798	38.3285	79.1747	46.0264	101.405	42.8651	22376.7	61.7696	4.11573	42.974	17.4123	111.818	49.4348
TCGA-4Z-AA89-01	130.167	152.021	698.232	231.046	95.4523	174.39	541.272	342.563	4.21035	374.781	1274.36	647.406	712.986	796.06	364.94	427.627	295.1	28.5082	115.012	146.436	812.756	156.768	153.457	152.373	555.653	464.309	5.13638	140.137	186.591	512.619	251.108	125.079	180.274	420.602	338.954	5.73821	198.038	277.827	492.393	116.953	257.169	114.409	417.378	262.583	9.12162	111.472	119.568	468.581	162.882
TCGA-5N-A9KI-01	7.5784	8.08406	92.0512	11.1272	5.21451	8.71671	59.0904	44.7209	0.758843	6.85871	11.5825	36.4332	12.5012	19.8432	7.28899	21.5393	15.2018	2.85186	9.20733	12.7785	106.366	10.372	23.4049	8.68022	71.3182	73.4661	1.89079	8.80594	6.39618	48.3619	8.98518	5.77475	6.17644	36.9679	29.9788	1.04319	8.19779	11.7273	28.8964	9.65829	20.0033	6.84861	25.9221	20.4696	2.00859	4.81196	3.91788	31.2011	6.88575
TCGA-5N-A9KM-01	9.1171	7.93288	42.8887	24.2289	9.16528	15.9505	1747.3	28.1766	1.12525	8.15512	10.0075	20.5004	18.2251	18.8852	11.3469	1728.54	12.8745	2.24421	9.31628	6.37399	40.6434	16.6557	13.1754	15.9835	1746.08	27.9399	1.10109	12.1438	10.1505	45.0732	36.2354	15.6901	17.6263	1745.56	30.2558	1.65678	11.5154	13.0559	28.34	18.9067	38.5178	14.7202	1737.97	19.7728	2.36137	10.0875	5.50304	32.3902	19.7413
TCGA-BL-A0C8-01	23.0684	13.6752	695592	53.9778	7.62731	34.4562	715999	50.8186	1.17822	17.0659	12.7328	1.47346e+06	23.4192	14.8727	18.2416	1.49387e+06	14.6727	2.67218	20.5572	8.10143	1.21739e+06	1.47072e+06	7.41791	1.47071e+06	715992	521852	1.28688	22.2525	12.5064	1.32447e+06	55.6541	9.73514	35.2417	1.34488e+06	47.9289	1.84421	16.1595	9.21039	821585	11.594	9.70943	11.3145	841993	14.6159	1.53152	15.2	10.0324	410909	39.5884
TCGA-BL-A13I-01	3.08153	3.14602	33.3088	5.04547	1.75343	4.74622	21.1969	10.9529	0.483	3.60347	8.17075	14.2865	5.86581	11.1574	5.10687	10.8897	5.86221	2.78717	7.27217	4.64965	28.645	6.02668	4.95444	5.75829	19.8873	13.98	0.893683	2.90115	2.20402	13.3297	2.81532	1.75015	2.54563	11.8537	8.35563	0.521662	2.92186	5.68643	13.7833	3.5268	7.48394	3.41797	13.3796	6.80337	1.37901	1.99569	1.74873	11.8931	2.49918
TCGA-BL-A13J-01	22.5673	5.87594	256.108	50.4491	23.7035	44.0976	117963	90.4878	1.40469	12.5216	3.97367	52.064	12.2798	15.8137	11.3488	117812	17.2428	1.54459	25.0876	6.41978	285.128	65.9566	36.3072	65.0004	117958	176.441	2.33836	28.9271	7.78015	195.522	59.3869	33.2545	48.8621	117904	100.028	2.27442	26.5459	11.8611	67.4522	37.9376	69.3818	24.2702	117828	40.0686	3.0329	23.5312	7.31468	125.023	52.2175
TCGA-BL-A3JM-01	7.24452	7.20049	16.0056	34.4522	9.08019	20.9938	57451.1	12.8495	1.1342	5.40328	9.35277	8.66102	20.4876	22.3858	17.2689	57445.1	5.49953	2.20372	6.02696	3.3165	10.6765	11.5632	7.52834	12.2551	57446.8	8.19499	0.584616	11.9811	10.1683	16.3061	41.9474	13.7882	27.4075	57452.7	15.3939	2.26081	7.86624	12.5923	11.4069	26.0962	36.7947	19.6373	57450.4	8.86966	2.59161	11.4547	6.61796	17.0625	28.1698
TCGA-BL-A5ZZ-01	3.3529	1.35666	10.0636	5.67149	2.71413	5.60458	7.7083	6.4556	0.505609	1.34249	1.3918	2.91264	2.36691	2.85426	2.4215	2.79205	1.73361	0.899981	2.38677	1.14269	6.46828	4.04841	2.39555	4.0212	5.3792	5.11811	0.524096	3.28246	1.62341	6.59721	4.91742	2.34659	4.36362	6.49976	6.48695	0.779819	2.12579	1.76477	3.96317	3.34423	4.65323	2.96396	3.91683	2.96478	0.945274	2.36094	1.24415	6.37396	4.893
TCGA-BT-A0S7-01	10.5646	9.31176	24.4838	22.9258	10.9137	22.8669	1.21039e+06	19.8365	1.10419	9.17936	13.8051	14.1576	22.5257	24.6699	23.3207	1.21039e+06	10.169	3.00236	9.09558	6.29942	18.9962	17.1941	9.0662	18.6674	1.21039e+06	15.7663	0.86692	15.0312	13.24	25.3132	29.8498	16.4743	29.5315	1.2104e+06	22.9064	2.30471	10.4	16.1714	15.0817	19.7211	28.158	19.0597	5.17785e+06	3.96748e+06	2.57236	14.1287	13.0043	25.4708	31.9544
TCGA-BT-A0YX-01	11.7002	7.98174	38.3728	20.2782	10.7106	17.7104	32.1614	25.9756	0.910463	13.5921	24.35	28.5743	25.2547	43.7109	19.5424	23.88	15.701	4.18034	11.006	8.466	32.7665	15.3119	16.5305	15.2796	27.3734	22.2643	1.09429	14.2326	10.7366	35.2603	22.7749	14.9139	18.6986	31.6277	29.5021	1.60565	14.3117	22.2411	31.6195	20.7248	61.4488	18.0166	29.845	22.8331	3.37725	12.5234	9.21486	33.7042	20.6121
TCGA-BT-A20J-01	2.65584	8.3903	17.659	5.10811	4.57856	5.405	754981	13.2399	0.521737	12.2608	78.1053	27.2565	30.3285	104.126	30.8049	754992	18.1311	7.88712	3.43324	11.5053	22.5061	6.03926	12.6967	6.68077	754985	16.8229	1.0953	3.65698	9.8254	18.2926	7.23315	6.82293	7.07951	754984	14.8201	0.933226	6.22689	45.5511	23.8016	14.0471	65.4277	14.8477	754993	19.6727	3.92371	3.45528	10.6728	18.4741	7.99279
TCGA-BT-A20N-01	57.0423	16.0517	3.92169e+07	109.777	40.1391	90.4058	3.92169e+07	491.343	2.04217	38.2598	14.1554	1.45133e+07	41.5883	44.0042	33.5284	1.45133e+07	94.4161	3.1487	28681	28640.6	4.43124e+07	1.44292e+07	28739.5	1.44292e+07	3.92456e+07	3.70128e+07	28615	79.1744	23.5484	1.48165e+07	138.029	59.0907	103.829	1.48165e+07	569.979	3.84717	67.2666	26.2995	6.31634e+06	73.6881	121.368	54.2422	6.31633e+06	200.537	4.62098	70.6579	20.8045	6.10615e+06	144.632
TCGA-BT-A20O-01	1.56475	1.47822	2.48259	1.88648	4.95161	1.98195	7117.87	2.02999	0.347898	1.7618	6.69056	2.90196	4.59068	28.0299	4.80295	7118.68	2.20889	2.39489	0.981894	1.06284	1.68531	1.304	3.12561	1.32603	7117.18	1.26665	0.345193	2.0495	1.86794	2.49942	2.21812	4.16849	2.11393	7118.18	2.38439	0.604698	2.60604	13.2412	4.64559	8.39634	100.653	7.21513	56954.3	49841.5	3.50137	1.56861	1.50849	2.1481	2.03596
TCGA-BT-A20P-01	33.585	49.6916	77.4506	140.406	38.1645	69.5114	65.0353	58.7561	2.95324	47.0625	100.094	66.891	142.41	135.644	75.453	57.8496	43.2641	7.87964	28.4907	25.4588	59.6334	47.1854	26.9096	45.5041	50.5591	42.4907	2.0726	44.8312	67.3442	89.0501	168.215	62.5326	78.3681	81.0199	70.0171	4.21496	47.8906	80.6695	64.1263	60.2987	130.73	52.0549	72.4731	48.6931	5.4282	36.4132	32.4809	62.2966	70.0547
TCGA-BT-A20Q-01	7.25281	2.57254	23.3213	11.703	3.69204	9.90023	1019.37	14.8552	0.75823	3.31129	2.4458	9.39279	4.93367	5.78585	4.28275	1007.28	4.38155	1.08743	5.48705	2.3067	21.8123	9.35768	5.61969	8.96849	1016.47	15.2088	0.827332	10.1271	3.10055	20.6662	12.6044	5.53905	9.5857	1017.26	16.4402	1.09849	5.10248	4.22619	12.7393	7.21343	12.8814	6.12977	1010.88	7.64705	1.44318	8.43641	2.32852	16.7465	10.0421
TCGA-BT-A20R-01	4.11829	2.04652	72.0845	6.81293	4.80735	6.80152	36.0698	23.6267	0.44465	2.42086	1.56878	10.1027	3.12139	4.26455	2.56075	8.73633	4.91897	0.944402	4.19685	3.31064	65.6982	7.99162	10.9098	7.69082	39.6369	45.0307	1.32289	4.42715	1.85723	34.5524	6.25588	4.45426	5.08011	20.9806	17.2591	0.78375	4.41005	3.0755	13.8043	7.0585	11.5026	4.2375	12.5628	9.52757	1.3761	3.33704	1.49373	19.0311	5.93532
TCGA-BT-A20T-01	12.1144	4.15196	63.2677	24.6681	8.84134	24.6134	76545.4	38.6778	1.02343	6.27781	3.94923	18.8287	7.69627	11.5535	7.39985	76509	8.85328	1.42288	11.0122	4.64435	58.139	18.6937	16.2233	18.6362	76537.1	38.9911	1.24657	12.514	5.16277	44.8573	22.4061	11.9944	19.8943	76532.3	35.074	1.63144	11.9019	9.53052	28.9766	17.9815	43.68	13.4003	76520.5	18.5679	2.39766	10.8592	4.96874	40.1266	20.5651
TCGA-BT-A20U-01	8.3632	5.63362	91.8502	16.7898	7.82867	13.0872	66.4068	49.8727	0.939453	8.06284	6.8835	31.2359	10.8156	14.9156	7.66995	23.3791	15.9467	2.06995	8.24152	8.74266	94.181	12.6686	22.4768	12.3662	73.1013	59.4272	2.0204	9.88631	6.07271	66.561	17.4812	10.716	11.6403	51.1029	45.9066	1.45486	10.6712	9.60419	38.2854	12.66	33.0852	9.96029	31.3305	24.6267	2.20095	6.84947	4.25865	53.1656	12.6614
TCGA-BT-A20V-01	19.1751	27.0814	2.67748e+07	36.3431	24.0132	27.7597	2.73086e+07	117.249	1.63574	70.2816	276.102	2.84532e+07	204.298	259.604	87.2247	2.89871e+07	95.3198	16.455	297435	297496	3.39632e+07	6.96116e+06	297492	6.96116e+06	3.10702e+07	1.11136e+07	297416	24.2023	49.7275	1.98648e+07	52.5381	42.0303	33.2745	2.03987e+07	127.612	2.71273	32.4275	117.88	4.33882e+07	44.3767	153.699	37.448	4.39221e+07	97.6392	6.21913	19.5339	24.6297	1.09537e+07	38.5812
TCGA-BT-A20W-01	10.4019	6.70327	51.2849	15.6019	4.97998	14.1009	855060	36.9652	0.827746	9.30152	14.0185	25.0237	16.5191	17.1061	13.8862	855037	15.8162	2.91338	11.1227	7.73087	52.0156	15.0669	10.4237	14.256	855058	38.7363	1.28361	13.096	8.40703	45.1966	17.8363	7.38428	14.6509	855058	39.0846	1.29527	9.11769	11.0106	25.9495	10.4546	13.4607	9.76121	6.04443e+06	5.18941e+06	1.67934	9.57525	6.87046	38.7824	16.1215
TCGA-BT-A20X-01	16.7443	8.30809	94.5327	25.5691	8.68501	22.2463	2568.94	61.2433	0.879402	10.5043	12.4413	28.2594	16.4559	20.0259	13.2192	2514.8	18.8056	2.9909	12.7949	10.7158	97.915	18.9781	22.1382	17.7418	2568.57	63.9287	1.55344	17.7238	8.01065	58.0289	21.5915	9.35543	16.1604	2544.24	49.1546	1.51648	13.5122	13.6912	35.6076	15.4873	28.0948	12.8704	2522.47	27.4489	2.49473	15.7209	6.70278	52.0383	20.6055
TCGA-BT-A2LA-01	27.0324	38.5152	85.816	117.749	40.0048	78.1033	60443	70.1246	1.61472	32.3287	82.433	53.3269	251.479	135.818	147.355	60422.2	36.9879	7.43213	25.4121	22.0752	64.0589	69.8572	27.4362	65.8782	60427.5	52.4651	1.50145	68.4954	84.6904	114.447	281.922	89.055	241.93	60484.1	109.956	6.99099	39.0183	80.1546	58.0929	174.485	136.357	128.271	2.3133e+06	2.25291e+06	5.49108	245943	736784	245986	263884
TCGA-BT-A2LB-01	13.1211	5.00122	160.323	20.3661	9.0928	18.4567	697463	86.1556	1.2109	6.03477	2.73718	31.8079	5.54502	6.8687	5.28503	697369	16.4474	1.14475	13.7844	8.12768	170.577	23.3504	28.4171	21.0728	697474	110.526	2.96837	15.448	3.62108	90.3386	15.3744	8.08364	12.6887	697422	70.6072	1.23771	11.0368	5.56809	46.7605	11.366	21.6291	8.89064	1.90359e+06	1.20624e+06	1.76863	12.4954	3.46391	81.0062	14.5706
TCGA-BT-A2LD-01	20.9753	26.1245	91.8327	42.7564	19.2764	53.4562	65.282	52.4456	1.69016	18.9892	20.5624	34.012	32.903	24.4701	27.6923	32.1878	22.3909	3.88197	21.6648	11.2611	67.136	34.3197	12.0842	33.3821	60.5669	51.0003	1.31707	22.3472	20.5986	67.5634	53.4066	13.1702	45.5756	65.8696	57.1237	2.51433	17.4811	18.5451	29.8994	22.1136	20.7203	20.8578	30.5292	23.074	2.1942	20.1177	15.4173	67.5476	52.2652
TCGA-BT-A3PH-01	47.7858	20.2825	547.911	88.9947	8.9023	76.8419	540.986	395.896	1.6437	51.9567	12.9969	109.707	32.067	13.2138	18.6672	75.811	73.2058	3.13635	42.6532	25.0833	598.196	90.4212	30.0221	90.8092	587.837	444.579	10.4406	46.9978	14.3339	253.829	65.7476	9.98363	48.8373	247.463	218.19	2.64278	54.742	8.18864	94.9211	12.052	9.34635	12.5668	56.5167	78.5373	1.57096	36.9721	12.2435	218.062	55.5444
TCGA-BT-A3PJ-01	93.0521	61.7914	226.424	218.668	12.9983	213.721	222.317	217.356	1.3766	6.42937	23.5015	18.1852	16.5179	51.1045	13.2205	17.1028	7.84912	4.05969	7.82763	6.33869	19.2942	8.57906	12.4663	7.68311	16.0542	11.1841	0.907062	27.8567	8.96062	19.1308	12.9418	10.7439	7.98049	18.0751	13.3377	1.4757	10.3327	22.9377	19.4013	13.8554	82.0735	12.3392	21.4112	10.6165	3.64909	26.3891	4.27996	14.4962	8.40664
TCGA-BT-A3PK-01	10.2691	3.88246	78.6992	21.7819	4.60974	16.4578	49.1038	25.2871	0.898277	4.42335	3.17395	24.0192	6.56617	5.582	5.48003	14.9644	5.43965	1.3588	10.3315	2.99042	75.9951	21.5408	5.2833	20.2831	45.0552	40.4977	1.04145	10.7309	4.17834	40.9841	19.7154	5.39636	13.3434	33.3455	24.8804	1.38665	6.14591	3.56998	25.1516	6.2999	6.9862	5.73716	17.1535	9.11774	1.23265	8.22317	3.35934	44.7166	15.3596
TCGA-BT-A42C-01	28.5885	31.4873	116.656	63.6839	28.4081	44.9006	72.2136	58.7582	1.98753	39.558	84.9468	106.594	90.7588	104.561	55.0243	76.2271	47.7346	7.69471	27.0886	25.3037	95.9919	42.2306	32.3349	39.3043	62.239	54.669	2.50011	34.3429	48.4134	96.9692	70.5237	41.3928	46.692	83.6365	67.7522	3.28557	39.8212	64.5044	96.7963	42.3967	89.0201	34.7669	78.084	55.5664	4.51567	27.3263	28.5387	96.5324	51.4556
TCGA-BT-A42E-01	7.70707	5.26543	20.7028	11.1989	7.38395	10.1042	17.9633	13.962	0.782487	9.55561	28.1547	18.3087	17.3707	56.7904	12.4614	18.9796	9.49223	4.66467	5.28119	5.85565	17.1911	6.47277	10.9877	6.2853	13.8616	10.6796	0.824573	8.29528	6.62875	16.2608	9.01571	9.53908	7.21224	15.4457	11.8691	1.16755	9.71376	29.5536	21.2236	14.6011	82.7775	12.0857	23.6769	13.3468	4.39243	7.08263	4.40155	14.291	7.35651
TCGA-BT-A42F-01	9.87427	5.07173	25.8448	11.7502	7.6486	10.7294	21.6826	17.4192	0.779114	11.109	28.0552	20.6422	17.7285	50.2093	14.9159	18.6963	11.9685	3.68081	7.63753	6.20366	22.6139	10.2109	9.40629	9.59273	18.7713	14.8393	0.94536	12.7225	7.15684	22.8047	12.8645	11.0552	10.9722	20.7235	18.2442	1.19967	11.3544	21.7643	23.3676	17.1658	69.5517	15.3792	23.3132	17.2827	3.22073	11.1749	5.79103	21.8372	12.4594
TCGA-C4-A0EZ-01	44.1167	42.4861	7.50815e+07	88.5137	37.4964	80.3041	7.76013e+07	214.34	1.98604	47.5854	59.9998	9.77229e+07	74.438	88.0753	68.3841	1.00243e+08	58.8449	5.55328	1.71206e+07	39.9659	8.40507e+07	5.18823e+07	50.6867	5.18823e+07	7.76013e+07	8.96939e+06	2.26584	59.918	40.0855	7.17475e+07	110.839	44.7033	98.5033	7.42673e+07	225.308	3.49917	53.7782	70.269	5.54557e+07	66.6536	107.35	60.6811	5.79755e+07	72.6023	4.18169	50.9015	37.8771	2.43959e+07	100.76
TCGA-C4-A0F0-01	17.8419	13.8821	79.4222	26.571	11.6919	22.7339	2.00403e+06	39.3808	1.07473	18.8483	31.9107	42.5699	35.1711	57.6757	31.4514	2.00401e+06	25.8716	5.61116	14.8823	15.209	74.3812	22.6982	24.6704	22.8575	2.00403e+06	35.6432	1.34748	21.4573	15.9536	48.8287	27.649	14.1094	22.1998	2.00402e+06	38.8275	1.69479	17.5377	30.566	42.5344	24.6055	62.2041	24.9623	2.00401e+06	28.7156	3.68526	19.0285	11.2407	49.2082	25.8625
TCGA-C4-A0F1-01	41.157	17.9093	45799.1	59.8208	21.8968	47.5597	60533	31096	1.51233	48.8358	20.6398	6286.58	27.1125	53.7787	21.7316	24047.1	4056.37	3.80263	1073.54	3826.81	964386	1601.47	14915.8	1696.91	979473	948158	333.128	45.5735	12.8029	16422.2	41.5691	25.4689	30.6535	34499.8	14256.2	1.92569	61.1342	31.1028	9684.01	42.6913	118.977	28.9505	27445	7205.27	4.59702	22.3568	10.8709	12351.6	35.3519
TCGA-C4-A0F6-01	21.0771	7.12727	174.047	42.4349	12.3351	33.0632	393.549	64.8861	1.42756	9.70335	4.44348	33.9132	11.3578	9.22277	9.24417	313.195	14.6283	1.46661	17.8587	6.88011	147.289	43.3819	17.4412	41.1117	390.732	85.6937	2.10614	26.8655	7.64336	99.1382	46.2448	13.7701	33.8602	362.283	64.4327	2.07142	15.6786	7.24705	41.4619	17.9012	20.5433	13.6287	321.009	26.8196	1.80757	22.7204	6.47741	75.5774	36.2403
TCGA-C4-A0F7-01	16.6408	15.05	4.29027e+07	32.7557	13.7786	26.6564	4.2938e+07	3.28124e+07	1.26362	22.9195	30.3615	2.49967e+07	39.9418	41.0597	32.5699	2.5032e+07	1.19581e+07	5.08128	1.15182e+06	3.44539e+06	5.33905e+12	3.99622e+06	5.74698e+06	3.9934e+06	5.33905e+12	5.33904e+12	1.84614e+06	21.4357	16.4673	4.11819e+07	38.8389	15.4389	31.2802	4.12172e+07	3.00484e+07	2.19052	21.911	21.5596	1.98586e+07	21.4521	33.8859	20.4383	1.98939e+07	1.60194e+07	2.78382	18.8691	14.48	2.86035e+07	33.264
TCGA-CF-A1HR-01	17.1607	9.2857	131.625	25.8705	6.7763	22.3454	376524	75.4657	1.12317	11.3044	13.322	44.6132	20.6098	13.5652	13.6503	376452	23.1819	2.81608	13.937	10.5771	136.878	22.497	14.9142	21.0787	376530	84.5247	1.85531	22.0125	9.77444	79.0951	27.328	8.09208	19.9235	376493	63.5743	1.59355	9.87207	9.33062	40.2337	9.86623	9.97346	8.86067	376455	26.7302	1.5316	15.6442	6.65583	71.5546	21.6038
TCGA-CF-A1HS-01	17.7107	9.30613	352.25	22.9796	11.1646	22.9864	49784.6	59.5086	1.1208	22.2791	23.2377	147.307	19.8302	43.9763	19.9972	49625	24.8756	4.08693	16.8395	14.6249	404.575	55.0236	28.3661	55.6782	49785.3	240.364	2.38057	18.0278	9.08657	111.49	17.75	12.5904	17.2763	49631.2	55.8823	1.61859	26.5323	25.0511	136.728	19.306	58.7016	20.2247	49652	39.0027	3.48485	13.6797	8.96238	126.938	18.1736
TCGA-CF-A27C-01	121.838	99.1961	6038.79	252.452	42.0329	220.112	7.54853e+06	3333.52	3.86976	194.814	346.352	1511.51	307.869	221.001	241.405	7.54481e+06	639.864	16.3934	187.076	295.81	10644.7	392.036	419.13	377.504	7.55053e+06	7874.59	36.6278	130.87	91.5652	2211.37	238.755	49.4948	205.1	7.54569e+06	1593.73	5.14447	130.935	95.0187	1420.2	54.0298	42.6044	55.0048	7.54486e+06	756.595	3.55371	99.6316	65.4218	2134.74	199.312
TCGA-CF-A3MF-01	77.6683	78.668	465.337	253.713	41.9875	191.46	338.477	221.961	4.56972	84.4189	74.9708	253.291	144.93	50.2182	94.9544	228.163	120.199	6.69182	74.8394	32.988	459.986	171.008	34.017	168.139	326.55	242.451	3.08497	101	120.775	446.523	295.717	50.7486	216.156	340.406	240.504	6.60455	60.5825	49.9325	160.01	51.043	30.9345	51.5602	141.373	92.5546	2.84022	71.6031	56.3921	291.655	220.925
TCGA-CF-A3MG-01	72.8226	68.6247	2.62761e+06	290.777	53.5378	110.77	2.62761e+06	1.81956e+06	3.63737	131.95	128.145	1.47924e+06	271.172	143.214	120.4	1.47921e+06	993501	9.97552	125628	60007.7	1.58832e+10	415654	77581.8	391828	1.58831e+10	1.58824e+10	98327.5	85.9488	71.4544	2.16039e+06	328.217	60.819	124.352	2.1604e+06	1.89535e+06	4.35273	114.423	81.0209	2.00145e+06	59.9828	82.8369	56.1963	2.00142e+06	1.50595e+06	4.75887	67.0693	50.1123	2.23062e+06	144.549
TCGA-CF-A3MH-01	73.9029	97.9732	6.42022e+08	190.658	47.6157	123.804	6.61885e+08	246.199	3.7378	130.341	191.768	8.79822e+08	257.008	177.896	139.874	8.99685e+08	167.446	11.4641	1.15834e+06	1.15833e+06	7.04274e+08	3.72901e+08	1.15832e+06	3.72901e+08	6.63043e+08	6.22522e+07	1.15827e+06	90.0183	98.7087	7.20215e+08	208.655	54.8155	133.354	7.40079e+08	233.475	4.6926	107.162	115.798	4.92006e+08	66.989	94.264	64.0455	5.11869e+08	168.539	5.25292	70.4363	73.931	2.56656e+08	139.308
TCGA-CF-A3MI-01	359.604	90.214	768.874	500.952	39.3123	487.954	656.809	558.857	3.16769	119.593	164.638	251.448	177.943	113.513	138.728	189.895	122.424	11.7921	83.1777	60.5584	405.801	137.814	40.8308	131.943	320.221	228.074	3.13105	245.587	78.4584	285.692	168.019	44.8221	144.834	262.596	208.971	4.63424	84.2766	71.3967	161.139	46.1189	42.1704	46.8493	132.882	85.5086	3.15614	226.564	52.7691	266.402	151.375
TCGA-CF-A47S-01	48.629	45.3892	2.09887e+07	81.7841	37.8548	74.9946	2.1107e+07	219.399	2.38453	93.0793	182.848	1.19469e+07	155.341	172.37	117.445	1.20652e+07	139.467	10.0969	456035	31986.5	2.36021e+07	7.09104e+06	32019.8	7.09104e+06	2.11389e+07	4.64114e+06	31923.5	56.3213	57.9325	7.09577e+06	98.4503	50.0317	85.0671	7.21405e+06	204.773	3.46658	69.7441	105.419	1.11235e+07	58.4824	112.44	59.5584	1.12417e+07	138.503	5.36147	46.6637	44.4928	6.60429e+06	85.5879
TCGA-CF-A47T-01	190.331	134.108	1.78374e+09	529.87	124.553	437.065	1.78374e+09	1.48812e+09	6.32772	247.403	107.49	8.16404e+08	257.07	143.433	181.56	8.16404e+08	5.94976e+08	8.02778	1.19138e+08	8.25134e+07	2133359837906540	3.67072e+08	2.04511e+08	3.65446e+08	2133359715217720	2133359535415974	1.46625e+07	226.301	157.481	1.31361e+09	610.153	183.3	485.774	1.31361e+09	1.13112e+09	9.5304	244.313	108.387	8.50009e+08	134.3	154.685	140.081	8.50009e+08	7.1221e+08	5.84784	184.319	126.025	1.24792e+09	446.852
TCGA-CF-A47V-01	22.3751	16.8412	8.44095e+07	45.3843	9.65309	42.0751	8.44095e+07	5.87222e+07	1.4781	27.6431	23.29	2.81439e+07	32.676	21.6122	27.0794	2.81439e+07	1.62092e+07	3.55664	5.34784e+06	4.65804e+06	1.02767e+13	1.00204e+07	1.00899e+07	9.85917e+06	1.02767e+13	1.02767e+13	1.36993e+06	27.7571	17.9216	5.44106e+07	47.1185	11.2817	39.9562	5.44106e+07	4.66548e+07	1.99217	20.5189	15.7724	2.83771e+07	14.2186	12.4453	13.7479	2.84826e+07	1.81951e+07	1.77012	21.3738	13.125	5.33072e+07	42.0754
TCGA-CF-A47W-01	103.91	128.338	2.898e+09	293.328	70.1894	255.465	2.898e+09	280.786	4.55979	164.578	385.058	2.16013e+09	457.554	276.748	310.201	2.16013e+09	168.667	13.4828	2.78313e+06	2.78312e+06	3.4026e+09	9.90319e+08	2.78312e+06	9.90319e+08	2.90079e+09	5.04598e+08	2.78303e+06	132.592	130.318	1.20776e+09	360.499	95.634	310.517	1.20776e+09	265.079	7.52397	112.342	157.729	2.61391e+09	96.5165	118.467	112.05	2.61391e+09	133.221	5.26966	120.886	87.776	1.64459e+09	297.174
TCGA-CF-A47X-01	39.3472	26.5637	1239.94	58.7347	22.3339	55.085	601.739	92.5098	1.95702	63.6816	83.483	976.6	79.3913	108.659	75.2169	424.451	68.431	8.09201	106.113	26.6467	1491.23	173.102	26.465	173.021	597.377	820.761	3.13771	44.0866	35.1203	712.029	61.4833	29.8308	54.2213	336.922	103.718	2.87873	55.7628	71.373	807.33	36.8536	74.3497	40.263	347.117	72.9498	4.03001	33.9668	25.8322	789.124	54.7893
TCGA-CF-A47Y-01	166.144	347.161	14471.2	412.909	86.4498	307.097	3761.39	871.195	4.88442	221.029	350.091	2120.92	551.249	203.509	249.522	1050.33	343.367	14.2662	130.086	212.363	9080.02	439.84	125.269	428.194	3771.63	2731.88	7.38518	170.183	153.957	2721.24	446.126	77.8334	296.979	1172.65	587.883	6.97572	138.851	126.712	1550.82	71.4909	67.1595	72.6237	778.024	286.754	4.40881	136.365	79.0739	1873.06	283.592
TCGA-CF-A5U8-01	183.875	167.158	915.412	443.628	62.3798	292.944	269032	508.765	5.15643	250.898	470.778	424.033	695.131	241.183	322.643	268712	281.994	16.6817	141.401	99.2639	908.559	228.056	92.1507	216.083	269048	534.243	6.03419	185.311	160.012	590.415	492.232	78.7694	311.011	268866	428.382	7.55698	142.723	116.312	300.933	83.6087	67.8086	76.1065	268624	198.99	4.43155	141.074	103.23	493.827	301.012
TCGA-CF-A5UA-01	53.0991	50.2523	5.07677e+07	132.89	25.9335	106.519	5.07693e+07	4.26835e+07	2.70288	83.5482	103.334	1.13385e+07	163.052	80.2002	102.74	1.13401e+07	8.99019e+06	9.19082	916596	3.49266e+06	2.02524e+12	4.00373e+06	7.68283e+06	3.96317e+06	2.02524e+12	2.02523e+12	228948	64.3233	57.7167	2.86183e+07	162.521	36.9467	121.691	2.86199e+07	2.71884e+07	4.16412	68.5982	61.5366	1.30736e+07	51.7364	46.4968	50.2487	1.30752e+07	1.05349e+07	3.5241	49.8809	37.5829	2.75096e+07	121.001
TCGA-CF-A7I0-01	22.3931	12.3538	154.992	51.3045	12.6061	44.7498	114.807	77.9407	1.53772	16.4338	13.6336	43.301	24.7785	17.1948	19.7128	34.535	25.5067	2.63216	21.0064	10.674	152.208	43.6061	19.0469	42.1059	111.841	95.1117	1.74806	29.5622	13.3231	93.6171	59.0917	15.198	47.0347	80.5599	75.7725	2.26863	15.7474	11.9134	44.4376	15.4113	15.1063	14.8768	37.493	27.7517	1.74188	24.1502	11.165	82.4161	46.3052
TCGA-CF-A8HX-01	64.1428	49.4085	674650	163.919	37.7268	131.76	674649	343.046	3.78016	77.7959	79.3429	756877	127.319	70.5395	84.0133	756868	112.04	6.53417	67.5026	32.882	1.04293e+06	639277	39.2165	639275	926757	116476	4.59827	75.5425	65.117	912440	192.601	63.3843	158.55	912443	340.533	5.99317	71.4327	52.9311	541883	55.4529	67.2052	56.4309	541881	116.971	4.32741	62.9065	44.9173	534745	154.617
TCGA-CF-A8HY-01	263.111	167.539	3520.27	466.331	95.6792	452.351	12680.1	1794.86	5.66396	335.688	236.486	914.821	333.359	197.879	292.254	11061.9	624.327	12.3094	206.012	134.183	3314.31	371.22	170.897	373.217	12584.4	1734.13	5.94496	244.951	161.735	1170.36	435.928	108.418	394.521	11487	995.243	8.15789	297.449	142.605	867.383	124.572	108.943	138.135	11069.1	617.554	5.95981	190.866	125.649	1232	376.332
TCGA-CF-A9FF-01	17.8702	12.1499	79.6059	32.9175	11.5371	29.8973	5.05233e+06	49.1089	1.255	14.1024	25.4529	46.6864	28.8146	32.709	24.6234	5.05231e+06	22.3239	3.63248	23.6403	12.2057	89.582	34.0703	18.1961	32.9804	5.05233e+06	62.8767	1.57018	22.152	16.7725	76.0059	40.3164	16.0199	34.1174	5.05233e+06	53.4431	1.81831	14.8228	22.6575	44.1322	20.6775	32.4756	18.4947	5.05231e+06	26.6578	2.44144	16.4036	13.5493	65.0128	35.535
TCGA-CF-A9FH-01	64.1605	78.755	2.64823e+08	194.588	57.4975	111.849	2.65754e+08	2.31729e+08	3.6948	143.074	310.897	1.00562e+08	366.41	327.912	176.825	1.01493e+08	6.86448e+07	13.5506	1.03362e+07	8.42236e+06	1.01756e+14	3.3631e+07	1.80779e+07	3.29812e+07	1.01756e+14	1.01756e+14	3.43075e+06	86.2432	123.308	2.30189e+08	230.043	78.5872	127.965	2.3112e+08	2.16317e+08	5.33331	113.111	212.689	1.20206e+08	111.769	206.477	93.9049	1.21137e+08	8.83036e+07	7.58116	68.9292	53.0791	2.25167e+08	140.799
TCGA-CF-A9FL-01	32.8098	9.48582	110.192	49.5879	11.6523	45.9181	81.5702	63.0523	1.41766	16.7541	10.3231	38.5849	19.4066	16.6042	18.464	28.0701	18.9406	2.40415	23.2482	8.28781	100.863	40.6859	16.3555	38.6082	71.3405	68.3723	1.8494	34.0104	11.2696	71.4666	50.2099	15.1037	42.6881	62.4542	61.5801	2.30328	22.0081	11.5549	43.917	21.7813	25.1421	18.6232	35.7152	29.047	2.18036	30.04	11.1104	68.9255	47.5556
TCGA-CF-A9FM-01	24.0867	29.2331	2.74103e+08	38.027	15.2185	35.5826	2.82987e+08	109.779	1.64012	51.2927	111.29	1.21843e+08	73.6168	95.221	56.9968	1.30727e+08	62.9063	8.43455	1.2567e+07	616550	3.16151e+08	7.37735e+07	616550	7.37735e+07	2.89261e+08	1.56518e+08	616511	25.5869	25.8461	8.8431e+07	36.618	18.9242	32.3837	9.7315e+07	98.7752	2.11088	33.6154	51.919	1.66094e+08	23.569	47.0195	25.984	1.74978e+08	63.3186	3.24005	19.6876	23.3055	6.31899e+07	33.173
TCGA-CU-A0YN-01	9.58616	2.93353	30.9006	11.1735	4.08702	10.6582	25.5669	16.8091	0.701506	3.56669	3.27617	11.288	4.52112	8.05201	4.87477	10.2692	4.91038	1.34169	8.85598	2.65817	29.6004	9.36739	6.45651	9.20728	20.8716	19.7544	0.823817	11.648	2.99087	21.0725	8.98632	5.24848	8.12551	19.7747	16.6155	1.02905	6.37086	5.96165	17.1093	7.62241	20.7686	7.36268	16.3251	9.22257	1.91254	10.4387	3.01047	19.575	8.9944
TCGA-CU-A0YO-01	9.1312	6.69348	117.132	14.5398	5.84298	13.2267	166801	36.5363	0.894403	11.2591	14.3332	82.7601	14.1008	18.7631	12.7266	166768	17.0907	3.01183	14.7657	9.13661	126.432	29.0494	14.8459	29.3068	166805	89.5276	1.78285	11.0709	7.36453	76.6267	15.9087	7.3161	13.4686	166779	38.4655	1.2765	11.0414	11.0243	84.646	10.2502	17.8849	9.87673	166777	22.0488	1.91045	7.9551	6.77263	93.9941	14.7365
TCGA-CU-A0YR-01	9.51075	4.4423	132.354	11.0659	4.42282	11.4771	100.398	69.5331	0.642844	6.75433	6.90039	35.156	7.8084	12.286	8.69944	27.2331	18.9874	1.99107	11.3179	10.6758	180.392	14.6087	21.3303	14.952	122.537	124.905	2.07118	11.5762	4.27532	60.0056	9.64803	4.7293	9.06273	56.0048	49.6091	1.00599	8.6274	7.90835	40.6467	7.80746	16.0937	8.54596	37.785	30.5911	1.63863	9.99292	4.23895	57.5371	9.78993
TCGA-CU-A3KJ-01	27.9886	18.6707	77.6774	49.2947	15.6017	45.4943	353659	56.0064	0.98863	19.8458	41.8244	43.0479	32.5161	139.248	20.5472	353632	19.6102	5.66803	11.0398	11.1199	41.0457	11.2823	33.2885	10.7074	353623	22.8693	1.12485	15.435	10.9793	33.4533	15.8621	18.4806	10.8679	353625	25.0791	1.72198	26.783	58.1769	49.9598	36.924	298.547	23.6964	353644	36.4428	6.70427	9.68488	7.45372	23.9828	13.6328
TCGA-CU-A3QU-01	16.2902	10.7395	56.144	28.0137	16.4866	24.5081	48.5217	25.0898	1.17888	15.7858	27.8309	45.0421	28.2302	74.5657	21.6886	34.6029	15.8483	5.34236	16.1839	15.0721	46.1903	20.0422	24.5821	19.1226	46.4392	21.3238	1.5766	18.397	17.5856	39.748	24.3902	23.5429	18.6221	34.4142	23.5079	1.98634	23.292	46.6855	49.7067	29.9591	102.704	20.524	56.6832	29.6374	4.60282	12.1022	10.6708	34.0355	18.9483
TCGA-CU-A3YL-01	28.9541	19.8639	104.721	57.1426	12.925	52.0263	84.1529	64.3454	1.70221	28.0284	31.9942	56.0367	45.268	35.0486	37.3479	47.685	28.3401	4.25092	21.7688	13.5218	92.9389	39.0631	14.6731	38.6734	68.2376	55.1597	1.19771	30.7509	23.8275	80.4064	56.3614	18.6966	50.1787	68.3021	55.8107	2.4942	22.0096	25.6957	47.8017	21.0921	24.1955	21.959	44.197	25.9181	2.24859	25.6826	18.5798	69.1723	49.0948
TCGA-CU-A5W6-01	84.6625	33.7746	1.62733e+07	106.867	32.8512	106.921	1.62987e+07	846.036	1.7304	72.3389	28.4863	1.62227e+06	49.1851	43.052	41.863	1.64764e+06	166.853	3.96602	4328.01	4322.53	1.69702e+07	2.03187e+06	4420.98	2.03187e+06	1.64341e+07	2.1909e+07	4262.14	93.7368	25.3329	1.31222e+06	90.4784	36.6745	78.2838	1.33761e+06	580.41	2.95453	78.836	27.9334	1.82761e+06	40.8989	52.4143	37.7461	1.85298e+06	225.687	3.17261	74.7531	22.3318	1.4228e+06	88.214
TCGA-CU-A72E-01	41.3258	14.3542	5979.19	52.092	26.7672	48.4445	104528	3203.6	1.27675	48.8258	9.91908	597.827	16.16	26.93	13.3441	100562	295.674	2.31548	100.783	151.721	16406.1	160.117	681.844	160.166	111523	14270.9	40.2273	42.348	10.3791	1135.96	41.4872	23.6767	30.5972	100996	724.58	1.94715	63.2454	16.5288	739.611	28.8403	81.755	22.6162	3.83917e+06	3.73888e+06	3.11128	23.2029	7.01222	839.838	27.9816
TCGA-DK-A1A3-01	6.03168	3.2135	30.4426	7.96455	2.85883	6.87854	20.8642	11.4915	0.575033	4.66102	6.3429	18.1998	7.68807	9.40858	5.69417	12.4289	5.05842	1.98947	6.99222	3.74773	33.0635	8.26961	4.99241	7.86351	20.0208	17.6681	0.736832	7.32664	3.44554	22.8072	8.5276	4.00176	6.84561	18.349	11.7997	0.966532	5.19564	5.65674	15.2268	5.99174	9.6928	5.02182	12.3671	6.64906	1.38643	5.50349	2.9586	17.7703	7.22217
TCGA-DK-A1A5-01	15.7566	3.14279	130.718	29.559	10.0078	29.1839	92.4833	51.4141	1.08924	4.85958	1.31752	19.1115	3.94629	7.00082	4.04016	14.4484	5.95321	0.844106	10.5516	3.3275	121.926	27.6037	19.0833	27.8327	83.2387	69.6744	1.54095	12.9404	3.14533	81.4843	21.4318	14.6684	19.8439	49.8843	41.4512	1.66224	11.1953	5.68219	35.4926	16.4332	51.5089	12.702	28.1541	18.6287	2.60705	10.4576	2.89078	53.6893	19.6122
TCGA-DK-A1A6-01	13.2096	6.27543	46.3357	27.3633	9.50317	27.6919	22759.1	36.421	0.836808	9.67859	17.3188	22.0287	14.4073	35.7176	15.0144	22736.1	11.9711	3.29295	9.51835	5.95552	28.5751	11.8015	10.4551	12.1703	22742.1	20.5207	0.934702	12.3483	7.44539	28.3858	15.3306	10.9702	14.4312	22744.9	24.9796	1.32454	14.7285	21.3552	25.6315	16.8863	69.8041	17.3508	22742.6	17.9759	3.0674	11.3427	6.65871	26.9408	15.8208
TCGA-DK-A1A7-01	31.5933	25.4005	92.1696	60.2152	19.2414	52.5866	78.1814	64.2831	1.9675	40.5127	103.589	76.1882	107.857	95.8599	85.8792	68.5015	43.9958	8.49259	31.2658	20.9178	90.7176	51.5998	25.7205	48.974	72.9649	69.722	1.63319	42.7303	43.0822	92.1369	78.326	30.1771	66.3795	86.6045	78.8376	3.45741	29.5641	57.0754	62.5959	41.4797	61.331	38.579	62.911	40.7564	3.57617	33.7862	26.5728	89.1335	69.2214
TCGA-DK-A1AA-01	40.4542	51.3908	3.26737e+08	52.3128	20.0419	48.4211	3.2887e+08	120.116	1.87627	80.8409	116.279	6.94983e+08	84.6804	111.291	69.1471	6.97115e+08	69.2511	9.6283	3.69752e+07	338474	4.1603e+08	1.50788e+08	338465	1.50788e+08	3.68495e+08	9.44098e+07	338422	39.864	39.7312	5.50877e+08	47.0865	23.2834	43.2154	5.5301e+08	87.8826	2.68523	65.1773	63.5454	4.80788e+08	28.3362	53.9515	30.0674	4.8292e+08	66.2837	3.88536	26.576	35.928	1.51311e+08	42.2753
TCGA-DK-A1AB-01	4.26189	1.23329	806226	7.04699	4.51461	6.71504	816567	24.9676	0.635059	1.9529	0.971606	201575	2.29805	6.02452	2.23635	211916	4.23855	0.748357	66681.3	9784	965501	279517	9799.84	279517	854716	986204	9782.69	4.86221	1.54103	237057	7.43922	7.08593	6.39919	247397	24.524	0.964483	5.86017	5.18907	864356	12.6925	59.4757	8.51483	874697	13.6447	3.00323	4.0408	1.45116	183811	6.7101
TCGA-DK-A1AC-01	23.3149	6.24939	29.9389	21.4113	6.07196	18.9168	22268.5	23.8337	0.596057	4.61376	7.76169	10.3794	8.68755	27.2727	5.17116	22250.7	5.5509	2.20634	6.99131	3.27915	14.4372	5.68979	9.09892	4.37067	22253.1	9.21543	0.684847	27.0248	4.96676	16.3822	9.72832	9.39035	4.94685	22256.3	12.9991	0.99358	11.5984	14.9008	16.5382	18.0203	81.4848	8.52414	22261.4	16.1042	3.15438	23.553	2.68992	10.117	5.7333
TCGA-DK-A1AD-01	28.582	8.75927	194.176	44.8153	14.7354	38.47	152.138	96.4952	1.33266	18.9694	7.99715	55.6806	16.1278	18.0307	15.1264	45.18	27.87	2.18729	27.1235	10.8303	187.682	47.4193	29.831	44.1463	146.768	114.455	2.51543	34.6905	8.74963	138.186	44.5407	19.8309	33.9853	115.042	105.231	1.85622	28.3584	12.0472	80.0161	26.4428	45.7706	20.1274	71.1779	47.5438	2.44788	26.7668	7.35332	104.28	37.6496
TCGA-DK-A1AE-01	16.5685	11.2362	442.311	31.8236	21.1032	32.5196	444.589	387.494	1.30068	22.4784	41.728	247.054	54.0004	100.035	43.1876	252.936	146.209	5.74396	34.3202	165.294	1040.23	90.1426	505.944	94.0483	1029.75	922.358	10.9253	25.6959	18.0786	441.257	47.2335	31.7791	43.9778	446.18	372.612	2.53089	28.3763	49.8316	316.181	49.8238	162.418	46.1385	330.16	220.66	5.36332	24.6195	17.4511	404.985	48.2811
TCGA-DK-A1AF-01	3.15158	0.911767	10.0424	4.19854	1.17292	3.76339	7.9787	5.52581	0.41475	1.11947	1.0524	3.8405	1.78656	1.71771	1.71742	3.16226	1.64354	0.829522	2.39654	0.922791	9.64224	3.60292	1.76588	3.39277	6.79147	6.53483	0.545696	3.75925	1.08934	7.90332	4.24513	1.55197	3.41638	7.20551	6.37961	0.674364	1.63155	1.19379	4.59364	2.16322	2.41705	1.89232	3.7793	2.53918	0.745096	2.76508	0.968923	7.73408	3.94599
TCGA-DK-A1AG-01	56.4804	115.447	232.146	239.677	49.0948	99.0654	746855	150.51	3.21486	106.795	277.837	196.975	353.411	216.593	132.253	746825	96.5101	12.5294	55.4238	64.1824	232.378	86.9901	60.469	79.5464	746849	149.189	2.71617	73.3999	139.378	217.339	269.559	60.6644	102.274	746879	177.242	4.54237	63.1998	105.948	139.809	54.332	83.8459	50.4683	746805	82.2694	4.60388	51.8836	53.7028	164.34	106.207
TCGA-DK-A2HX-01	8.54384	2.98301	40.5842	11.79	3.90099	9.34539	8180.11	13.8198	0.799714	2.92588	1.91817	14.0407	3.89735	5.48178	3.06713	8163.8	3.29626	1.06635	6.03886	2.18659	38.7901	11.0012	5.34762	10.005	8177.01	19.6532	0.828425	8.43745	2.55101	27.5526	9.3059	5.20547	6.49933	8169.5	10.885	1.0213	5.59719	3.78287	17.6714	8.18623	14.337	4.92968	8168.84	6.66996	1.50169	5.82852	1.8489	14.726	6.31433
TCGA-DK-A2I1-01	25.8049	5.13343	279.445	30.6169	11.3062	30.3958	1658.36	171.662	0.877673	8.34351	3.85385	48.2114	9.79608	10.6939	8.75129	1474.98	28.9133	1.29861	31.5483	13.1092	386.997	44.5348	55.2783	43.566	1742.6	305.957	3.71167	29.9788	5.79342	170.861	32.0382	14.0758	27.0167	1573.76	121.338	1.52663	16.8952	8.17813	68.9281	21.7718	33.2656	15.3002	1496.31	54.1067	1.96485	21.956	5.15056	133.032	31.5554
TCGA-DK-A2I2-01	5.26835	4.59367	57.1735	10.776	6.39158	10.416	37.854	20.2542	0.851772	5.48766	7.42606	23.8996	6.55019	22.5531	6.96917	15.3991	8.2554	2.12393	7.11166	6.03614	52.5761	10.588	16.8128	10.3782	35.494	25.5361	1.36879	5.2102	3.35859	25.7402	6.0107	6.81601	5.89994	20.0428	16.0471	0.889942	8.162	11.0945	42.1439	9.89927	59.7419	10.0125	34.781	15.913	2.67985	4.08447	3.23097	32.1445	6.07393
TCGA-DK-A2I4-01	1.69779	1.1652	3.80997	2.04915	2.19652	2.05182	4.26527	2.71331	0.348008	1.44682	3.22694	3.01889	2.46309	10.8564	2.61238	3.74972	1.93673	1.43003	1.16732	1.05335	2.92566	1.42349	2.73623	1.44118	3.51039	2.09446	0.397618	2.05352	1.40617	3.31122	1.91194	2.75635	1.78734	4.05168	2.93679	0.546439	2.392	6.12811	4.6486	5.01917	34.3806	4.27603	5.51157	4.62867	2.08985	1.73569	1.2033	2.97969	1.92618
TCGA-DK-A2I6-01	11.9858	8.24954	3.91225e+08	29.154	15.4334	25.1336	3.92578e+08	3.3359e+08	1.20299	14.3122	27.0354	1.70349e+08	36.3524	73.1157	30.1299	1.71702e+08	1.22076e+08	4.77699	1.29192e+07	7.38479e+07	1130520972136664	1.19543e+08	3.76147e+08	1.22206e+08	1130520956073040	1130520866371514	7.19545e+06	19.167	17.3502	4.06349e+08	45.7205	32.2416	38.1704	4.07703e+08	3.48356e+08	2.70651	21.6653	37.219	2.2448e+08	41.9491	143.04	35.6908	2.25833e+08	1.78594e+08	5.08241	18.0991	12.9994	3.74657e+08	49.5682
TCGA-DK-A3IK-01	21.7039	8.27372	1485.06	41.5716	9.71804	32.7924	1487.39	1191	1.43821	11.5067	6.35282	355.774	16.5369	10.4123	11.0107	357.125	213.249	1.85103	119.18	82.9617	7555.14	235.544	231.804	233.686	7518.64	7213.31	27.2699	31.3939	9.93307	1128.06	57.6078	13.6902	33.7415	1130.1	967.74	2.26721	16.6001	8.64255	399.028	19.6425	17.4504	12.5873	409.461	325.914	1.93049	22.232	6.77684	944.401	41.1747
TCGA-DK-A3IL-01	34.127	9.44206	261.029	37.3004	11.4803	32.2894	2746.24	77.6457	1.41289	18.2226	14.5527	179.532	23.3985	23.2727	17.6609	2721.61	30.1491	2.79131	131.959	10.2203	276.618	70.9317	20.917	68.4045	2788.94	168.038	3.37737	38.4199	11.968	520.625	39.2033	18.882	30.9876	2807.08	86.8469	2.22691	23.1375	14.8856	133.515	21.6238	32.4271	16.5873	2687.47	39.1561	2.66132	22.2335	10.4544	152.452	32.762
TCGA-DK-A3IM-01	35.3601	26.475	2.30693e+08	44.408	42.4527	37.1716	2.30693e+08	128.97	1.95189	76.1438	156.252	9.65249e+07	89.362	299.844	61.4378	9.65249e+07	93.7886	11.0719	112002	112030	2.46296e+08	2.59925e+07	112103	2.59925e+07	2.4004e+08	5.80788e+07	111970	39.5063	36.3248	6.92362e+07	42.2968	47.3783	33.3962	6.92362e+07	123.662	3.32512	79.2385	149.189	1.36028e+08	64.3465	372.051	64.7863	1.36028e+08	122.896	10.1993	27.6332	25.1589	3.94518e+07	35.9472
TCGA-DK-A3IN-01	3.8936	1.52103	25.2854	5.44722	3.39443	5.21487	89196.4	9.64972	0.485237	2.81542	2.34453	11.7242	3.35703	6.965	3.67574	89187.1	3.63052	1.15599	3.90869	1.88444	25.0503	7.26468	5.67356	7.23217	89195	15.9377	0.782722	4.82716	2.0161	16.6003	6.09252	4.34481	5.32403	89192.2	10.7811	0.804249	4.77636	4.25137	15.257	7.10743	18.8838	5.50263	89190.2	7.26889	1.63967	4.07827	1.85095	16.1696	5.96708
TCGA-DK-A3IQ-01	27.772	2.10543	2.58358e+07	36.4437	66341.4	36.3334	2.5844e+07	1.64114e+07	6.7389e+06	3.79991	0.499714	1.16907e+06	2.59507	11372	2.01826	1.17729e+06	621798	1.85159e+06	978843	448521	1.55408e+12	3.64949e+06	1.69468e+10	2.40101e+06	1.55408e+12	1.55407e+12	2.64142e+06	14.596	2.16583	1.19562e+07	20.9229	61432	13.5819	1.19644e+07	1.07496e+07	7.24058e+06	177241	9917.12	1.94901e+09	98419.3	4.94898e+08	21877.8	1.94892e+09	1.96431e+07	8.04133e+10	10.2553	1.43568	6.31447e+06	15.9186
TCGA-DK-A3IS-01	208.507	138.94	823.392	361.465	93.1541	325.606	4.03264e+07	518.19	4.32465	177.891	260.666	341.996	277.905	265.78	174.787	4.0326e+07	196.347	14.3737	95.4431	91.606	592.95	128.777	115.381	122.994	4.03263e+07	365.255	3.63986	158.445	111.895	364.582	220.022	86.9695	158.369	4.03262e+07	343.481	5.65406	143.418	133.4	272.977	88.1925	134.049	84.0566	1.22926e+08	8.26003e+07	5.65801	127.26	58.4135	336.824	145.169
TCGA-DK-A3IT-01	13.2795	4.15113	119.149	18.4467	6.21949	16.3495	82.6004	36.7411	0.797914	6.14923	5.03087	53.7406	9.56024	9.93496	8.37849	34.5702	10.9499	1.70914	45.2139	4.68452	108.473	36.9499	11.0756	36.096	80.0528	67.4789	1.45099	17.1327	5.07385	105.873	19.7771	9.17465	16.3893	54.1451	36.241	1.35124	9.02609	6.63918	44.2083	12.1478	16.4641	9.61802	32.0885	16.4401	1.7501	14.0439	4.49801	56.165	18.0242
TCGA-DK-A3IU-01	1.56383	1.30671	4.47184	2.59904	1.55052	2.57776	4.34344	3.49034	0.378685	1.67896	4.06387	3.70425	3.93244	7.07264	3.86447	3.82076	2.58046	1.56817	1.51679	1.29105	4.03924	2.38964	1.87709	2.42015	3.78209	3.06609	0.472579	2.29376	1.98184	5.33533	3.79495	2.53725	3.58039	5.23855	4.47929	0.701124	1.69489	3.85522	4.15868	3.92129	9.75978	3.84317	4.57045	3.39324	1.29063	1.88171	1.75748	5.07797	4.03047
TCGA-DK-A3IV-01	7.1015	12.0347	20.2252	9.29098	7.91338	8.29467	3.75406e+06	11.7829	0.711426	19.3716	112.83	38.3121	42.1282	136.578	32.708	3.75408e+06	18.7665	9.7592	7.78556	12.7139	18.2599	8.71463	10.7328	8.27033	3.75406e+06	11.6156	0.811848	9.15103	15.2816	20.1496	10.9781	10.3538	9.2484	3.75406e+06	14.6118	1.14111	11.0652	64.0011	31.2057	16.8584	91.7065	16.9935	3.75408e+06	17.3471	3.94353	7.16634	13.5152	21.6332	9.71985
TCGA-DK-A3WW-01	13.9634	9.93384	29.7461	24.5621	9.01171	24.2444	28.3785	26.6241	0.648137	12.2759	59.4828	17.2078	28.0684	117.545	21.4519	19.7599	11.967	7.68932	5.23545	5.89594	9.67559	4.93529	14.4879	5.07276	8.65859	6.50651	0.736087	11.2957	6.95001	10.8627	7.76829	10.1986	6.86798	10.9749	9.60392	1.17996	10.7689	60.8726	16.8606	20.8539	204.908	17.389	20.4578	12.63	6.25778	10.8811	6.45659	10.8416	7.97675
TCGA-DK-A3WX-01	304.434	17.3112	364.44	349.917	7.27869	342.4	357.481	350.337	1.04571	2.47717	1.24134	8.67233	4.95339	5.74375	3.88639	8.12524	3.76748	0.76692	105.234	2.53165	34.1523	16.9443	10.2351	14.2506	26.0109	22.8947	1.08504	340.825	2.99105	33.7486	24.8126	12.5492	16.6888	28.6469	25.0356	1.36701	43.1347	4.09728	17.9108	14.5768	28.2051	9.60181	16.1838	12.9736	1.94364	337.765	2.60628	31.6986	18.3544
TCGA-DK-A3WY-01	0.35529	1.04989	77.7296	1.22193	1.07657	1.32991	78.0278	64.715	0.301182	1.7508	11.8569	84.7786	7.62466	19.8567	7.49885	85.7183	56.2301	4.48056	13.0562	49.2062	766.236	34.0038	91.0824	36.4481	760.543	737.88	21.7722	0.858922	2.34378	108.532	3.05794	2.58486	3.03855	108.952	88.678	1.00935	1.20702	11.2188	93.7523	6.11925	19.967	6.17701	95.5962	68.3184	3.27775	0.875438	2.84051	93.9903	3.85336
TCGA-DK-A3X1-01	78.1924	18.0014	756.438	94.6786	28.1197	90.9015	3421.28	338.959	1.67796	57.3982	12.5728	155.425	27.7363	33.4349	22.743	2945.7	91.2169	2.85356	52.3334	25.8855	818.006	69.9696	105.725	67.2897	3460.63	459.983	5.33896	79.5623	14.7137	347.022	67.1911	32.6096	53.2141	3114.78	249.913	2.57549	78.8927	23.0962	189.529	44.1725	77.4927	32.7101	2985.15	146.075	3.60762	60.5436	12.9624	262.495	58.4893
TCGA-DK-A3X2-01	91.8528	64.7811	351.983	159.16	58.8968	165.85	88302.7	202.538	3.0545	117.168	105.622	203.077	162.865	131.536	144.526	88197	101.234	8.49123	105.939	56.7645	312.925	175.923	59.6808	185.272	88277.6	197.53	2.82532	117.152	80.3907	296.27	208.563	83.2375	198.154	88320.3	247.393	5.81125	112.373	105.57	187.298	129.208	140.742	114.171	88217	113.744	6.55067	103.408	74.7881	304.715	244.69
TCGA-DK-A6AV-01	30.0954	14.0294	128.346	43.0809	13.794	41.3618	5999.15	77.6607	1.4035	23.9623	25.3515	62.9063	32.0729	36.9705	32.8235	5943.36	31.7778	4.29275	27.4926	13.9405	126.855	43.8035	22.1642	43.3646	5988.89	86.4423	1.72201	34.9203	16.8154	91.5008	45.2648	17.1678	41.3902	5979.41	75.7829	2.05011	24.9914	24.0307	58.9018	23.9972	35.7829	24.7652	5947.28	36.1998	2.88931	27.4711	15.3698	87.461	44.0737
TCGA-DK-A6AW-01	12547.8	237387	1.13642e+06	12593.4	38444.6	38828.7	14625.2	550.359	1.73508	109.587	145.323	282.221	231.038	84.2905	53.072	1415.62	142.272	12.3173	39.7056	65.1942	1545.68	57.3556	82.8547	32.6645	2256.19	808.428	3.85459	83.8808	49.5451	409.55	88.4869	14.7013	31.0042	1524.66	238.686	2.55778	64.2925	52.9711	162.793	18.9598	21.5822	14.2639	7344.57	6131.7	2.59605	25.5501	21.4287	195.125	36.4834
TCGA-DK-A6B0-01	78.4377	144.353	640.801	172.722	48.5559	131.929	1.7533e+06	205.264	3.52407	213.424	978.225	549.86	637.484	418.534	320.18	1.75333e+06	205.902	23.2382	78.9174	160.755	693.936	144.954	117.726	146.31	1.75335e+06	300.065	5.36363	95.146	152.832	431.607	211.868	64.2656	158.832	1.7533e+06	210.782	5.13753	95.4257	216.015	394.123	75.9406	107.24	79.8304	1.7533e+06	138.662	5.46869	73.8395	114.987	479.719	161.496
TCGA-DK-A6B1-01	8.31517	5.66196	37.2207	18.5946	7.08483	17.6949	1464.42	23.4193	0.954009	7.03469	8.05703	17.7676	11.1687	16.1107	10.1092	1450.14	9.73435	2.23353	7.30514	4.90259	29.3864	13.2296	7.96411	13.0384	1458.26	18.9501	1.0887	9.66033	7.00259	24.9928	16.2892	9.62355	14.2706	1459.11	20.8278	1.48851	9.19387	12.0112	21.1867	11.6049	25.1831	10.471	1456.08	14.6555	2.15658	8.10628	6.45518	25.5296	15.657
TCGA-DK-A6B2-01	7.55949	2.37884	27.5075	10.1909	3.14775	10.0071	20.5978	15.0328	0.618225	3.54065	2.70256	10.4354	4.82516	4.77416	4.76767	7.91649	4.77465	1.16307	6.27448	2.3773	26.7551	10.0782	4.42019	9.77964	17.9319	18.6017	0.768461	10.4682	3.10579	24.6516	11.0045	4.89096	10.1074	18.1893	16.7307	1.06269	5.1065	3.47109	12.736	6.45292	7.75395	5.62873	10.543	7.75804	1.20392	9.15023	2.65724	19.3401	10.9923
TCGA-DK-A6B5-01	11.1909	7.01473	61.7375	15.3961	14.3799	14.7709	74533.4	26.2884	0.966682	18.5251	30.3786	43.6039	18.9305	55.9823	14.7302	74526.2	17.2877	4.31173	9.31555	9.56125	52.6428	10.6602	27.0026	10.9358	74529.8	28.1073	1.27507	10.3318	8.65541	35.7704	11.9214	14.5007	10.0827	74522.9	22.0134	1.42062	20.5855	32.4494	49.2682	18.6723	119.842	17.3169	74537.3	26.0887	4.45208	7.71818	6.47244	33.4259	10.5226
TCGA-DK-A6B6-01	12.734	7.99786	92.9032	17.5232	11.3518	16.1094	123.831	36.1453	0.861776	18.2558	35.5448	82.8687	30.4276	54.0592	21.3951	107.416	21.9711	4.90986	13.9208	13.3575	113.01	24.6669	26.5701	24.1136	123.004	64.8909	2.05511	14.7907	11.6598	79.3604	20.0368	17.033	15.6315	111.892	37.7166	1.46474	18.5933	29.8646	91.588	22.0096	73.9867	19.6105	123.889	31.274	3.13712	11.9921	8.26125	85.8384	18.6803
TCGA-DK-AA6L-01	23.6382	14.1419	586.857	28.5719	17.1557	30.3915	83399.4	309.467	1.16008	39.9533	21.9839	125.845	18.6754	37.5958	17.9432	83043.9	75.2456	3.42513	35.6309	33.6339	641.721	30.2638	87.2482	31.7002	83492.9	423.532	4.18226	23.3756	9.35847	208.214	18.6835	14.4505	17.885	83130.7	161.223	1.56953	43.7855	24.6209	164.565	20.1528	67.5241	19.4778	83084.3	101.688	3.44014	14.6104	8.33176	177.424	17.9562
TCGA-DK-AA6M-01	7.48055	7.11748	134.792	13.159	5.53809	11.3347	56.5982	47.7744	0.942065	11.1507	11.4376	52.8069	9.13459	17.7194	9.0837	19.559	18.0985	2.36751	7.85336	10.5023	110.166	13.042	18.8908	11.413	63.6514	53.6639	1.95371	8.78326	4.73604	64.1139	8.87922	5.36332	7.66157	38.5384	36.0222	1.00673	12.2672	9.47884	54.2551	8.29016	20.4591	8.67065	27.3052	23.5066	1.89438	6.56831	4.25758	66.603	8.25778
TCGA-DK-AA6P-01	27.9666	14.3081	551.279	43.3006	13.7064	40.3698	892.811	345.505	1.4445	33.9882	27.1797	228.707	51.3685	37.5272	31.1226	607.705	107.568	4.06968	44.4852	28.1613	853.619	82.0218	50.1119	77.2754	1214.35	678.792	11.4244	32.1632	21.3047	326.734	53.3027	23.6748	42.3939	766.505	249.211	2.73807	34.9838	25.3175	236.677	28.0748	40.4868	25.2268	35963.5	35462.6	3.03483	24.0128	13.8162	319.846	46.8685
TCGA-DK-AA6Q-01	6.29829	11.3328	23.4535	13.2985	42.6475	10.2073	19.1491	16.1968	0.884534	45.4097	368.996	49.4121	118.957	445.009	50.8886	57.4509	31.4211	17.3354	6.02946	13.717	17.9893	7.90994	30.9295	7.84262	17.3892	12.7618	0.959936	8.05243	18.4373	20.8551	16.082	28.6491	11.7186	23.0259	17.8621	1.51793	24.2667	133.185	43.0148	33.8719	344.75	30.2103	66.2332	37.0453	8.39306	7.0986	10.8395	18.4264	12.0536
TCGA-DK-AA6R-01	17.7282	9.97514	98.8093	32.7824	13.2794	29.1224	68.4549	48.4734	1.27233	15.5447	16.9262	43.6915	20.6728	33.9989	17.2179	31.9032	19.8818	3.6097	13.2861	9.54169	95.9031	20.2729	23.6919	20.4169	56.7655	59.5381	1.43148	16.6755	11.004	59.6269	27.6675	16.03	21.8917	51.6252	45.4162	2.01773	18.7661	18.0328	46.095	18.1853	46.0027	17.3588	38.7173	27.0381	3.23467	14.1231	8.74423	56.8026	24.3592
TCGA-DK-AA6S-01	4.93766	1.79741	20.8954	10.5358	4.82394	8.61028	16.9158	12.8836	0.681572	2.08196	1.4489	6.23624	3.40078	7.16119	2.97212	4.86925	2.88764	0.860633	4.47869	1.74384	18.2577	8.0124	6.74612	7.64741	13.3104	12.4453	0.818664	5.65659	2.55524	18.6337	11.1963	10.7026	7.71572	14.0964	13.464	1.14477	5.90678	5.57015	13.9189	15.0663	52.2374	8.80278	12.0003	10.0431	2.5104	4.48379	1.82823	14.3991	9.00182
TCGA-DK-AA6T-01	0.449949	1.52248	5.30064e+06	1.45033	2.32733	1.54324	5.31097e+06	4.17571e+06	0.290559	3.70882	42.572	7.66262e+06	14.7135	85.1939	17.9004	7.67296e+06	4.0867e+06	6.90968	504104	4.9294e+06	5.46973e+12	1.70344e+06	1.00952e+07	2.11161e+06	5.46973e+12	5.46973e+12	613855	1.1731	3.47736	6.76433e+06	3.96378	6.31657	4.45045	6.77466e+06	5.80035e+06	1.0145	2.95088	56.9539	1.16496e+07	16.0188	132.286	24.6401	1.16599e+07	5.98568e+06	7.34648	22311.7	524896	9.87174e+06	51947.4
TCGA-DK-AA6U-01	25.4854	16.9855	112.693	50.2233	22.968	35.745	197332	73.0223	1.74905	29.3219	31.6199	60.5226	45.9297	60.4662	29.315	197287	34.2307	4.67909	21.1352	15.665	101.428	33.0115	37.2893	29.8885	197323	63.0685	2.32668	30.0543	21.0725	85.2154	54.3212	29.3531	34.3224	197323	70.93	2.80398	38.1214	31.5911	73.6481	36.7983	82.7605	29.3662	197308	55.5363	3.89954	21.2843	13.4802	80.3932	38.8617
TCGA-DK-AA6W-01	14.1365	10.9044	2181.53	18.0085	15.683	18.17	675.283	24.5201	0.890171	21.9936	31.2718	2640.89	31.0283	64.1904	26.3882	1190.68	16.7962	4.51713	198.372	18.4125	1467.02	569.561	19.6829	569.735	680.725	784.269	7.3829	15.191	12.9728	892.425	20.1559	16.8106	18.5104	462.619	26.0844	1.51577	23.4918	37.4394	2960.43	30.1634	83.7967	26.7875	2516.52	22.3436	4.02234	11.7769	10.5524	869.939	20.0274
TCGA-DK-AA6X-01	4.8434	3.95788	19.8854	8.27985	4.57664	7.11425	14.5907	11.1864	0.671681	5.30705	9.66691	14.474	9.64703	16.0666	7.64463	10.4341	6.40956	2.18216	5.56445	4.05829	19.5989	7.66623	6.33122	7.26486	13.6617	13.3752	0.787589	6.24882	4.92476	16.8785	9.06358	6.09302	7.34619	14.3173	12.9604	1.01492	6.30562	8.94289	19.4015	8.96929	21.5343	7.63971	16.6957	9.95242	1.70528	4.9855	3.68926	16.7933	8.15325
TCGA-DK-AA71-01	210.321	63.6627	1061.55	385.501	83.1612	450.231	733959	545.53	2.43968	83.3815	38.7824	164.065	65.0973	55.0933	59.171	733368	97.3795	4.98187	105.979	42.545	533.513	91.6478	84.2908	95.1679	733693	288.565	3.89763	140.637	35.3938	301.428	116.509	46.597	111.191	733522	286.696	4.05451	89.8614	39.229	175.733	50.5388	73.6226	54.4007	733385	117.424	4.21817	123.827	32.5237	298.086	107.504
TCGA-DK-AA74-01	5.03657	1.63047	15.353	6.55878	2.29983	6.27977	11.9298	9.38421	0.453466	1.71691	1.85356	4.90544	2.60376	3.74671	2.33284	3.86673	2.51033	0.963704	2.6129	1.34216	11.0141	3.68705	3.19789	3.5547	8.18491	6.59538	0.560009	5.47324	1.85757	9.77029	4.63623	3.33571	3.95892	8.23677	7.31284	0.761005	2.94197	2.79067	6.73139	4.10973	8.1592	3.2353	5.78157	4.33252	1.22346	4.38887	1.41451	8.51355	4.06846
TCGA-DK-AA75-01	174.479	141.749	1064.44	587.842	139.695	472.929	1941.16	626.182	6.24711	170.908	120.806	339.585	304.15	143.003	201.347	1387.87	214.204	8.99676	192.592	72.5168	920.789	383.274	148.596	371.517	1910.43	609.03	7.63019	214.545	161.448	836.376	708.231	171.399	504.482	1832.94	627.023	10.4141	183.471	101.778	333.397	158.893	145.94	144.021	1423.23	249.954	5.44427	171.471	96.6469	799.613	518.187
TCGA-DK-AA76-01	105.086	29.8349	1.07975e+06	170.135	31.7194	129.391	1.07975e+06	138.142	2.13152	114.57	25.2154	1.22111e+06	46.6548	41.8796	26.7013	1.2211e+06	57.926	4.11501	63.4994	16.9614	1.19992e+06	279260	28.1794	279254	1.07967e+06	857294	4.96703	74.754	25.0522	414829	101.387	38.2136	52.7815	414831	79.7157	2.93311	123.491	26.1278	1.11727e+06	29.4876	45.5126	24.1049	1.11726e+06	72.699	3.20513	32.0297	15.7234	599997	60.7643
TCGA-DK-AA77-01	30.5035	36.0485	129.878	57.3671	22.6153	57.6093	8.48075e+06	88.9543	1.62376	67.2109	175.408	135.773	119.106	180.106	99.2779	8.48073e+06	66.7353	10.8633	28.4016	34.9261	120.507	41.9588	33.2743	42.884	8.48074e+06	83.5965	1.86413	34.8383	40.9246	102.275	59.4162	29.1967	56.2464	8.48074e+06	87.1942	2.70455	38.7714	79.9426	82.7164	40.9589	81.5446	44.9414	8.48073e+06	55.5276	4.44741	32.2458	33.6729	99.0917	56.9367
TCGA-E5-A2PC-01	54.2628	30.0661	162.676	67.5197	34.9738	64.0444	1.25436e+06	94.0111	1.78685	133.25	331.838	168.867	124.604	387.796	79.4122	1.25438e+06	80.0871	15.6988	32.7332	47.1898	123.449	27.9794	74.6	28.6316	1.25433e+06	56.3014	1.85471	40.0706	39.4905	88.2457	34.9535	40.0955	28.7989	1.25431e+06	54.4829	2.6676	106.887	161.898	174.496	57.8118	318.54	49.5166	1.2544e+06	86.6831	8.50824	27.1883	24.2071	81.0266	28.8553
TCGA-E5-A4TZ-01	46.9071	34.0563	2.70923e+09	56.6063	30.1915	57.9181	2.70955e+09	1.98521e+09	2.05377	84.3485	123.326	9.11927e+08	101.4	115.892	67.7985	9.12248e+08	7.2591e+08	10.0608	1.51806e+08	2.75163e+08	1.32146e+16	3.17572e+08	5.29881e+08	3.23365e+08	1.32146e+16	1.32146e+16	5.40697e+07	52.9424	30.832	2.22696e+09	59.2816	30.8304	53.8146	2.22728e+09	1.95443e+09	2.93091	67.0076	49.9047	1.09613e+09	36.7806	60.0902	33.9736	1.09645e+09	9.54614e+08	3.92408	37.6409	25.7699	2.02678e+09	53.7591
TCGA-E5-A4U1-01	279.208	218.58	2.65829e+08	279.536	127.182	298.601	2.65829e+08	1.54644e+08	4.17558	494.955	396.413	6.96579e+07	384.195	358.664	250.322	6.96578e+07	4.47044e+07	16.0506	4.44968e+06	1.83756e+07	2.82201e+13	3.83365e+06	3.6806e+07	3.58428e+06	2.82201e+13	2.822e+13	928509	317.911	94.0178	1.54518e+08	245.131	111.944	204.942	1.54518e+08	1.32372e+08	5.93282	475.697	179.426	7.66007e+07	134.12	198.241	125.864	7.66005e+07	5.90069e+07	7.03958	241.89	72.1207	1.5942e+08	208.624
TCGA-E7-A3X6-01	24.085	9.75784	54.2197	30.2169	9.91412	28.1716	105895	38.8024	1.15972	14.8553	19.7646	29.3042	20.6733	32.5987	15.8034	105871	15.7008	3.22428	11.3636	7.7305	40.5281	16.2204	13.2684	15.3431	105882	25.9252	1.1473	23.6001	10.963	36.0246	22.1103	12.4396	18.7693	105881	29.2686	1.74766	16.3234	19.1632	30.6837	17.5571	42.8236	14.9217	105876	19.4816	2.9064	19.5906	8.06926	32.6268	19.1277
TCGA-E7-A3Y1-01	51.7201	42.9875	341.257	108.48	25.5136	106.584	248.487	170.478	2.67131	56.5144	66.1408	194.164	103.197	62.9043	94.2758	122.469	66.7163	5.89397	64.5034	43.3601	350.023	114.667	41.2003	114.861	260.061	188.409	3.44074	66.6028	39.5305	227.139	130.363	32.6331	122.381	190.745	153.577	3.84689	41.7386	40.5483	145.202	37.5179	33.4019	39.4494	110.429	58.9103	2.7583	56.5946	33.7356	232.239	121.504
TCGA-E7-A4IJ-01	18.926	25.9598	56.7057	47.7563	19.8585	30.9232	69.4084	40.8059	1.79745	29.8435	66.9868	47.647	72.02	86.0868	43.8102	64.4026	28.7574	6.77401	19.532	15.6209	51.5872	26.7504	21.3817	25.1465	67.8449	35.3629	1.3852	23.2841	35.4809	55.5069	60.4728	27.308	37.0444	76.6947	48.3684	2.72121	29.0472	49.363	48.8068	36.6779	74.6806	31.8771	74.0104	34.4697	3.84481	19.6496	20.0113	55.4237	43.8436
TCGA-E7-A4XJ-01	56.6112	41.6684	4.21447e+08	143.455	29.0504	134.558	4.21447e+08	3.38077e+08	3.03409	64.2715	69.8487	1.36092e+08	105.712	62.122	95.6754	1.36092e+08	6.87763e+07	7.3261	58.0384	1.13321e+07	3.31388e+14	4.72959e+07	2.43833e+07	4.6552e+07	3.31388e+14	3.31388e+14	2.43747e+06	79.8993	54.6265	3.77263e+08	163.936	40.7813	153	3.77263e+08	3.0041e+08	5.07686	60.3591	44.1875	1.16907e+08	49.1272	43.4379	47.3478	1.16907e+08	9.4766e+07	3.46056	70.0492	43.0808	3.39834e+08	154.843
TCGA-E7-A519-01	46.6181	102.362	554.423	47.424	19.492	64.2775	317.992	276.363	1.46035	85.7097	201.592	259.459	115.179	107.017	88.7755	137.425	131.674	10.3255	33.378	66.5985	465.679	43.3998	52.7564	44.6095	332.314	292.081	3.38205	62.5943	33.0383	229.371	37.1156	15.5657	38.0023	193.366	186.339	2.02815	51.9653	65.0244	156.899	22.147	28.7783	27.6088	119.213	116.832	2.72964	59.0475	34.9968	229.799	38.3419
TCGA-E7-A541-01	14.9752	8.94585	30.786	20.1756	6.9199	19.8984	344747	24.5894	0.906626	10.5315	18.6098	18.0432	18.4347	24.3419	16.6665	344736	12.0457	3.32024	8.3232	5.86727	21.7244	10.7207	7.83143	10.8441	344738	15.749	0.812345	17.467	9.48412	23.0267	17.7131	9.01339	16.0471	344741	21.6992	1.40085	10.272	16.5982	18.2942	12.6562	23.9546	13.3249	1.79257e+06	1.44785e+06	2.16932	14.7107	8.50708	24.1712	17.281
TCGA-E7-A5KE-01	67.1237	98.2868	4139.28	100.296	50.3516	82.644	2201.38	2014.03	2.83522	126.197	332.827	1551.18	251.536	246.726	130.737	917.126	649.445	17.9393	122.574	169.744	5997.52	255.299	205.675	241.299	3663.07	5382.89	49.5152	83.38	82.2819	2607.61	115.037	51.7735	84.9595	2039.75	1929.38	4.35333	99.4762	128.242	1789.17	70.4267	108.081	58.0037	1325.34	1071.83	5.5593	60.5967	67.9726	2943.83	98.5381
TCGA-E7-A5KF-01	125.031	160.413	5.90044e+07	174.052	89.4325	192.316	5.90184e+07	5.12276e+07	3.95649	378.227	1408.65	4.52634e+07	552.08	960.059	640.833	4.52773e+07	3.66795e+07	34.696	3.0276e+06	7.46878e+06	1.66673e+13	7.31792e+06	1.52119e+07	7.13838e+06	1.66673e+13	1.66673e+13	1.7696e+06	124.715	140.829	4.33688e+07	185.314	104.77	190.954	4.33828e+07	3.68277e+07	5.45534	196.612	342.484	4.99606e+07	116.34	219.701	138.748	4.99746e+07	4.2989e+07	7.74461	112.391	126.391	4.36619e+07	174.943
TCGA-E7-A677-01	15.5906	13.2577	473.206	30.0946	11.1684	24.7062	80805.6	51.8521	1.30287	17.1072	24.0632	432.752	29.8161	34.0504	21.1091	80746.1	25.5094	4.0398	16.3696	14.6023	520.717	74.2178	19.9654	73.6103	80826.3	285.496	2.78063	17.8264	15.6606	370.217	34.1351	15.9257	24.054	80698.6	56.7098	1.93278	16.5954	23.6116	391.636	18.0067	38.1027	17.2787	80753.4	33.1129	3.0316	13.9598	11.9708	437.483	24.5686
TCGA-E7-A678-01	288.366	296.553	17061.6	724.472	112.711	421.323	2.21034e+07	11965.1	6.3939	540.406	1521.7	6492.63	2267.86	791.607	730.047	2.20926e+07	3129.1	28.479	900.253	1343.67	103902	1443.71	2507.22	1416.35	2.21735e+07	98923.4	56.236	407.63	365.723	8865.64	1174.37	146.403	511.223	2.20971e+07	7786.9	8.98553	261.652	292.738	4613.93	195.481	193.686	164.537	2.20928e+07	3307.56	7.04358	277.623	181.505	7879.83	605.333
TCGA-E7-A6MD-01	6.00089	2.85773	21.48	7.95962	4.10119	7.6838	13275.4	12.3808	0.607983	3.68861	4.54353	12.2817	5.91208	10.2716	5.85737	13267.8	5.96951	1.5605	7.00817	3.13714	19.03	7.67991	6.45162	7.76416	13273.3	12.6189	0.774448	7.30943	3.4334	18.3046	9.04868	5.40864	8.09385	13274.2	13.9112	0.971001	5.74058	6.99183	15.442	8.39257	21.3389	7.39583	13271.9	10.2552	1.83154	5.47386	3.36071	16.9948	8.64469
TCGA-E7-A6ME-01	16.0212	27.2357	43.9546	34.889	23.2479	23.0303	9392.9	28.355	1.2067	26.5569	105.89	42.1866	122.504	123.657	45.4232	9400.12	24.8823	8.00241	12.2374	16.8861	31.7376	18.2939	17.7344	16.5966	9387.71	22.506	1.12974	21.446	37.7611	44.0844	43.707	19.383	24.274	9404.31	42.7677	1.87812	20.7893	62.3808	40.4427	56.6909	102.201	32.2699	9409.22	31.6168	4.18693	18.3613	22.2958	37.9754	33.9371
TCGA-E7-A6MF-01	22.477	40.7228	1.55961e+09	35.8041	12.8647	29.643	1.56376e+09	1.12973e+09	1.5324	73.4062	326.475	4.24125e+08	170.43	160.412	78.564	4.28271e+08	2.96352e+08	14.5523	4.06422e+07	1.542e+08	4199891872726810	1.00187e+08	2.52268e+08	1.04821e+08	4199891839735833	4199891373969742	1.69045e+07	28.1417	37.0131	6.31031e+08	40.7244	16.6926	29.4939	6.35177e+08	5.3447e+08	2.0232	37.5027	59.8613	6.70327e+08	24.4958	37.6711	21.7467	6.74473e+08	4.20778e+08	2.91217	17.951	23.4516	6.25442e+08	28.7298
TCGA-E7-A7DU-01	151.925	153.577	3989.53	301.211	59.9219	288.467	2855.01	2367.5	4.45641	217.952	172.412	964.848	244.31	129.202	197.617	648.133	503.73	10.3843	252.942	148.075	6151.84	407.623	156.31	395.03	4102.25	4831.69	17.0092	176.465	114.92	1608.23	328.939	70.5487	286.769	1455.49	1337.77	6.63706	162.103	84.5887	849.197	75.3814	59.9682	76.8979	638.36	549.938	4.02146	149.676	96.8498	1494.95	312.148
TCGA-E7-A7DV-01	3.45201	5.20064	51.8851	5.44698	35.6138	5.87999	29.9019	22.4048	0.708893	13.2201	41.1229	28.2309	13.2631	92.8801	10.5358	24.8594	17.4973	5.98039	3.74885	12.5831	37.9122	5.45593	23.9359	5.0647	30.9048	20.5065	1.01691	2.99036	5.44204	20.838	3.65686	6.40176	2.98461	20.8795	17.5208	0.856125	13.2166	36.4882	34.1205	12.8253	137.798	10.1141	35.3595	28.8636	4.59843	2.06947	3.14535	17.108	2.95394
TCGA-E7-A7PW-01	42.2217	31.4852	252.25	74.1023	40.6891	64.0446	3.55909e+06	162.326	2.33197	50.9539	70.9333	156.096	90.5064	116.667	66.6995	3.55899e+06	85.1958	6.80163	47.1218	43.6146	267.353	59.3189	91.7127	58.8836	3.5591e+06	183.306	3.14173	52.5419	41.329	245.005	94.6086	62.1502	71.1682	3.55908e+06	172.168	3.85537	63.3723	69.346	166.865	73.04	161.738	59.4631	1.11622e+07	7.60329e+06	5.82264	46.4031	30.1228	218.641	82.4458
TCGA-E7-A7XN-01	3.39379	6.76969	8.47671	7.06537	14.2896	5.59704	7.48402	6.49258	0.986989	18.5088	93.615	19.3547	46.6371	242.563	25.4097	23.0973	13.0179	8.95352	3.48824	5.34538	6.67797	4.00168	14.4681	4.09014	6.08655	4.89236	0.609346	4.64608	9.73257	9.33993	9.60543	19.5731	7.47237	10.1165	9.25986	1.26641	11.7048	94.7882	17.7104	26.6849	449.388	19.769	30.1735	22.8418	8.34273	4.30271	7.06777	8.78664	7.79831
TCGA-E7-A85H-01	18.7678	26.8639	69.6722	26.1546	35.132	25.0795	372725	44.098	2.12448	16.4737	17.4429	41.2386	21.1321	56.9903	18.5058	372700	20.8386	3.20186	17.1424	9.86555	63.038	21.2348	29.8897	20.6707	372718	42.4308	1.43182	22.7282	13.7289	56.5131	26.9466	25.3779	23.4568	372718	44.1587	1.87867	30.1757	41.9475	59.6756	40.7996	176.841	33.4835	372731	57.2179	4.52563	20.4172	10.3356	51.6451	25.2291
TCGA-E7-A8O7-01	11.5577	11.02	194.783	15.6219	8.10097	14.8817	9.66041e+06	39.029	0.959037	22.1098	51.0918	182.326	31.3959	55.5745	26.834	9.66037e+06	29.51	5.38641	12.9673	17.4212	236.621	33.4577	20.9134	33.7406	9.66042e+06	117.839	1.64423	13.5015	12.3919	126.377	16.8397	10.6848	15.1611	9.66037e+06	38.6997	1.41187	16.3932	30.0382	196.174	14.2678	36.4882	15.4364	9.6604e+06	31.5498	2.85641	11.3547	11.3522	221.828	15.2721
TCGA-E7-A8O8-01	122.03	126.456	7.10328e+10	231.39	74.184	225.489	7.10432e+10	5.63051e+10	4.00678	303.868	626.726	1.88924e+10	410.385	489.843	318.814	1.89029e+10	1.54296e+10	17.6445	2.6945e+09	1.03766e+10	9.82335e+17	7.44826e+09	1.95992e+10	7.95576e+09	9.82335e+17	9.82335e+17	1.45783e+08	164.217	163.757	4.59556e+10	282.368	98.4102	259.322	4.59661e+10	4.34559e+10	6.16641	201.613	330.33	2.04948e+10	145.82	243.148	158.589	2.10459e+10	1.76104e+10	7.57255	151.961	121.076	4.47971e+10	273.341
TCGA-E7-A97P-01	91.0493	43.9223	194.259	194.237	6.00452	191.395	193.299	192.329	0.854236	2.83064	5.11703	5.05536	6.74688	13.6343	5.34556	4.94021	3.58315	1.82961	10.7829	1.65522	5.94733	3.56233	4.28416	3.44728	5.37288	4.35725	0.525217	49.2728	4.13212	8.37586	9.90194	5.70797	5.75231	8.25424	15.7625	1.17075	10.7694	7.97238	7.7013	10.5733	35.0059	7.60265	8.13136	7.21603	2.28978	48.6861	2.44907	7.03533	6.64542
TCGA-E7-A97Q-01	14.2142	4.69491	27.585	23.9882	7.85056	20.9754	23.9317	21.969	1.17094	4.3388	3.42844	8.07068	9.21244	8.15431	7.04514	7.00146	5.44156	1.33538	9.12977	2.72894	18.9976	12.8405	6.23754	11.7878	16.6865	15.3978	0.788341	20.5356	5.55519	27.0186	29.0972	11.4137	20.5467	23.4741	23.8755	1.87094	8.54007	6.69119	13.1953	14.1402	20.2324	10.1444	80.4858	79.3714	1.81624	18.3647	4.70236	23.178	21.861
TCGA-FD-A3B3-01	4.55544	1.51644	9.58258	5.48285	3.16962	4.71383	8.06567	6.61518	0.483589	1.73304	2.05753	4.39015	3.2559	7.29385	3.00998	3.69676	2.40543	1.07344	3.05698	1.48333	7.64641	4.21718	4.69456	3.92303	6.26575	5.39095	0.601761	6.33431	2.08703	9.632	6.34598	5.06456	5.04823	8.21182	7.9955	0.814241	3.56744	4.63553	7.57474	8.28117	27.1934	5.66908	6.6245	6.15684	1.84615	4.8433	1.65156	8.31952	5.70216
TCGA-FD-A3B4-01	7.79767	3.04704	27.8266	11.8558	7.01725	9.72577	22.1762	17.8565	0.755882	3.9875	4.52259	15.3492	8.18955	15.2385	6.64921	10.519	6.23277	1.61652	7.8727	3.5124	28.1673	10.6173	14.376	10.1713	19.7544	20.1134	0.934754	10.6018	4.37807	34.5215	14.8295	12.5948	11.7881	24.5381	22.7143	1.26769	8.23165	10.6454	23.3697	21.7956	62.884	12.4903	18.2011	15.9233	2.73965	7.19571	3.48771	27.5201	13.654
TCGA-FD-A3B5-01	15.2693	6.30653	125.879	31.7213	17.1353	29.8475	44467.5	50.8278	1.2421	12.0392	6.56171	43.7778	11.873	26.3124	11.1564	44420.3	13.3356	2.20067	15.684	6.24656	120.725	30.7408	20.9539	31.837	44471.1	61.6596	1.7961	16.5182	7.35469	71.8008	29.7402	19.7173	26.6765	44448.6	48.554	1.9612	19.1433	15.0705	54.2484	20.8625	100.426	19.5173	44434	24.746	3.88082	14.4292	7.1311	71.7378	26.2133
TCGA-FD-A3B6-01	4.26363	3.93355	20.3988	8.52148	5.60099	7.75286	18.4939	14.9521	0.741616	4.66785	9.59234	12.017	8.52958	24.0296	7.57562	11.7146	7.97533	2.27638	4.20049	4.19057	18.3417	6.96694	11.0578	6.6188	16.9974	13.0478	0.982118	4.63771	4.68506	17.1929	8.49951	6.8593	7.22745	16.7811	14.109	1.10511	6.39919	11.0641	15.7639	11.8853	40.2555	8.99945	15.4802	13.214	2.38373	4.16172	3.79559	16.4582	8.90289
TCGA-FD-A3B7-01	0.943022	0.456653	2.39524	1.29007	2.58852	1.30798	18.5674	1.71085	10011.4	0.443359	0.673733	1.03166	0.826178	4.13019	0.870719	17.4622	0.709057	15222	0.633086	0.480183	1.72198	1.01802	2.53728	0.934306	17.9803	1.21956	3650.02	1.25308	0.621835	2.19445	1.30704	2.98496	1.19078	18.5373	2.0668	13883.8	2.21362	3.17007	3.54043	5.37055	38.4548	3.06975	711.805	699.192	144222	1.09742	0.536991	1.86261	1.22838
TCGA-FD-A3B8-01	1.50686	0.765599	3.34038	1.87184	1.32887	1.72909	3.15312	2.20349	0.403284	0.696991	1.12903	1.93009	1.43919	3.15358	1.50087	1.94163	1.02674	0.891153	1.23648	0.651822	2.70556	1.50645	1.43924	1.45047	2.52513	1.90789	0.388797	1.79116	0.925197	3.41043	2.16865	1.83834	1.86918	3.30459	2.78773	0.591319	1.30963	2.09741	2.98203	3.21272	9.67472	2.3756	3.00103	2.2488	1.38792	1.132	0.741288	2.98302	1.93317
TCGA-FD-A3N5-01	12.46	7.52858	118.908	25.9784	6.86664	24.757	2441.77	43.637	0.978308	16.273	13.8354	52.2642	15.3131	26.1121	16.2385	2390.33	17.7262	3.91162	10.9822	9.57192	119.022	19.841	17.4715	20.1964	2432.23	58.4671	1.64472	11.7679	7.68189	59.9239	17.4392	8.87502	15.8193	2401.35	36.6946	1.52173	16.8976	12.0559	51.5508	12.8316	24.3214	12.3796	2389.55	21.1448	2.4137	8.39556	6.27411	55.9479	16.6503
TCGA-FD-A3N6-01	15.5071	10.7091	57.6017	26.1589	14.6631	22.9452	90847.2	36.2166	1.12579	25.5159	56.6295	52.37	39.2303	106.052	27.099	90845.1	22.7981	7.00195	12.2144	13.1228	48.3914	14.4402	26.8862	15.1767	90839.4	27.3812	1.27208	14.7216	12.8601	41.9132	21.7863	18.8953	17.3241	90837.9	29.7199	1.92066	21.7174	45.9536	48.7084	24.112	133.139	23.2948	90858.7	37.437	5.07283	12.5724	10.1838	38.5109	17.8435
TCGA-FD-A3NA-01	13.5758	5.43136	89.262	19.8843	9.50802	20.8762	66.9228	48.8002	0.84505	7.55091	4.64306	23.8813	7.32291	13.2992	7.54955	17.609	12.8304	1.67526	9.77713	5.69632	79.9535	14.2093	20.4526	14.5179	59.7719	48.3176	1.46743	13.1411	4.41124	46.3073	14.728	8.62941	13.2859	42.8449	40.1259	1.32679	13.1782	9.47947	38.338	14.3565	38.1125	13.1231	32.8222	26.6062	2.39905	11.7512	4.27116	48.509	14.9963
TCGA-FD-A3SJ-01	16.5697	8.25778	63.7522	25.2417	12.1784	24.3111	44.5665	34.8542	1.01207	12.1379	15.615	34.1748	20.2821	33.7204	20.6194	26.0521	16.5733	2.9475	16.5514	7.54746	58.6719	24.9938	15.8484	25.1321	41.9217	42.7986	1.45133	19.8119	10.6212	53.1606	30.4856	16.7472	27.0039	44.4843	39.8141	1.7678	17.5106	19.3046	40.4583	25.8586	57.791	23.2281	35.7866	27.7432	2.87638	15.5817	8.88716	46.5228	28.3692
TCGA-FD-A3SL-01	6.45186	2.08223	32.7198	9.36729	3.07255	9.15925	53192.3	13.2296	0.490141	2.92145	2.14292	10.3824	4.1033	5.07932	4.20093	53179.1	3.41731	1.07853	6.12404	1.98848	27.6247	10.1333	4.18509	9.81191	53189.5	16.725	0.700517	6.93166	2.19429	25.3908	9.2989	4.55846	8.6632	53186.4	12.0732	0.862155	4.87021	3.43236	12.0515	6.23086	10.0257	5.54009	53180.9	6.38898	1.29348	5.37272	2.11195	15.8167	9.02672
TCGA-FD-A3SM-01	12.4995	4.66688	1.60572e+06	25.583	7.4863	19.9571	1.60798e+06	24.6292	1.21057	7.02925	2.98347	801540	7.37582	8.62785	5.93416	803805	6.45903	1.2852	173053	4.06971	1.8746e+06	837490	13.7454	837489	1.60798e+06	840987	1.05767	13.7994	5.15447	790594	25.196	13.4857	17.1798	792859	25.3404	1.82934	10.6416	6.69842	774096	14.0302	24.1653	9.62254	776362	12.9445	2.10528	10.1577	3.60867	368989	15.9216
TCGA-FD-A3SN-01	32.9266	8.191	512.732	47.258	15.2874	49.9696	340.701	217.778	1.30028	17.406	5.34436	79.8121	12.3493	12.8658	13.9731	58.3037	36.4512	1.74408	26.9483	19.8048	585.054	56.1859	60.1515	56.3632	402.406	331.763	4.24146	36.7746	8.6614	222.335	44.6522	18.2422	42.3085	189.12	171.305	2.14329	25.9185	10.4307	92.6225	23.7612	34.8359	21.5415	68.5265	53.0178	2.53599	29.5477	8.05133	210.504	48.569
TCGA-FD-A3SO-01	10.975	2.69235	133.388	19.1767	6.60244	16.7049	266.496	45.3373	0.797924	3.47082	1.89524	24.8791	4.87176	6.72369	4.41175	193.417	7.44825	0.957983	18.8161	3.95328	128.853	31.7064	14.4034	30.4543	262.258	87.9677	1.80392	12.974	3.17202	73.4199	19.2264	8.13011	13.3391	228.873	42.6081	1.2657	8.95486	5.30284	41.4415	16.8866	31.5143	10.1341	206.711	19.5303	2.05609	9.75314	2.63429	52.2205	16.672
TCGA-FD-A3SP-01	2.32342	0.852538	10.3246	3.47886	2.0428	3.17738	8.85563	4.97838	0.542854	0.806935	0.789265	2.9792	1.38529	2.93164	1.28653	3.57422	1.34013	0.722101	1.73931	0.869466	8.74967	2.68887	3.01426	2.57238	7.53541	5.45757	0.592432	2.6686	0.96685	6.62374	2.86655	2.58462	2.25543	6.6098	4.67124	0.78124	1.9913	2.20457	6.30254	4.77466	13.109	2.98376	6.56955	3.1864	1.74341	2.19565	0.777262	5.71763	2.62324
TCGA-FD-A3SQ-01	6.04962	1.5909	251474	10.8839	3.57762	8.97455	252449	23.0727	0.78551	1.95849	1.13025	83497.8	3.47629	3.85431	2.69395	84473.4	3.9358	0.741262	48485.1	2.08401	298300	119116	8.94379	119116	252450	255509	1.11271	8.37329	2.1908	141747	15.0619	6.14138	9.3565	142723	27.4208	1.19157	4.73361	3.10374	216179	10.0532	17.0333	5.74388	217155	10.945	1.53702	5.58077	1.73303	119849	10.5395
TCGA-FD-A3SR-01	3.49524	2.50349	23.2298	5.97089	4.63302	5.27568	16.2223	12.6722	0.553736	2.54264	3.45978	8.87501	5.14337	7.20086	4.23309	8.03092	5.90781	1.45688	4.07898	3.1811	20.0391	6.14389	6.64644	5.66533	17.188	13.5073	0.961586	4.40867	2.73966	19.978	7.36597	4.60034	5.66928	17.0703	14.5272	0.898243	3.76336	4.63182	12.2979	6.37732	11.7008	4.84872	15.3969	13.282	1.43111	3.32394	2.27359	13.9116	6.26509
TCGA-FD-A3SS-01	15.5555	12.7815	785.163	44.9629	13.4566	30.0854	65.727	46.4961	1.80994	15.427	14.404	249.192	25.336	18.9892	16.2503	34.0344	16.396	3.22394	17.9324	8.50127	369.468	33.7852	9.77392	32.8161	66.2372	141.246	1.41133	18.945	14.8144	349.02	47.8599	13.6538	30.4787	73.9337	48.7458	2.72967	16.5033	13.3456	99.0168	18.255	18.3247	14.1264	31.2735	19.1669	2.16073	14.9762	11.5213	163.114	37.584
TCGA-FD-A43N-01	21.3604	5.81144	569.908	39.8324	7.97852	34.5391	49724.7	353.752	1.53397	9.20092	2.66414	68.4797	8.16014	5.23219	6.93818	49313.6	37.2721	1.20664	40.8902	13.7435	986.821	73.9728	42.7939	68.3505	49931.4	818.815	6.83689	28.8543	5.78002	348.549	38.6576	8.57202	31.0409	49586.9	305.25	2.03414	14.0435	4.05549	87.2169	11.8708	10.3107	8.99883	49332.3	62.6966	1.38079	22.022	4.53608	312.745	34.7991
TCGA-FD-A43P-01	5.45495	3.9284	13.9579	7.7485	6.55396	7.26268	12.4027	10.7586	0.568677	4.4406	9.19936	9.06816	9.44131	21.6492	7.48506	8.68199	6.27538	2.21598	4.29272	3.08079	10.9056	5.96411	6.1518	5.57862	9.89959	8.37777	0.690837	7.81471	5.42441	13.8489	9.12941	7.50865	7.28565	13.5554	12.4705	0.964004	6.19843	12.2764	12.3532	10.943	41.6646	9.25989	13.4817	13.5696	2.28722	6.62024	3.98039	12.083	8.30735
TCGA-FD-A43S-01	2.55452	2.4015	9.35265	4.45655	1.90125	4.43491	69488.3	6.31342	0.428736	2.75681	6.9442	7.01733	6.97693	8.37761	5.86009	69486.5	4.11096	2.02999	2.5015	2.24101	8.91333	4.38987	2.88513	4.32174	69487.8	6.1839	0.548897	3.80442	3.50059	10.3434	7.12887	3.2587	5.99475	69489.3	7.78243	0.798386	2.48393	5.39227	7.2059	4.84183	7.37076	4.50751	69487.3	4.83393	1.24463	3.11455	2.88907	9.8461	6.66696
TCGA-FD-A43U-01	5.29306	1.92528	35.85	5.8715	4.96239	6.46247	22.4014	17.0321	0.439773	2.33548	1.68419	7.76113	2.62299	3.81197	2.38025	6.31085	4.70482	0.870356	3.82979	2.10699	30.3823	5.73044	5.33203	5.37451	22.4762	20.284	0.93941	6.67414	1.62899	19.0914	5.06514	3.63211	4.27099	14.9164	13.9755	0.68835	4.10026	2.7786	11.4189	5.16565	10.368	3.93884	9.64998	8.69135	1.21192	5.59092	1.34247	14.3471	4.70382
TCGA-FD-A43X-01	788.146	220.603	2.34648e+09	991.013	120.333	780.444	2.34648e+09	1214.99	8.43386	982.008	352.204	5.32846e+08	480.302	286.075	314.74	5.32845e+08	470.691	14.2041	519.988	117.388	2.46329e+09	8.87967e+08	149.529	8.87967e+08	2.34648e+09	1.16811e+08	4.68297	566.312	247.252	3.32322e+08	757.118	156.979	524.009	3.32322e+08	680.889	11.7556	917.667	169.608	5.45577e+08	161.79	151.013	163.242	5.45577e+08	421.661	6.59066	263.677	135.826	1.87635e+08	495.443
TCGA-FD-A43Y-01	35.3204	11.2367	360.809	63.9495	53.3262	70.9731	188.498	135.223	1.19467	17.5621	8.51649	48.6661	14.1188	26.8029	14.0975	39.2863	28.7313	2.31391	21.7039	11.961	223.478	29.253	42.0106	28.0996	158.27	129.018	2.36884	24.0795	7.8214	128.881	29.092	22.9891	25.1372	106.933	98.3888	1.80791	28.6911	14.2007	76.5227	25.5952	60.7551	22.1991	66.6946	52.4194	3.09853	18.277	6.56754	103.984	26.366
TCGA-FD-A5BR-01	10.2673	5.20132	111.991	14.779	6.22985	13.9549	72343.7	23.0143	0.797641	6.63896	9.11088	116.157	11.8342	15.5492	11.3399	72356.8	10.4978	2.45953	23.0547	5.34838	142.733	42.45	9.37588	42.1947	72343	93.8866	1.15391	12.3707	6.24078	115.759	17.0872	8.40293	15.1798	72358.5	26.4924	1.3371	8.33608	10.6778	91.2801	11.4885	23.2633	11.1292	72338.9	16.2247	1.9503	9.26004	5.79435	99.5397	15.499
TCGA-FD-A5BS-01	1.04431	1.0314	2.88898	1.69793	1.79845	1.75868	2.51757	2.13699	0.325448	1.14411	2.73637	2.39982	2.72095	9.82987	2.53984	2.20076	1.64729	1.27622	0.935563	0.93518	2.58747	1.59184	2.2955	1.6221	2.21341	1.93457	0.369169	1.57809	1.5095	3.2979	2.48893	3.23192	2.40079	2.9509	2.97621	0.590916	1.76283	5.37807	3.71939	5.50689	32.032	4.52372	3.65907	3.54764	2.07325	1.38149	1.42156	3.20022	2.55582
TCGA-FD-A5BT-01	4.26361	1.38738	12.5124	5.45456	2.82904	5.5828	10.5443	8.73619	0.465395	1.41096	1.41891	3.90804	2.4762	2.90044	2.30012	3.3966	2.42042	0.794217	2.65553	1.34073	10.5209	4.49533	2.13079	4.19444	8.27888	7.12445	0.575247	4.97606	1.58198	10.1289	5.64699	3.02951	5.19692	9.13201	8.27341	0.739214	2.51738	2.35477	5.7406	4.68191	7.1885	3.49499	4.98554	4.25904	1.09088	3.49383	1.42115	9.6911	5.86467
TCGA-FD-A5BU-01	10.4553	2.64104	84.079	12.0108	7.59626	10.8235	83.9919	29.7925	0.706673	4.0143	3.47065	30.8246	5.79599	12.7387	5.24615	30.7579	7.67374	1.36126	17.0283	5.27894	92.4444	29.4921	25.7084	28.9123	84.8602	58.5186	1.68467	12.1875	3.38004	55.1417	12.3003	10.9524	10.119	55.2334	32.0996	1.11444	9.37371	8.67263	64.8768	14.7418	55.9939	10.9715	65.6799	19.5488	2.71124	6.89892	2.84622	42.7193	10.4415
TCGA-FD-A5BV-01	30.9867	18.1903	156.419	74.7992	20.0822	51.1133	113.216	70.5015	2.20362	24.6078	22.7054	92.3249	38.7693	40.7491	27.7503	64.1549	29.1871	4.09658	26.4482	12.3252	161.437	49.8754	22.0354	48.5923	95.786	109.3	1.77334	32.4728	22.634	118.073	77.0346	28.503	49.5152	105.721	77.5391	3.44322	36.4253	30.3292	91.7651	36.8074	66.7979	29.1185	75.4259	50.5484	3.48284	27.221	16.746	110.538	55.9036
TCGA-FD-A5BX-01	24.7213	7.01098	1268.23	33.6577	11.6839	29.8589	282.463	169.653	1.03077	10.6299	3.75037	68.0698	5.35219	7.94662	4.56247	27.1761	24.1813	1.31023	26.1042	18.2177	1738.24	24.9876	42.353	18.8594	405.844	1144.46	3.45307	12.383	2.56563	113.877	9.43685	3.74723	6.94289	85.0676	78.712	0.85521	15.7747	4.43216	79.4085	8.2721	11.6501	5.22246	42.6175	35.8306	1.31978	8.32363	1.94211	108.767	6.67958
TCGA-FD-A5BY-01	13.6789	5.0778	8.08967e+06	20.4899	10.8103	20.212	8.09535e+06	70.7	0.961582	10.5836	5.15153	3.27924e+06	8.44188	16.2936	8.53635	3.28491e+06	16.0197	1.71475	1.1915e+06	47710.5	9.3136e+06	2.24186e+06	47740.2	2.24186e+06	8.48269e+06	1.39443e+06	47702	14.407	5.45013	2.8229e+06	19.5091	15.3641	17.887	2.82858e+06	51.7164	1.53068	18.5314	11.4541	4.44029e+06	19.6541	53.2137	15.3142	4.44597e+06	31.4144	2.90618	10.4947	5.2007	2.19239e+06	18.4085
TCGA-FD-A5BZ-01	18.4836	2.15838	13114.4	33.5763	10.3503	26.8693	13114.1	10472.2	1.4791	3.22626	0.707271	919.647	3.62918	3.50998	2.87299	919.067	553.074	0.655869	1836.2	306.856	724066	2087.8	2110.83	2039.14	723748	721517	327.341	22.88	2.58523	8847.63	36.3459	15.5852	24.1207	8846.79	7782.31	2.06562	12.0693	3.25463	2751.92	18.2157	28.5643	9.65948	2749.25	2269.32	2.21554	15.8619	2.11782	7701.95	25.6579
TCGA-FD-A5C0-01	24.8976	10.5059	252.219	34.504	13.7334	32.0795	153.196	70.6756	1.27932	16.2413	9.32194	90.1085	15.7006	20.7758	14.6426	54.5896	23.7422	2.34523	46.7271	10.2825	263.114	51.3139	26.4336	50.2684	149.812	135.129	2.12545	25.8582	9.77438	150.068	32.5239	16.5689	27.0521	90.9104	61.1362	1.88592	23.0121	14.4012	96.7497	22.6665	42.4316	18.8929	61.614	40.6656	2.67277	18.7816	9.15855	121.611	29.5092
TCGA-FD-A5C1-01	12.5529	3.66097	26.6942	12.7147	4.89582	12.3774	21.9357	17.3282	0.544341	4.65924	6.68571	11.039	6.5812	17.3482	5.54846	8.95262	5.78288	2.03555	5.12344	3.01827	18.9509	5.12765	9.19138	5.1546	14.2743	11.166	0.70617	12.9481	3.37748	14.226	6.14383	6.64225	5.41646	11.9404	9.84833	0.86867	7.93289	10.928	14.0674	9.40038	45.9893	7.95568	12.5704	9.73754	2.47643	11.173	2.7096	12.4705	5.64929
TCGA-FD-A62N-01	2.23342	1.19562	3.90899	2.36462	2.50762	2.4465	3.70507	2.85632	0.351774	1.30857	2.88071	2.57528	2.60366	8.03331	2.9684	2.74593	1.76811	1.26176	1.30052	0.938911	2.81764	1.67982	2.29389	1.7003	2.77198	2.06799	0.372386	2.83288	1.56835	3.59842	2.53497	3.16833	2.48903	3.58172	3.09634	0.596251	2.11805	5.57437	4.11369	4.93384	25.3595	4.72203	4.38225	3.55336	1.96294	2.18934	1.34685	3.25736	2.44734
TCGA-FD-A62O-01	50.7268	20.3742	4.52646e+06	135.914	19.0039	81.7914	4.52645e+06	143.461	2.99445	34.2208	10.5928	1.72023e+06	36.7201	16.2688	22.0484	1.72022e+06	43.3242	2.52649	51.3998	14.0334	4.97931e+06	2.02695e+06	29.6206	2.02694e+06	4.52648e+06	2.08102e+06	3.56218	71.248	24.11	2.17457e+06	163.433	26.4232	90.1756	2.17457e+06	157.299	4.08547	42.3378	13.5205	1.26473e+06	32.1862	27.8648	22.5422	1.26473e+06	67.6774	2.41781	52.3908	16.2701	1.44304e+06	97.129
TCGA-FD-A62P-01	6.58562	3.54178	46.5332	11.8524	5.75491	13.5058	31.675	25.6426	0.710124	4.31914	3.88865	13.2017	6.31673	6.57297	6.26026	9.97891	7.57859	1.44694	6.12744	3.62895	39.6999	10.3496	6.83459	10.3347	29.9289	27.3496	1.02629	7.29385	3.76344	28.9855	12.9332	5.18823	11.6805	25.7866	23.5797	1.18128	5.61409	4.59885	15.5214	7.47309	9.92569	7.00671	12.6797	11.3487	1.36288	6.46223	3.5558	29.0358	13.3657
TCGA-FD-A62S-01	3.41102	0.866005	39.5595	4.68435	2.7256	4.2944	22.7962	8.27148	0.571405	0.977923	0.771626	11.6236	1.62228	3.8494	1.61367	6.27589	1.77885	0.694435	6.04274	1.13031	47.2924	10.9873	5.39931	10.7636	20.9827	31.6148	0.65988	4.59372	1.23453	28.2263	4.96945	4.72573	4.19606	13.6921	9.51125	0.894603	3.43507	3.11946	42.9967	6.83867	31.5754	4.94372	36.299	6.95423	2.19062	3.62639	1.04087	21.752	4.53478
TCGA-FD-A6TA-01	6.80024	2.47575	28.7665	10.831	4.15746	9.48135	78896.1	15.3961	0.623486	3.18065	2.94684	12.586	5.33783	6.45257	4.65543	78882.9	5.12547	1.1841	7.38065	2.32663	26.1587	10.6753	5.99044	10.0227	78893.9	18.7761	0.829074	9.26527	3.84449	28.7458	12.5179	7.07633	10.1815	78894	18.5886	1.17086	5.11052	4.67494	17.1721	8.33477	14.2636	6.47444	78887.7	9.00404	1.43384	7.48947	2.78827	21.8052	11.1237
TCGA-FD-A6TB-01	2.23527	1.7591	9.59054	3.83149	2.36108	3.70475	8.92929	7.18168	0.460338	1.84745	3.8878	5.64302	4.26598	7.62567	4.14615	5.59192	3.70129	1.47804	2.44972	2.13794	9.84717	3.86022	3.7889	3.81411	8.53639	7.64106	0.695044	3.17702	2.34899	10.6104	5.30382	3.57615	4.56521	10.0879	8.96848	0.724349	2.618	4.87668	7.47303	5.93096	13.7177	4.75722	11.3939	10.2145	1.51461	2.44136	2.17026	9.23115	5.11148
TCGA-FD-A6TC-01	33.9615	7.93249	1.59436e+06	49.3726	29.4171	46.0344	1.59436e+06	667760	1.36754	18.8645	1.64284	134669	5.21864	5.13058	4.2403	134664	82201.1	0.934573	83618.2	31003.3	4.97032e+09	107788	160119	107059	4.9703e+09	4.9694e+09	18600.6	43.0254	3.9167	655398	30.0328	13.8589	19.3401	655398	607271	1.69296	30.1279	4.38988	266811	15.3187	20.8208	8.65469	266804	229411	1.71314	28.5684	3.14825	564322	22.3602
TCGA-FD-A6TD-01	6.14992	2.793	24.1978	7.57706	4.02471	7.39234	18.3738	13.5729	0.535195	3.04484	4.36525	9.11555	4.73907	11.0797	4.60541	7.36837	4.61055	1.62552	4.2817	2.98561	21.3662	5.62867	7.36252	5.54593	15.4962	13.6391	0.744985	6.82621	2.77313	16.321	5.9501	5.20028	5.44145	13.2002	11.8	0.83616	5.33011	7.67592	14.0549	8.26844	30.8072	6.93804	12.4361	9.56965	2.04697	5.50703	2.55535	14.657	5.82404
TCGA-FD-A6TE-01	36.0816	28.2403	413.005	78.7213	34.1614	58.6992	6842.72	129.235	2.04855	45.3915	145.082	253.421	136.184	165.337	67.9539	6709.33	65.5084	8.96295	44.4038	48.5931	480.021	89.6799	85.2484	89.9376	6854.31	230.597	3.31941	49.2102	41.1166	418.591	99.4784	57.8901	62.847	6790.34	142.477	3.17742	43.3493	95.1765	256.565	64.2867	173.778	57.7898	6730.62	83.7638	6.09952	37.9407	27.8322	323.899	74.7545
TCGA-FD-A6TF-01	9.67225	4.71782	105.131	9.40532	4.01036	7.87191	65.9077	44.8246	0.62592	4.90679	4.63385	23.3328	6.17228	8.31821	4.24043	17.3	11.7396	1.72636	10.8717	6.91097	112.572	8.15274	12.8117	7.39066	77.7082	70.5562	1.775	10.2081	3.41494	42.655	8.26761	3.79929	5.33504	34.337	29.4029	0.946587	6.94661	5.39888	23.896	7.10153	10.6446	4.54025	20.3574	16.8698	1.49621	5.32218	2.54562	30.2264	6.11513
TCGA-FD-A6TG-01	13.3072	3.14039	112.093	16.2868	5.67732	15.6005	30890.5	58.535	0.649124	4.80995	2.68492	24.9721	5.93711	6.07656	5.47963	30826.4	14.8397	1.17627	13.9614	6.34076	122.792	19.7937	16.8214	18.9955	30901.3	79.2822	2.19543	16.0916	3.01812	67.3922	15.8347	6.81995	13.5417	30861.1	50.469	1.09068	8.2905	4.0856	33.1546	9.47473	12.5976	7.96647	143386	112575	1.4236	12.3661	2.94453	51.2715	14.1216
TCGA-FD-A6TH-01	18.8123	5.35394	167.448	39.3906	4.0281	33.8401	59.5536	54.1623	1.19258	6.89279	2.82374	33.0012	11.3102	3.75743	8.25005	11.9891	10.7295	1.28832	17.7751	4.72258	748.063	33.9594	5.44528	30.2751	52.774	679.159	1.75785	22.2416	5.7766	200.605	45.4956	6.83881	36.1904	54.7292	54.1272	1.90754	7.76763	2.89204	28.039	10.5194	3.64287	7.57024	11.4174	12.6335	0.956552	16.8129	4.65943	82.4795	54.8541
TCGA-FD-A6TI-01	12.4878	13.3531	74.1036	33.2321	11.1517	20.7056	142.916	38.5868	1.32437	14.7511	19.1156	38.9992	33.0262	23.8392	18.4113	121.139	18.3626	4.03444	12.3838	10.2219	68.7601	19.7657	14.4884	19.0194	142.435	41.5994	1.15728	14.731	16.3241	58.0751	39.6833	12.8089	22.0074	141.302	42.0312	1.90627	14.5042	15.1525	36.8009	15.7855	24.0081	13.255	121.564	23.0464	2.29891	10.7165	8.45094	47.4041	26.4822
TCGA-FD-A6TK-01	5.55065	1.86593	11.2124	6.22734	2.68955	6.0593	29.8311	7.62879	0.491258	1.75729	2.06337	4.25111	2.77102	5.91446	2.80184	24.0854	2.24353	1.06305	2.81919	1.32732	8.05689	3.55144	2.92868	3.54843	26.7748	5.27861	0.508816	6.18609	1.90355	7.61994	4.65811	3.32359	4.11878	27.1248	5.87876	0.834929	3.43395	4.0804	6.55254	5.85723	18.8742	4.76239	26.4225	4.57538	1.58041	5.49582	1.57096	7.02532	4.64556
TCGA-FJ-A3Z7-01	16.1144	6.42225	29.7337	18.7906	1.85997	16.7319	286577	18.9125	0.592041	4.64894	10.0583	18.3604	12.2619	10.6512	4.985	286566	3.55251	3.10234	6.13523	2.91841	13.2378	3.89583	2.4015	2.46689	286562	5.09344	0.692442	7.3828	4.96777	20.9864	5.84141	2.68781	2.70733	286567	6.18605	0.778342	6.99037	6.25014	8.6597	3.52204	5.2011	2.26627	286561	3.26846	1.21704	5.42752	2.19947	7.49827	3.37092
TCGA-FJ-A3Z9-01	157.282	161.325	2.17811e+07	567.218	79.8209	292.494	2.18097e+07	474.713	5.90689	213.988	220.008	2.86896e+07	450.008	153.236	222.907	2.87182e+07	218.236	14.5131	162.59	87.8996	2.4289e+07	1.97137e+07	122.63	1.97137e+07	2.18098e+07	2.50833e+06	5.68444	193.749	177.23	3.20783e+07	620.336	96.6152	319.419	3.2107e+07	485.826	10.3546	156.079	87.4518	7.6476e+06	96.4988	63.8267	80.16	7.67622e+06	196.692	4.67437	145.816	92.8564	1.14049e+07	348.157
TCGA-FJ-A3ZE-01	6920.7	3713.62	2.12612e+06	535.755	686.553	966.504	2.12612e+06	356117	6.24707	9832.28	228.471	28217.5	345.401	158.972	119.74	28228.3	11046.7	14.5482	7688.18	4958.4	2.3344e+06	2672.05	5300.25	2601.61	2.33403e+06	563389	326.451	11562.2	155.538	60000.1	355.733	79.0331	147.005	60010.4	45284.2	8.35697	9904.65	68.3964	21181.1	79.2907	60.2557	45.6825	21331.3	12792.9	4.78046	3786.19	42.1101	44675.5	133.109
TCGA-FJ-A3ZF-01	20.9284	23.3502	200.73	34.0132	23.1076	27.6532	136.188	107.787	1.5899	36.0123	72.6999	164.29	68.8358	112.848	41.0542	124.868	99.3231	8.3944	24.5657	34.5928	204.363	40.7671	54.3376	36.986	175.87	160.192	7.09648	27.03	30.9713	153.033	40.1822	30.1363	29.2257	133.566	118.959	2.57203	40.593	68.8133	157.039	48.4252	90.2101	34.9641	152705	152668	4.88748	21.5303	19.7786	122.892	36.2406
TCGA-FJ-A871-01	54.3592	14.5631	1411.09	173.155	29.319	120.156	1151.63	1037.83	2.35956	22.745	8.26631	145.137	35.5271	25.6782	22.3585	113.613	99.2485	2.19898	82.5176	24.2896	1528.78	212.069	140.038	210.026	1276.16	1239.85	5.60157	77.2418	20.7789	1369.03	217.507	106.442	124.455	969.854	924.672	4.2927	57.4156	22.1916	243.548	98.4373	100.98	65.7591	1683.44	1668.73	4.79224	70.7514	18.7399	1008.25	175.872
TCGA-FT-A3EE-01	16.7919	11.2039	6.1316e+07	25.8585	13.5476	22.9548	6.13258e+07	114.351	1.20082	22.6896	29.1853	4.25489e+07	30.9635	51.0625	26.8173	4.25587e+07	48.5525	5.17176	9.29567e+06	20.4852	6.95078e+07	2.39285e+07	48.4655	2.39285e+07	6.36703e+07	4.4454e+07	3.08473	20.7353	13.5631	4.85121e+07	27.5772	16.9447	23.9516	4.85219e+07	97.9794	1.96281	27.0714	30.5731	3.08723e+07	25.998	73.2828	25.8539	3.08821e+07	77.0369	3.88636	16.2236	11.4925	2.76962e+07	25.1988
TCGA-FT-A61P-01	4.66881	2.65955	30.886	8.28218	4.81905	8.12042	22.9343	15.4298	0.636702	2.85648	2.74825	11.5627	4.28989	10.3842	4.22178	9.4055	4.8597	1.25434	4.26016	2.85181	29.8617	7.98994	9.04061	8.04126	22.3753	17.8222	0.909566	4.60855	3.01523	21.5934	7.88573	6.74667	7.05501	16.9657	13.8444	1.05209	5.62877	6.79294	16.2577	11.0121	33.3305	8.38145	13.8426	9.99678	2.29278	3.90998	2.54108	17.3245	7.90366
TCGA-G2-A2EC-01	12.4683	3.32115	176.821	19.885	6.11224	17.2502	141.048	113.007	0.983739	4.00667	2.01088	32.7639	5.12239	5.12408	4.44659	26.16	20.4506	0.993185	21.598	7.52405	223.471	30.3942	26.0549	30.6812	175.168	173.555	3.08913	13.8799	3.26543	124.032	21.2337	7.35617	15.7364	106.146	101.573	1.2714	7.91798	4.04685	60.2043	10.887	14.1708	7.68643	284250	284242	1.48056	10.9568	2.76775	88.7074	17.9732
TCGA-G2-A2EF-01	4.85024	6.82986	12.9447	8.13386	6.28791	7.41034	10.804	9.5248	0.732332	11.7801	80.206	21.3176	39.6612	134.118	31.065	22.195	13.1837	10.1762	3.67541	6.79714	10.5056	4.8919	9.66957	4.81831	7.92742	6.96105	0.602777	6.17755	8.72323	11.8953	8.47324	8.10505	7.00096	11.5048	9.25638	1.12426	6.69467	49.5145	16.3369	15.5419	113.953	15.8192	19.0696	10.7431	5.44653	5.35459	5.72722	10.7934	8.02686
TCGA-G2-A2EJ-01	47.5772	30.7565	251.928	75.7349	16.4695	68.3922	196.607	140.828	1.56224	32.3739	96.5062	86.3595	55.2111	145.255	27.3743	82.0075	49.6711	9.20561	41.6968	51.5807	204.916	19.7321	107.115	18.7721	155.85	88.299	2.12346	27.0618	20.307	110.863	24.2054	18.0818	12.8354	109.979	95.5887	2.08367	34.8064	79.9289	104.184	30.8746	148.187	19.5845	170.34	134.423	5.84181	17.9732	9.59704	82.462	15.8228
TCGA-G2-A2EK-01	23.7509	19.4052	1249.32	34.4606	12.9871	28.0833	84739.7	888.779	1.37137	28.1493	51.0994	668.059	51.0378	62.5076	29.3313	84148.9	354.775	5.24706	192.483	119.53	5796.01	153.382	296.628	159.989	87188.4	5422.76	23.1322	26.1748	20.2306	965.093	35.8083	18.1081	26.7323	84550.4	785.156	1.95099	27.8258	33.2472	679.317	27.987	56.0129	21.3552	84279.3	478.813	3.28394	18.6655	12.5572	821.956	28.6937
TCGA-G2-A2EL-01	91.3003	61.4654	3.90431e+07	154.048	57.7463	190.332	3.90439e+07	3.26012e+07	2.8969	98.6872	123.895	7.77906e+06	159.076	136.126	202.273	7.77984e+06	4.43688e+06	9.47991	864118	3.29044e+06	8.01648e+10	2.44355e+06	6.11254e+06	2.46739e+06	8.01641e+10	8.0157e+10	250410	134.728	70.2886	3.4435e+07	189.702	51.6848	224.661	3.44358e+07	3.21731e+07	4.94151	90.2552	85.7748	8.94869e+06	96.566	103.242	101.538	8.94949e+06	6.69521e+06	4.89887	117.528	85.1782	3.44825e+07	247.613
TCGA-G2-A2EO-01	10.0151	3.32995	27.7505	12.2263	8.3532	11.9637	23.0957	18.8366	0.670146	4.48812	4.49079	10.8635	7.79168	17.7979	6.45946	8.90246	6.17518	1.45094	6.82595	3.2372	23.6582	10.1182	11.9632	9.97824	18.9932	17.1119	0.876681	14.1513	4.3678	23.911	14.0429	11.5271	12.4226	20.9281	19.8134	1.22923	11.1083	10.3399	18.9264	19.7482	86.3947	15.1363	18.1263	16.1802	2.72917	13.1816	3.67008	20.7272	13.2313
TCGA-G2-A2ES-01	8.23364	4.44359	45.2124	13.7662	6.82995	12.0093	36.1145	22.1674	0.711653	7.58425	8.43762	20.2233	10.3645	25.5243	8.34779	17.8578	9.23335	2.45877	7.32641	5.08173	41.5047	12.1607	14.0874	11.9608	31.7097	21.18	1.23992	7.88691	4.97306	30.2234	12.6425	9.56453	9.83031	26.6935	21.7737	1.18832	10.9006	13.3994	27.2957	14.9353	61.105	12.1559	28.1804	20.0547	2.91711	5.90209	3.87672	25.6059	10.8868
TCGA-G2-A3IB-01	139.552	53.2667	506.431	265.105	36.8358	123.67	73744.3	125.214	4.63348	235.54	71.1693	565.02	103.104	115.89	32.4109	73759.3	24.1298	9.24417	114.481	22.5913	392.529	92.4864	37.2312	60.1402	73663.8	68.243	2.66535	127.268	39.8111	1220.91	175.497	70.5995	46.6151	73640.5	40.5096	5.18662	241.235	51.9688	385.179	33.7509	93.9327	20.5433	73736.8	25.7431	5.1617	30.0983	12.3885	194.892	43.4402
TCGA-G2-A3IE-01	69.723	18.3737	804.7	65.6844	18.2462	61.2623	425.185	181.083	1.66466	59.6425	20.7889	387.219	31.5653	27.5956	29.7198	161.634	55.3519	3.67893	49.4391	17.2696	838.687	114.323	28.8397	111.13	425.82	492.527	3.05239	79.9917	17.377	342.899	63.986	21.9169	53.8147	223.182	138.412	2.46059	68.7792	20.2565	348.995	29.6351	35.5741	26.1904	166.278	77.8324	2.93953	61.0834	15.3336	374.665	60.3177
TCGA-G2-A3VY-01	31.9948	36.4955	186.65	63.5439	39.1802	50.1294	96543.6	86.4822	2.01626	51.001	116.148	139.487	114.686	162.218	68.5051	96536.8	67.9994	9.52171	36.9808	29.3956	132.069	48.5036	37.5126	45.6329	96542	82.6247	3.61202	40.8953	49.8928	120.27	70.9416	48.9383	51.4567	96548	89.6946	3.38587	61.9258	86.8238	140.339	59.9126	135.252	49.66	96572.3	103.458	5.48992	33.2093	29.6704	115.026	59.5947
TCGA-G2-AA3B-01	46.415	41.2748	175.454	54.7536	28.5757	51.8417	142.686	104.693	1.69342	102.961	313.559	187.581	174.544	319.339	119.877	144	84.394	18.0777	37.1774	55.0292	161.662	53.2651	58.2723	52.7811	135.879	89.7982	2.42682	46.2486	50.9216	138.479	55.281	43.3407	47.8438	117.105	93.268	2.78084	64.8235	166.2	141.254	59.8901	176.329	58.3163	154.034	82.7511	5.64947	40.108	39.898	131.247	53.8358
TCGA-G2-AA3C-01	6.91467	29.3975	197.61	20.3856	9.99708	13.59	91.4601	49.8012	2.01216	19.9843	68.3209	67.5765	28.2296	52.5832	18.7633	39.5221	22.7989	5.82089	7.23506	35.9974	153.455	25.8291	27.8185	18.4782	97.2055	54.8297	2.58058	6.6225	8.53151	37.0632	8.15679	5.20698	7.07312	30.1537	21.798	0.877822	13.7045	25.4471	51.7493	11.4034	26.5995	9.51616	45.3214	21.4628	2.3752	4.81751	6.11072	33.8244	6.99672
TCGA-G2-AA3D-01	23.1677	18.304	2.66908e+07	42.9828	12.8204	41.5937	2.67444e+07	2.22356e+07	1.53764	25.8108	37.0677	1.05775e+07	47.9473	31.4602	42.5718	1.06311e+07	7.15621e+06	5.51822	1.72268e+06	1.28589e+06	2.36871e+12	3.53041e+06	2.4976e+06	3.47142e+06	2.36871e+12	2.3687e+12	565313	27.9426	18.8694	2.34453e+07	48.389	15.178	42.735	2.34989e+07	2.08939e+07	2.27481	19.773	19.8473	1.38908e+07	19.564	18.9531	20.626	1.39444e+07	1.1181e+07	2.28957	22.0955	16.3036	2.28814e+07	45.7593
TCGA-G2-AA3F-01	26.7254	11.656	187.629	39.9589	14.388	33.7182	11030.8	60.3298	1.42217	26.9762	15.6782	155.084	29.1649	34.0796	19.8379	10968.5	26.2995	3.25691	38.3834	13.6375	204.817	61.3033	26.0098	57.1299	11032.5	87.106	1.9963	31.2607	16.5671	126.845	41.2872	21.8235	33.1088	10998	61.3061	2.4422	33.1872	21.8719	110.36	26.9798	47.6965	22.0476	10968.5	39.9088	3.12453	23.9868	12.4966	125.907	38.199
TCGA-GC-A3BM-01	38.0966	36.3176	154.334	72.2184	27.6427	66.8566	118.357	87.4443	2.12628	55.5086	100.575	112.449	87.273	125.33	77.6113	91.2074	57.9691	8.14639	34.102	33.5787	135.377	52.5049	38.3466	52.9111	105.331	77.8246	2.48806	42.7187	37.5425	113.822	69.5876	34.8432	62.868	103.198	86.8659	2.90163	47.8623	63.0187	108.398	41.1538	94.9883	46.0612	101.652	65.1819	4.59677	37.7357	35.4146	111.494	64.6249
TCGA-GC-A3I6-01	9.13179	4.80918	52.7097	18.5853	6.90655	14.0811	40.8015	19.8089	1.02381	7.95125	5.0442	33.4212	8.59583	13.2202	6.30117	24.8829	6.4049	1.68362	7.30726	4.08042	50.0801	14.1403	12.5526	13.8604	39.9165	19.8193	0.928435	9.31706	5.28098	50.5032	17.8227	9.93542	11.421	37.8524	20.5033	1.53479	11.1593	9.80426	34.9005	13.1859	38.4272	8.71799	28.9052	11.7395	2.45169	6.28403	3.71857	36.2061	12.0522
TCGA-GC-A3OO-01	13.6353	6.37869	201383	16.9134	6.7526	16.6436	204709	26.7216	0.942334	9.76642	7.59949	131253	10.1221	13.1483	9.95415	134578	10.0243	2.18028	49071.7	5.30652	235779	121880	9.20053	121880	204706	65044.5	1.16091	12.7146	5.87242	102899	15.3777	7.295	13.8626	106225	23.5159	1.34295	11.868	7.70473	180545	10.4902	17.0552	9.82311	183870	14.1333	1.73034	8.59308	4.89209	62657.3	14.5109
TCGA-GC-A3RB-01	33.452	31.4481	547.586	69.3005	30.5993	53.4048	15307.9	397.185	1.98917	55.4966	86.1386	379.935	122.374	142.263	68.4915	15094.8	174.78	7.85902	47.0061	115.186	1131.3	108.855	238.872	110.122	15719.2	943.126	7.55156	46.9965	57.0906	520.566	101.633	60.6701	71.4947	15319.2	416.931	4.20253	55.2039	82.0665	326.083	61.6298	165.598	60.447	41839.4	26940.8	5.95162	40.9632	34.3932	479.764	90.1354
TCGA-GC-A3RC-01	3.28484	2.97461	16.6065	5.51013	4.53301	5.44046	12.7166	8.46686	0.673169	5.89363	12.7802	12.5538	8.79603	22.2685	9.65881	11.6044	6.07385	3.20959	3.60945	3.74977	15.8493	5.58111	6.9684	5.76703	12.2599	9.56767	0.698065	3.97913	3.99036	13.096	6.78556	5.32416	6.41969	12.0497	9.93623	1.00976	5.93495	11.8973	13.6952	7.47206	27.019	7.79113	13.3113	7.53026	2.31988	3.32927	3.31684	13.2598	6.46049
TCGA-GC-A3RD-01	44.9169	22.266	456.25	78.8336	18.4938	77.1028	144000	141.594	1.87701	45.1171	20.0595	173.798	36.2176	29.4678	35.496	143890	51.3898	3.73049	85.6858	19.0506	466.426	93.9428	34.166	94.1342	144016	303.228	2.54185	49.8305	22.4401	216.033	73.3096	24.7819	68.4994	143967	136.084	3.14548	49.2899	19.4089	144.837	30.8479	34.5891	31.128	143881	67.5086	2.8802	40.7977	19.5852	257.198	70.8171
TCGA-GC-A3WC-01	2.5981	3.07427	11.8248	4.34021	3.73393	4.35598	10.4128	7.73736	0.465443	6.3842	24.4989	15.7017	14.528	39.5257	13.4243	14.5713	8.36308	4.49492	2.95912	5.10805	11.4047	4.79142	7.13009	4.99113	10.8072	8.16223	0.71751	3.63736	4.78996	12.9569	5.91858	5.41169	5.65753	12.0976	9.67512	0.811332	4.70242	17.9047	15.0658	9.79138	38.9508	9.63994	18.9011	12.3242	2.61039	3.1956	4.42535	12.9515	6.22371
TCGA-GC-A3YS-01	8.82334	2.79855	84.6327	17.3558	7.18323	14.2159	39.2421	25.0867	0.747562	3.04089	1.95179	20.852	4.78895	8.85668	4.07035	10.817	4.49548	1.02682	7.78481	3.18779	62.9187	16.6876	14.6893	15.5345	32.5761	26.7473	1.0041	9.44459	3.06348	53.9761	14.702	9.04598	10.6545	28.503	23.0395	1.19754	7.89477	6.76468	35.6186	15.6484	56.0055	10.4938	22.9477	13.2429	2.63335	7.16899	2.51674	38.2167	11.9898
TCGA-GC-A4ZW-01	74.4938	74.0376	179.781	105.695	46.4273	93.0692	6.79549e+06	133.028	2.36266	109.64	316.764	172.191	250.006	341.447	136.224	6.79549e+06	109.078	14.9742	56.5095	61.7483	154.3	61.2746	65.2488	61.7277	6.79547e+06	105.008	2.04428	72.6805	89.0329	128.553	91.8562	70.5323	73.9369	6.79548e+06	115.053	4.04493	71.939	151.363	108.87	68.1448	194.227	72.0191	6.79548e+06	89.7374	6.2693	65.2459	60.4258	121.637	80.6727
TCGA-GC-A6I1-01	7.18116	5.34841	13.9607	7.71191	9.40242	7.07871	11.7577	10.0027	0.690536	9.95687	51.3381	17.3746	22.5499	104.218	15.8128	18.2403	10.6526	6.40562	3.78925	5.22828	10.4264	4.8184	12.4752	4.62963	9.00033	7.08008	0.646137	9.04142	6.28945	10.6619	7.04827	8.46034	5.58125	10.6074	9.25166	1.0715	8.44883	51.3286	17.2849	17.4848	166.503	14.2774	20.817	16.5133	5.04643	8.30224	4.66582	10.1341	6.36901
TCGA-GC-A6I3-01	22.1768	10.2985	56.478	21.2572	14.1179	22.8503	2425.66	36.8372	1.00162	15.261	23.1513	31.4201	21.0116	46.6028	20.0622	2406.24	19.0581	3.4016	13.7934	10.2157	48.0609	17.4093	21.746	17.6721	2417.85	31.2138	1.22237	28.697	10.772	45.752	20.8449	20.3318	21.0252	2417.43	34.2929	1.58129	20.5239	29.0529	40.6801	24.8933	88.5736	25.4446	2419.05	29.9727	3.39884	27.0642	10.3546	42.2063	20.5815
TCGA-GD-A2C5-01	15.0611	6.6863	5.05995e+06	24.8226	6.39784	20.9636	5.06206e+06	45.5859	1.03253	10.824	7.42406	3.34231e+06	13.2043	11.4059	11.4167	3.34441e+06	14.8347	2.01864	944333	6.43792	7.13205e+06	3.19261e+06	10.7479	3.19261e+06	6.07724e+06	6.10086e+06	1.25298	17.8372	7.54785	5.76112e+06	28.337	9.38937	22.5708	5.76323e+06	44.1798	1.70603	13.8076	7.81152	1.89349e+06	13.7058	15.1038	10.8673	1.89559e+06	22.3925	1.60327	13.5049	6.42627	3.20201e+06	25.5765
TCGA-GD-A3OP-01	9.11738	4.15163	54.0238	17.6913	4.66987	15.1393	103491	34.6843	0.840818	5.61415	4.61334	17.3252	8.61052	8.27029	6.89587	103462	10.4496	1.53833	9.36929	4.98894	55.6038	15.6783	10.2557	14.819	103492	37.6766	1.26291	10.6907	4.70432	42.3627	21.2555	6.96593	15.2014	103484	33.1715	1.30077	7.68157	5.8295	23.9655	9.96235	12.6936	7.89937	799987	696535	1.46473	8.05144	3.71337	36.2485	17.4725
TCGA-GD-A3OQ-01	29.3372	16.5734	467.457	75.3568	17.9336	44.3309	226087	47.9159	1.85511	29.6253	13.1546	318.917	26.774	27.1487	18.5067	226020	16.5236	3.07962	24.3935	10.0711	478.426	161.133	20.0415	157.47	226074	173.433	1.87914	30.3624	15.1911	267.997	67.1019	21.2648	36.546	225999	43.2325	2.47267	34.957	16.7256	256.018	43.8782	45.9632	20.5236	225982	24.3315	3.03057	17.6306	10.4989	332.944	43.692
TCGA-GD-A3OS-01	7.58543	2.27011	15.6723	21.3094	11.6977	14.2752	4930.38	11.9931	0.790953	1.99669	1.53792	4.06076	6.15498	11.3579	4.62926	4920.6	2.59662	0.945863	5.56685	1.67182	10.3508	9.52062	9.01394	8.96241	4925.89	8.39489	0.648587	11.2123	4.55317	19.5535	26.765	22.1274	17.5655	4933.61	19.0867	1.68484	7.40778	7.70634	12.2081	40.0877	111.786	15.2009	4929.46	9.94952	3.84544	8.25023	3.08532	13.5846	21.3048
TCGA-GD-A6C6-01	59.8796	62.1289	4696.61	71.5329	63.8176	79.697	1164.43	490.599	2.1002	180.015	174.128	2789.23	157.695	197.204	121.979	401.934	300.852	13.2722	57.8433	95.433	3068.07	210.987	208.814	219.959	1147.24	1089.19	5.09147	59.169	43.2942	893.464	73.2168	49.9667	73.6594	582.204	489.153	3.37872	181.411	106.977	926.377	77.9608	165.927	84.919	461.315	345.57	6.76035	57.6307	44.3686	1329.69	85.8914
TCGA-GD-A76B-01	12.4391	15.123	59.0924	17.1023	6.61346	15.6032	49.8477	40.5503	0.850902	17.8039	39.2439	36.8174	32.7033	41.4909	25.5928	34.5003	24.0017	5.57768	11.7845	12.4173	57.258	15.0572	12.7729	14.1922	48.6457	41.2221	1.36526	15.4366	13.2194	46.6736	17.7116	7.42228	13.5502	45.4837	39.9653	1.209	11.9318	21.8381	34.2539	12.7035	20.8633	11.6736	34.9967	24.9698	1.94848	12.0797	9.79621	41.7303	15.714
TCGA-GU-A42P-01	28.4341	61.4572	167.89	75.31	27.8116	48.9289	2.00722e+06	110.709	2.15227	47.9836	176.131	101.01	204.219	137.36	79.682	2.00718e+06	60.843	11.5575	26.7574	37.9644	140.589	43.4304	23.493	40.5493	2.00721e+06	101.292	3.11725	38.3768	69.7246	146.78	84.4544	37.8092	52.1459	2.00724e+06	120.8	3.41021	36.7713	78.9807	85.8387	37.8954	56.3255	30.1891	2.00719e+06	67.498	3.93325	30.36	44.5149	125.827	57.0275
TCGA-GU-A42Q-01	37.4265	20.5128	4.48603e+08	59.7525	33.9374	49.1325	4.48625e+08	2.72532e+08	1.91728	52.8343	33.8282	1.2658e+08	46.5384	95.2241	33.9842	1.26602e+08	7.60967e+07	5.44986	2.29546e+06	9.26007e+07	1.2778e+14	1.32756e+07	3.98934e+08	1.26362e+07	1.2778e+14	1.27779e+14	8.69794e+06	41.7588	21.4696	2.7236e+08	51.1544	39.656	37.0859	2.72381e+08	2.30771e+08	2.75929	61.1818	44.1794	1.67941e+08	44.0551	156.287	39.9017	1.67963e+08	1.14049e+08	6.22755	27.2917	15.2699	2.46983e+08	37.1076
TCGA-GU-A42R-01	23.7138	29.2421	79.539	72.9113	18.9099	42.4859	134290	35.7334	2.08883	35.9279	65.0611	90.3328	98.0956	56.0648	47.3715	134298	25.2907	6.24871	20.9059	15.2738	66.5735	35.4677	17.1288	35.1868	134283	30.713	1.32944	26.1396	35.8587	66.0972	78.8238	24.9022	46.2383	134300	37.1511	3.29149	28.4435	30.6882	51.9144	20.6222	30.608	20.7256	134285	22.3555	2.84039	19.2984	17.0758	50.272	36.6857
TCGA-GU-A762-01	3.75473	2.64143	7.97872	5.01711	3.53053	4.56181	6.9911	6.07645	0.505846	2.62034	7.68448	5.13231	6.0835	16.3521	4.97259	4.98384	3.53273	2.25659	2.12394	1.85171	5.54604	2.79457	4.29135	2.70629	4.66687	3.90444	0.515703	5.1621	3.33677	6.62813	4.51947	4.96336	3.77362	6.08144	5.48166	0.830588	3.29334	10.7817	6.722	7.73373	39.7602	6.38622	6.98898	5.49112	2.50116	4.72534	2.30685	5.87726	4.01809
TCGA-GU-A763-01	354.321	323.457	5.05272e+09	646.156	268.151	476.273	5.05289e+09	3.74025e+09	7.53501	953.153	1720.53	1.46327e+09	1501.78	1648.99	741.047	1.46344e+09	1.11468e+09	33.9808	6.15551e+07	8.48372e+08	5543412602759193	1.81395e+08	1.97163e+09	1.78897e+08	5543412540965128	5543411131882207	2.13057e+07	430.912	417.704	2.40341e+09	822.462	387.599	552.461	2.40358e+09	2.15629e+09	9.87576	792.106	643.613	1.54453e+09	464.27	908.303	343.961	1.56331e+09	1.18035e+09	15.3733	352.74	274.623	2.35672e+09	566.451
TCGA-GU-A764-01	5.33671	3.34929	22.9618	7.11059	4.13949	5.599	15.703	10.8412	0.605693	3.77817	5.82231	11.5588	6.25885	12.0311	4.52466	8.84205	5.21583	1.77184	3.86106	3.20681	23.3992	5.51512	7.60744	4.6986	14.4688	14.2262	0.728625	7.08229	4.33171	19.9478	7.57076	5.92272	4.92253	14.6833	11.5944	0.959608	5.55371	8.01543	14.0099	8.52683	25.3536	5.79084	12.1565	9.51501	1.98191	5.11112	2.42673	12.8818	5.49298
TCGA-GU-A766-01	7.3491	8.97009	10.2783	11.4384	3.54256	8.41807	9.32104	8.58846	0.897106	8.72922	50.9602	11.7904	30.2064	62.892	14.4351	11.7531	7.91876	8.21618	2.66993	3.55802	4.32777	2.64641	2.70171	2.16376	3.18784	2.79047	0.470718	7.97263	9.15665	6.03455	7.29785	5.51064	3.58759	5.6466	4.3881	1.02327	3.50664	22.919	6.81436	7.22915	28.1998	5.4201	7.80052	5.10821	2.58214	5.26425	3.15637	4.4323	3.51337
TCGA-GU-A767-01	57.8355	35.4611	1263.43	88.3723	19.8114	57.2007	6682.24	235.367	2.06648	89.7556	33.7403	251.246	79.169	31.7367	35.3084	6336.75	66.4232	4.79659	62.4622	27.064	1005.97	149.085	25.2511	126.484	6694.15	373.216	4.72406	72.3775	27.4881	241.224	87.7083	21.0118	59.9002	6399.32	159.605	2.68134	82.7078	21.7754	167.331	24.6239	18.4112	20.4888	6332.75	64.8333	2.12147	37.723	18.0365	196.275	63.4266
TCGA-GU-AATO-01	16.3677	13.5154	89.3589	23.8118	12.2816	20.0151	71.7864	56.1978	0.992375	16.9924	35.3562	44.0729	29.1717	49.0704	18.6185	39.2521	25.8607	4.14152	14.2035	18.816	88.5833	20.3834	33.3301	19.395	75.6478	57.7678	1.41674	19.0893	16.0338	66.8095	25.369	16.5325	18.4541	59.1431	49.1749	1.65307	20.0108	30.163	50.6767	28.2577	58.6478	21.619	50.9606	36.4293	3.22641	15.2668	9.36737	52.3156	19.9715
TCGA-GU-AATP-01	7.70626	2.56299	26.032	15.2825	8.88106	14.4292	19.4475	17.7978	0.721724	2.15218	1.69497	4.74375	4.27694	5.38689	3.48755	4.37872	3.02251	0.911847	5.05525	1.7289	15.093	7.88819	5.36589	7.80656	13.4258	12.4928	0.646807	9.25277	2.94843	18.3392	14.8907	7.11059	11.0946	15.9558	15.6939	1.2677	6.15993	4.47808	9.25766	10.1642	19.3822	7.01273	9.15096	8.07435	1.69517	8.28354	2.32661	15.7167	12.5563
TCGA-GU-AATQ-01	46.1137	26.8504	844.173	90.2497	33.7396	60.7582	168246	432.352	2.03976	50.0288	39.4313	261.44	69.0273	80.2912	35.0362	167860	139.749	4.99699	67.8748	80.6284	1063.9	90.9629	249.216	90.791	168539	724.061	7.35798	54.1195	30.7519	629.818	98.1696	44.1201	53.4427	168166	442.973	3.12228	64.1751	42.3506	352.444	62.0244	136.295	43.2534	167983	231.799	4.81652	33.9504	17.3054	428.604	57.8508
TCGA-GV-A3JV-01	13.3711	5.83581	45.495	17.4736	11.261	16.5147	291153	28.1337	0.841757	8.49111	11.6783	22.5437	15.5105	31.8728	13.4481	291135	12.2112	2.72226	10.1582	6.50319	42.635	14.3476	18.1951	14.1101	291149	32.505	0.977085	14.9798	7.34178	33.8619	17.2236	12.9927	14.9378	291148	29.3484	1.41467	14.888	21.3747	32.348	21.5979	99.1467	19.1618	291151	28.8707	3.25347	11.495	6.61636	30.4105	16.146
TCGA-GV-A3JW-01	33.1548	20.5975	427.272	54.4418	23.7728	60.7423	6908.9	192.806	1.93264	39.3169	29.5777	229.537	44.0979	47.8681	51.0096	6777.29	101.003	4.62475	59.6362	32.3815	546.539	75.5419	59.7153	75.4785	6991.4	334.121	10.1198	39.2514	21.7584	279.186	64.0716	31.302	64.1566	6870.18	200.876	3.02467	45.9687	30.6605	248.337	37.4243	54.7088	38.6373	155010	148340	3.62118	35.8715	26.3891	337.866	65.4276
TCGA-GV-A3JX-01	10.9796	14.719	37.464	23.2335	11.1066	19.6605	31.2892	24.5115	1.12743	14.7975	37.6533	31.2397	35.5792	52.6387	25.1666	26.3151	15.281	4.6354	9.87657	10.6431	31.7471	15.4172	12.7125	15.3237	27.3977	20.7753	0.953148	12.9085	18.1698	33.5173	26.8689	15.8379	20.7923	31.528	25.7506	1.81136	13.7368	28.5039	27.7373	18.3674	45.5108	17.8523	31.0175	17.6434	3.03167	11.1405	12.5812	30.1418	22.1441
TCGA-GV-A3JZ-01	16.145	7.13617	88.1497	24.7957	11.0144	24.3671	40051.1	52.163	0.883405	10.9671	9.60804	31.8311	15.4951	21.2626	14.1148	40010.5	17.0002	2.23373	14.3917	9.21855	90.8286	25.6162	25.1872	24.5114	40057.9	63.4834	1.85473	21.5704	10.1086	61.1545	27.9943	14.4	23.9332	40042.3	52.5787	1.65655	17.4917	14.3062	39.8857	21.0316	38.1257	17.2855	614056	574064	2.38925	18.6334	8.20568	58.9985	28.448
TCGA-GV-A3QF-01	78.5389	59.9147	417.129	210.448	69.2857	135.416	52204.7	305.353	4.67289	90.0648	82.2597	384.261	175.472	112.969	86.5562	52117.3	202.672	7.09897	104.989	51.0751	1166.6	200.733	61.9514	178.857	52847.3	1045.3	7.07456	116.615	71.9272	606.548	229.699	82.134	135.188	52321.6	378.217	4.96389	100.016	74.2903	363.805	93.0928	115.087	66.717	52161.9	245.483	5.19232	83.6317	49.6941	435.418	202.792
TCGA-GV-A3QG-01	1.19721	0.835118	4.5278	2.17044	1.04678	2.20535	174.543	3.05299	0.348895	1.02585	1.85627	3.23171	2.36142	3.52237	2.66142	173.416	1.8223	1.08389	1.42327	1.03101	4.59723	2.51009	1.69074	2.55799	174.247	3.56095	0.477745	1.76714	1.28189	5.3652	3.16346	1.85643	3.203	175.15	4.26208	0.659991	1.26126	2.35095	3.76189	3.07069	4.87019	2.75572	174.068	2.59019	1.08564	1.52047	1.29363	4.98493	3.48468
TCGA-GV-A3QH-01	31.823	38.6634	65.3144	60.5059	41.3098	52.0874	3889.09	49.5297	2.03877	47.8794	127.725	78.034	143.998	242.273	86.3597	3902.77	46.7347	11.3289	24.8009	27.6575	48.1847	38.7797	36.79	38.0801	3879.42	34.8575	2.02477	40.0741	62.6318	59.0945	68.3888	63.1959	53.9987	3901.91	54.2168	3.98884	47.3835	138.177	69.5822	66.1173	209.834	65.5062	3930.02	57.2885	7.63308	36.4136	37.873	56.829	61.8611
TCGA-GV-A3QI-01	13.0364	13.2079	266.809	28.869	9.90425	24.4041	157.795	42.9263	1.33828	20.1623	50.2954	486.918	96.0379	55.688	40.4276	135.915	28.4732	5.67308	17.6151	15.3951	334.898	62.4478	18.8085	61.7499	160.337	168.609	2.35001	19.7298	20.9283	268.759	41.6477	19.0778	31.1258	145.115	56.1983	2.42334	19.7033	28.4886	208.735	23.3731	32.7872	20.5523	125.99	33.6725	2.73167	16.5223	14.3743	204.76	34.0554
TCGA-GV-A3QK-01	18.4445	16.2106	71.0165	28.276	9.51919	27.0612	42396.6	42.1831	1.14995	25.9791	54.725	56.5189	42.65	54.0728	38.6775	42385.6	26.9409	6.53277	16.4136	13.4077	61.2072	25.5929	14.6383	25.5637	42387.9	38.0448	1.27988	22.6297	17.4146	58.1538	27.1476	12.6869	25.3908	42389.6	41.8098	1.69519	16.3943	29.2354	48.5243	18.0486	31.8188	19.6978	42381.5	25.1154	2.41504	20.0205	16.4478	62.753	27.1031
TCGA-GV-A40E-01	5.14537	4.32442	30.4541	11.0996	6.81433	9.74406	23.1636	17.439	0.897978	5.81766	8.61097	17.0703	9.6523	20.2886	8.28774	12.6671	8.66031	2.32664	5.31014	5.11636	32.0246	9.74968	12.5568	10.1009	22.5813	21.0157	1.07516	6.25991	5.63339	23.5544	12.2774	9.22273	10.0145	19.9759	17.8217	1.44744	7.90671	12.6338	20.9515	13.0144	39.9259	11.0392	18.3479	12.9276	2.92521	5.92181	4.77502	24.2076	11.592
TCGA-GV-A40G-01	66.044	49.2198	1.5005e+08	94.3338	24.8866	62.0606	1.50089e+08	1.0503e+08	2.39703	114.056	136.957	3.71226e+07	155.373	140.972	66.6129	3.71612e+07	2.49762e+07	10.0467	1.51868e+06	8.68783e+06	2.01597e+13	4.04287e+06	1.84091e+07	3.7928e+06	2.01597e+13	2.01596e+13	1.48041e+06	81.0176	56.5291	5.85995e+07	93.6767	43.3956	50.3411	5.86381e+07	5.16689e+07	3.53196	84.8198	79.9929	4.43056e+07	40.2889	65.8351	31.606	4.49003e+07	3.54745e+07	3.99005	47.2154	31.6136	6.15984e+07	61.9869
TCGA-GV-A6ZA-01	34.7719	35.2568	108.834	69.5895	26.7829	64.1079	107.209	81.2169	1.99185	51.4649	111.736	80.8241	114.027	119.703	93.4425	80.9732	50.6964	8.81397	30.3433	25.6347	96.3069	48.9598	32.8063	48.4625	94.186	69.717	1.62774	45.6115	41.2296	100.136	82.2358	36.4361	70.1082	108.827	90.1109	3.28492	39.1688	62.1228	73.178	49.7764	81.6171	51.0558	85.0425	52.4006	4.16099	43.1801	29.878	100.628	74.8321
TCGA-H4-A2HO-01	10.9386	5.65658	136.548	23.4356	4.79038	21.0982	112.576	90.2812	0.866461	6.9539	5.62897	37.603	10.0648	7.54129	9.16543	28.8028	22.6125	1.63165	17.4817	10.3238	161.63	30.7091	19.8275	29.6947	121.827	118.382	2.84832	14.2077	6.37665	88.4909	23.7503	6.50395	19.3999	81.6366	77.373	1.4334	7.99636	6.10786	43.671	9.08126	8.64206	8.06332	36.2236	29.8052	1.32169	10.7561	5.76156	84.5171	21.6077
TCGA-H4-A2HQ-01	66.8866	60.0749	127.058	173.155	76.1486	119.802	101.059	87.7526	2.93381	58.6935	136.499	86.7594	184.643	165.818	130.743	82.4398	50.2651	9.13593	45.1992	27.2272	83.5227	69.3236	37.6305	67.9886	74.8262	65.686	1.71924	87.4359	79.152	119.459	202.95	62.8082	137.501	120.272	122.891	5.26616	53.6044	85.3472	81.4296	83.3252	135.812	79.7757	91.5142	60.3746	5.70098	77.9841	50.6716	113.306	142.876
TCGA-HQ-A2OE-01	58.2518	63.2032	738.244	91.9148	38.0364	82.7273	3440.14	191.997	2.68255	98.8575	182.186	490.769	166.7	169.186	126.71	3324.03	127.362	12.0362	59.7305	57.6212	792.843	124.187	64.4466	122.617	3433.23	473.862	3.28655	76.2342	71.3459	438.383	107.706	46.5003	91.096	3375.7	224.561	3.87573	70.0738	101.407	397.793	62.1781	98.6497	61.9096	3313.32	135.217	5.15947	64.27	59.7415	455.89	95.1587
TCGA-HQ-A2OF-01	61.1216	114.7	3.99089e+09	183.57	59.1905	95.9588	3.99089e+09	1.73471e+09	4.45089	67.1137	100.632	1.3747e+09	130.06	153.884	83.6131	1.3747e+09	5.09405e+08	8.79422	1.87895e+08	8.87416e+07	1.26597e+16	5.09331e+08	1.88133e+08	5.20404e+08	1.26597e+16	1.26597e+16	3.67061e+07	107.055	67.3711	2.0422e+09	165.19	56.6956	81.506	2.0422e+09	1.20664e+09	3.96541	76.3735	94.2863	1.19654e+09	79.3149	139.596	69.3472	1.22542e+09	7.6414e+08	5.52892	65.4424	56.2323	1.60827e+09	108.467
TCGA-HQ-A5ND-01	67.654	91.9157	340.905	193.837	51.8069	84.3115	939187	208.195	4.47105	113.709	149.113	268.563	271.345	280.846	105.823	939138	137.493	16.4483	60.253	75.3283	323.882	66.8509	132.179	53.5761	939172	173.286	4.10833	72.9814	96.0973	279.781	211.559	61.5782	74.024	939191	216.632	6.31342	117.915	125.766	249.04	112.881	262.893	65.6938	2.41114e+06	1.47217e+06	8.48229	55.5909	37.3048	194.877	99.1734
TCGA-HQ-A5NE-01	6.40103	4.30805	995318	14.3739	5.33795	11.1554	1.02204e+06	16.5913	1.03139	5.33631	4.48701	1.08989e+06	6.02284	11.1097	5.26234	1.11661e+06	5.64545	1.75131	116309	3.64556	1.11537e+06	467245	7.75594	467244	1.02204e+06	989273	1.02153	6.98684	3.93267	669894	9.97655	6.02803	7.42794	696614	14.9972	1.23873	7.84158	7.22489	862196	9.23445	25.9057	7.19841	888917	11.1143	2.02183	4.99969	2.89126	352255	8.41663
TCGA-K4-A3WS-01	4.95842	1.37143	37.9255	6.24704	3.66403	6.23996	31.0145	23.0159	0.494985	1.75212	1.24423	8.06669	2.34864	3.75369	2.2848	8.15301	4.62246	0.773708	5.75273	2.43517	34.5503	6.58764	8.6019	6.28091	29.3038	23.717	1.37723	5.81949	1.58882	26.056	6.37324	4.38639	5.28526	23.9605	20.7658	0.770017	4.1145	2.91862	13.2339	5.92243	13.3566	4.30256	17.3507	14.4901	1.3969	4.21366	1.42707	20.6745	6.06941
TCGA-K4-A3WU-01	2.81425	3.84529	10.5118	4.98762	2.08877	4.53742	9.28243	7.82646	0.476357	5.02048	19.4999	11.3389	13.5852	18.7509	11.3881	10.6902	6.963	3.7487	3.27639	3.8257	10.7986	4.83357	3.63191	4.82119	9.12655	8.01256	0.698768	4.18429	5.62745	12.144	7.12017	3.35117	5.99868	11.5001	9.5515	0.84695	3.03976	8.60336	9.18219	5.70807	8.69119	5.39308	10.4249	7.3827	1.4011	3.25691	4.04455	10.3186	6.22576
TCGA-K4-A3WV-01	52.9212	23.7505	387.721	184.301	71.5368	64.168	274.246	248.521	2.40646	49.9611	40.824	222.381	212.233	104.061	45.0439	165.981	87.3705	5.22548	46.9151	26.0035	288.116	66.802	57.3558	62.5986	242.663	245.548	5.65265	87.4284	76.7628	543.411	411.47	125.549	76.1373	369.155	314.241	6.09063	74.112	55.6558	246.207	467.119	241.763	56.8427	216.378	155.787	6.4107	42.6783	24.3424	373.605	211.048
TCGA-K4-A4AB-01	11.2511	4.72024	1.54395e+07	16.033	6.84027	14.3085	1.58792e+07	30.6244	0.944907	10.5033	3.96502	8.4715e+06	5.972	9.99713	5.57506	8.91117e+06	9.10655	1.54961	1.221e+06	5.05435	1.67639e+07	3.28488e+06	13.58	3.28488e+06	1.58792e+07	1.70984e+07	1.42082	10.9586	3.99278	5.58332e+06	11.9843	7.63673	9.81939	6.02299e+06	26.9513	1.25375	15.3885	7.76769	1.25697e+07	13.2306	32.1111	9.07848	1.30094e+07	18.6307	2.16352	6.21697	3.4064	3.2621e+06	10.9975
TCGA-K4-A4AC-01	13.3673	14.2786	102.119	26.2075	15.2016	22.3839	68.8799	39.2809	1.19253	23.5368	46.6302	100.543	35.7701	117.694	25.0236	70.1255	22.6179	6.37466	12.4275	19.0357	88.959	22.5364	43.4116	21.8568	61.875	41.6362	1.66554	15.3948	15.2952	79.5182	20.4809	20.5055	15.9206	56.0588	35.0625	1.721	25.3617	51.5455	89.9194	28.1214	178.652	22.0886	76.9647	30.7185	5.64659	11.0861	9.56058	57.7107	16.7005
TCGA-K4-A54R-01	4.46114	1.85224	36.1156	7.89903	9.7514	8.42703	26.2966	20.711	0.627108	2.63022	1.49111	7.83326	3.22697	7.24058	3.26601	6.29459	4.64421	0.847375	5.14976	2.44525	29.202	8.76653	9.35045	8.5851	23.2234	18.7996	1.06098	4.77047	2.25781	25.4175	9.67777	8.29183	8.62629	22.2504	21.3277	1.0161	7.63706	5.78786	17.0761	12.0272	61.7556	8.73652	14.9819	13.588	2.65156	3.78052	2.05894	23.0791	10.1066
TCGA-K4-A5RH-01	2.86226	1.70392	6.12562	4.84699	7.44963	5.05061	6.52005	5.22038	0.408367	1.19524	2.42399	2.27589	2.49197	12.2105	2.73083	2.9682	1.60296	1.13715	1.25677	0.845636	2.77278	1.67487	3.78444	1.6774	3.1729	2.52079	0.369144	3.17931	1.45732	3.46188	2.78296	3.92269	2.44028	4.07998	4.54027	0.624145	2.73565	6.70262	5.23559	9.45284	66.1017	6.36144	5.90134	6.28982	2.73785	3.00833	1.16557	3.1581	2.61462
TCGA-K4-A5RI-01	28.38	12.0401	387.082	33.2458	22.7029	33.6099	180.467	148.117	1.33507	38.6917	21.6412	126.716	23.2965	65.1473	22.7645	65.8189	49.8845	3.83225	29.373	35.3885	527.552	28.1993	148.721	29.6085	204.939	316.8	3.87982	24.9445	11.0318	138.497	26.0427	26.2349	24.2154	92.7651	76.2218	1.96174	53.6663	33.5178	151.867	37.0936	169.887	36.8335	97.4024	80.799	4.66548	19.1673	11.4579	137.83	23.9967
TCGA-K4-A5RJ-01	1113.9	552.263	2036.09	2032.16	11223	2032.84	2036.06	2033.93	1.79194	11.5887	57.4572	13.5055	13.9169	85496.3	13.9299	15.3536	10.533	5.55357	169.194	4.57745	5.93321	2.61244	3911.39	2.85489	6.56517	4.75227	0.486052	563.324	3.97325	5.70961	3.10596	5018.37	3.11769	6.83808	5.92814	0.552774	2168.24	42546	3723.2	8239.07	9.13609e+07	5489.89	4723.12	4586.84	2779.7	424.278	4.36511	5.54971	3.32581
TCGA-K4-A6FZ-01	8.52077	10.1507	44.9588	13.3798	6.03204	12.0001	642595	21.0346	0.954576	21.2325	72.1857	53.0584	41.4508	69.8	28.2688	642601	19.3658	8.85702	7.25228	10.4283	41.224	9.85211	12.988	9.88357	642593	21.513	0.955612	9.05382	11.0944	32.4131	11.6405	7.85922	9.7555	642591	18.7663	1.26138	12.1775	27.8294	35.1574	10.8915	30.728	11.0106	642594	16.4737	2.63884	6.9399	8.48291	30.5139	9.98199
TCGA-K4-A6MB-01	19.5711	5.06367	599.755	41.2748	12.703	37.3434	397.403	295.558	1.52989	10.0004	1.88793	56.8533	6.44963	6.05566	5.20413	42.3872	28.623	1.00562	34.1831	11.2436	751.462	66.5002	50.3265	62.948	499.189	532.207	6.77624	22.6478	4.80713	246.977	35.5481	12.2563	26.747	207.375	179.722	2.09903	18.8662	5.20702	95.1944	17.7529	26.8783	11.8689	81.0221	68.3949	1.89807	14.8864	3.66519	184.007	27.2335
TCGA-K4-A83P-01	1.10409	1.10376	4.64875	1.9693	1.45332	1.91417	119162	2.87662	0.316908	1.46299	3.73474	4.77646	3.66505	7.91979	3.46732	119162	2.45212	1.62419	1.48956	1.46603	5.04905	2.33918	2.59526	2.35984	119162	3.66186	0.453067	1.78728	2.24272	6.13258	3.17215	2.87417	2.83809	119163	4.32447	0.689235	1.80878	4.68109	5.48343	4.22057	13.6699	3.86494	119163	4.03745	1.56297	1.4462	1.69704	5.18279	2.92692
TCGA-K4-AAQO-01	8.66963	4.03704	51.5958	10.473	5.43723	10.381	5891.26	23.0733	0.73225	5.34391	5.85451	19.6982	7.09274	10.6636	7.11828	5870.88	8.83117	1.8646	11.9524	4.16873	52.5002	11.6815	7.67618	11.5321	5889.46	39.7646	1.19901	9.48149	3.9214	29.514	10.4819	5.30701	9.26348	5881.92	23.2603	0.988758	7.1148	6.37482	23.8602	8.14828	14.3684	7.36066	5875.97	13.2424	1.59504	6.83074	3.31342	28.3039	9.50008
TCGA-KQ-A41N-01	158.074	87.4677	8.54644e+07	303.309	76.3312	324.84	8.54644e+07	6.58471e+07	5.3695	164.594	70.6787	2.55864e+07	162.267	112.837	153.064	2.55863e+07	1.819e+07	8.30197	9.46532e+06	2.65608e+06	1.24396e+12	9.06663e+06	7.35847e+06	9.17595e+06	1.24396e+12	1.24394e+12	425713	202.276	95.4926	6.93872e+07	330.976	107.921	334.501	6.93873e+07	5.61098e+07	8.69505	190.659	70.9063	3.27446e+07	134.254	120.187	122.219	3.27446e+07	2.51739e+07	5.70415	177.616	67.5065	6.42713e+07	336.482
TCGA-KQ-A41O-01	190.677	227.186	337.324	323.191	314.523	328.079	275.856	266.154	5.78163	290.556	1223.03	354.442	912.484	1695.33	653.346	424.246	236.588	35.1831	100.466	83.3908	171.753	128.544	87.064	132.362	165.794	134.991	3.15954	213.741	350.694	271.533	356.263	366.95	272.723	359.672	273.966	9.41038	270.775	894.212	353.513	345.702	1247.53	326.775	537.579	283.609	18.8765	207.651	201.378	259.693	339.378
TCGA-KQ-A41P-01	14.2362	5.70488	428.482	22.7845	9.87937	22.9805	76494.4	77.142	0.984222	14.1673	7.57725	123.013	12.9642	16.4032	11.8515	76308.6	22.4764	1.90939	25.7354	10.5064	481.415	77.5344	31.4633	77.6317	76512.2	240.687	2.16933	16.2564	7.33276	174.471	25.9818	12.5529	23.7348	76357.1	70.1697	1.64083	19.5042	10.6446	111.423	18.391	33.2843	16.16	76315.1	35.8323	2.15557	13.0484	6.12417	150.423	25.9941
TCGA-KQ-A41Q-01	31.7269	12.5999	4.08289e+07	37.1852	24.5634	34.0382	4.08351e+07	2.86462e+07	1.55639	39.749	22.6899	3.0573e+07	30.4086	63.3063	24.6257	3.05792e+07	1.32007e+07	3.99319	2.26064e+06	3.50288e+06	3.8024e+12	5.77257e+06	1.60866e+07	5.96286e+06	3.8024e+12	3.80239e+12	626979	34.5191	18.0426	4.04553e+07	37.7008	35.6829	31.3002	4.04615e+07	3.02486e+07	2.48463	61.8891	41.4513	3.64903e+07	52.5638	155.305	38.4246	3.64965e+07	2.42213e+07	4.70187	25.0664	14.2485	4.04913e+07	33.23
TCGA-KQ-A41R-01	53.9171	46.3489	267.178	76.162	26.6777	74.7408	174.316	110.749	2.22756	90.9921	172.445	349.961	164.466	168.101	119.348	163.83	76.3356	12.9699	46.5418	40.9583	236.44	104.953	31.1651	105.015	163.593	160.015	2.42509	57.732	55.0586	230.721	86.1673	36.5584	79.0598	153.392	113.994	3.73986	61.4413	97.723	160.871	49.5958	68.5814	49.3479	159.453	68.1921	4.33337	47.5434	41.6867	165.47	85.7185
TCGA-KQ-A41S-01	10.0374	3.62092	186.094	23.4194	5.2699	16.2501	20422.8	82.9606	0.966384	4.39169	1.7387	25.5008	5.22754	4.5188	3.48111	20310.9	12.2514	0.96929	10.8603	7.00548	216.619	24.032	24.267	22.2243	20450.1	128.651	2.9441	10.4625	3.11429	74.8176	23.198	5.9459	12.0511	20357.7	58.1201	1.37536	8.04427	3.45367	35.1597	8.98591	12.3195	6.06955	322002	301705	1.37316	6.8177	2.296	57.3117	13.9689
TCGA-LC-A66R-01	5.2169	4.04596	16.6459	7.71667	4.03348	6.63234	13.9614	11.997	0.623698	6.19694	15.0638	12.2976	12.534	21.7568	10.4061	11.0612	8.03241	3.42259	4.18101	4.11557	14.3587	5.45001	7.34963	5.27787	12.0062	9.79148	0.791149	6.92399	5.15754	14.8694	8.36685	5.08529	6.53972	14.1071	12.9768	1.04444	5.74838	11.6979	13.0385	8.98328	22.16	8.13035	13.0848	10.5464	2.15332	6.03054	3.79343	13.7512	7.62225
TCGA-LT-A5Z6-01	29.6713	32.4913	95.1503	39.0129	18.229	36.7639	51287.9	68.3191	1.25927	40.6377	109.824	68.0391	81.6021	113.327	55.7829	51270	46.2549	8.65056	24.4198	28.4886	87.4779	30.8141	27.8102	30.1643	51279.5	61.4672	1.68656	37.757	32.1591	83.3214	41.0549	29.0971	35.5185	51282	66.8756	2.26271	27.6571	57.9283	63.4637	31.2253	66.366	31.2948	51274.1	49.6305	3.42315	32.3209	26.3487	73.6032	37.391
TCGA-LT-A8JT-01	36.1828	20.1289	215.36	51.0937	16.2207	49.9089	622573	99.4642	1.60857	39.5178	47.8435	120.051	45.3187	52.245	42.2622	622502	47.2907	5.23577	41.7834	19.1173	245.197	61.045	28.5556	61.1181	622566	143.171	2.11756	39.355	22.6078	131.207	52.3728	21.0261	48.2452	622528	89.1639	2.48645	36.8508	32.8325	115.479	29.8509	43.8985	29.8899	622507	53.6215	3.36396	31.4854	18.8568	132.359	47.6561
TCGA-MV-A51V-01	25.5017	22.705	247.416	44.0046	19.3908	31.854	115.595	88.773	1.60675	30.665	30.1956	93.3894	62.8026	44.8685	25.9771	67.2721	49.6626	4.77148	21.2808	21.4628	172.175	28.6715	30.0253	25.8682	116.361	95.3345	2.98683	37.1681	35.5794	170.804	53.5208	31.8104	29.2654	121.886	104.723	3.0406	34.5515	28.6619	98.0404	29.4751	44.6172	19.0887	81.1472	62.0739	3.04931	20.206	16.315	99.5181	40.0387
TCGA-PQ-A6FI-01	103.488	40.1133	186.792	142.714	23.8488	128.319	165.574	149.815	1.60353	33.5628	71.8761	77.1516	66.7289	152.127	41.513	70.8383	39.5515	8.87536	33.325	22.6091	80.502	23.95	49.9644	23.2717	59.4124	40.6937	1.54775	73.8518	26.2067	74.166	47.4499	32.863	29.1232	69.1272	51.2942	2.7654	47.505	82.5903	80.4227	54.7738	269.68	38.9906	77.1838	51.2077	7.2616	34.2331	16.875	58.6056	34.7475
TCGA-PQ-A6FN-01	29.5467	10.1728	175.026	40.6813	15.2563	36.9492	136.252	97.7018	1.311	14.6664	12.4522	49.7735	21.297	22.2116	19.4136	41.2487	26.2708	3.12275	24.1899	13.5541	177.827	39.0956	34.2946	36.2253	123.834	108.349	2.07895	35.267	11.0017	109.745	39.9563	18.1455	34.8621	95.1108	83.3966	2.19981	21.0086	14.7534	61.1484	23.3944	36.5057	21.6523	52.3882	39.9399	2.72052	28.3226	10.0751	102.765	38.5304
TCGA-R3-A69X-01	4.61661	1.96806	18.8373	5.64694	2.30121	5.7869	21034.1	8.25386	0.493343	2.46301	3.08285	9.53529	3.79474	5.29238	4.17205	21027.3	3.62812	1.30067	5.13993	1.91001	18.5126	5.98885	3.18078	6.09688	21032.7	12.9412	0.653125	5.19058	2.07746	13.2639	5.72336	2.93638	5.55193	21031.4	9.01093	0.773954	3.26286	3.26953	10.5029	4.18873	7.10371	4.22424	21029	5.50819	1.12848	3.95362	2.12776	13.0549	5.86734
TCGA-S5-A6DX-01	13.3717	8.35103	78.9504	18.7486	5.58411	17.6061	57.7308	49.0941	0.769491	11.6951	16.2214	36.5608	20.7483	17.4789	16.2192	24.6594	19.0917	3.00656	10.6465	8.20235	69.4927	17.056	10.8682	15.8194	50.654	48.1809	1.2919	19.0914	8.94107	62.0683	22.1838	6.88196	17.7741	50.1619	47.0352	1.34902	9.61944	10.7079	30.512	11.1196	11.7114	10.0424	24.196	20.3897	1.53807	16.5071	7.15311	53.2106	19.5059
TCGA-S5-AA26-01	130.791	100.035	4.91083e+08	389.812	92.6285	238.386	4.91083e+08	4.51704e+08	5.1234	171.051	150.965	1.60859e+08	286.943	190.509	162.044	1.60859e+08	1.16607e+08	10.1934	1.16308e+07	1.65172e+07	4.45686e+13	3.74714e+07	4.7594e+07	3.76268e+07	4.45686e+13	4.45685e+13	2.18452e+06	194.247	151.283	4.33985e+08	494.287	165.287	274.662	4.33985e+08	4.02403e+08	8.08758	164.018	121.507	1.86025e+08	147.053	193.442	114.199	1.86025e+08	1.59101e+08	6.9137	136.513	76.6708	4.18579e+08	308.141
TCGA-SY-A9G0-01	7.40411	1.94651	273.048	10.4491	2.8281	8.99636	3095.46	189.045	0.613496	2.68207	1.99305	64.8356	4.30062	4.13235	3.67315	2914.01	32.8477	0.997787	46.737	17.2852	990.912	43.0394	50.2677	43.3162	3455.61	913.483	9.1253	8.86008	2.2571	226.206	12.642	4.14318	9.33691	3052.82	170.199	0.940846	4.35878	2.84056	86.5597	6.78398	6.97225	4.50899	62925.4	60042.6	1.124	5.9189	2.18198	173.785	11.6008
TCGA-SY-A9G5-01	12.0563	2.3435	23.2403	15.3087	2.81798	15.2954	21.0158	19.0883	0.524661	1.46094	1.20626	3.72834	2.03955	3.61664	1.96933	3.29304	2.34505	0.791545	3.68052	1.17292	10.1723	3.38192	3.13782	3.30064	8.50338	6.85696	0.620577	14.053	1.40933	9.45025	4.28123	3.651	3.92726	8.22481	10.2843	0.810312	4.12035	2.98817	6.54796	4.91928	16.3136	4.0421	5.84636	5.90951	1.52758	12.5639	1.24077	8.31985	4.25581
TCGA-UY-A78K-01	4.53106	4.51394	14.7112	6.16283	4.54669	6.09237	13.2247	9.97437	0.519845	6.6084	23.5775	15.3512	14.6797	40.0044	11.8598	15.1594	9.34105	3.93767	4.55218	5.15896	13.2388	6.01709	7.91281	5.92608	12.2552	9.11054	0.715192	6.31167	6.23007	14.5859	7.80975	6.87503	7.06171	14.1896	11.829	0.926886	5.97638	20.6415	15.4859	11.2161	41.2101	10.2179	17.8425	11.4009	2.53069	5.09311	4.60546	13.2428	7.39068
TCGA-UY-A78L-01	31.3453	11.5529	374.59	46.0855	19.339	43.1381	233.958	77.2415	1.48349	25.7765	9.59877	155.216	17.8168	39.2802	19.2004	99.2641	27.3891	2.35308	56.5011	10.7121	415.898	136.485	34.9249	136.368	232.304	229.017	2.04378	32.0478	11.6637	221.664	39.4641	27.2159	33.9673	126.553	68.4553	2.26663	37.7135	21.4165	147.139	49.645	108.863	34.126	102.015	52.6021	3.67405	24.219	10.6872	155.115	42.4527
TCGA-UY-A78M-01	193.505	26.291	28737.3	248.625	96.1684	299.508	17618.2	10484.4	3.00665	109.933	7.58019	1941.25	30.6389	31.0245	31.1463	1491.77	1080.67	2.08125	1013	320.313	162474	1255.54	2808.02	1240.58	119630	152284	153.862	204.592	22.6259	12770.5	175.524	91.0464	170.727	8780.21	7466.47	4.72863	176.945	26.1489	2490.79	102.259	187.82	87.6639	2309.15	2082.75	4.99505	178.448	23.3934	8573.87	181.441
TCGA-UY-A78N-01	36.4995	19.5914	3.7033e+07	79.056	25.0909	62.3577	3.7033e+07	110.161	2.19968	29.9106	16.7222	2.1129e+07	36.6822	34.0227	29.0547	2.1129e+07	37.6929	3.10861	3.45589e+06	60231	5.10152e+07	2.66026e+07	60245.4	2.66026e+07	4.1326e+07	2.66665e+07	60217.5	44.2872	24.9198	1.84152e+07	98.556	38.2985	68.3996	1.84152e+07	112.459	3.51941	42.263	27.2814	1.71785e+07	48.5413	64.1219	36.9148	1.71785e+07	60.033	3.56098	35.7913	19.9067	1.13414e+07	77.8293
TCGA-UY-A78O-01	66.675	32.2739	1.21905e+06	80.7703	30.1289	83.2865	1.21905e+06	504.407	2.06366	62.67	44.3562	394346	55.8657	61.3646	47.5992	394338	143.57	5.48135	67781.2	28.5766	1.3844e+06	373470	45.2336	373470	1.21916e+06	1.90197e+06	5.49349	74.1003	32.9737	878738	79.331	34.3174	73.9648	878740	389.218	3.31695	65.9845	43.821	357352	42.3708	68.9883	40.0055	357349	183.503	3.76788	56.2304	25.3237	743323	71.1835
TCGA-UY-A78P-01	8.63455	4.32018	20.2538	10.1832	4.67122	10.0395	17.738	13.853	0.617502	5.54396	10.8619	11.9745	8.48062	26.257	7.40267	11.0981	6.29285	2.55618	4.94547	3.85301	14.8164	5.14831	7.8959	5.01278	12.3829	9.37815	0.675761	9.39281	3.79136	11.9611	5.73486	5.56835	5.1873	11.6636	9.41463	0.857603	7.2595	12.6341	14.9924	9.38256	45.2345	8.40506	15.5741	11.8994	2.4282	8.45008	3.02128	11.2688	5.54015
TCGA-UY-A8OB-01	13.3843	11.012	144.97	28.0437	10.8753	25.4675	71.7144	56.8218	1.16994	25.2153	28.5165	70.6365	25.3985	36.1749	18.9655	34.3147	34.2871	5.07537	9.84406	11.5098	121.971	14.5207	17.9255	15.028	59.9148	46.9708	1.9548	11.2374	10.6312	74.7651	20.2196	12.6202	15.7385	53.8584	47.7447	1.77051	24.5505	21.5242	63.8081	14.5377	41.1955	14.2082	36.4592	38.0274	3.4896	9.83055	7.90845	66.698	17.1724
TCGA-UY-A8OC-01	25.2205	9.86811	736.865	51.0411	15.5313	46.9885	405.167	44.5623	2.41739	15.2579	2.28415	140.523	5.19002	7.7197	5.08379	116.35	4.8838	1.15701	13.9331	8.8332	625.68	158.933	16.344	155.359	380.438	316.438	3.04299	23.0279	3.59406	297.627	15.495	9.58602	13.8614	109.023	17.0863	1.3086	22.6555	6.11694	132.585	12.4739	32.1807	10.6583	117.125	10.9828	2.35343	15.7244	3.10444	142.623	13.013
TCGA-UY-A8OD-01	12.7657	4.2107	36.9324	17.3211	9.2389	15.5793	29.3433	22.7682	0.781755	6.27229	6.69825	15.8679	10.2725	18.9375	8.72868	13.9137	8.89523	1.79198	11.7435	4.74118	32.3302	15.8168	12.9013	14.6174	25.0866	22.5958	0.917229	15.9284	5.8134	39.315	20.135	15.9015	16.4928	28.1973	26.0142	1.39693	11.591	12.6401	23.1426	21.1036	47.8623	13.8056	22.233	17.8622	2.55846	12.0555	5.0883	24.9479	18.148
TCGA-UY-A9PA-01	17.7226	23.1947	69.3251	39.0603	15.5972	34.2951	1.94741e+07	49.2063	1.68372	44.8195	192.787	70.8651	106.771	128.519	77.4263	1.94741e+07	38.7225	12.1149	16.2409	18.3897	62.8165	25.5369	24.1638	25.7821	1.9474e+07	44.2042	1.39625	20.6445	28.0554	65.0272	42.5904	20.5455	36.9399	1.94741e+07	50.5468	2.22804	23.8374	51.8501	54.4649	25.3958	52.1202	27.5426	1.94741e+07	32.61	3.59764	17.871	21.7351	62.86	37.483
TCGA-UY-A9PB-01	3.52132	1.60461	8.80328	4.86929	4.5941	4.07564	7.55781	6.1361	0.519421	1.58368	2.20732	3.88422	3.32399	13.2368	2.77878	3.42364	2.25169	1.09241	2.27842	1.3482	7.01689	3.34527	6.88906	3.05861	5.8659	4.76366	0.554534	4.79248	2.28473	8.72906	5.18874	9.18922	4.12328	7.25414	6.53175	0.865966	4.42782	8.85239	8.78843	12	89.2432	7.63753	8.62161	7.24204	3.14039	4.06503	1.56443	6.90969	4.58635
TCGA-UY-A9PD-01	73.6492	13.4092	1004.59	112.37	28.6456	91.4025	724.396	588.509	2.11993	30.3235	8.42507	154.625	34.6303	23.481	20.6708	122.981	87.9745	2.0433	75.0461	22.4776	1369.37	144.19	78.5976	127.825	1058.65	1085.05	10.2673	96.0596	16.3985	991.651	154.505	47.8306	90.2779	615.482	547.33	3.53941	57.3184	17.9287	219.485	72.1323	70.0156	33.4937	193.289	176.637	3.3134	73.7638	12.6699	529.57	123.077
TCGA-UY-A9PE-01	41.2192	15.3864	663.161	60.1125	24.0911	56.253	661.339	519.339	1.66464	26.2685	15.9542	168.221	32.6637	29.6156	25.4458	164.96	119.101	3.15052	64.6559	41.8917	911.994	178.797	133.075	177.093	867.73	755.479	9.87467	49.832	18.515	532.325	70.9489	28.5754	59.7509	530.493	492.073	2.98323	39.6739	23.5195	221.459	46.0625	53.9908	36.4059	219.412	185.213	3.18196	39.4311	15.7209	517.388	70.2958
TCGA-UY-A9PF-01	20.9922	10.3591	117.235	34.0464	8.64027	32.7226	93.1797	65.7915	1.45897	13.9082	14.3379	55.6397	20.2798	18.0951	21.8574	44.5114	22.2165	3.20992	20.7337	10.6907	130.466	40.1352	14.6764	38.7685	86.346	98.0075	1.78137	25.2763	12.0428	96.3162	38.276	11.5418	35.7253	85.671	74.2158	2.20619	14.612	12.7119	48.8915	16.0855	18.1759	15.1843	40.8615	28.1178	1.95792	18.8287	11.5149	86.6793	36.5528
TCGA-UY-A9PH-01	5.2932	3.52471	16.6666	7.31999	4.16238	7.47917	14.3466	11.0817	0.526653	5.10542	10.0346	11.184	7.66103	19.2266	7.6573	9.60191	6.32705	2.14481	3.78758	3.34074	13.6691	5.70886	5.63461	5.77668	11.4296	9.21819	0.648938	6.71529	3.81976	13.4605	6.57996	5.32956	6.33501	12.5687	10.6629	0.853718	6.23665	10.9717	12.9168	8.82947	34.0818	8.36528	12.0691	10.3363	1.9793	6.02296	3.55495	13.1009	6.97242
TCGA-XF-A8HB-01	147.814	118.192	2.64682e+08	209.779	71.3647	179.828	2.6471e+08	2.31974e+08	4.4137	290.323	322.234	6.58103e+07	487.739	363.606	212.981	6.5838e+07	3.69256e+07	16.6099	8.97855e+06	1.19934e+07	2.03584e+13	1.30437e+07	2.69814e+07	1.35549e+07	2.03584e+13	2.03583e+13	1.5683e+06	184.715	140.539	1.45891e+08	236.777	110.587	186.119	1.45919e+08	1.38997e+08	6.45969	215.859	181.483	7.99954e+07	112.195	203.118	100.864	8.00231e+07	5.22213e+07	7.03844	115.005	69.4149	1.33987e+08	216.168
TCGA-XF-A8HC-01	49.3495	29.5858	617.874	196.311	54.5862	95.5648	419.51	105.92	2.85248	55.2393	54.0055	340.017	197.442	89.5388	40.9607	195.556	54.8819	6.30313	184.597	26.3262	590.066	138.139	51.4428	130.737	391.288	103.278	3.66202	108.593	131.067	3254.08	403.781	177.997	94.1626	225.895	131.477	5.86285	83.3167	63.5172	336.175	87.1931	115.319	40.1466	219.213	96.7064	5.03703	55.5649	29.0126	347.13	149.628
TCGA-XF-A8HD-01	4.92487	3.40773	14.8648	8.14643	5.38924	8.57444	12.8241	11.1995	0.643309	4.90259	9.96796	10.2964	9.96734	22.1811	9.70332	9.52975	6.4985	2.68959	3.80922	3.08578	11.5704	5.64852	6.36082	6.04526	10.1911	8.32989	0.725126	6.35847	4.51635	12.9626	9.16967	6.41392	8.6221	12.3191	11.4448	1.07931	6.61779	11.9811	12.5395	11.3448	35.2241	10.9589	12.5667	9.44951	2.51958	6.00882	4.53055	13.3605	10.0613
TCGA-XF-A8HE-01	16.7084	5.51566	32.1228	24.1089	8.93981	21.0508	28.3856	24.6735	0.693448	5.54085	5.05584	11.6983	9.52953	20.5715	6.77876	9.67209	5.94767	1.67875	8.73602	3.15581	17.9775	10.1015	10.6682	9.20428	14.6117	11.9655	0.880717	15.0321	4.7399	21.8961	16.6243	11.5181	10.986	19.4168	18.5781	1.1765	11.8946	10.5713	19.4213	17.8367	67.0034	11.82	19.2078	15.8416	2.82798	13.1275	3.53387	18.8343	13.3048
TCGA-XF-A8HF-01	62.9964	18.0856	7.81285e+07	99.7257	27.9033	92.5714	7.82868e+07	6.26237e+07	1.7874	30.7582	9.4287	9.41463e+06	24.6874	20.9648	19.961	9.57293e+06	7.33715e+06	2.04096	1.80363e+06	2.67906e+06	1.95296e+12	6.00024e+06	1.39684e+07	5.97785e+06	1.95296e+12	1.95294e+12	497749	63.5366	15.4236	3.91867e+07	90.7747	28.5449	74.1073	3.9345e+07	3.68178e+07	2.76415	51.8914	15.1701	1.43817e+07	44.5254	53.8302	30.9644	1.47257e+07	1.25719e+07	2.74312	50.7492	12.8625	3.45856e+07	82.2632
TCGA-XF-A8HG-01	92.1969	58.5351	7.36002e+07	258.144	61.7838	175.302	7.36002e+07	3.70501e+07	3.82001	103.364	97.8842	3.07623e+07	161.144	136.482	125.735	3.07622e+07	2.14217e+07	8.07927	2.61653e+06	4.18145e+06	1.33442e+13	1.25065e+07	1.10935e+07	1.17829e+07	1.33442e+13	1.33442e+13	1.72152e+06	122.056	72.0942	7.19114e+07	306.384	85.8556	211.582	7.19114e+07	3.84805e+07	6.50566	116.27	95.2337	4.28653e+07	120.574	191.171	107.737	4.28653e+07	2.9428e+07	6.37273	103.161	61.0237	7.52168e+07	230.367
TCGA-XF-A8HH-01	21.6756	5.06876	225.763	37.3642	6.68287	32.9199	159.206	124.57	1.09365	9.18512	3.28495	40.138	9.84364	6.47781	8.25668	27.62	21.0881	1.30246	24.559	7.86304	321.058	41.4617	21.068	38.8794	176.783	246.053	3.54661	25.6092	5.27135	133.621	39.211	8.26404	29.5363	111.532	103.633	1.72093	14.8546	4.66036	52.7679	17.0768	11.9843	10.8731	45.0564	41.3367	1.46543	20.0728	4.87343	107.516	34.3843
TCGA-XF-A8HI-01	33.301	37.9721	555.141	59.4581	18.3446	47.9657	267.659	89.9704	1.86182	57.0609	114.499	711.863	94.8228	94.122	64.6438	294.087	56.3472	8.68965	41.7053	31.3277	635.463	103.328	24.1666	100.371	271.976	310.925	2.51056	40.4601	40.3241	552.085	57.7333	23.1054	44.9519	269.427	81.7093	2.54535	35.0217	54.611	515.913	26.4744	41.281	27.0731	194.382	45.6685	3.28859	31.8855	28.0804	659.724	46.4851
TCGA-XF-A9SH-01	34.5063	28.8265	5.4705e+07	61.1253	18.0716	56.0646	5.57386e+07	108.16	1.88272	50.7578	64.0384	4.80838e+07	68.3072	60.2077	54.6261	4.91174e+07	56.1033	6.41187	5.85811e+06	22.8309	6.38072e+07	2.62802e+07	28.6665	2.62802e+07	5.57386e+07	6.83563e+07	2.1631	41.5062	32.2246	3.97413e+07	65.9883	22.6164	57.5418	4.07748e+07	117.138	2.71565	41.2208	40.0354	2.4396e+07	33.5676	45.2164	32.8792	2.54296e+07	62.2951	3.32256	33.119	29.2705	1.60616e+07	60.4188
TCGA-XF-A9SI-01	0.707039	1.44451	1.81285	1.40009	1.34408	1.41398	3.38995	1.45843	0.312378	2.08257	10.5642	3.46733	6.96058	18.6692	5.64359	5.53782	2.59388	3.17314	0.677782	1.15242	1.59136	1.20643	1.53732	1.24776	3.21592	1.2267	0.313973	1.29411	2.58568	2.5643	2.63235	2.81501	2.43419	4.41485	2.29094	0.636281	1.59016	8.60239	3.27564	4.85029	17.5387	4.40933	11.1711	8.25843	2.06986	1.15672	2.22082	2.35935	2.47164
TCGA-XF-A9SJ-01	9.13382	4.86388	36.3165	14.3462	7.41672	15.4274	31.9171	24.4354	0.718289	6.75449	7.42646	16.3829	9.90262	17.9868	10.6528	15.3274	10.1274	2.12407	7.63028	5.68232	34.7175	12.4831	11.2146	13.2056	29.5412	23.6321	1.00584	11.3615	5.88049	28.3617	15.4996	10.1421	15.6487	27.0403	23.0781	1.32553	9.89273	12.2118	20.8325	14.9754	36.0402	13.921	20.6186	15.6234	2.3355	10.484	6.11299	28.7541	16.9158
TCGA-XF-A9SK-01	5.90732	1.9102	182.688	10.1412	6.59645	8.61893	35274.7	25.7177	0.78	2.69173	1.50413	38.6227	3.4392	6.9152	2.79466	35199.8	5.26893	0.864734	13.097	2.88229	164.172	26.6725	15.5335	26.3398	35274.9	70.6211	1.44619	7.1666	2.40878	144.73	10.752	11.5764	7.72767	35228.5	25.2209	1.15225	7.69125	5.61763	97.3925	12.5931	54.2789	8.4182	35258.5	15.3024	2.3827	5.52776	1.81645	68.2464	8.69657
TCGA-XF-A9SL-01	2.15019	1.01189	12.6639	3.44094	1.41009	3.23014	6039.07	6.4023	0.354288	1.37725	1.82021	7.24002	2.7269	3.39831	2.60671	6034.93	3.03045	1.02282	3.52973	1.4909	13.0638	5.02338	2.83043	4.87655	6039.16	9.03872	0.660074	2.68111	1.42988	13.0618	4.53369	2.28882	3.86359	6038.65	7.45466	0.6406	1.85257	2.30425	8.18816	3.27133	4.97522	2.82575	6036.45	4.50682	0.969261	2.02079	1.38949	10.4235	4.35894
TCGA-XF-A9SM-01	2.94226	1.85029	6.92914	5.54061	3.45464	4.05887	6.28609	5.3521	0.495542	1.86801	3.40993	3.81788	4.60493	12.6341	3.38221	3.55073	2.54748	1.34956	2.11695	1.33066	4.7734	3.10984	4.00417	2.69575	4.27497	3.45361	0.478262	3.76306	2.89348	6.73844	5.79177	5.876	3.93819	6.30108	5.66325	0.876006	3.71657	7.51522	6.87904	9.123	44.1038	5.9924	6.80895	5.9449	2.36616	3.1476	1.67583	5.27909	4.20241
TCGA-XF-A9SP-01	7.65162	2.02643	67.479	12.0774	3.65612	10.6545	39.3554	24.7028	0.729903	2.43339	1.36932	12.814	3.35086	3.19212	2.80352	8.29092	4.44279	0.836768	9.07779	2.40372	65.3241	13.2042	7.08901	12.2513	37.0071	37.4981	1.09676	9.09904	2.15302	51.6172	12.7879	5.33281	9.54545	24.6625	21.5547	1.08786	5.23887	2.49531	17.4252	7.32585	7.43544	4.64335	13.0547	9.23719	1.1762	7.25681	1.80933	28.8262	11.0652
TCGA-XF-A9ST-01	262.316	129.592	8.97412e+06	980.023	114.011	357.549	8.97411e+06	378.365	4.90112	137.274	127.196	1.43111e+07	445.591	201.927	181.798	1.43111e+07	126.618	10.4378	47725	47616.6	1.22274e+07	2.19014e+07	47623.2	2.19014e+07	9.02157e+06	6.22616e+06	47537.3	321.772	341.276	9.87889e+06	977.301	320.253	341.756	9.8789e+06	399.458	11.5896	153.62	115.296	7.80018e+06	169.951	229.662	147.457	7.8002e+06	143.751	8.12104	197.651	79.5695	3.92834e+06	426.041
TCGA-XF-A9SU-01	26.6481	5.33871	157.43	33.9574	9.5421	35.225	896.703	72.8284	0.991735	8.52873	4.04602	32.648	10.0493	8.48482	9.82469	813.502	14.9515	1.45267	22.1585	6.34239	144.941	36.3359	18.3098	35.1172	890.693	90.7743	1.70228	31.0837	6.2862	93.1427	34.0061	11.8937	30.6954	859.669	64.8932	1.63265	15.1219	6.41273	39.754	16.3467	17.3387	13.5662	821.759	25.029	1.66693	25.9348	5.63625	76.8664	34.7184
TCGA-XF-A9SV-01	63.5958	6.201	1581.18	119.07	15.5283	83.5644	1066.06	665.035	1.78719	16.4888	2.06332	100.168	13.4576	5.42447	9.32832	78.1674	50.9541	1.04259	72.9218	19.219	2731.69	188.172	95.7115	178.499	1971.85	1996.93	5.82411	78.4919	7.71435	1401.5	141.285	30.5353	77.7506	415.723	389.173	2.8617	28.1009	5.00709	158.89	27.2385	15.077	16.5037	136.293	102.071	1.70189	52.0279	5.94482	372.541	84.5657
TCGA-XF-A9SW-01	4.80524	1.88317	170.145	6.28149	2.3822	6.30915	237150	103.688	0.468911	2.36411	2.0563	35.969	3.22194	3.94394	3.33288	237045	19.4591	1.04634	14.2299	10.1716	401.765	20.52	29.0122	21.3444	237273	347.956	4.23069	5.45815	1.80178	92.0617	6.58426	3.03824	5.89812	237091	64.9288	0.728701	3.31436	2.66169	45.7658	4.48052	5.75982	3.68966	237056	29.5252	1.0447	3.88545	1.75628	72.9343	5.96755
TCGA-XF-A9SX-01	4.90851	1.89554	14.4768	5.87601	3.63691	5.71656	12.0187	8.64968	0.539044	2.17495	2.71482	6.05844	3.24543	9.05213	2.92465	5.73997	3.02097	1.13155	4.47198	1.9241	11.7028	4.14992	5.08692	4.02534	9.28463	7.16434	0.603085	6.05517	2.16053	10.2331	4.63379	5.4099	4.11071	9.30964	7.24993	0.815112	4.39239	5.58575	9.78604	7.62878	35.995	5.92984	9.64331	6.41317	1.89022	4.98272	1.81874	8.94921	4.5072
TCGA-XF-A9SY-01	2.90089	1.07312	6.18921	3.03392	3.0053	2.53647	5.12586	4.03495	0.38559	1.15105	2.44851	3.07504	2.51382	12.1869	2.10781	2.65387	1.78616	1.35181	1.46065	1.07678	5.19305	1.81888	6.29552	1.57581	3.7219	3.33069	0.505091	3.32108	1.42034	4.99019	2.53796	3.94754	1.67988	4.50875	3.9957	0.634106	3.37437	8.07426	6.57525	8.08622	92.2781	5.45751	6.57126	5.18428	3.50088	2.46106	0.884671	3.9917	1.9983
TCGA-XF-A9SZ-01	12.1372	2.17678	1132.65	21.3521	4.10529	20.978	50.8454	36.2928	0.769394	3.22386	1.2902	181.004	4.58386	2.34304	3.91644	6.81631	5.18338	0.783772	9.73693	2.46364	879.352	22.6719	5.58729	22.2662	47.432	340.342	1.18338	13.7674	2.68865	771.008	22.8914	5.40949	19.569	35.8835	30.0698	1.34441	5.08819	1.98525	173.629	6.58323	3.9596	5.35418	10.0251	9.07184	0.972255	9.19709	2.73837	437.622	20.3925
TCGA-XF-A9T0-01	21.0424	7.73176	115.612	24.2462	13.3159	23.8189	3627.7	55.544	0.942284	11.9941	9.07862	37.4282	13.8721	22.8818	12.87	3572.62	17.7844	2.13017	16.8779	9.23205	116.165	26.8903	25.4416	26.1235	3621.31	80.5849	1.67779	27.3248	8.58634	79.6939	26.328	17.0887	23.1899	3606.23	58.9052	1.57947	18.2878	16.3124	47.8143	23.0495	59.7544	19.0132	3584.05	30.4229	2.73736	23.9425	7.82372	64.7899	25.5163
TCGA-XF-A9T2-01	459429	1.87697e+06	1.98022e+06	459870	5.30097e+07	1.32307e+07	607803	2.81287	4.7791	2.12066	3.51031	1.98386	23.4741	10.5544	7.90582	148375	1.51455	1.40887	3.14148	0.959419	1.55685	5.15621	2.72188	3.7147	148375	1.30832	0.298298	6.59996	18.8461	7.47136	553.91	45.3607	46.3704	148380	6.35591	6.40894	3.52872	6.52792	3.49355	33.0315	28.3349	12.1254	148378	3.46585	2.39294	6.16659	5.58749	5.42087	38.6745
TCGA-XF-A9T3-01	9.76651	2.78144	68.5944	11.3641	3.53314	11.4424	56.6849	44.7506	0.664788	3.65769	2.58338	15.9326	4.38111	6.18561	4.41492	13.3318	9.61892	1.20386	12.0401	4.72683	87.9014	10.8896	13.6844	11.0485	59.4578	65.5697	1.46917	11.0472	2.65721	43.3243	9.80135	4.92857	9.00272	39.5697	36.6682	0.961805	6.37356	3.96298	22.6332	7.5905	12.0293	6.28532	19.9215	16.9777	1.4291	8.35237	2.5885	38.7583	9.95466
TCGA-XF-A9T4-01	14.6176	8.85459	67.4287	27.4962	9.46603	24.6815	58374.6	36.574	1.12572	15.5238	15.4759	35.0077	15.8937	29.1381	16.4388	58347.6	14.2808	3.61478	11.749	8.67207	64.5757	19.6647	18.592	18.8041	58368.7	36.474	1.23013	14.9484	7.99616	42.262	18.7982	11.1615	16.5562	58357.6	29.1421	1.46569	17.9659	15.5186	39.3241	15.6374	41.0691	16.7122	58354.1	20.1823	3.14441	11.4372	7.21405	42.8449	16.8982
TCGA-XF-A9T5-01	3.52147	3.18199	10.6077	5.21523	6.70202	5.92099	9.78007	7.9543	0.522907	6.30155	19.0203	11.3937	11.1078	55.6133	12.5245	11.8128	7.32904	3.49031	3.21878	3.71556	9.27134	4.52154	8.90761	5.06518	8.42644	7.21594	0.647242	4.70862	4.40163	9.99058	6.19409	8.80643	6.50814	10.0045	9.0663	0.868982	8.13175	27.706	14.7436	14.3037	129.678	15.6586	17.7016	11.8928	3.96972	4.66831	5.16001	10.3762	6.74741
TCGA-XF-A9T6-01	12.2079	13.1628	79.2077	22.832	12.0261	20.7819	60.9662	36.5108	1.26535	22.378	52.1834	57.9847	37.2665	78.9648	30.3313	46.1364	27.7131	6.40919	12.8845	14.4359	74.7226	17.3319	23.7834	17.9107	59.1398	41.2166	1.16221	14.3718	16.9957	47.5609	21.5418	14.3099	18.3832	46.2323	36.8817	1.95152	19.9666	43.8946	50.6596	21.1541	71.4661	20.0045	49.5135	32.2376	4.17735	11.9048	10.6587	48.0434	18.9767
TCGA-XF-A9T8-01	5.75394	3.51113	15.4464	9.98569	5.28246	9.54023	14.4097	11.5421	0.560779	3.61506	7.04841	7.93722	7.41595	20.7163	6.78081	7.92688	4.67946	2.03163	3.78659	2.9128	9.79239	5.30354	6.72001	5.20028	9.22942	6.58467	0.64888	5.36538	3.94918	11.294	7.57971	6.94716	6.48849	11.3214	9.30013	0.955922	5.86105	11.7165	11.696	11.9087	50.7824	9.08685	12.2653	9.96726	2.62646	4.68364	3.20786	10.6397	6.88341
TCGA-XF-AAME-01	1.5594	0.695866	9.67333	1.98699	1.02642	2.00937	13803.1	3.62382	0.342537	0.833133	1.08984	5.0263	1.41087	2.144	1.49633	13800.1	1.54245	0.816762	2.67591	0.927849	10.3769	2.79834	1.86507	2.80009	13802.7	7.15648	0.496536	1.95486	0.867109	7.45	2.27294	1.36286	2.10344	13802.5	4.29338	0.551739	1.31421	1.52435	6.06468	2.10901	3.94712	1.89945	13801.3	2.64866	0.942089	1.54887	0.869085	8.07021	2.35674
TCGA-XF-AAMG-01	12.6218	5.17234	81.6129	27.9018	10.8981	25.1912	305415	49.9036	0.858772	5.96087	3.69661	16.6901	12.1219	9.06434	9.00975	305371	10.5529	1.25325	13.1171	4.54021	64.6318	26.0662	12.675	25.2282	305410	48.2643	1.33761	17.3373	6.89719	61.3066	35.7745	11.5632	28.5671	305416	56.5144	1.74012	11.2062	6.44719	25.6021	15.4549	16.9744	11.8552	3.6203e+06	3.31494e+06	1.68522	14.9983	5.63763	55.4489	33.3569
TCGA-XF-AAMH-01	2308.76	405230	97442.5	2567.69	1.25272e+06	851401	2311.93	9.285	5.13475	6.02338	41.2888	5.81556	105.607	63.2067	62.8013	8.44342	4.52996	5.35089	2.4466	3.08468	2.01735	9.46501	7.12478	12.6149	2.23448	1.89505	0.386008	14.0802	98.4926	17.2943	342.486	144.084	200.754	18.2642	24.0126	10.7037	9.01055	41.3662	8.80925	59.3938	96.7762	57.9556	70944.4	70933.1	5.31635	16.4991	54.5923	19.8709	150.695
TCGA-XF-AAMJ-01	7.13001	1.17652	45.1385	12.2083	3.81847	10.8232	36.4002	15.9574	1.70032	1.39165	0.559656	9.13601	2.30016	2.58131	2.00158	10.8161	1.85059	0.737194	7.43905	1.29329	44.6205	17.7798	7.00516	17.1772	33.045	27.7054	1.11455	9.33547	1.72708	53.051	16.1992	7.41069	12.3013	28.7609	19.7218	2.24433	5.99009	2.431	17.3068	13.0514	22.3407	6.62584	17.2883	9.03911	2.83205	8.02745	1.46244	29.6522	15.079
TCGA-XF-AAML-01	11.8781	23.3725	64.6216	26.6798	26.0679	23.5975	47.9461	40.9706	1.23629	39.4401	221.756	136.388	115.383	444.618	85.1304	95.3756	55.9677	15.4642	14.0672	38.4497	69.3258	24.4921	58.4476	25.7222	57.5163	47.6193	1.67698	17.1529	39.3803	72.1636	37.2547	47.2633	30.9636	63.2135	53.569	2.59563	30.9648	192.927	101.98	54.199	450.689	58.5089	123.942	63.2863	9.06835	15.6223	26.3901	83.175	35.4966
TCGA-XF-AAMQ-01	9.48139	7.56181	27.2897	14.3964	7.10754	13.4484	3.45363e+06	18.7403	0.881005	10.4227	23.5994	21.2601	19.3591	33.2695	16.22	3.45363e+06	11.4395	3.56371	7.76444	5.85225	24.1775	10.725	8.68938	10.6009	3.45363e+06	17.2265	0.90055	12.027	8.82984	24.4135	15.2109	9.25285	13.2948	3.45363e+06	20.5715	1.39571	10.2954	17.6769	21.4905	13.0554	36.6697	13.2325	3.45363e+06	14.6125	2.48172	10.8076	7.08949	23.0409	13.7994
TCGA-XF-AAMR-01	4.55571	3.66102	213326	7.96651	4.58474	7.32373	213366	22.151	0.757854	4.57581	4.24677	116696	5.58732	8.15632	5.31017	116736	7.39022	1.57466	23739	322.678	249534	72298.6	329.234	72298.3	232307	155635	318.963	4.88462	2.9713	139040	7.73045	4.65987	6.67225	139081	19.3565	0.900555	5.91677	4.88557	138756	6.32341	12.4189	5.59912	138796	11.365	1.48519	3.71338	2.50751	108570	6.85483
TCGA-XF-AAMT-01	5.63701	1.7185	26.0026	9.07955	3.74087	8.77276	18.5308	15.4574	0.601593	1.94891	1.56348	6.58373	3.30261	5.34535	3.49765	5.51952	3.21468	0.955523	4.95183	2.02642	24.9356	8.46013	7.83742	8.59862	15.7444	18.2156	0.821138	7.12843	2.14167	18.6599	9.2856	5.11534	8.47757	16.361	15.6121	0.991277	4.52495	3.76915	11.1982	8.03159	18.089	6.85453	10.5298	8.08009	1.73774	6.28086	2.01465	17.6748	9.24383
TCGA-XF-AAMW-01	11.042	6.67849	269.216	19.5204	6.91769	16.5487	903512	29.0907	0.922329	11.634	12.4571	173.475	13.1328	22.0399	12.4529	903447	11.2405	3.09418	26.5797	6.03015	285.233	76.0331	10.512	74.8488	903516	175.265	1.38742	13.3229	6.56118	147.651	15.299	8.6051	12.2761	903454	29.4885	1.3074	13.0835	12.2026	165.278	13.5251	29.7589	11.9449	903464	17.0673	2.6446	9.1724	5.01426	165.859	13.5672
TCGA-XF-AAMX-01	14.9928	3.61885	2.26603e+06	25.3425	8.57802	20.5202	2.31922e+06	42.4397	1.03063	9.22241	4.75098	1.46842e+06	12.0153	11.9309	8.91468	1.52161e+06	14.9775	1.57135	13232.9	13222.6	3.59974e+06	2.26672e+06	13230.8	2.26672e+06	3.14577e+06	3.1799e+06	13219.6	19.6189	5.28356	2.15908e+06	32.2256	11.5734	22.8742	2.21227e+06	62.3007	1.64613	14.5392	7.93504	942699	18.5106	29.7325	13.126	995888	25.3178	1.98632	14.2016	4.69401	647728	27.2478
TCGA-XF-AAMY-01	9.74674	2.40927	289.67	17.1271	3.68554	15.0906	207.717	177.266	0.797365	4.11881	1.53548	64.7738	4.39433	3.14398	4.11144	29.2981	19.3647	0.875895	20.6579	7.64756	2008.95	40.2582	16.2673	37.6777	392.675	1929.87	6.78016	11.487	2.86261	286.409	18.9731	5.55513	15.2002	159.596	133.427	1.28457	6.85546	2.34446	77.5426	7.64018	6.24703	5.55832	45.2811	35.2233	1.07644	8.6114	2.31958	179.144	17.377
TCGA-XF-AAMZ-01	36.6949	19.7115	251.935	46.4763	17.6788	45.6317	2395.4	88.3915	1.3701	31.184	48.9658	276.252	54.955	75.3277	50.9913	2352.16	46.9483	5.20385	92.6523	22.6966	384.049	93.9269	34.2691	94.9095	2388.97	291.808	2.17218	44.2427	26.7276	203.089	53.2412	26.8901	49.1675	2371.25	95.293	2.32169	36.1981	52.2093	197.153	42.5646	79.6935	43.11	2353.78	60.7001	3.57508	36.4648	25.6933	214.454	54.8667
TCGA-XF-AAN0-01	18.2066	11.3947	54.8962	25.9062	10.2921	23.2569	1536.99	32.981	1.02896	17.1917	28.2564	38.5742	31.5114	42.6813	23.9206	1525.58	18.4529	4.18765	16.7514	10.8781	49.3407	22.5697	14.0492	21.3414	1530.88	30.6393	1.08102	22.8051	13.1637	48.803	30.2602	15.0426	24.9566	1534.84	34.2865	1.73783	17.9587	23.6021	38.9054	22.6675	46.3171	20.119	1528.25	22.7659	2.76566	18.4341	11.2597	43.7969	26.6622
TCGA-XF-AAN1-01	41.3351	37.4366	969.658	75.9004	25.7525	67.6628	473.233	182.613	2.1442	72.0235	137.086	634.803	98.8113	119.003	74.195	247.167	92.3473	8.03385	44.7638	42.2468	1190.46	132.003	61.8279	133.762	482.186	543.506	3.41979	46.0868	45.7841	468.336	77.2222	32.0343	64.3235	253.698	135.094	3.05903	56.3425	68.8736	522.576	38.072	66.2033	40.5931	249.172	89.8527	4.03351	37.4686	32.5793	557.737	62.7361
TCGA-XF-AAN2-01	9.7701	7.31904	37.3428	21.2469	7.2573	17.2238	33.4768	25.7817	0.894778	10.5302	22.1702	24.61	24.4309	29.523	16.3337	22.1075	13.1533	3.53555	8.71617	6.88029	31.3595	14.0096	11.4139	13.7963	27.9108	20.8274	1.07149	10.9296	9.40504	36.2595	24.0947	10.9622	17.3188	32.531	26.5393	1.69651	10.4935	16.0103	24.1156	14.1865	29.6633	12.7966	23.9313	15.5878	2.48477	9.56185	7.5935	31.0218	20.0051
TCGA-XF-AAN3-01	7.04477	3.75268	90.0378	11.349	9.06177	10.9181	27979.2	19.863	0.784887	6.72418	4.8119	53.3218	7.12319	17.3362	6.70388	27957	7.35892	1.66795	8.37077	4.4805	78.8163	19.4762	14.1478	19.5714	27977.6	38.264	1.13903	7.92252	4.35885	84.5166	11.648	14.2769	10.1419	27963	19.7279	1.25559	13.2719	13.302	84.1679	18.335	93.7899	15.2105	27989.1	16.603	3.13501	5.79561	3.92765	56.3873	10.3827
TCGA-XF-AAN4-01	4.62166	2.58348	17.2394	4.84394	2.61887	4.73479	876335	8.84707	0.544819	2.08763	2.81	7.45064	3.3671	4.83831	3.46661	876328	3.30369	1.38088	5.05936	1.82282	15.0638	4.43181	2.74629	4.37151	876333	9.02696	0.608535	4.67252	1.66722	11.0654	4.08199	2.01648	3.62053	876332	8.05275	0.583053	2.59832	2.98853	8.0817	3.6128	5.51136	3.18854	876329	4.54351	1.04151	3.30853	1.56006	10.2109	4.07555
TCGA-XF-AAN5-01	9.81065	7.54552	26.5047	14.4154	9.55771	12.6904	22.788	17.7063	0.906716	13.661	31.7532	25.6154	21.0809	65.8816	16.0834	23.4299	13.7027	5.34656	6.80552	7.13523	22.463	7.97501	16.7101	7.95154	17.4261	14.1171	0.924322	10.2427	8.18487	20.1026	11.4962	11.9072	9.21549	18.6743	14.6416	1.39392	14.5343	30.3811	28.4604	19.0059	107.954	16.884	27.8248	19.5128	4.44559	8.62479	6.1548	19.2493	10.116
TCGA-XF-AAN7-01	30.2033	5.41968	669.39	45.4048	5.85051	39.9226	56225	87.0188	0.771715	11.4827	3.39375	118.649	10.7099	5.48619	8.97532	55967.6	11.7694	1.24682	22.4693	7.28694	559.143	152.6	14.5118	147.939	56210.9	204.723	1.60614	26.7874	4.92436	141.832	39.3112	7.00738	34.3803	56004.3	76.6342	1.2375	15.2106	3.86957	107.649	13.0279	6.55731	8.6457	55966.5	16.4917	1.23852	19.2652	4.5899	176.574	37.9629
TCGA-YC-A89H-01	28.764	10.0047	169.844	46.4722	13.1976	48.6632	169.383	135.293	1.50413	29.0405	11.3697	54.8233	21.688	18.5121	22.3693	45.0711	39.9356	2.66507	31.6353	16.0506	184.993	48.7553	38.6391	49.7605	180.326	145.821	1.96824	36.9133	11.9401	135.675	51.5971	17.0692	49.43	134.97	124.253	2.48972	34.0135	13.1926	64.7673	28.3134	26.8637	23.4958	55.1028	52.2598	2.54805	33.1155	11.0595	133.375	57.7038
TCGA-YC-A8S6-01	3.40664	2.63014	41.0267	5.93859	1.5726	5.37925	2.38287e+06	9.05725	0.532739	4.38562	6.10489	29.6065	5.47636	6.32567	5.16489	2.38286e+06	4.41407	2.29274	2.87688	2.24748	47.6882	7.78818	1.90243	7.45465	2.38287e+06	26.2454	0.582226	3.64014	2.65551	27.2349	4.5823	1.92299	3.93678	2.38286e+06	8.35833	0.68849	3.69296	3.5649	21.2302	2.52398	3.26985	2.64312	2.38286e+06	4.13414	0.865013	2.37701	2.34293	25.4008	4.09811
TCGA-YC-A9TC-01	10.3475	14.4886	31.937	30.3173	18.3675	25.6268	27.437	26.1082	1.12326	16.7226	47.4156	27.962	75.4816	97.9563	39.0479	25.3227	19.5569	5.28098	11.8982	12.5017	27.201	22.2746	24.8618	22.8314	23.3906	20.746	1.23184	18.552	25.2532	40.9892	52.9124	29.8692	39.9611	39.3227	35.3084	2.60099	21.9162	53.3359	35.6978	48.7331	180.799	43.4018	41.3478	29.7063	5.42523	17.8579	19.9758	39.3087	44.6993
TCGA-YF-AA3L-01	89.7926	110.884	1.57602e+09	127.917	41.5613	121.895	1.57702e+09	1.48061e+09	2.54163	112.879	90.9208	1.84489e+08	104.667	68.8297	71.2382	1.85494e+08	1.61303e+08	7.48806	2.15226e+07	4.93286e+07	5.30767e+14	5.61356e+07	1.14398e+08	5.81167e+07	5.30767e+14	530767230518974	4.05814e+06	89.3056	48.8536	3.76143e+08	115.053	33.6837	94.9524	3.77147e+08	3.61065e+08	3.685	105.692	42.7633	2.13031e+08	39.922	39.0018	38.8671	2.14035e+08	1.88841e+08	3.07113	60.4122	30.1727	3.64085e+08	96.0955
TCGA-YF-AA3M-01	113.079	72.3425	1.38584e+08	247.417	62.7301	194.883	1.38584e+08	307.481	3.95392	116.004	62.3246	5.30416e+07	121.339	99.7318	98.1742	5.30416e+07	119.466	7.16271	109.754	56.2768	1.47602e+08	3.83839e+07	96.0344	3.83839e+07	1.38584e+08	9.01819e+06	4.33279	126.716	75.3484	4.87042e+07	246.767	78.9735	187.297	4.87042e+07	295.232	6.05212	125.865	65.4761	4.48309e+07	89.4657	122.147	85.9993	4.48309e+07	147.987	5.34187	98.309	58.5136	4.21701e+07	209.877
TCGA-ZF-A9R0-01	26.7471	9.49265	281.481	45.184	11.0569	42.3929	220.119	176.469	1.48362	17.7417	13.2971	85.6026	23.5022	18.7714	21.2752	60.5821	48.54	2.847	28.955	16.8868	431.543	50.377	33.7204	48.6015	253.453	334.905	3.45266	31.5653	11.749	212.89	52.4609	15.82	45.0252	169.029	158.914	2.33905	21.4593	12.7575	95.1594	28.5844	23.9734	19.4696	75.1951	64.7792	2.3239	23.0869	10.7295	184.122	50.0735
TCGA-ZF-A9R1-01	44.7393	20.079	137.626	55.4196	21.214	52.5472	101.725	85.8078	1.80584	31.4413	39.4901	70.2951	43.6081	58.0067	36.5348	52.3959	40.2887	4.72433	38.7582	17.0302	123.436	40.1449	29.4827	39.023	88.8981	78.0842	2.01007	43.0261	20.7015	89.7832	52.1082	23.8914	44.9541	83.0771	73.7795	2.63393	38.6203	33.8537	77.344	37.1581	76.8112	34.0847	68.7312	53.8994	3.98041	28.5866	17.4264	82.3166	43.5805
TCGA-ZF-A9R2-01	91.4389	157.726	6.39986e+07	266.868	69.2829	87.9849	6.39986e+07	91.5119	3.77576	272.162	1249.21	2.29548e+08	1232.49	612.607	263.528	2.29548e+08	126.655	32.889	96.3333	63.3043	9.29195e+07	6.60384e+07	50.1392	6.60384e+07	6.39986e+07	5.2266e+07	3.06785	102.143	190.613	1.66458e+08	288.249	88.212	99.5042	1.66458e+08	94.936	5.56822	191.465	188.056	1.30259e+08	66.9966	159.475	65.7941	1.30259e+08	102.024	7.47594	51.8962	62.6939	5.22883e+07	89.8719
TCGA-ZF-A9R3-01	10.7969	8.84355	181.49	20.6431	7.29592	16.0958	113.332	27.2337	1.03913	12.1126	19.1774	215.84	21.4548	22.317	16.0021	101.243	14.3239	3.50877	12.1484	6.42802	224.794	66.1615	7.76993	65.4557	109.619	128.616	1.23131	14.2111	10.9022	216.164	22.6417	9.98617	17.4458	127.351	30.5464	1.57259	10.4657	14.0477	150.98	11.5438	17.7789	10.6203	74.1432	16.7371	2.02851	11.5517	8.15158	178.786	17.8953
TCGA-ZF-A9R4-01	39.7551	42.9927	699.689	75.0693	17.7276	63.9772	320927	512.92	1.59692	77.7225	156.647	357.863	191.078	132.901	126.505	320533	173.928	11.7713	53.9763	100.461	1187.49	148.416	131.034	145.386	321154	976.727	6.94214	49.5159	50.7986	583.563	100.884	24.9775	75.066	320839	483.311	2.67237	46.8696	65.3857	291.485	45.1282	50.0395	40.7047	320556	206.862	3.59957	39.2816	37.2176	556.266	94.6789
TCGA-ZF-A9R5-01	43.3562	95.3412	199.552	83.6156	32.0067	64.8317	695882	129.879	2.20505	124.786	585.849	183.131	372.444	347.208	191.264	695892	112.08	18.6667	46.475	86.6884	216.066	69.0346	61.7326	68.304	695888	147.343	2.80138	57.9865	107.034	167.794	103.117	44.8579	74.9945	695879	139.19	3.18885	54.1382	173.729	144.735	60.7	118.493	61.2129	695884	97.1344	5.60381	47.6444	70.8596	150.738	70.4917
TCGA-ZF-A9R7-01	5.65415	7.35907	11.4031	10.2481	5.57977	8.23457	10.7046	9.40595	0.745627	12.1414	51.2223	14.7028	32.0292	49.7529	20.1826	15.9251	9.83009	5.28804	4.21269	4.55237	8.69179	6.03695	4.45182	5.76937	8.35336	6.78538	0.623594	7.99738	10.3491	12.7052	13.6926	8.77971	10.5142	12.9205	11.9488	1.20367	6.10329	23.5483	11.47	10.934	29.7438	10.4551	14.6131	8.27976	2.56341	7.13638	6.62935	11.3764	10.3266
TCGA-ZF-A9R9-01	14.5457	3.48783	728.819	25.9338	8.73191	20.9422	58919.2	41.3777	1.03021	3.91772	2.13395	208.982	7.27416	7.38448	5.09349	58742.4	6.9948	1.01591	13.6687	4.81079	636.705	151.704	15.4647	149.152	58913.1	416.535	2.43404	18.0234	4.28427	1632.79	27.9187	16.7792	18.8378	58756.4	40.887	1.61357	11.5232	6.63593	272.452	26.5608	33.7941	11.0548	58784.7	20.3701	2.2227	13.8884	3.95154	198.537	24.411
TCGA-ZF-A9RC-01	38.3373	9.4998	3.3541e+06	120.768	17.7829	86.6924	3.3541e+06	216.046	2.07716	14.683	3.89974	938314	22.2973	12.8439	15.8413	938312	30.2786	1.43529	43.088	7.97784	6.03719e+06	3.48961e+06	28.8824	3.4896e+06	4.4162e+06	1.62118e+06	2.23569	50.3866	18.1469	2.14095e+06	172.268	50.1335	108.455	2.14094e+06	229.376	4.45913	27.08	10.0313	2.97203e+06	54.3012	37.4347	34.906	2.97203e+06	54.2664	2.58372	40.343	10.792	821458	117.591
TCGA-ZF-A9RD-01	5.39652	6.32817	17.9415	7.30936	5.08598	6.58362	14.7228	11.6702	0.648549	9.89645	36.9965	18.7774	18.5815	50.1844	14.5082	18.3203	10.8859	5.59019	4.62656	7.31403	17.3901	6.1156	10.3883	5.88758	13.6854	11.3667	0.80006	6.49213	7.30544	15.4612	7.75823	6.53589	6.50625	14.4537	12.1751	1.02476	7.55572	25.8318	18.1673	11.5153	49.6229	10.4436	19.0713	13.7418	3.11577	5.15437	5.52008	15.044	7.0485
TCGA-ZF-A9RE-01	49.9603	54.1544	729.151	112.176	42.7028	68.9151	10489.4	383.351	2.34166	101.347	192.332	581.569	191.059	240.889	82.2183	10204.9	174.898	12.4875	54.1866	153.352	980.91	92.6267	243.932	85.8852	10592.4	599.648	11.4542	60.3253	67.5942	446.378	121.104	55.5656	62.2128	10336.4	300.065	3.61687	81.9552	98.9262	391.11	68.5135	151.638	50.9479	9.60176e+06	9.59173e+06	6.41726	43.6134	36.1607	435.727	71.3972
TCGA-ZF-A9RF-01	4.91524	34.4107	12.4823	11.2698	14.0617	8.50154	17.4829	10.8041	0.953427	54.7114	455.253	59.3409	169.089	623.502	87.8059	95.6706	47.3143	27.9922	3.84602	20.2898	7.83357	4.66986	9.09352	4.5333	14.1061	5.88146	0.624051	6.71863	45.0749	12.2817	12.6091	17.7492	7.94202	32.4103	12.2287	1.48604	12.3345	208.926	22.9493	24.64	150.204	21.6667	121.012	66.9251	6.4746	5.49174	27.9165	8.94006	8.67057
TCGA-ZF-A9RL-01	51.4869	56.7501	7.78711e+07	128.627	37.73	88.9504	7.78711e+07	6.01531e+07	2.86816	97.8527	148.523	2.48195e+07	133.212	148.495	86.3781	2.48195e+07	1.70321e+07	8.84998	1.51312e+06	8.07437e+06	2.02532e+12	1.21405e+07	1.76498e+07	1.18374e+07	2.02531e+12	2.0253e+12	1.52855e+06	59.7495	60.9281	5.39801e+07	136.424	49.8214	91.3152	5.39801e+07	5.07292e+07	4.16391	89.6969	67.4557	3.14935e+07	51.8606	87.4417	48.4772	3.14934e+07	2.2573e+07	4.94179	42.9179	30.8118	5.79548e+07	92.5795
TCGA-ZF-A9RM-01	25.7379	26.3431	232.582	36.1209	21.4278	33.4542	3844.12	50.9583	1.71551	53.3433	119.668	248.893	78.4234	131.34	59.5928	3822.49	42.3652	10.9378	28.6141	21.4016	226.364	42.9265	20.2423	43.8146	3840.27	82.6097	2.20321	29.3263	27.8842	114.953	38.8153	26.495	32.8263	3814.84	54.0945	2.76411	46.9969	62.5902	152.196	31.2688	78.3568	33.4285	3842.14	57.5816	4.73837	23.2843	22.3254	133.637	36.2849
TCGA-ZF-A9RN-01	1.02687	30.6568	1.97455	1.86802	20.6008	2.0561	36429.5	1.68304	0.535363	44.4953	935.929	28.8879	110.509	999.645	68.4523	36534.7	22.5872	39.2364	0.816126	12.4674	1.29165	1.14002	5.41517	1.32025	36429.4	1.02549	0.346635	1.45888	29.6408	2.15917	3.30021	9.82161	3.43323	36441.6	2.92574	0.845477	8.20349	466.805	12.4656	26.6726	444.643	19.6815	2.05176e+06	2.0153e+06	10.8521	1.45252	30.5719	2.15886	3.1675
TCGA-ZF-AA4N-01	7.21875	8.34671	37.5231	12.4257	14.8592	10.9702	43790.6	19.3326	0.899742	22.6084	79.6758	49.2322	44.0945	158.244	35.3788	43809.4	20.8609	9.37692	8.58966	18.9917	38.6376	13.3453	30.2376	13.0994	43796.4	20.0661	1.04067	9.37036	10.6897	33.3883	13.7579	17.3859	11.903	43791.5	20.5781	1.2683	21.9285	65.4397	54.6315	30.0544	218.957	29.178	43827.8	29.845	5.97261	7.66886	8.67183	28.8998	12.9834
TCGA-ZF-AA4R-01	16.0469	2.54418	504.646	36.0436	40.8122	29.5899	328.395	231.981	1.66703	3.27574	0.835716	34.1049	4.41241	12.0193	3.22124	25.3981	17.7243	0.686097	19.9881	9.40697	580.1	47.644	157.317	43.878	408.805	419.726	7.48058	17.8651	3.76806	352.52	39.6867	46.7746	24.2385	226.684	210.824	2.48402	36.6984	9.20928	139.167	63.5583	322.712	29.5951	121.737	122.516	5.70818	13.6066	2.79278	226.487	30.1246
TCGA-ZF-AA4T-01	28.2358	16.6723	679.507	38.8876	27.9471	22.0712	27486.3	271.037	1.73112	65.7602	92.0567	417.128	109.932	174.734	27.4718	27338.7	151.453	8.35556	46.5366	33.5989	944.849	43.6331	78.7592	29.8567	27615.2	643.268	11.4608	37.6768	28.4545	683.659	56.2717	44.1236	18.4204	27525.8	345.135	2.27128	86.1159	73.7953	448.031	69.5378	252.044	25.5397	27443	312.689	5.92648	17.9875	12.7662	385.143	29.5861
TCGA-ZF-AA4U-01	1426.01	422.211	4042.17	1688.22	164.017	1639.67	6.8051e+07	2333.61	6.06812	1042.52	2815.44	1725	1422.55	1445.25	876.748	6.80492e+07	742.931	45.8121	352.064	361.738	2767.56	311.375	291.129	309.133	6.80499e+07	1226.72	7.67931	459.296	360.413	1134.22	470.191	176.849	386.242	6.80492e+07	812.155	8.66864	725.11	518.73	1145.9	175.429	265.588	188.897	6.80491e+07	638.866	8.94929	294.999	203.108	974.012	326.636
TCGA-ZF-AA4V-01	12.3003	5.68555	56.9607	25.28	13.4401	22.3164	50.3392	42.4359	0.952103	8.1701	5.88507	18.9254	12.5678	23.1938	9.66069	17.2052	12.7714	1.77686	12.4604	5.99985	55.3689	20.1785	23.6785	19.8864	47.1767	41.5863	1.33963	14.3008	7.31493	52.1764	29.4444	22.5322	22.6628	45.4048	42.212	1.7143	16.9316	16.2084	31.7144	32.5067	83.7572	18.6342	31.6749	25.9473	3.19119	12.6474	6.56521	42.8589	26.898
TCGA-ZF-AA4W-01	57.3062	40.0342	216.642	100.943	37.5813	95.5241	136.038	105.475	3.51788	45.2042	68.3759	131.46	65.3803	156.723	43.619	80.3497	47.4389	8.85753	29.3467	50.588	152.136	49.417	92.6851	45.5528	90.7852	64.3828	3.71562	38.0488	27.2812	110.906	29.2523	33.8787	23.7746	78.9419	54.0395	2.58109	59.2262	88.1349	131.25	52.2405	245.375	43.7216	98.9919	63.1287	7.31032	31.6812	18.2014	119.519	29.3624
TCGA-ZF-AA4X-01	35.108	52.5098	4.20006e+08	54.2321	34.0994	50.1128	4.20006e+08	3.37983e+08	1.89831	104.541	405.321	2.17532e+08	182.371	394.966	127.212	2.17532e+08	1.52956e+08	16.0739	1.59457e+07	3.46975e+07	1.11955e+14	3.42519e+07	7.89858e+07	3.49027e+07	111955478414196	1.11955e+14	5.38023e+06	42.0722	57.4574	3.47702e+08	55.6737	51.9861	46.5134	3.47702e+08	3.10146e+08	2.66994	75.1432	181.691	3.12384e+08	65.055	223.349	64.4275	3.16891e+08	2.24953e+08	6.61043	35.0359	50.7035	3.53503e+08	51.7424
TCGA-ZF-AA51-01	12.2674	6.4833	48.6463	17.4757	7.04654	15.0093	3868.22	28.0728	0.897898	7.63627	8.45285	23.1041	9.94813	17.9838	8.29747	3846.44	9.84252	2.21442	9.42268	6.79901	44.0928	14.661	12.2408	12.7016	3861.42	28.7687	1.27246	14.0188	5.81515	33.2975	13.5408	8.42399	10.3819	3857.89	25.3248	1.23002	11.8957	13.2778	28.2694	13.931	39.0219	11.2235	3854.3	18.2304	2.35339	11.8447	5.0028	30.7492	12.004
TCGA-ZF-AA52-01	5.85189	3.20057	37.8651	9.82808	3.638	8.91647	25.1125	15.8653	0.81392	2.5929	1.8888	11.2688	3.00857	5.32346	2.95085	8.12989	3.78732	1.00341	4.25981	3.40189	31.0872	7.69074	7.64732	6.77663	21.4951	13.3908	1.02097	5.95246	1.9776	21.4598	5.54909	4.13056	5.01867	14.3012	11.0561	0.817868	4.85988	3.91149	14.9803	6.1139	14.8316	5.16879	12.3269	7.60302	1.50053	4.56031	1.97502	17.3544	5.50485
TCGA-ZF-AA53-01	14.5417	4.81327	94.017	18.2644	17.2052	19.6749	64.0654	46.8566	0.598314	6.73957	6.18844	21.9353	7.28201	24.2709	7.36043	16.2913	13.3784	1.93656	8.58611	7.08875	76.1558	11.7581	35.6302	11.9935	54.9892	43.1447	1.46216	13.3718	3.91308	40.2083	10.3555	9.90991	9.67507	36.5291	34.1101	1.04523	12.6143	14.3038	34.5535	16.3614	82.9353	14.1645	30.1256	24.6142	3.25891	12.1085	3.62271	37.0192	10.1393
TCGA-ZF-AA54-01	4.2511	1.85998	34.8802	5.45457	2.39745	5.41157	30.4222	15.2362	0.394992	4.38915	5.47236	15.1423	6.33658	12.0445	5.35602	16.0061	6.39259	1.77535	4.41279	3.01442	38.5192	8.03754	7.87636	8.02428	29.306	25.2051	0.763104	4.52293	2.39986	21.5	5.57822	3.35299	5.12884	22.0258	14.2426	0.694954	5.17278	5.88297	18.2841	6.98206	17.1295	5.72151	19.2732	9.07946	1.69258	3.32246	2.08834	19.7256	5.69126
TCGA-ZF-AA56-01	10.6996	4.89412	300.716	15.0537	5.52779	13.2354	267788	210.877	0.810313	7.2889	7.37224	105.732	9.91455	12.5643	8.61702	267611	53.0357	2.03547	38.1185	24.6372	924.713	44.6177	69.629	45.7218	268238	842.5	6.46854	13.8408	5.4528	217.867	16.0033	6.89025	12.8283	267734	180.6	1.27557	9.24518	7.8127	128.694	10.7122	17.5266	9.07807	749922	482367	1.70435	9.62739	4.50117	204.793	14.9133
TCGA-ZF-AA58-01	2.7573	1.58758	7.89864	3.76947	2.52163	3.63847	6.80684	5.53009	0.40312	1.93895	4.50336	4.62613	3.94748	14.6779	3.92254	4.30489	2.76527	1.61817	1.94327	1.5839	6.36326	2.39322	5.27853	2.35829	5.04924	4.29106	0.528834	3.16301	1.96677	6.22686	3.09765	3.83072	2.72108	5.76187	4.89362	0.641006	3.09268	8.60418	6.60693	6.73217	46.7258	5.71007	6.75459	5.91424	2.49658	2.7814	1.55613	5.26455	2.90571
TCGA-ZF-AA5H-01	8.0255	4.20257	23.8146	9.62337	5.5009	9.02463	19.5335	15.2808	0.737149	6.16952	9.87321	15.478	9.26137	25.7346	9.92383	13.18	8.42173	2.62767	6.53389	4.31449	21.1992	8.04788	10.1293	8.15672	17.0072	13.5528	0.881206	10.4136	4.82123	19.72	9.0246	7.62054	8.09868	17.0946	14.6344	1.12805	8.3955	13.2797	18.4407	13.9789	49.1194	11.7445	17.6503	12.0784	2.7527	9.26726	4.10275	17.9006	9.61644
TCGA-ZF-AA5N-01	37.8688	82.8661	88.064	326.396	21.9177	67.0357	86.2601	78.6876	2.43586	64.4899	191.953	128.889	774.967	90.7027	82.7117	129.162	55.1025	12.1387	35.5911	23.1846	88.0614	90.2133	17.7824	80.0455	70.0585	71.9475	1.67793	51.3925	111.511	150.915	349.701	42.2195	75.6448	148.443	89.9627	6.34404	38.8419	46.8347	54.3199	45.3667	27.363	30.0444	52.2655	42.6791	3.23012	39.1191	38.0801	84.2173	125.342
TCGA-ZF-AA5P-01	3.79958	3.37103	54.875	6.11383	2.68879	4.08424	23462.7	33.7078	0.593926	3.22942	6.11129	22.8443	7.0202	8.31633	4.69566	23438.6	11.1744	2.06047	4.81794	6.94815	101.135	7.62456	13.2497	6.03046	23486.3	82.7294	2.04764	4.65254	3.50314	40.7421	7.17353	3.01158	3.8897	23455.9	30.8533	0.780191	3.71459	4.95601	25.2898	5.80445	8.24215	3.65897	84071	60646.4	1.30941	2.79838	2.34666	31.6681	5.26721
TCGA-3C-AAAU-01	15.5271	6.36396	441.913	26.3553	8.40838	15.8134	31017.6	287.5	0.848838	9.00235	8.80917	183.102	22.5714	21.3434	10.4873	30790.7	96.7599	1.87431	59.2514	33.3707	1518.98	78.3105	149.367	77.3001	31969.2	1382.15	5.21332	20.8443	10.5149	802.9	65.6276	25.8172	17.847	31031.5	351.669	1.75002	16.9034	17.1844	279.324	37.602	61.382	15.7733	1.25783e+06	1.22707e+06	2.95013	14.5458	5.81557	250.105	26.2225
TCGA-3C-AALI-01	7.2918	2.18142	21.7818	11.7086	5.14462	9.36527	19.9708	16.5089	0.607449	2.65034	2.26938	6.74943	6.17969	8.07203	4.26022	7.11988	4.74912	1.0108	6.18352	2.26216	17.5273	9.11375	6.56471	8.13783	16.1899	13.5991	0.734904	10.1801	3.03177	22.8975	13.4557	9.27157	9.87795	20.2022	18.6702	1.09615	6.56141	5.57702	13.6832	19.7934	28.2794	8.69831	13.8289	12.1274	1.88776	8.24427	2.36668	16.8767	12.5658
TCGA-3C-AALJ-01	9.29779	2.7698	32.8617	13.9402	7.0961	12.8738	25.9025	22.2547	0.626728	3.12692	2.52471	8.98132	6.38682	8.4126	5.2911	7.91008	6.36521	1.01755	9.25632	2.93625	24.6931	12.979	9.09875	11.9639	21.2371	18.2946	0.848988	11.8579	3.36921	27.946	14.712	7.97502	12.3358	24.3711	23.5881	1.1695	7.61194	5.96932	15.9691	15.7959	27.0138	9.85895	15.0451	13.5224	1.92087	9.88268	2.82688	21.0072	13.8364
TCGA-3C-AALK-01	5.18628	1.24403	25.3907	7.96063	4.12102	6.50682	19.6015	10.468	0.564488	1.51526	0.973274	6.66646	2.88498	4.16509	2.21898	7.80093	2.57001	0.715646	4.19388	1.42438	21.9018	7.95135	6.15752	7.52236	17.5603	14.3223	0.677644	6.82716	1.82965	20.5655	9.49676	5.85789	6.27413	16.5971	12.7246	0.98298	5.0085	3.4886	18.0899	11.1642	26.9988	6.2019	18.9834	8.66645	1.90894	5.54641	1.3797	12.7943	7.10661
TCGA-4H-AAAK-01	7.04457	1.29491	49.0179	13.4973	4.05191	7.99807	59.7081	15.0907	0.648919	1.58378	0.886991	10.9928	3.3059	5.1721	2.105	34.6371	2.59772	0.697712	9.52786	1.63139	47.7388	14.2202	9.46019	12.5012	55.3296	25.2113	0.744497	8.64011	1.95094	87.0149	15.2308	15.2507	7.13479	49.128	18.8049	1.10312	7.54234	4.57531	53.2649	26.1779	58.4857	8.12368	76.76	12.367	2.69136	5.70495	1.23651	18.5914	8.71803
TCGA-5L-AAT0-01	4.60286	1.41591	14.179	7.00142	3.12687	5.81175	11176.9	9.31288	0.504383	1.60752	1.43028	5.09072	3.44524	4.85678	2.74146	11169.5	2.90917	0.820601	4.08791	1.61387	12.2222	6.07242	4.82116	5.46492	11174.9	8.82499	0.598351	6.298	2.0483	14.181	7.8849	6.38672	5.95703	11176.1	10.7345	0.897647	4.38744	3.97956	11.6927	10.086	23.4736	5.90294	11176.2	7.74337	1.75354	5.09977	1.62763	9.79625	6.57627
TCGA-5L-AAT1-01	3.14649	1.13092	7.01615	4.55327	2.40457	3.97956	6.50846	5.19361	0.437489	1.23365	1.24079	2.96909	2.47199	4.69428	2.21672	2.97577	1.78728	0.768704	2.43117	1.03157	5.31859	3.2845	3.25084	2.97503	4.85413	3.96507	0.437473	4.15496	1.51311	6.73942	4.75964	4.42593	3.8438	6.07935	5.70302	0.72329	3.19051	3.58884	6.78446	7.24527	24.3112	4.89061	6.56306	5.33205	1.70267	3.48785	1.21856	5.37178	4.15413
TCGA-5T-A9QA-01	53.2178	37.0122	1486.44	65.8571	22.1571	45.7115	1170.6	850.26	1.17923	94.4534	153.922	2028.82	222.737	303.077	73.0311	939.3	269.872	8.41906	85.9477	244.432	2707.25	191.045	557.232	189.052	2330.26	2091.77	5.99622	74.3009	139.982	2389.56	194.837	126.703	59.5981	1195.67	838.114	3.49103	99.1554	227.793	874.366	131.612	281.409	65.4772	875.12	367.275	7.19101	28.6881	32.3599	795.69	77.0057
TCGA-A1-A0SB-01	10.1334	6.54148	152.587	26.1126	9.50289	16.4505	42593.5	23.2383	1.04952	14.9595	21.3555	171.457	75.5768	43.0685	24.8386	42636.3	16.022	4.61407	16.6922	9.34841	130.053	46.5573	11.2799	45.4769	42595	36.7121	1.46817	16.6446	32.7305	100.541	34.0227	34.3257	22.2214	42606.4	31.0289	3.12148	18.2555	26.7022	226.832	84.5624	57.5288	22.4238	42732.4	23.6288	4.04075	11.8342	8.41002	73.6318	30.9225
TCGA-A1-A0SD-01	4.00538	1.9264	35.1899	6.52683	2.3233	5.52423	75075.9	12.81	0.471974	2.59929	2.67852	17.6629	4.77215	5.64306	3.94001	75063.6	4.37916	1.21087	6.43118	2.69965	39.6333	11.2504	5.3997	10.9317	75075	28.8947	0.840004	4.76007	2.30021	29.5703	7.74166	3.76495	6.01489	75069	13.8297	0.818681	3.98841	3.7536	23.231	6.96617	9.94708	4.81615	75071.2	7.80273	1.3022	3.77866	1.98581	18.7224	6.98539
TCGA-A1-A0SE-01	6.01467	1.58926	28.5903	9.4571	3.70023	7.89867	285.663	18.1563	0.618207	2.11516	1.52676	8.72547	4.56246	5.69074	3.23129	269.951	5.04768	0.915698	5.90669	2.52115	30.3154	9.72076	9.20029	8.99266	285.293	20.7613	1.06118	7.40697	2.12545	23.5509	11.244	6.08714	7.82089	282.354	17.7367	0.991747	6.08313	4.28597	17.9036	12.0078	23.7164	7.12602	278.849	12.3986	1.88542	5.87229	1.87634	17.1781	8.72747
TCGA-A1-A0SF-01	5.95185	2.11262	14.502	7.11249	2.90548	6.50869	83350.8	10.1822	0.514805	2.9277	3.90816	7.97354	5.94627	8.45268	4.9733	83345.5	4.64286	1.49147	4.72519	2.51168	12.5583	6.0897	4.39583	5.67592	83348.9	9.75871	0.658797	7.40269	2.79105	11.9011	6.90184	3.90237	6.15457	83349.7	11.3705	0.866949	4.94496	5.59812	10.4308	8.11767	17.4703	6.47514	83348.9	7.69149	1.63891	6.60066	2.48408	10.4915	6.33428
TCGA-A1-A0SG-01	5.96504	1.7888	42.2163	8.08011	3.29574	6.98594	12755	27.5106	0.542196	2.3474	2.15591	15.6843	4.80347	7.11454	3.84064	12733.3	8.76715	1.03763	12.006	4.57379	57.1933	12.3205	20.1441	12.0844	12763.3	43.338	1.51505	7.27256	2.51927	42.4537	9.17208	6.1134	7.61667	12753.3	29.1685	0.994295	5.64004	4.80827	28.2907	12.7876	24.471	6.84652	187482	174752	1.76971	4.85522	2.14289	25.3353	7.91707
TCGA-A1-A0SH-01	9.25395	1.02718	769.451	18.0071	339445	11.1874	1105.14	401.122	9.61061e+07	1.62542	0.496159	53.5463	4.30272	159347	1.52947	593.889	29.4745	5.70327e+07	42.4661	22.1405	1790.05	199.949	8.40138e+06	75.7604	1673.22	1536.35	3.38353e+07	11.6451	2.57425	799.816	25.32	833412	9.56891	946.171	11744	1.08911e+08	755253	121793	1.30115e+07	3.34021e+06	1.23764e+11	263131	1.25545e+07	2.63597e+09	3.37053e+13	5.91784	0.986703	174.379	15.9359
TCGA-A1-A0SI-01	4.03987	0.727785	13.884	6.55426	5.70034	5.34586	12.6292	10.1443	1.00411	0.839739	0.509198	2.55867	1.94085	4.69317	1.46185	3.09983	1.64282	0.815728	3.41127	0.960915	10.3278	5.53267	7.66268	4.97455	9.48672	7.48096	0.966152	5.8189	1.26654	14.5643	9.98429	11.3052	5.66825	12.6095	11.2914	1.51525	6.10912	4.0176	13.679	20.2184	94.3453	8.34293	15.6709	16.0879	5.84139	4.57497	0.94397	9.97863	6.81035
TCGA-A1-A0SJ-01	10.4942	3.73635	58.7451	15.4896	4.75161	13.4384	8002.07	35.8019	0.6177	4.82404	4.30276	18.2228	8.88956	8.12356	7.20717	7972.24	10.0611	1.53706	11.1381	5.74032	59.9725	16.3898	13.5532	15.7086	8001.44	42.468	1.50157	12.127	4.05399	37.7974	16.0138	5.97905	13.0419	7990.15	29.4563	1.16667	7.26261	5.40511	21.5804	11.4804	11.8071	7.92145	69014.1	61052.3	1.50275	10.3846	3.62685	31.1153	14.8081
TCGA-A1-A0SK-01	37.3342	33.753	130.178	99.7951	46.7039	81.9064	645634	93.5545	2.23887	32.0828	39.4168	61.4448	92.9344	98.1134	79.0752	645586	41.8632	4.56598	46.2113	21.7111	116.086	81.0206	38.7865	80.3542	645630	87.2896	2.06323	74.5139	58.6425	153.319	149.635	79.7915	131.115	645666	128.095	4.94707	50.0699	59.0339	84.2188	97.0469	183.623	94.5392	2.43489e+06	1.78934e+06	5.13431	65.3761	38.511	135.887	139.199
TCGA-A1-A0SM-01	7.83377	1.58649	127.222	13.0676	4.8551	9.03269	464.524	18.4929	0.57601	2.58484	1.46354	45.249	5.67413	7.33861	3.18153	422.537	3.97366	0.884835	16.6306	2.30957	159.426	31.9717	12.1841	30.635	462.07	100.863	0.868973	9.88806	2.7505	227.507	17.4248	12.1798	9.43227	437.577	23.4416	1.12081	9.4244	5.27135	164.5	38.5424	50.3353	9.02515	545.329	14.0566	2.33969	5.45628	1.95247	42.2246	12.8776
TCGA-A1-A0SN-01	3.96969	1.125	11.5539	7.09618	3.07446	5.57546	5034.86	7.94047	0.461842	1.55518	1.22892	4.18258	3.16795	5.51839	2.52227	5028.61	2.34034	0.774659	3.67388	1.30386	9.56258	5.97524	4.7385	5.41351	5032.92	7.69325	0.552374	5.03288	1.81642	12.1066	7.93088	5.81868	6.0147	5035.03	11.3925	0.874671	4.44808	3.84	9.65848	10.1032	29.5867	6.48128	5034.18	7.11981	1.9356	3.80836	1.50293	8.52544	6.74067
TCGA-A1-A0SO-01	38.1159	19.2184	281.834	69.5265	28.1499	61.8616	2.7755e+06	180.306	1.69552	32.0804	41.9116	130.129	75.8118	79.1518	56.1865	2.77539e+06	64.6115	4.80271	45.2148	33.8813	298.717	80.4145	83.151	77.2192	2.7755e+06	231.495	3.40952	50.6922	24.938	207.472	80.605	29.4566	65.106	2.77548e+06	181.71	2.79907	40.2723	43.4173	140.419	61.3363	96.8806	55.5836	7.15639e+07	6.87886e+07	4.66309	44.1599	21.0124	186.014	77.406
TCGA-A1-A0SP-01	2.84951	3.19581	54.427	4.72681	5.55716	4.80405	29148.9	15.8107	0.535474	4.3288	8.87326	48.7319	7.78648	27.8436	7.93609	29146.4	10.1103	2.30418	4.85423	5.9651	96.4688	21.2692	16.7589	21.8419	29155.2	90.3453	1.27951	3.78206	3.63449	44.2992	6.28901	6.59913	6.0747	29142.5	17.6946	0.886247	6.73896	14.286	66.6431	12.6826	58.0626	11.7962	29165.3	18.0151	2.82147	3.53259	3.68896	48.2879	7.20747
TCGA-A1-A0SQ-01	33.962	20.6818	15058.7	62.293	12.5003	55.4824	7.12739e+06	9187.87	1.12415	26.2268	24.0513	5589.56	49.2129	42.7682	42.5888	7.11861e+06	1973.35	3.6016	1223.58	1070.49	103411	2872.28	2710.83	2945.2	7.19577e+06	97870.4	106.404	39.6372	18.6331	8603.77	66.7163	17.723	60.7729	7.12303e+06	6635.97	2.22193	28.1859	28.1457	5167.4	43.6431	42.0136	34.1655	1.16571e+07	4.54033e+06	2.7146	33.7699	17.5269	7236.13	65.7115
TCGA-A2-A04N-01	7.97682	1.50964	43.2534	10.2854	3.65867	7.69592	284.869	15.424	0.555967	1.98936	1.26404	13.0159	4.03385	5.51683	2.5751	264.115	3.62673	0.792606	12.6896	2.08574	43.1656	12.5797	8.61507	11.6852	282.639	22.9334	0.759378	10.133	2.30058	63.8275	13.0351	10.1292	7.93042	276.563	16.2224	1.03301	7.00155	4.63152	46.3329	19.0048	36.211	7.00105	297.475	12.5208	2.10643	5.80091	1.62724	17.7594	8.2687
TCGA-A2-A04P-01	8.10972	4.12256	31.0969	11.1208	6.27631	10.2483	26.5879	18.0642	0.70812	5.84118	9.99993	21.3338	12.1706	25.6892	10.0713	17.7673	8.74549	2.16857	8.50097	5.70327	33.3597	12.9727	13.9437	12.6094	24.7702	23.1029	0.981968	10.7843	6.4063	35.7505	13.932	11.6375	12.1196	26.4285	20.8581	1.25745	9.78944	16.9524	28.5366	18.3683	56.2008	13.5901	29.4113	17.5437	2.97024	8.32279	5.3112	24.7413	12.9106
TCGA-A2-A04Q-01	1.81631	1.60294	5.1188	2.42512	3.11113	2.61111	4.70302	3.86277	0.341107	2.30834	6.60797	5.03707	4.83729	19.4213	5.21313	5.1309	3.4211	1.95695	1.61172	1.75893	4.32628	2.23395	3.84193	2.34908	4.04637	3.08579	0.473342	2.44355	2.0215	5.03957	2.87024	4.30329	2.90535	4.92187	4.36178	0.589667	3.92207	11.3514	7.84778	7.85049	58.927	7.66084	8.46857	10.0589	2.7627	2.20514	2.12265	4.75636	2.96783
TCGA-A2-A04R-01	13.7605	4.01655	1168.72	24.8858	7.83354	17.1005	1049.31	798.854	0.885041	6.57312	4.32602	349.317	17.4507	16.4637	8.5571	282.513	142.534	1.5184	93.6799	58.0719	9855.11	213.888	369.166	215.332	6776.07	9537.94	15.4114	19.3389	6.43592	1455.92	41.2324	16.4011	21.2373	980.036	874.505	1.71729	18.8169	11.7937	482.569	37.7807	61.1705	16.2585	452.962	303.983	2.75261	13.0999	4.73514	634.473	28.7595
TCGA-A2-A04T-01	5.62176	6.44282	14.0316	8.47856	11.9283	10.0194	6.54273e+06	10.9873	0.643223	9.6541	33.827	17.5223	21.2254	76.5242	25.0078	6.54274e+06	11.2965	4.38499	5.1088	5.39837	11.066	6.80722	8.83101	7.98451	6.54273e+06	9.14822	0.652665	7.95738	8.00343	13.5667	10.3267	11.9941	10.9754	6.54273e+06	13.1125	1.1048	9.62471	34.8813	19.1425	21.0871	98.2668	22.5221	6.54274e+06	17.3558	3.80948	7.78468	8.45746	14.3544	12.2768
TCGA-A2-A04U-01	52.0428	17.9218	41621.4	193.239	50.6493	99.9261	41662.2	30020	2.35001	27.9169	14.6184	7966.01	69.4511	61.4665	36.7399	8007.07	5152.04	2.63924	1716.13	2214.84	2.28076e+06	6886.16	14042.9	6966.26	2.27964e+06	2.26855e+06	405.074	78.4152	31.47	32008.6	342.358	90.9863	116.742	32047.7	29883.6	4.57175	54.6745	37.232	14381.1	129.432	179.423	69.089	14784.3	11897.8	4.93269	65.8655	18.8256	24999.7	163.333
TCGA-A2-A04V-01	10.3115	2.37028	184.178	13.0981	5.82835	11.965	672.588	105.704	0.649028	3.25965	1.69623	23.2837	4.89618	7.9943	3.81615	550.575	13.4149	0.910845	14.4144	6.71763	226.197	21.3316	40.5236	21.0004	713.07	157.44	1.76249	10.2462	2.87952	91.7261	12.4538	8.67832	10.1304	604.149	68.2114	1.13596	10.4769	6.21324	47.1582	16.5108	40.7378	9.87061	18865.4	18319.7	2.20803	6.82292	2.38419	61.6429	11.4398
TCGA-A2-A04W-01	20.6884	2.64129	71.8995	35.3707	5.17473	22.6466	126198	35.1157	0.848503	3.70716	1.44681	12.3159	7.8959	6.22738	3.94806	126153	4.31186	0.864848	14.3275	2.89814	66.0169	22.8167	14.2661	20.7925	126190	35.6844	1.00788	23.2862	4.14785	118.476	38.6646	20.7951	18.3638	126181	32.0312	1.50843	13.0474	4.85064	24.5657	35.0347	32.7975	10.6671	126166	14.9302	2.14843	18.2159	2.70271	26.7668	23.9092
TCGA-A2-A04X-01	6.67993	3.76015	17.5505	7.61949	4.77725	6.86191	16.0776	11.7963	0.497161	5.04758	10.9287	14.3636	10.6909	30.1159	8.59032	12.7866	7.30587	2.21618	5.65331	4.92869	15.6033	7.05649	8.9398	6.63853	14.5677	10.4738	0.647927	8.66339	5.20161	16.6153	8.18209	8.23014	7.15906	15.6567	12.5583	0.904051	8.51722	16.8155	18.0825	15.312	70.8313	12.5883	21.1689	14.3109	2.76929	6.97721	3.78479	13.9634	7.79044
TCGA-A2-A04Y-01	9.4466	6.4655	30.0697	13.879	5.64807	11.2331	328129	22.8336	0.664513	8.50353	15.629	19.5171	19.3562	31.824	13.1596	328121	12.1908	2.87524	8.7166	8.1647	25.9194	11.494	10.8198	10.6206	328126	18.4917	0.829683	10.7728	8.35142	28.0849	16.0334	8.89055	11.7261	328130	23.2537	1.15981	12.0553	19.7975	25.8412	22.6128	46.5984	14.1177	9.76113e+06	9.43302e+06	2.58363	8.21522	5.63779	21.24	13.204
TCGA-A2-A0CK-01	14.9537	3.84182	47.5141	20.3439	4.43633	17.0174	3910.07	27.3145	0.729796	4.23747	3.21479	13.332	8.34007	6.77198	5.68541	3884.83	6.67132	1.30401	11.9817	3.6126	37.5582	13.3344	6.96681	11.5881	3902.56	22.6417	0.865075	16.0488	3.87253	26.447	16.7614	5.44228	11.408	3896.41	20.3988	1.18458	7.92609	5.1765	18.6213	12.8484	12.0357	7.11233	3891.11	10.8069	1.51747	13.8336	3.00926	21.7244	13.4498
TCGA-A2-A0CL-01	1.13385	0.855725	2.54284	1.92774	1.10475	1.80964	1.87868e+06	1.82698	0.334965	1.02455	2.21728	2.27058	2.64255	4.32461	2.68535	1.87868e+06	1.41084	1.19704	1.04604	0.78078	2.09586	1.67726	1.20192	1.63348	1.87868e+06	1.54588	0.320689	1.7802	1.37622	3.12039	2.78371	1.90992	2.61878	1.87868e+06	2.59162	0.623433	1.24852	2.80164	2.73767	3.4082	6.73826	2.87373	1.87868e+06	2.07293	1.27371	1.48562	1.24587	2.77119	2.61809
TCGA-A2-A0CM-01	4.53517	2.15103	9.0132	6.75073	4.6435	5.89575	9.6106	6.89255	0.487774	2.33209	3.23605	5.05162	5.3914	14.8393	4.95358	6.21262	3.05703	1.21057	3.34782	1.85307	7.04127	5.01134	5.28738	4.8548	7.50042	5.33891	0.534044	6.36708	3.1878	9.00093	7.61145	8.27933	6.54784	9.70731	7.55041	0.90372	5.24544	10.0719	10.0396	13.5111	70.018	9.9308	11.87	8.21522	2.84677	5.5828	2.53209	8.13833	7.41189
TCGA-A2-A0CO-01	2.9631	1.41748	9.53049	4.17763	1.22324	3.94714	26036.6	6.12594	0.44104	1.52978	1.985	4.46542	3.02858	2.61817	2.80732	26032.5	2.41695	1.06404	2.98832	1.27466	8.62407	3.90947	1.53184	3.72502	26035.2	6.33515	0.526102	3.8568	1.5992	8.8308	5.05478	1.67235	4.346	26036.5	7.37193	0.68469	1.6045	1.78559	4.59794	2.67136	2.3255	2.29444	26032.9	2.92631	0.755731	2.86169	1.52906	7.57523	4.7572
TCGA-A2-A0CP-01	8.77689	1.7067	50.7634	12.8698	3.58576	9.84085	35.0794	20.469	0.623935	2.17047	1.19949	10.7558	4.05761	3.99518	2.6611	8.6489	3.8451	0.787784	10.8681	2.2857	51.2548	12.3539	8.20809	11.2558	33.1967	30.148	0.874848	11.073	2.15065	56.6766	16.357	8.30945	9.06425	21.932	19.111	1.07235	5.8532	3.32512	22.2133	12.4066	16.7704	5.76999	19.7077	9.26211	1.57382	8.06157	1.76714	18.9964	10.3208
TCGA-A2-A0CQ-01	18.9093	6.9489	78.5375	26.5542	9.6759	18.6224	6639.93	33.2382	0.79239	13.8695	13.9521	52.6321	35.1443	44.0191	12.5391	6620.28	14.9832	2.49234	16.8443	11.4823	74.148	24.3913	24.2838	21.8981	6639.69	34.4257	0.886906	20.1224	11.6408	53.1664	29.924	14.3239	14.2653	6631.95	33.6408	1.4585	26.1347	30.3116	84.2395	70.2989	132.108	20.1832	6669.21	32.3284	3.81215	10.8479	6.39771	31.3758	19.635
TCGA-A2-A0CR-01	2.42313	1.86313	6.75997	3.47049	1.76043	3.66012	7.32759	5.14488	0.380973	2.17326	4.16201	4.78646	4.95335	6.61038	4.39048	5.83301	3.32663	1.56227	2.15564	1.70671	5.95585	3.22202	2.20335	3.20578	6.62464	4.52313	0.457094	2.87794	2.20751	6.5251	4.42934	2.57107	4.21491	7.43469	5.50472	0.656729	2.3669	4.89731	5.45529	4.56321	8.68602	4.163	6.99335	4.33218	1.27634	2.3317	2.00799	6.29632	4.40556
TCGA-A2-A0CS-01	12.4234	1.64376	204.467	14.9032	6.70889	14.9939	97.8817	24.2704	0.529448	2.46785	0.905896	32.7669	2.35252	6.87016	2.06468	21.1075	3.50535	0.690426	9.00952	2.23708	176.818	24.8003	13.6991	24.8191	90.855	75.221	1.00305	7.41532	1.48647	48.8522	6.27817	6.72096	5.62543	27.7291	14.6918	0.909153	12.437	5.40702	160.433	14.1267	102.878	10.4139	150.562	14.4544	3.02221	5.93718	1.43654	36.5434	5.72812
TCGA-A2-A0CT-01	13.3769	6.04571	263.337	17.2184	11.6495	13.6276	156.032	101.955	0.664025	6.84025	7.19845	50.3035	12.4643	18.5299	6.88531	36.2517	16.9121	1.9747	13.0775	14.3992	257.35	19.8867	44.321	18.1755	175.469	153.741	2.07365	13.5694	6.10173	75.4317	17.1238	8.4103	9.60207	65.3817	51.9209	1.17457	13.8133	11.4552	77.6311	16.8702	39.1935	9.26414	1.12348e+07	1.12348e+07	2.21525	8.63453	3.38872	50.1103	10.9694
TCGA-A2-A0CU-01	6.72255	3.01081	46.6453	11.7984	3.48921	9.84946	860028	18.0676	0.631866	4.42716	4.68929	25.6727	8.80405	8.96884	7.06991	860014	7.79699	1.61736	7.8449	3.99773	50.8667	17.7715	7.39002	17.2153	860027	28.6647	0.916908	7.60041	4.03666	32.5744	13.0544	5.14309	10.7302	860022	19.5341	1.13814	5.91109	6.62994	29.1464	11.6027	14.1161	7.57927	860021	11.7604	1.62714	6.19598	3.79738	24.9129	13.0453
TCGA-A2-A0CV-01	5.61135	2.00904	15.224	7.52622	3.45183	6.15982	75032.1	9.84004	0.515582	2.37048	2.72638	6.63968	4.9122	7.74542	3.56565	75025.4	3.72871	1.23338	4.47246	2.4267	13.6356	5.5798	5.44238	5.03602	75030.3	9.25568	0.629123	6.99624	2.44344	12.0368	7.75238	4.7454	5.35056	75030.4	9.85232	0.862138	5.27736	5.60406	12.5711	12.4659	25.9393	6.36266	75033	10.4757	1.83752	5.60463	1.98649	9.33217	6.4824
TCGA-A2-A0CW-01	9.73517	4.42386	41.224	16.8904	7.30258	13.9806	73210.2	26.2345	0.768049	6.40468	9.70713	22.2704	15.1863	27.2479	11.0249	73193.7	11.2593	2.24665	11.4198	6.74436	38.2219	17.9077	14.4097	16.4043	73206.7	26.7652	1.07942	10.9348	6.9464	40.3783	19.4994	12.5479	15.109	73208.9	30.8491	1.37806	12.6224	16.916	30.4739	24.0148	62.6581	16.5915	73206.5	22.1164	2.9764	8.94613	5.19972	30.6462	16.9744
TCGA-A2-A0CX-01	8.34475	2.37015	73.3923	12.6154	3.89987	10.8207	61.0426	47.6121	0.54703	3.40359	2.13875	14.8729	5.7292	8.79444	4.66469	12.3135	9.28814	1.02332	10.6723	4.90207	80.0033	16.311	21.8974	15.873	66.7589	55.8261	1.47205	10.0475	3.00791	61.1548	13.7591	9.25104	10.5075	46.9378	44.3778	1.03204	8.64076	5.9154	30.4689	16.9669	32.6845	10.1825	28.4786	22.2385	2.03798	7.54415	2.39013	37.0204	12.7946
TCGA-A2-A0CY-01	43.0861	45.0812	115.508	67.989	50.6206	63.8467	80.5997	67.7533	2.24791	59.1852	183.936	99.566	294.641	236.309	99.4377	86.358	60.2402	10.6815	44.6316	37.3097	87.0064	56.3152	34.3223	56.6214	79.6272	63.7474	2.03399	59.4017	70.1315	119.635	88.0424	65.6395	83.0317	109.588	76.929	4.18902	54.215	133.174	77.0874	105.435	196.186	77.6696	105.07	64.9176	7.25312	47.8503	50.647	80.14	75.038
TCGA-A2-A0CZ-01	6.85366	1.04516	28.7056	9.00604	3.10169	8.30772	23.6296	18.6402	0.568431	1.35983	0.768813	5.36607	2.41015	3.03605	2.25829	5.12077	3.2548	0.633475	5.76462	1.6452	27.0176	9.17913	6.90512	8.84595	20.5315	18.887	0.984818	8.56827	1.41733	20.9444	9.03871	4.22427	7.57385	18.7233	17.3109	0.962429	4.39095	2.40206	12.1436	8.89335	14.3301	5.53551	13.5314	11.1147	1.5161	7.40154	1.31233	16.5413	8.70307
TCGA-A2-A0D0-01	13.2488	15.3785	47.7742	20.4313	35.832	19.9211	42.1065	34.534	1.12805	22.1375	81.5498	45.3051	47.8274	275.839	41.4731	46.2737	27.7476	6.97452	12.4137	18.1456	41.2367	15.8765	50.8237	16.3316	37.6183	29.1406	1.34367	14.6376	19.4107	38.4611	21.0771	40.2882	19.0522	40.0133	32.4	1.76875	30.5899	118.622	65.8173	60.1717	620.882	58.8452	85.6791	53.009	9.05809	12.8569	15.6547	36.27	21.0009
TCGA-A2-A0D1-01	681.563	44.7699	3041.84	761.016	52.9654	486.029	2921.23	1056.7	5.86346	57.404	4.98166	137.037	53.014	15.2835	13.3516	1173.65	87.8055	1.62335	1034.39	32.0603	2383.62	498.916	122.746	163.475	2789.88	982.422	7.51512	542.812	34.1866	623.692	477.656	29.4267	151.628	1668.06	640.057	6.78089	97.3996	11.4948	209.679	92.4349	41.0981	22.6903	99061.3	97975.3	2.67337	203.873	8.39017	492.442	172.037
TCGA-A2-A0D2-01	6.49903	2.42575	32.9402	8.96997	4.77958	8.1511	6054.79	22.0794	0.611232	3.43405	3.18353	11.0506	5.62222	9.12792	5.05436	6037.45	6.86876	1.22316	6.68388	3.69502	30.02	8.94233	10.4678	8.55123	6051.95	20.6591	1.07281	8.63545	3.20183	26.1485	9.86232	5.9283	7.69045	6051.71	22.1381	0.990853	6.45315	5.88212	17.3183	10.0524	24.8963	7.63151	11786.1	5756.39	1.74419	6.68927	2.47021	20.8057	8.73366
TCGA-A2-A0D3-01	9.05269	4.87956	27.2399	15.0821	6.06316	11.3276	703477	19.04	0.713899	6.70736	10.5318	18.8059	17.7202	25.0504	11.141	703470	10.7235	2.45567	9.13627	6.46921	25.52	13.309	11.4669	11.1494	703475	18.5685	0.837028	12.3277	8.02769	31.0238	19.2379	10.5314	12.2238	703481	25.9889	1.34082	11.0432	15.8086	27.264	29.7762	49.1922	14.5817	703483	19.4391	2.66056	8.21437	5.49396	20.4531	13.642
TCGA-A2-A0D4-01	18.0184	8.52799	3.89809e+09	31.4851	7.55495	27.3284	3.91428e+09	3.29511e+09	1.01983	15.2273	19.8151	1.14849e+09	33.2919	29.5855	21.9733	1.16468e+09	5.17767e+08	3.36113	3.27505e+08	4.69659e+08	6.47914e+16	8.09322e+08	1.13754e+09	8.14923e+08	6.47914e+16	6.47914e+16	4.40257e+07	23.3177	13.3994	2.90186e+09	43.4777	14.5719	32.12	2.91805e+09	2.39458e+09	1.89863	18.3021	20.3011	1.38188e+09	31.4164	31.4865	18.5163	1.43947e+09	9.58634e+08	2.48593	17.1627	9.25978	2.15215e+09	36.994
TCGA-A2-A0EM-01	5.18305	1.55911	68.6523	9.7293	3.47116	8.0303	27952.6	16.474	0.575919	2.31807	1.73292	28.8699	5.17722	6.32494	3.83114	27930.7	4.50258	0.940556	5.40767	2.72278	83.5229	24.1651	10.4808	23.8003	27952.7	41.7774	0.823407	5.96071	2.50486	52.075	12.28	5.98947	8.73766	27941.4	19.1684	1.06373	6.0624	4.64209	68.8438	14.8862	25.3483	7.85907	27973.3	11.4471	1.81591	4.42914	2.24385	28.8833	10.0915
TCGA-A2-A0EN-01	3.51003	1.07007	12.4358	4.50249	1.79485	4.35403	9766.7	8.60123	0.397127	1.26395	1.29421	4.08494	2.2255	3.0389	2.23143	9759.86	2.65716	0.783357	3.35287	1.38022	10.1251	4.17653	2.94428	4.10515	9764.78	6.90926	0.646869	4.20084	1.27207	10.0469	4.51692	2.31065	3.94123	9765.35	8.53746	0.644732	2.51968	2.23802	6.77896	4.45999	7.66631	3.29032	71148.6	61391.3	1.06964	3.19494	1.21664	8.13548	4.21372
TCGA-A2-A0EO-01	5.1654	1.44921	19.4664	7.04855	2.58365	6.10382	1121.48	11.178	0.464668	1.82127	1.52195	6.81942	3.40903	4.96281	2.87051	1111.38	3.25909	0.897896	4.4441	1.9945	17.6675	6.60098	6.74579	6.24128	1119.38	11.5575	0.715022	6.17889	1.84427	16.6757	6.90646	4.92039	5.69326	1118.1	11.5101	0.835284	4.50358	3.81688	13.8677	8.52218	19.1767	5.69666	1118.83	7.51551	1.65055	4.92613	1.61898	10.7915	5.91628
TCGA-A2-A0EP-01	1.07403	0.526645	4.80078	1.37242	0.80222	1.52426	4.56335	2.43906	0.31555	0.638028	0.893802	2.51455	1.08638	1.91848	1.30016	2.89886	1.1333	0.779766	1.49662	0.664503	4.32233	1.59552	1.15874	1.67608	4.16165	2.68419	0.414237	1.23613	0.663275	4.00256	1.49213	1.11908	1.56531	4.18005	2.63229	0.513121	1.08491	1.47207	3.5771	1.88005	4.43027	1.75994	3.99637	1.94645	1.12574	1.04845	0.73642	3.92554	1.68527
TCGA-A2-A0EQ-01	2.6074	1.78416	7.05851	3.54098	3.06309	3.47282	9.10433	4.84008	0.433624	2.58073	5.15415	6.1114	5.45221	15.6116	5.22978	8.39018	3.58496	1.75701	2.52083	1.99285	6.3961	3.54336	4.2525	3.48672	8.49304	4.53341	0.546772	3.523	2.73912	7.4574	4.40673	4.71162	4.24053	9.68934	5.89131	0.742772	4.60187	10.2346	9.43439	9.32226	42.2654	8.15647	13.2492	8.14292	2.47238	3.05577	2.51636	6.76342	4.37077
TCGA-A2-A0ER-01	7.66639	5.08173	76.0434	13.5984	6.40483	11.0002	57.1758	24.8588	0.716297	7.90052	13.3403	88.1319	20.0418	31.6987	15.205	57.0332	14.8104	2.83132	10.4964	8.87825	90.1467	33.0125	15.9367	32.0147	57.8476	42.0852	1.09689	9.59769	8.17435	64.3478	15.7317	9.5817	13.2969	57.5137	28.8887	1.39052	11.5054	18.8812	105.374	22.5186	55.1336	16.7389	99.0302	24.8995	2.78443	7.64807	6.1108	42.7735	14.6863
TCGA-A2-A0ES-01	3.85048	2.45003	17.0562	5.92536	2.32781	5.56031	1653.53	9.06262	0.470146	3.09236	4.75323	10.2271	5.67521	8.50959	5.17584	1648.81	4.39791	1.73407	3.85342	3.06364	16.7675	5.93809	4.65152	5.85779	1652.38	10.6586	0.737014	4.15504	2.60872	12.1317	5.96451	3.16474	5.26497	1651.48	9.18968	0.786332	4.04241	5.11012	12.0718	5.99256	10.503	5.13234	1651.92	6.46854	1.42787	3.22503	2.54173	10.4953	5.62319
TCGA-A2-A0ET-01	7.46776	4.7059	28.1507	10.7883	6.23458	10.1203	27722.2	18.009	0.549453	6.17033	10.2422	18.8396	12.4853	27.213	10.9386	27715.2	9.93123	2.30217	7.25599	6.40862	26.7039	11.0343	11.7401	11.0056	27720.2	17.7266	0.744072	8.02306	6.05206	23.8114	12.0109	8.89403	10.5113	27721.5	19.844	1.05995	10.4923	16.6555	27.3584	17.7091	64.7939	14.111	27727.7	18.8075	2.63803	6.78689	4.77055	21.4369	11.4399
TCGA-A2-A0EU-01	6.81354	3.18925	34.3949	12.7461	6.49548	10.5495	23.4874	14.9985	0.671667	3.43596	3.26911	13.1629	7.12195	10.6806	5.53333	10.4376	5.49679	1.28194	7.94182	3.88197	30.2611	14.4633	10.1277	13.4547	21.8527	18.5785	0.813827	8.4613	4.18698	28.2189	14.6924	8.64935	11.0211	22.4154	20.1213	1.16146	7.42474	7.33088	20.9801	14.7564	34.009	9.57283	19.8539	11.7952	2.09229	5.77116	3.39512	18.7599	11.8576
TCGA-A2-A0EV-01	4.38269	1.46737	16.0367	7.01494	3.1343	5.72048	45824.1	9.53605	0.470148	2.03469	1.89455	6.7918	4.00059	7.32203	3.31749	45816.6	3.32166	0.983028	4.24077	1.96889	14.6031	6.9536	6.58348	6.40976	45822.4	10.1641	0.633305	5.18806	2.14384	14.6971	7.43018	5.75099	6.01449	45822.5	11.2204	0.879236	5.58263	4.917	14.9874	13.2009	33.0439	7.30513	45825.5	8.90221	1.93898	4.15753	1.74036	10.6271	6.98006
TCGA-A2-A0EW-01	3.44229	1.16014	15.5662	4.54522	1.60791	4.09653	50244.3	9.66175	0.412477	1.35673	1.22778	5.00433	2.31655	2.62123	2.06939	50236.2	2.89658	0.81456	3.93754	1.68369	14.1295	4.50718	3.56661	4.28997	50243.3	9.02228	0.807232	4.00237	1.2572	11.0665	4.62258	2.11153	3.75607	50242	9.1273	0.667823	2.42211	1.88754	7.35537	4.29399	5.34917	2.78139	162352	112119	1.00481	3.03455	1.18559	8.99773	4.25988
TCGA-A2-A0EX-01	10.309	2.22758	82.8802	15.2697	5.11023	12.8684	69.6075	53.8643	0.651424	3.20421	1.88916	19.986	5.32053	7.16439	4.23552	17.5096	11.4758	0.968294	16.2481	5.69687	105.992	21.9461	25.587	21.9932	78.0175	78.5313	2.20101	12.0213	2.79998	63.8784	17.2418	9.57789	12.4314	47.5593	43.0701	1.13383	9.34476	5.44274	45.8218	22.018	35.4273	10.1456	97548.8	97530.9	1.98514	8.27652	2.45586	37.9012	14.2616
TCGA-A2-A0EY-01	11.9182	3.97802	50.8891	14.41	5.62839	12.51	44.1414	35.7196	0.6357	5.10595	5.44202	18.8787	9.65309	12.7696	7.04667	15.8964	11.6416	1.58391	12.8775	5.90986	47.6369	15.2316	16.6681	14.3268	41.1237	33.0389	1.26267	14.8328	5.53535	44.6292	15.8494	9.36206	11.8839	38.8275	35.8933	1.12824	9.18966	7.72954	27.2574	15.0026	25.7679	9.75003	1.89761e+07	1.89761e+07	1.78726	8.53098	3.70357	29.4971	12.3897
TCGA-A2-A0ST-01	1.053	2.29647	4.39946	1.39313	1.57522	1.62307	5.08391	3.14812	0.301324	3.59629	20.1255	7.38078	6.63809	24.8426	8.11735	8.73398	4.74953	4.10139	1.2441	2.86325	4.61851	1.60036	2.69364	1.77396	5.41751	3.32076	0.525608	1.3426	2.44881	4.24201	1.64167	2.05959	1.77753	5.36343	3.4212	0.466277	2.18122	12.6008	6.4592	3.85501	18.0149	4.52877	11.8283	8.05683	2.00679	1.23323	3.4973	4.38068	1.8716
TCGA-A2-A0SU-01	7.6176	2.609	41.4264	10.2452	3.11719	9.60246	93601.8	25.4689	0.529565	3.24613	3.20859	12.5642	5.49128	6.41588	4.92494	93579.4	7.8254	1.32394	8.46872	4.32427	40.3253	10.3316	8.39106	9.90629	93598.2	25.5225	1.21681	7.7237	2.93293	25.6047	9.1699	3.99867	7.69112	93591.9	20.8746	0.896655	5.98442	4.61831	17.8568	7.27699	11.8502	6.2736	1.00565e+06	912081	1.37694	6.1145	2.58213	20.0618	8.36776
TCGA-A2-A0SV-01	13.3304	2.91603	244.79	18.4039	12.3795	14.8121	197.937	148.762	0.642349	3.81703	1.80722	29.9185	6.28804	13.764	3.58683	26.4741	18.7855	0.874867	22.1993	8.1087	324.69	31.7718	116.66	31.3443	234.76	249.667	3.01113	14.8159	3.90704	177.731	20.4462	22.94	10.4657	145.117	138.005	1.17487	22.7773	10.1712	104.279	42.5741	183.795	17.1204	137.299	134.111	3.66977	7.82599	2.00431	81.3887	12.8962
TCGA-A2-A0SW-01	3.90215	1.59854	9.74664	5.65725	4.26125	5.35257	29886.4	7.68069	0.462452	1.92287	2.24843	4.68184	4.31697	10.1704	3.85736	29882	3.25529	1.0189	3.27408	1.64585	7.94659	5.03928	5.76334	4.82075	29884.8	6.11041	0.517022	5.66612	2.54736	10.4779	7.21006	6.67548	6.41296	29887.3	9.21508	0.899094	5.30901	6.70712	9.86784	14.2825	50.0923	9.35015	164578	134700	2.28923	4.81355	2.07305	8.74265	7.08929
TCGA-A2-A0SX-01	2.36669	1.10272	5.87165	3.54896	2.69864	3.09454	16899.8	3.98598	0.413549	1.35591	1.71321	3.52484	2.80941	7.19459	2.87298	16897.8	1.97678	0.956708	2.24461	1.18289	5.10298	3.2875	3.58222	3.17718	16899.1	3.77275	0.48318	3.48147	1.6862	6.47397	4.47981	4.57909	3.9147	16900.3	5.39591	0.724834	2.90005	4.77404	6.90057	7.5426	32.4974	5.75588	16901.4	5.21959	2.06155	2.80471	1.41711	5.59767	4.266
TCGA-A2-A0SY-01	4.72147	1.73756	31.9888	6.51063	2.9006	5.88885	452.559	20.538	0.470595	2.45456	2.80044	13.6565	4.86544	6.28096	3.91215	438.3	7.85312	1.19191	6.47229	4.05355	35.8653	9.14415	9.52388	8.92399	453.475	25.9488	1.32845	5.54109	2.26514	25.5187	7.69072	3.84901	6.22046	449.505	20.5724	0.791522	4.22575	4.52566	20.295	8.25479	13.8969	5.45465	425670	425238	1.45907	3.93792	1.98758	20.5302	7.26347
TCGA-A2-A0T0-01	14.7754	3.69617	106.923	24.2542	9.93228	24.1037	81.3375	57.2069	0.79419	5.39022	2.7423	18.9978	7.94689	12.0414	6.92921	17.3589	9.49731	1.11326	14.2236	5.23889	91.7801	27.4453	20.436	27.6867	70.0578	66.089	1.37172	16.7136	4.73622	55.2738	22.049	11.8639	18.541	49.3267	46.8985	1.44736	13.1146	8.56643	36.2275	21.8421	54.2562	15.9357	35.5383	24.3774	2.74769	13.9446	4.06824	47.0404	22.8096
TCGA-A2-A0T1-01	3.42789	1.12924	7.58351	3.72381	1.98822	3.63886	8.00554	5.06683	0.363258	1.24781	1.60444	3.49846	2.32409	4.77249	2.25522	4.58427	1.94941	0.873843	2.61641	1.1176	5.8357	2.94942	2.81896	2.90355	6.43159	4.08532	0.445766	4.7057	1.41206	6.09414	3.44016	2.7299	3.10957	6.99228	5.12987	0.638838	2.54975	3.22425	5.5798	4.94485	15.5598	3.99526	6.95603	4.45525	1.42755	4.32009	1.26989	5.50322	3.49213
TCGA-A2-A0T2-01	13.7952	7.17982	90.6002	32.2398	19.6591	27.6672	6508.05	47.0363	1.03924	10.4507	9.35258	25.6068	24.8978	20.6904	14.5061	6472.57	15.973	2.13346	15.3419	8.19961	60.3017	26.367	16.7895	24.838	6500.53	40.7159	1.32506	18.2515	9.8188	66.6232	41.3461	15.3168	28.641	6509.11	53.3506	1.83936	14.3676	13.8831	32.2283	27.2905	32.9708	18.6606	56590.7	50134.6	2.59841	14.2429	7.19738	51.7101	35.8118
TCGA-A2-A0T3-01	9.17781	3.57729	31.3289	16.7688	5.35694	12.1679	992059	19.6207	0.746598	5.86907	6.20094	16.1915	13.5879	14.6078	8.78879	992047	7.8485	1.90436	9.08618	3.95994	30.5964	15.5511	8.28148	12.7874	992057	20.8504	0.9197	10.8704	5.03271	31.933	20.0193	9.84756	13.7122	992057	20.5657	1.32929	10.0982	9.79785	22.6365	18.1031	29.6443	11.3647	992055	14.4959	2.24133	8.2231	4.18748	21.7802	16.6621
TCGA-A2-A0T4-01	5.92911	1.49779	20.8694	8.07515	2.85727	7.46903	41451.8	12.0346	0.492193	1.81038	1.38331	5.98287	3.0874	3.951	2.81499	41440.9	3.06366	0.806834	5.18518	1.79305	17.2784	7.11935	4.24601	6.7854	41448.8	12.4702	0.687548	6.66488	1.76586	14.6095	7.73429	3.74354	6.5065	41448.2	12.4174	0.82947	4.1861	2.96245	10.6249	7.63695	11.3744	4.85226	41445.5	6.68363	1.25283	5.83285	1.66048	12.035	7.64251
TCGA-A2-A0T5-01	11.3783	4.03667	124.41	19.9183	5.32291	14.0692	9863.81	30.7164	0.751927	6.13778	5.4186	59.8058	12.2563	14.4628	8.82837	9814.84	10.6943	1.72862	18.1168	6.75754	146.343	34.3587	18.1043	33.0182	9869.64	74.9898	1.42738	14.2544	5.55749	86.943	23.6618	8.91101	14.3529	9827.52	32.7054	1.35309	11.7053	9.81596	128.687	26.9597	35.9227	13.3006	9896.06	19.5751	2.25604	8.90624	4.37381	44.7721	17.3799
TCGA-A2-A0T6-01	2.62497	0.791702	8.42875	3.52257	2.0263	3.01937	28758.8	4.6084	0.401523	0.950681	0.948113	3.53329	1.85483	3.57485	1.66008	28755.1	1.64484	0.722101	2.70058	0.993464	7.44312	3.43142	3.43565	3.202	28757.6	5.13082	0.519133	2.97923	1.09884	7.80745	4.02735	3.47059	3.1464	28758	5.39971	0.665112	2.77175	2.65558	8.41824	7.16293	18.8752	3.84552	28760.4	5.7531	1.62109	2.06795	0.984809	5.76711	3.52675
TCGA-A2-A0T7-01	4.72738	1.3021	16.1506	8.45692	3.69015	5.99402	6592.93	9.91941	0.537977	1.71162	1.28467	5.3161	3.88398	5.61107	2.63011	6584.49	2.64068	0.822642	4.64585	1.56081	14.1966	7.00242	6.14781	6.26845	6590.65	10.1043	0.661522	6.36613	2.36057	18.9756	10.8793	8.65825	6.3573	6593.33	13.2911	1.01702	5.23223	4.36097	13.5115	12.9718	33.2612	6.89238	6592.46	9.11926	2.0505	4.45267	1.54214	10.3715	7.56552
TCGA-A2-A0YC-01	3.93202	1.8343	24.5362	6.58767	2.91789	5.67773	143010	12.1524	0.466169	2.66641	3.22454	13.5752	5.73749	8.5108	4.56863	143002	5.00706	1.2181	4.85636	2.87863	24.5757	9.54201	6.788	9.11809	143009	16.5142	0.696599	4.89512	2.65096	25.518	8.86134	5.26566	6.77533	143010	15.3001	0.860191	4.75759	5.44263	19.666	9.58673	21.0092	6.55987	143009	9.25246	1.60389	3.80754	2.31997	16.9045	7.74127
TCGA-A2-A0YD-01	2.61571	0.905289	17.9902	4.71031	1.69536	4.01912	14.3939	11.2557	0.417928	1.10831	0.927382	5.22203	2.10702	2.36649	1.82299	4.47659	3.08576	0.702735	3.50535	1.59151	18.2158	5.72691	4.51924	5.31771	14.505	12.6433	0.913443	3.16875	1.17423	15.92	5.44709	2.5406	4.04337	13.4464	12.266	0.698547	2.43898	1.8668	9.6899	4.98219	7.03329	3.09677	615824	615821	1.11014	2.40829	1.09561	11.6285	4.94553
TCGA-A2-A0YE-01	21.3181	6.783	212.706	48.2799	11.391	34.545	42888	150.851	1.23258	11.0666	6.2961	44.308	25.1097	17.782	14.063	42746.7	28.1251	1.89168	27.8431	14.0785	254.937	55.8229	50.9759	51.8653	42898.2	202.462	3.44542	34.3512	17.4906	226.498	117.724	33.0904	39.353	42888.8	172.859	2.71452	19.787	14.2422	78.4953	50.3946	51.8426	21.7641	1.93458e+06	1.89187e+06	3.1267	24.4889	6.91398	132.13	56.7178
TCGA-A2-A0YF-01	6.40463	7.93001	2.1816e+07	9.46537	3.64875	6.66531	2.19478e+07	20.1172	0.563847	8.97712	26.9753	2.73845e+07	24.3702	36.2527	13.0657	2.75163e+07	13.0101	3.92807	1.04539e+06	47966.3	2.60529e+07	1.04069e+07	47964.2	1.04069e+07	2.19958e+07	2.15987e+07	47954.7	8.12597	8.8808	2.08793e+07	11.7016	5.78464	6.99455	2.10111e+07	22.1435	0.940247	8.59858	19.8451	3.67806e+07	16.3783	29.9676	9.04071	3.69124e+07	16.9341	2.16209	4.76627	4.69248	6.5929e+06	8.14496
TCGA-A2-A0YG-01	8.30288	3.82613	62.2308	14.4612	5.40751	11.2248	2.81272e+06	26.4079	0.624713	6.06974	7.66508	46.3048	16.4044	18.2461	9.58094	2.8127e+06	11.7482	1.98074	10.3609	6.79204	65.5746	26.1892	16.4342	24.8188	2.81272e+06	93.0672	1.28662	11.2617	6.15239	53.5002	17.5019	8.52266	12.7051	2.81272e+06	43.2668	1.25431	9.96938	11.366	54.4402	22.1946	33.2896	12.3493	2.81272e+06	21.3328	2.23429	8.25082	4.45041	36.9967	15.624
TCGA-A2-A0YH-01	3.59692	1.41353	13.4768	6.0638	3.44103	4.07033	4489.43	8.63298	0.423759	1.67796	1.78754	5.6785	4.37488	8.68178	2.61323	4482.85	2.86542	0.914956	3.20188	1.72547	11.4527	5.4137	6.0076	4.58946	4487.3	9.27865	0.5311	5.17185	2.70458	19.454	10.244	10.9964	5.0099	4491.34	14.6751	0.875207	5.88783	6.35969	15.6871	15.7632	62.3554	7.06148	4494.01	11.0869	2.36868	3.66336	1.44183	9.9732	6.18742
TCGA-A2-A0YI-01	2.78991	1.47704	9.44264	3.69349	2.19089	3.24406	93036.4	6.36078	0.373749	1.6361	2.48568	4.9187	3.5327	5.74198	3.00527	93033	3.18773	1.11362	2.68194	1.8847	7.86398	3.43541	3.75192	3.25929	93035.3	5.26996	0.595591	3.49394	1.69638	7.66287	3.76898	2.64756	3.04124	93035.8	6.34792	0.634634	2.95383	3.85305	7.84537	5.60909	13.5486	4.1656	200113	107083	1.38772	2.93111	1.37746	6.25336	3.29155
TCGA-A2-A0YJ-01	30.1363	18.3618	140.87	67.0002	29.7281	66.0003	97.5666	78.8911	1.52367	26.5557	32.3646	66.8278	53.0591	72.2335	51.0284	54.2441	37.1994	4.22149	34.4463	21.0374	114.497	59.9262	43.007	63.1595	86.0625	66.5469	2.43545	43.9632	24.2751	91.3588	75.5587	34.5223	68.0725	86.8042	76.134	3.05766	35.809	48.2637	73.107	76.1096	141.166	61.6127	73.8558	53.8584	5.43432	38.9112	23.2644	89.879	83.3851
TCGA-A2-A0YK-01	1.48471	0.992316	3.86308	2.09276	1.0804	2.08018	2.27407e+06	2.81117	0.336939	1.26902	2.63793	3.05814	2.72614	4.35987	2.8946	2.27407e+06	1.94323	1.29775	1.46593	1.09966	3.3321	1.91833	1.4913	1.95948	2.27407e+06	2.56482	0.411154	1.97732	1.3019	3.87861	2.58219	1.63295	2.50172	2.27407e+06	3.53803	0.556571	1.42951	2.74161	3.64366	2.84629	5.30555	2.68315	2.27407e+06	2.67662	1.08827	1.65619	1.3871	3.77696	2.63989
TCGA-A2-A0YL-01	3.43296	1.32587	10.6637	5.23029	2.04395	4.47164	14819.9	6.81158	0.459894	1.68109	1.8762	5.18204	3.34347	4.51183	2.90559	14815.5	2.62715	1.05275	3.21065	1.63167	10.1009	4.9085	3.67361	4.62616	14818.8	6.88744	0.610001	4.08257	1.70933	9.40998	5.8427	3.2141	4.65472	14819.1	7.20628	0.754757	3.22275	3.1466	8.31971	6.04366	10.6404	4.22272	14818.9	5.23477	1.32143	3.48581	1.63555	7.8443	5.1902
TCGA-A2-A0YM-01	8.26948	5.32125	49.3312	13.9071	7.28699	13.2116	318054	22.1292	0.68251	6.36083	8.9177	21.1566	9.14617	26.9092	7.73459	318034	8.8824	2.04734	8.36789	5.36687	47.7755	10.9241	12.8746	10.9241	318048	32.1869	1.06051	7.89573	4.82241	26.721	8.37234	7.96908	6.639	318039	18.9266	1.0133	10.7417	16.5483	36.186	16.0475	70.9475	12.4158	318050	19.3239	3.12182	6.27569	3.80093	22.8213	7.5997
TCGA-A2-A0YT-01	5.99171	5.09048	31.2581	10.1948	3.91223	8.98196	94553	22.1042	0.646183	7.35003	14.4969	20.4036	17.1634	22.1634	13.2482	94544.6	11.8144	3.11342	7.1138	7.90671	30.5778	10.5543	10.306	10.2038	94553.2	21.0631	0.885748	6.84536	6.98543	28.0236	12.0719	5.78524	10.2986	94553.9	23.1672	1.105	7.39949	13.8152	19.5991	12.9089	19.4533	9.86363	4.47597e+06	4.38143e+06	1.94385	5.61623	4.98862	23.5681	11.6636
TCGA-A2-A1FV-01	5.87806	4.10343	1.64771e+08	12.5215	3.63783	9.37237	1.65054e+08	1.39167e+08	0.719039	5.70165	8.37744	9.30608e+07	14.7117	14.7992	10.4019	9.33437e+07	4.14583e+07	2.43451	1.38227e+07	1.97004e+07	8.77243e+13	3.42242e+07	5.14007e+07	3.60403e+07	8.77243e+13	8.77243e+13	5.95439e+06	7.66308	5.21513	1.60732e+08	16.4321	5.92491	11.9654	1.61015e+08	1.16887e+08	1.17473	6.70617	9.13141	1.00078e+08	14.0774	15.7046	8.60177	1.01086e+08	5.41372e+07	1.79102	6.33759	4.53514	1.07146e+08	15.7057
TCGA-A2-A1FW-01	6.63653	3.65548	29.9505	12.3582	5.21782	9.40112	65619.7	15.6519	0.602615	5.34214	7.14982	27.6113	14.7635	19.6601	9.2574	65616.1	7.81238	2.02481	8.52809	5.38794	31.0385	16.9921	8.9758	15.3557	65619.8	17.1515	0.767493	9.05783	5.89615	34.0589	15.9211	9.32913	12.1327	65624.1	18.5764	1.25535	9.51091	12.5803	31.1013	22.4755	39.2821	12.0597	65625.9	13.926	2.38391	7.46063	4.19441	24.2981	13.9559
TCGA-A2-A1FX-01	4.65247	2.0196	33.9917	7.86641	2.47679	6.25392	138607	22.0787	0.500656	2.9423	3.08293	12.6388	5.75209	6.55986	4.5522	138590	7.63301	1.27235	5.43994	3.62254	31.9477	9.4583	7.32597	8.74227	138604	20.541	1.03901	5.82545	2.88642	29.0998	9.811	4.13691	6.82837	138604	22.2278	0.90461	4.90307	4.56293	19.413	8.41137	12.0572	5.63841	2.94678e+06	2.8082e+06	1.3521	4.0576	2.25072	21.0149	7.93694
TCGA-A2-A1FZ-01	3.05126	1.24544	35.9374	5.26858	1.78115	4.57855	2165.07	20.1769	0.410098	1.70417	1.49179	10.2154	3.06467	3.42345	2.65453	2145.16	5.44999	0.893254	5.40725	3.1003	37.3448	8.63504	8.70502	8.47988	2165.13	23.3875	1.32618	3.48168	1.46385	23.3293	6.27119	2.8335	4.75066	2155.45	16.3217	0.710344	3.07064	2.48681	15.8426	6.04225	7.238	3.8052	512148	510006	1.16743	2.71569	1.36362	17.2614	5.65584
TCGA-A2-A1G0-01	3.1212	1.1928	18.8412	4.37338	1.90633	4.03341	12373.9	12.6778	0.41853	1.68832	1.90943	8.01308	3.01957	5.02263	2.93917	12365	4.73033	1.02605	4.41724	2.53576	20.7053	5.96486	7.19739	6.07331	12373.5	14.4866	1.0046	3.87361	1.59568	14.5715	4.59515	2.825	4.04647	12371.4	11.7842	0.693475	3.22777	3.44656	13.4935	5.63208	12.472	4.45927	1.17234e+06	1.15997e+06	1.39283	3.35454	1.48445	12.7123	4.37363
TCGA-A2-A1G1-01	3.9862	1.91824	12.058	5.71628	2.89619	4.98303	7174.17	7.83248	0.479765	2.64504	3.77471	6.91907	5.21215	10.8599	4.84738	7170.08	3.90372	1.45649	3.91937	2.2288	11.3601	5.2526	4.42514	5.18516	7172.74	8.86236	0.685516	5.09782	2.7315	10.7171	6.27088	4.6891	5.13587	7173.73	9.15705	0.812238	4.28814	6.55291	10.9388	7.83425	25.3263	6.46911	7174.45	7.15608	1.79224	4.17081	2.18632	9.38072	5.82478
TCGA-A2-A1G4-01	11.2112	9.10538	35.2775	23.4989	6.42528	12.52	1.53074e+06	21.1468	0.735463	11.1208	25.2552	40.0496	38.2515	44.6234	20.8235	1.53075e+06	16.696	3.88071	11.0379	11.6473	33.9559	19.8521	13.3956	15.589	1.53074e+06	21.0782	0.923246	16.0235	17.0085	56.4033	33.7173	12.1877	16.545	1.53076e+06	39.1828	1.53454	12.8361	31.1596	42.7622	56.6939	51.4025	17.1589	1.53076e+06	25.2577	2.99351	9.47173	9.18508	26.6821	23.8673
TCGA-A2-A1G6-01	4.63506	5.03948	15.0533	6.66597	3.16907	6.34694	9354.44	9.44461	0.524161	6.47161	19.451	14.4558	13.6305	25.1174	12.3474	9355.22	7.73069	3.85989	4.09653	6.03379	14.4852	5.68054	5.81762	5.7135	9354.36	9.52779	0.669788	5.55043	4.90587	11.2347	6.84907	4.42476	6.13441	9352.89	9.15292	0.791876	5.28309	13.2794	14.7536	8.28103	17.5051	7.9544	9358.36	8.57359	1.91372	4.85483	4.88817	11.3998	6.90893
TCGA-A2-A259-01	3.42797	2.19947	23.5174	4.63123	2.30438	4.25104	385156	7.56492	0.439228	2.81212	5.137	22.8336	5.58004	9.29417	5.56335	385154	4.54474	1.7732	7.90872	2.8017	27.412	8.48834	3.79481	8.35888	385156	17.7623	0.722587	4.022	2.59899	22.5579	5.25629	3.36314	4.60721	385156	8.75816	0.692898	3.50399	5.57802	23.1252	5.57163	11.798	5.05635	385158	6.58718	1.39197	2.88917	2.53422	17.0083	4.93023
TCGA-A2-A25A-01	2.30863	1.15522	8.04639	3.1259	1.15131	2.9589	11602.6	4.47596	0.370929	1.38759	1.80445	4.30179	2.49953	2.85047	2.42105	11600	2.05225	1.04498	2.06588	1.33349	7.53657	2.9022	1.81353	2.84101	11602	4.68195	0.528933	2.80672	1.3227	6.15246	3.25813	1.58792	2.87568	11601.8	4.55024	0.599379	1.8057	2.01834	5.20924	2.62961	3.65186	2.3601	11601.1	2.7749	0.905572	2.38224	1.28395	5.51238	3.1764
TCGA-A2-A25B-01	5.54026	2.13484	24.357	10.9947	5.76442	8.43572	68719.1	14.9971	0.567496	3.47172	3.50312	11.2876	8.60223	16.6967	6.4698	68708.6	5.91052	1.41671	6.85879	3.3703	23.7442	13.5266	12.1437	13.193	68717.8	19.1202	0.915967	8.08943	4.27098	29.6541	18.0975	12.3226	11.397	68721.8	22.1041	1.1786	9.72611	10.6931	27.9593	27.5223	87.3416	13.9536	68726.3	16.419	3.09291	6.28224	2.98494	19.798	14.6503
TCGA-A2-A25C-01	4.20947	1.37841	25.1537	6.31188	2.62328	4.91372	210594	10.7879	0.443734	1.91265	1.89494	10.4883	3.90515	6.1635	3.04526	210584	3.75477	0.980674	5.27075	2.26175	27.7702	8.97287	6.28139	8.41224	210593	17.0961	0.74109	5.07953	1.979	19.9407	7.31315	4.13295	4.89503	210591	12.3458	0.784782	4.72419	4.29889	21.4024	12.0682	22.6952	5.63276	210595	8.97142	1.61632	3.71957	1.56964	13.4262	6.09983
TCGA-A2-A25D-01	5.81289	5.18517	22.2865	8.95342	2.89395	7.568	118145	17.1147	0.553618	6.18937	12.2604	13.9532	11.9608	15.7999	10.1844	118139	9.70771	2.58121	5.99237	5.55452	19.5272	8.41792	5.43291	7.61391	118143	14.0488	0.80969	7.29915	6.1646	21.0825	10.2854	4.57062	8.36754	118145	17.601	0.903597	5.46799	10.8576	14.2575	8.80601	12.3331	7.25163	724186	606057	1.52327	5.6592	4.39781	17.7254	9.34258
TCGA-A2-A25E-01	5.08458	2.6402	27.2542	8.96063	4.79625	7.64638	39704.5	14.5555	0.590567	4.42279	7.48282	22.9776	11.0963	20.3756	8.51753	39700	7.67546	2.01787	6.80114	4.69572	27.4525	13.6561	9.78331	13.1179	39704.1	18.064	0.779269	6.63495	4.82622	25.3656	11.2692	7.33397	9.75836	39706	17.7364	1.15091	8.37712	12.8654	29.338	15.7235	48.4798	11.9508	39711.1	15.1908	2.52384	5.26961	3.85822	21.3433	10.9289
TCGA-A2-A25F-01	0.830758	0.643099	2.07029	1.04878	0.904662	1.08693	258455	1.36478	0.302777	0.807273	1.93533	1.91985	1.61403	4.42128	1.87633	258455	1.19867	1.24821	0.867075	0.739675	1.86496	1.03357	1.17041	1.077	258455	1.36259	0.379048	1.07169	0.875794	2.07608	1.24457	1.34594	1.27852	258455	1.66985	0.490083	0.99217	2.65507	2.52428	2.28135	8.19344	2.17253	258456	1.84456	1.43503	0.937904	0.89779	1.97463	1.29927
TCGA-A2-A3KC-01	3.41233	1.28663	34.3944	5.72089	2.0318	5.08167	95.9346	19.8973	0.456881	1.69038	1.38681	9.24364	2.98163	2.95212	2.56313	77.3374	5.18631	0.863588	5.72185	2.68013	36.1515	8.46561	6.75878	8.26605	97.1163	24.389	1.30932	4.47236	1.66236	23.592	6.99303	2.67278	5.12031	90.3364	18.5789	0.784733	2.88333	2.26668	14.0975	4.78034	5.96286	3.45821	1223.29	1149.68	1.07463	3.40198	1.4053	17.9392	5.71397
TCGA-A2-A3KD-01	6.51838	4.10996	40.6377	10.2871	3.99988	7.78755	28.7558	17.2806	0.626292	5.72869	8.3483	28.4323	14.6171	16.5575	8.46844	20.5937	8.45862	2.2436	7.85234	5.36438	44.5389	12.3855	9.6861	11.2228	28.5591	24.6851	1.05833	7.5095	5.05462	25.2895	10.6679	5.74733	8.11916	23.0833	16.9434	1.04375	7.80481	10.3917	34.8486	14.2478	22.9912	8.93455	33.2796	14.1452	2.08952	6.01454	4.2006	20.8227	10.1434
TCGA-A2-A3XS-01	10.2669	4.70954	41.967	16.0305	9.66798	15.9576	89594	27.3175	0.789741	5.75859	6.41504	16.6222	11.256	16.1104	10.4793	89576.6	10.7946	1.61171	11.5763	5.37989	36.7771	16.465	11.3733	16.6066	89591.4	27.1932	1.12552	13.7308	5.78879	34.6812	19.6586	9.90242	17.6226	89593.8	29.4048	1.33803	10.0487	11.247	23.8102	16.533	36.499	14.262	988043	898477	2.23457	11.7556	5.69408	30.8544	19.4844
TCGA-A2-A3XT-01	5.38337	4.13584	67.5316	7.69028	6.32539	7.73619	2285.11	14.0394	0.561058	5.33906	9.85426	37.9128	9.71721	29.264	8.73831	2270.15	8.47919	2.13643	7.07029	5.67177	61.4936	17.2573	10.7071	17.4731	2283.88	25.993	0.970979	6.31152	4.64396	37.2381	7.86261	7.74682	7.13418	2271.18	13.9597	0.904737	7.96996	16.8369	44.3141	13.5441	62.5493	11.5867	2281.58	13.8581	2.94243	5.26738	4.49108	30.6149	8.04702
TCGA-A2-A3XU-01	1.82813e+06	1.54532e+07	1.47908e+08	1.8283e+06	1.6896e+08	3.84013e+06	1.82841e+06	348.457	3.27566	202.143	263.289	298.376	1012.42	518.887	196.381	244.44	204.839	14.5511	220.15	97.7275	515.1	239.09	113.242	165.505	472.106	331.529	3.71113	304.272	362.511	698.736	1207.04	419.141	198.796	536.141	456.767	11.5388	241.866	334.457	362.381	337.677	722.94	184.527	1.71311e+07	1.7131e+07	13.4394	177.76	83.3255	306.822	257.372
TCGA-A2-A3XV-01	163.954	31.7953	3346.49	211.237	69.1291	118.228	3345.31	682.317	1.7647	174.299	28.0451	471.407	97.3276	64.7084	38.4342	444.925	150.67	3.56672	179.543	66.2188	3639.78	504.531	245.832	449.113	3487.77	964.098	5.25359	194.164	30.8313	614.394	240.551	145.938	128.844	615.391	353.801	3.20777	208.974	45.6266	691.569	175.07	123.323	58.4665	666.896	225.419	4.49381	65.1513	20.6147	413.608	143.879
TCGA-A2-A3XW-01	8.38737	6.43098	90.7839	10.5112	10.7402	12.4542	71434	31.4484	0.591885	7.38124	8.16178	24.1045	8.06485	13.8294	8.03917	71405.7	12.7545	2.09031	7.36584	6.71273	63.8662	9.22769	11.3288	9.70789	71436.2	38.6636	1.24007	6.18463	3.67942	29.8098	7.72444	4.39364	7.36057	71415	23.3678	0.905721	8.64461	8.22384	27.7044	7.96084	15.6687	7.41111	346909	275513	1.59494	5.34071	3.5224	29.1714	7.90732
TCGA-A2-A3XX-01	12.2097	5.00129	38.0468	17.9505	11.9672	16.715	32.9014	24.5362	0.799401	7.36706	9.44467	20.698	15.8249	25.1483	13.6999	20.1001	10.5751	2.05439	11.1739	5.29923	34.2228	16.7059	13.3523	16.2974	28.2648	25.9195	0.923759	17.0601	7.35662	37.7305	23.2997	13.8306	19.6294	35.1311	30.4054	1.53251	12.096	15.9534	27.0261	24.1723	61.6914	18.3115	29.1878	19.0003	2.80958	13.6988	6.22716	31.1098	22.17
TCGA-A2-A3XY-01	5.9781	2.15014	21.6192	9.24857	3.83192	8.12016	17.0962	12.1324	0.624178	2.52627	2.33812	9.20467	4.62858	5.5405	4.20512	8.05161	3.62017	1.0368	6.51015	1.97497	19.1862	9.59767	4.28514	9.01079	14.2884	13.6884	0.688574	8.04867	2.98933	22.0961	10.9507	5.20433	8.89029	17.3695	14.7607	1.0402	4.31308	4.03183	12.6952	8.72018	12.2534	5.79881	11.4737	6.79101	1.4032	6.14977	2.38139	15.9819	10.0128
TCGA-A2-A3XZ-01	2.71571	2.40183	21.2355	3.74649	3.60797	3.9817	21713.8	15.1209	0.422039	3.1632	7.2514	14.8085	5.60539	16.5612	6.11819	21708.3	9.25094	1.91532	4.82353	5.98611	27.606	5.79372	12.6252	6.25318	21716.4	21.2561	1.28282	3.23907	2.70031	19.3053	4.24903	4.68146	4.16392	21713	15.5544	0.679953	4.83003	11.2924	20.963	8.18722	41.6897	8.15607	1.04278e+06	1.02108e+06	2.38419	2.90883	3.18494	18.239	4.61654
TCGA-A2-A3Y0-01	9.4092	5.94946	44.2051	12.9321	11.84	13.7277	37.219	30.585	0.77791	8.3203	12.3503	20.4002	12.2862	32.6226	11.1798	18.398	13.4729	2.49337	8.68786	7.24261	39.8074	11.369	15.5823	11.1796	32.9726	28.1871	1.31559	10.6505	6.68723	33.0799	12.685	10.5772	11.1878	31.6744	28.7383	1.21987	12.5889	19.2701	28.2743	19.2111	71.1884	14.5715	29.0569	22.5691	3.41451	9.34772	5.63454	30.8591	13.0752
TCGA-A2-A4RW-01	3.96258	1.0507	19.0533	6.13015	2.44899	5.76418	1198.88	12.631	0.472848	1.47843	1.09189	5.42337	2.61069	3.5183	2.4312	1187.6	3.33018	0.754175	4.12093	1.70045	18.1331	6.28847	5.14485	6.03997	1198.42	12.521	0.81569	4.52342	1.41698	14.5741	6.44624	3.63528	5.65684	1195.91	12.0177	0.777534	3.65308	2.75745	10.2432	7.63822	13.3625	4.78298	28989.9	27805.1	1.44503	3.98197	1.353	13.0734	6.61109
TCGA-A2-A4RX-01	4.0672	1.21308	20.3721	6.37977	3.3243	6.26604	3658.12	14.3877	0.529067	1.41545	1.11732	5.9812	2.62539	4.25068	2.65299	3645.85	3.75283	0.751496	5.36092	1.88919	21.5721	7.39054	7.6558	7.44846	3656.54	16.8179	1.00436	5.59991	1.531	20.003	7.96221	4.89421	6.95392	3658.02	16.6159	0.832434	3.80951	3.06776	13.5414	8.36581	18.6135	5.57186	26931.1	23287.6	1.60521	4.08331	1.5666	15.814	7.69
TCGA-A2-A4RY-01	3.10556	1.45906	13.8998	4.40523	1.71726	3.92183	50227.7	7.15844	0.461598	1.84301	2.32783	7.9459	3.43499	4.52732	2.97579	50223.1	3.0985	1.17128	3.51428	1.79904	14.4528	4.36515	3.36114	4.19579	50226.9	9.09027	0.664034	3.8381	1.79476	11.3647	4.84993	2.58014	3.96699	50226.4	7.66643	0.719944	2.80158	3.22782	10.4947	4.72766	7.60559	3.49053	50226	4.9616	1.23308	2.96369	1.59652	9.53129	4.14487
TCGA-A2-A4S0-01	8.85233	7.06119	5.16416e+07	17.9196	4.70833	12.7553	5.20195e+07	3.95722e+07	0.689961	11.1703	19.0525	3.02634e+07	39.3196	32.681	18.7405	3.06413e+07	1.26007e+07	3.52359	2.53266e+06	7.4289e+06	47715982875767	1.02677e+07	1.71273e+07	1.05079e+07	4.7716e+13	4.7716e+13	616688	10.6528	10.2122	5.12419e+07	20.7784	7.80792	15.2958	5.16198e+07	3.631e+07	1.45174	11.0486	19.7356	3.89893e+07	19.0103	26.8209	13.8603	4.34652e+07	2.10969e+07	2.29297	8.47705	7.06893	3.98373e+07	19.5194
TCGA-A2-A4S1-01	11.4382	0.845691	70.0767	14.6891	2359.16	13.6728	593.895	34.5167	321070	1.29665	0.495541	5.46923	2.22311	1616.57	1.45604	548.575	2.3861	253323	13.2057	1.42478	58.084	13.0785	4447.53	10.9299	583.904	31.5038	156968	6.67141	1.30526	29.0536	8.46648	1225.09	5.50713	570.36	23.9824	393045	7815.53	1310.08	18222.3	14022	9.97229e+06	1932.46	15651.7	6316.46	1.92257e+09	4.74829	0.805433	18.9055	7.56891
TCGA-A2-A4S2-01	4.35561	1.43013	11.8791	7.08715	2.17057	5.46048	16.6724	8.41829	0.479103	1.54199	1.56094	4.34761	3.54359	4.25964	2.56746	10.2128	2.45177	0.9204	3.96348	1.27134	9.32693	5.1295	3.07805	4.47674	14.275	7.08644	0.499492	4.46938	1.74806	11.2665	6.90311	3.92249	4.87188	15.5718	9.42799	0.807311	3.61088	3.07647	7.47541	6.8967	11.9438	4.34379	13.6028	5.39123	1.34475	3.52791	1.39208	8.52117	5.82933
TCGA-A2-A4S3-01	6.64726	3.16291	20.3421	9.73838	5.94026	8.78165	9771.73	12.9738	0.578826	4.24677	5.48762	11.515	7.92245	18.9338	6.67761	9764.06	6.09634	1.56631	6.25497	3.6959	18.3304	8.43547	8.78133	8.13283	9769.19	12.629	0.698276	7.90289	4.59329	19.0502	10.3193	9.84592	9.08788	9770.68	14.4485	1.13271	9.67203	13.5505	19.3513	18.3296	68.3241	12.7604	9774.42	14.2312	2.69027	6.92889	3.75667	15.4666	9.84069
TCGA-A7-A0CD-01	8.98012	3.61473	3.41485e+06	15.5906	3.74452	10.5453	3.53328e+06	30.3068	0.598577	4.97465	4.13948	2.34794e+06	10.2065	10.8888	7.38588	2.46638e+06	9.08176	1.47634	103579	6012.18	5.03666e+06	1.94857e+06	6016.9	1.94857e+06	4.34914e+06	2.01771e+06	6008.02	11.0568	4.09219	2.58678e+06	18.0566	7.17759	12.0516	2.70522e+06	31.0618	1.16151	8.68564	7.41357	5.13433e+06	22.1805	21.534	9.55662	5.25277e+06	15.845	1.87967	8.2634	3.26818	1.14597e+06	15.9801
TCGA-A7-A0CE-01	16.4124	10.9486	89.9877	30.6264	11.9909	26.0164	1.87243e+06	59.0093	1.11144	13.5588	18.1269	37.0844	31.0621	34.4586	20.357	1.87238e+06	21.6049	3.27136	17.6195	14.2231	96.0201	26.4999	29.8814	24.9734	1.87243e+06	68.3304	1.82223	23.7063	14.1912	70.8067	37.4085	15.8236	25.927	1.87242e+06	58.0808	1.83583	17.8635	22.7418	43.5496	32.1447	50.4074	20.8994	1.87239e+06	33.6181	2.92628	17.4682	10.8805	56.425	32.3509
TCGA-A7-A0CG-01	4.33671	1.23195	12.0807	5.56907	2.1555	4.75714	98120.2	7.5945	0.450555	1.58686	1.4487	5.08315	2.87587	4.14623	2.48908	98114.5	2.69946	0.875649	4.19406	1.59151	10.8578	5.28894	3.76332	4.90325	98118.8	7.14677	0.630724	5.23807	1.52893	10.1372	5.8112	3.22865	4.57748	98119	8.23135	0.707325	3.37684	2.83747	9.21219	6.57595	12.5811	4.19258	98118.9	5.71923	1.29721	4.10793	1.39967	8.23568	5.25862
TCGA-A7-A0CH-01	5.10241	1.876	88.7522	10.704	4.30765	7.30958	62.145	15.2387	0.565894	2.56261	1.97124	52.7985	7.22743	9.11682	3.75566	36.5693	4.91826	1.00619	5.92827	3.25562	138.57	35.1418	17.5477	34.4248	62.9808	83.072	0.759615	8.09805	3.83551	113.895	18.6456	9.95988	8.68655	46.1628	24.0087	1.24297	7.81705	7.39682	190.684	22.6099	58.7248	10.1325	182.63	15.4733	2.52818	4.54331	2.22081	39.2799	10.5236
TCGA-A7-A0CJ-01	16.2359	10.8997	59.0026	26.9544	10.6444	20.6229	2.84807e+06	36.27	0.916116	16.9523	27.9699	54.285	34.7668	52.2374	23.0947	2.84807e+06	18.4064	3.58968	17.8269	13.591	57.2858	28.118	21.8038	26.3184	2.84807e+06	37.8102	0.985499	21.8039	15.2199	75.201	36.0545	21.9765	26.9656	2.84808e+06	43.5198	1.78542	24.4652	34.3791	60.2201	48.5121	96.9417	27.5121	2.84808e+06	31.9794	3.5679	14.3974	11.1917	46.5361	32.9047
TCGA-A7-A0D9-01	7.81011	2.4946	66.4481	15.7693	6.02535	12.2226	235188	25.4715	0.644866	4.17316	3.83444	33.7469	9.90746	11.2066	6.22376	235164	8.43178	1.39712	9.45935	4.52648	94.3828	26.3383	16.3774	25.4046	235198	65.4145	1.06879	10.7073	4.82544	95.1911	26.6591	11.2962	13.749	235192	34.8057	1.34758	8.4208	7.39015	50.5877	23.228	29.0755	10.0681	235187	15.9138	2.10566	7.3493	3.41011	31.666	16.8585
TCGA-A7-A0DA-01	10.8862	3.79631	82.8645	50.7841	10.7657	23.5327	3255.98	32.5076	1.18401	4.57345	2.2997	22.4597	13.1281	11.389	6.95265	3223.34	6.36523	1.02309	14.068	3.97074	69.4591	36.9153	17.6924	34.4828	3252.09	38.2057	1.27233	17.6116	7.30803	170.234	79.6208	39.5943	31.815	3262.19	48.1132	2.30676	12.6926	8.31156	51.3653	54.9026	60.5917	16.9147	3253.69	20.6743	2.86222	13.7405	4.30645	42.4642	38.1114
TCGA-A7-A0DB-01	7.02209	3.03212	530.82	9.27989	4.72855	8.60645	676178	287.759	0.517809	4.04422	2.88471	99.6788	5.8268	8.92335	4.38528	675846	43.3723	1.21425	30.3938	27.3036	1510.96	61.8293	126.471	65.2753	676581	1321.1	7.8876	7.96127	2.67637	256.579	12.3528	7.29999	8.17647	675927	138.15	0.916639	8.57283	6.37584	201.336	16.2581	28.1133	8.97165	4.99063e+06	4.31475e+06	1.98119	4.96616	2.21625	131.979	8.99038
TCGA-A7-A13D-01	18.877	6.76361	2.46852e+08	37.0103	14.5484	28.5168	2.46852e+08	1.51978e+08	1.06549	13.4241	7.22401	6.46749e+07	20.8297	18.8848	12.1972	6.46749e+07	4.66116e+07	1.93703	1.42241e+07	1.40628e+07	2.0385e+14	6.90812e+07	3.9272e+07	6.9173e+07	203850171117511	2.0385e+14	8.5972e+06	25.546	14.4073	2.61719e+08	40.7791	28.9225	28.3191	2.61719e+08	2.33359e+08	2.41285	20.0971	12.3087	1.11766e+08	28.9416	36.7327	16.5459	1.14263e+08	8.2285e+07	2.73016	17.4996	7.01703	1.71765e+08	35.3668
TCGA-A7-A13E-01	12.6255	7.03882	38.0625	35.3478	12.9006	27.2232	5419.31	29.9807	1.01658	8.78574	8.28483	15.4543	25.0909	30.2426	18.0865	5400.47	10.269	2.06346	14.8457	4.93497	29.649	24.232	12.8622	23.3637	5412.46	29.7072	1.01805	22.1535	10.519	44.7259	54.4298	26.6527	37.0249	5424.95	66.7899	2.08453	15.8535	20.7897	26.5794	59.7082	89.9143	30.3726	5415.66	24.4728	3.70714	18.902	8.54816	36.7039	43.6557
TCGA-A7-A13F-01	10.7117	4.25515	4.57271e+08	13.5432	4.43275	11.8063	4.57271e+08	24.8011	0.555317	7.13978	8.31765	6.73298e+08	13.524	18.8988	9.787	6.73298e+08	10.6425	2.17442	2.71792e+07	2.11548e+06	5.10331e+08	1.93933e+08	2.11548e+06	1.93933e+08	4.59386e+08	9.68874e+07	2.11547e+06	11.4441	5.7781	4.73125e+08	14.9784	7.1725	11.6098	4.73125e+08	29.5768	1.18859	11.3702	12.296	8.38609e+08	15.9649	34.2107	11.2912	8.38609e+08	17.2962	2.3005	8.17789	4.01404	1.46241e+08	12.1721
TCGA-A7-A13G-01	5.86035	2.77095	1.93398e+06	9.51302	4.13531	8.04196	1.9505e+06	13.6278	0.599975	3.54076	3.81013	2.50999e+06	7.66633	13.1272	5.40724	2.52651e+06	6.04074	1.44055	5.82871	4.18807	2.3848e+06	1.15729e+06	8.13346	1.15729e+06	1.9505e+06	1.28042e+06	0.772691	6.84705	3.64506	1.87807e+06	11.451	7.46921	8.63982	1.89459e+06	15.5284	1.15248	7.70824	9.23627	9.49567e+06	16.6587	45.5979	9.60627	9.51219e+06	12.186	2.53186	5.03549	2.96476	616338	9.05908
TCGA-A7-A13H-01	2.84621	1.58931	9.81889	4.16871	2.37616	3.61245	7.68581	5.7931	0.420455	1.91545	2.82375	5.52834	3.70283	6.70076	3.21283	4.63387	2.92417	1.19986	2.66759	1.80613	8.97296	3.87662	3.50792	3.74527	6.798	6.4237	0.535969	3.54087	2.04471	8.82247	4.65162	3.44134	3.64	7.33481	6.88017	0.714991	3.2168	4.60328	8.8511	6.08041	16.8916	4.76967	8.25839	5.44065	1.65166	2.93765	1.5521	6.94294	3.96137
TCGA-A7-A26E-01	3.77919	1.42144	33.5881	7.97291	2.38382	5.35886	23138.7	11.2065	0.488444	2.12519	1.71764	15.2744	4.51424	5.20845	3.00539	23128	3.48311	0.969791	4.21362	2.21832	39.0039	12.3612	6.24409	11.2026	23139.1	19.6196	0.751616	5.33899	2.05776	34.1497	11.0484	4.95133	5.78822	23134.9	12.0343	0.857739	4.95833	3.91637	35.1578	14.5552	19.6871	5.62175	23148.8	9.00453	1.62029	3.3064	1.58185	15.3537	7.62397
TCGA-A7-A26F-01	3.12262	0.998425	18.2306	4.84594	2.32459	3.97293	984.453	8.31394	0.465906	1.45176	1.10472	6.507	2.30132	4.05362	1.96268	975.449	2.27745	0.755498	4.2108	1.37053	20.2603	6.71943	4.66784	6.31014	982.987	14.2987	0.755843	4.19084	1.46628	13.7923	5.29511	3.52792	3.80884	982.014	9.6631	0.742912	3.50896	2.83937	13.2866	5.90395	17.1288	3.88193	982.258	6.64872	1.5731	3.1636	1.14655	11.7427	4.92882
TCGA-A7-A26G-01	3.01991	0.955038	10.2183	4.17313	2.27714	3.65087	3884.88	5.4849	0.418566	1.19552	1.15726	4.86504	2.28242	4.454	2.19563	3880.49	1.87843	0.805137	3.7486	1.20458	9.54156	4.84304	3.76076	4.65535	3883.69	6.94992	0.575516	4.04139	1.34538	9.49609	4.70806	3.66666	4.06977	3884.06	6.60346	0.721027	2.90281	2.84088	11.3661	6.4261	18.4142	4.37202	3887.39	5.37301	1.56919	3.23218	1.23188	7.26228	4.24448
TCGA-A7-A26H-01	4.2608	1.21692	15.5184	7.04302	3.84951	5.48904	24947.3	8.95073	0.491341	1.91084	1.44508	7.17985	3.98614	7.37084	3.04699	24940.5	2.90885	0.846982	4.66111	1.713	14.6629	7.70055	6.68562	7.19348	24945.8	10.4278	0.60355	5.57988	2.06782	17.5453	10.2386	7.24462	6.76341	24948	12.4816	0.902391	6.06554	5.13912	19.0369	15.3268	48.4795	8.14293	24952.3	10.9491	2.25607	4.23271	1.66621	12.3192	8.10829
TCGA-A7-A26I-01	9.43632	2.72027	1.70825e+07	19.6667	5.98311	15.269	1.70845e+07	1.36425e+07	0.704879	5.49759	2.23355	3.17606e+06	7.8064	8.06753	5.72224	3.17806e+06	2.07536e+06	1.06191	903713	762499	1.52378e+12	3.41665e+06	3.76158e+06	3.49203e+06	1.52378e+12	1.52378e+12	439511	15.4474	4.63394	1.32278e+07	26.2983	12.6391	16.2913	1.32298e+07	1.2137e+07	1.37376	11.2569	5.99849	7.93148e+06	17.0726	27.4046	10.3546	8.512e+06	6.08723e+06	1.83953	9.26496	3.08466	1.05777e+07	21.8697
TCGA-A7-A26J-01	4.69712	1.43936	55.8889	8.54816	3.98359	5.95424	1296.02	13.4542	0.49232	2.48366	1.94262	29.7385	5.52995	9.34515	3.61946	1277.24	4.21395	1.01337	5.75931	2.67636	65.1406	25.5151	11.3611	24.5219	1296.81	57.1597	0.81355	6.40301	2.60547	72.6461	14.1019	8.51541	7.06703	1286.78	17.4612	0.939279	7.98334	7.12217	88.4236	19.9655	65.6055	10.0301	1336.04	14.1311	2.55039	4.0342	1.83382	28.0147	8.88441
TCGA-A7-A2KD-01	4.48959	1.57644	16.089	6.53424	3.34881	5.37162	15694	8.97152	0.442072	2.00097	2.01261	7.42684	3.92373	8.3505	3.0654	15686.8	3.09499	0.989449	4.2127	1.94888	15.4495	6.90511	6.94667	6.51578	15692.1	10.8505	0.634889	5.70213	2.30893	17.9966	7.05349	7.10065	5.5195	15693.4	11.325	0.859865	5.68523	5.7657	20.694	11.6311	47.2106	7.63204	15700.4	9.54617	2.18885	4.44274	1.74992	11.0712	5.80024
TCGA-A7-A3IY-01	6.91209	7.63232	106.092	11.4969	5.07683	8.2668	55583.7	52.428	0.549596	7.58078	10.0074	37.9648	14.1948	18.2819	8.96739	55538.6	14.8029	2.30608	9.31341	13.6841	143.034	15.8937	27.617	14.1603	55617.3	100.371	1.42674	8.19859	6.65278	71.0595	14.9433	7.11254	7.48708	55559.6	39.8101	0.93354	9.68892	10.8985	54.4037	12.1711	22.769	8.76594	1.73355e+06	1.67802e+06	1.84842	4.64498	4.00525	37.2312	8.5121
TCGA-A7-A3IZ-01	5.87487	4.88484	9.26129e+07	12.611	4.06725	10.1965	9.26244e+07	7.26706e+07	0.60397	7.06716	13.2066	6.47197e+07	21.3436	21.6014	13.8188	6.47312e+07	2.60021e+07	2.81514	1.03376e+07	1.34725e+07	1.32004e+13	2.6979e+07	4.26034e+07	2.8982e+07	1.32004e+13	1.32004e+13	2.33676e+06	9.24498	7.71072	1.05537e+08	22.6073	8.73897	14.3275	1.05548e+08	7.3731e+07	1.33074	8.11959	15.1946	8.37161e+07	15.751	24.9693	12.1061	8.37276e+07	3.59839e+07	2.25198	6.66676	5.46595	8.3264e+07	16.0897
TCGA-A7-A3J0-01	6.55014	8.25909	26.2545	14.204	7.26169	11.2894	8.37329e+06	18.4419	0.663438	11.6163	41.4332	34.2034	47.6178	74.5128	26.3815	8.37329e+06	16.377	4.97345	7.44465	11.3224	25.6582	13.1662	11.6338	12.2224	8.37329e+06	18.9499	1.00735	9.59616	15.4964	31.646	21.6774	14.5383	16.2148	8.37329e+06	25.1171	1.57623	12.0939	42.3287	34.7772	28.7227	73.5137	21.4913	8.3733e+06	20.516	3.79088	7.70008	10.2617	24.826	16.8685
TCGA-A7-A3J1-01	2.3865	0.97315	8.801	3.8902	1.36028	3.11496	2558.69	6.60206	0.424442	1.29297	1.48055	4.06155	2.83784	3.28381	2.33908	2554.49	2.66616	0.862549	2.73793	1.31026	7.93042	3.83834	2.36009	3.48605	2557.73	5.78118	0.618783	3.25646	1.40845	9.44328	5.06408	2.39709	3.72843	2559.34	7.778	0.688499	2.16329	2.41888	6.37624	4.86337	6.64925	3.11386	10834.3	8282.2	1.12809	2.46244	1.2014	7.38664	4.36188
TCGA-A7-A3RF-01	9.36365	5.09698	101.395	16.7356	5.29616	11.4423	1.09684e+06	30.0679	0.695392	6.92523	9.88919	67.9306	27.9082	19.7136	11.221	1.09681e+06	11.8996	2.334	11.3873	6.85829	109.658	31.3091	11.4431	30.6586	1.09685e+06	58.2959	0.734251	10.901	7.42913	222.815	20.7737	12.4873	15.0529	1.09683e+06	34.9911	1.35095	9.72834	13.3849	54.8664	30.0736	26.8986	11.6047	1.09683e+06	17.1045	2.25581	7.93927	5.32071	43.1314	18.933
TCGA-A7-A425-01	15.0553	3.491	114.786	16.2838	4.39709	15.8852	170.479	31.4003	0.513877	3.64095	2.28301	17.7596	4.95071	4.33767	3.88954	125.89	5.97487	1.01056	15.7743	3.36536	88.0147	14.4724	6.32108	14.2234	164.567	41.231	0.802886	14.5981	2.49341	40.6101	11.7986	4.2103	8.36059	139.541	19.5485	0.867685	7.46946	3.20958	25.5621	7.65523	7.23846	4.83955	135.007	8.81186	1.11964	10.5525	2.11316	24.0513	8.98894
TCGA-A7-A426-01	5.10147	1.83545	16.8202	6.98285	2.03344	6.1924	20.0507	10.1575	0.518379	2.35556	2.35769	7.05366	4.5932	4.27595	3.72981	12.5157	3.5484	1.14396	4.88269	1.90068	16.1428	6.21888	3.34293	5.92943	18.9547	10.3453	0.600543	6.44509	2.14829	12.8888	7.80549	2.95864	6.21737	17.707	9.39607	0.841717	3.3808	3.1222	9.17647	5.74611	6.72622	4.1592	14.7986	5.088	1.14493	5.30365	1.90856	11.3554	6.7089
TCGA-A7-A4SA-01	5.23738	1.68134	14.107	7.69445	4.33836	7.31022	10416	10.5057	0.502781	1.88339	1.79624	4.77229	3.72875	5.75337	3.41639	10408.4	3.30989	0.915623	4.39317	1.6041	10.059	6.1284	4.36923	5.71845	10412.7	7.62623	0.585943	6.54197	2.17638	12.3382	8.13478	4.61288	6.66841	10415.5	11.0401	0.867447	4.52644	4.06914	9.50839	9.86417	21.7555	6.29229	304104	293699	1.70855	5.54818	1.89545	10.4122	7.45929
TCGA-A7-A4SB-01	10.6265	4.43152	155.801	16.7307	4.70476	15.4138	8733.42	96.652	0.821052	7.08991	5.15047	46.0453	11.103	10.6204	9.48208	8651.08	24.7132	1.70915	13.022	11.2473	188.299	28.8698	30.0788	28.0161	8754.5	138.823	2.13959	13.2329	5.27132	96.3546	17.2038	6.43996	15.3563	8702.62	81.2996	1.35651	9.68049	8.37852	57.522	14.8125	18.3677	11.3202	8663.95	34.4785	1.90999	10.9537	4.71968	91.3143	16.5232
TCGA-A7-A4SC-01	3.8316	1.1866	15.3089	5.9616	2.01826	5.34188	8358.59	8.76401	0.467491	1.40354	1.22019	5.07746	2.65953	2.82362	2.23954	8350.79	2.53964	0.800905	4.30639	1.46136	13.8059	5.64717	3.44771	5.28819	8356.69	8.86885	0.641141	4.78889	1.36064	11.7968	6.34994	2.69597	4.83198	8356.83	9.31343	0.690654	2.78346	2.13533	8.08382	5.1448	6.83234	3.40862	8353.82	4.81639	1.13061	3.64386	1.22388	9.09037	5.38167
TCGA-A7-A4SD-01	2.80901	1.55688	8.59937	7.86517	5.24418	3.71694	11.7521	5.7438	0.574417	1.75916	1.97317	4.40468	5.1544	13.2793	2.76057	8.13895	2.34009	1.03362	2.75153	1.4148	7.66418	4.48691	5.48757	3.76914	10.7357	5.63975	0.567163	4.85404	3.33487	14.641	11.1736	17.4748	5.34675	15.8937	11.7154	1.07166	5.37679	9.53626	11.5451	22.6356	114.78	8.24307	16.3214	7.56344	3.74636	3.37554	1.56812	7.72609	6.05507
TCGA-A7-A4SE-01	5.07884	2.22989	1634.24	12.9485	5.77922	7.33782	1090.5	720.552	0.867929	2.60414	1.20797	201.443	3.67863	4.51147	2.28798	186.265	117.828	0.767557	63.0594	48.9888	21383.8	135.959	272.35	137.4	9993.96	20766	32.0439	8.24505	3.02489	1097.13	15.2794	7.11876	6.46069	849.466	744.381	1.33437	5.93957	3.43623	437.162	11.1777	17.7022	4.98099	3834.69	3687.22	1.67915	4.04202	1.37978	581.146	9.03826
TCGA-A7-A4SF-01	9.37835	3.06139	42.9105	11.2179	6.40357	9.63862	38144.8	21.3468	0.641141	4.66247	4.95815	22.8582	8.19276	17.4859	6.46854	38126.7	8.62437	1.43528	11.6301	4.81582	40.8734	13.6963	13.7688	12.6651	38142	33.6844	0.892478	10.4629	4.26422	36.9254	12.0183	10.691	9.52251	38138.4	26.7044	1.18456	12.9508	12.045	37.558	21.885	74.5291	13.8394	38144.1	21.6427	2.79675	7.6483	3.27525	27.2239	10.8739
TCGA-A7-A56D-01	49.8294	6.11578	410.117	50.7431	21.634	48.0813	225.644	184.346	0.985719	11.1768	3.68086	44.7199	14.1103	14.4846	8.50446	31.0463	27.6952	1.33207	34.0411	10.4767	274.181	45.589	57.1559	41.8351	187.447	149.324	1.74467	73.2083	7.45683	303.546	61.6327	46.4107	35.2061	190.931	189.907	1.90475	35.0156	11.7916	92.4643	40.2877	74.7346	24.3918	82.1656	70.5706	3.0409	59.248	5.41023	162.175	37.8744
TCGA-A7-A5ZV-01	20.3788	19.1832	83.2716	37.5549	22.7436	39.1622	2949.34	48.8616	1.27345	36.9695	114.611	68.2309	65.2557	106.988	58.6051	2949.17	34.7177	6.69963	20.6688	19.2165	58.8903	31.1451	17.5431	31.1857	2945.01	42.8754	1.35891	22.8184	23.6709	61.7973	38.2062	20.0205	35.7639	2950.7	46.9542	2.02688	28.4776	56.6613	55.2404	40.536	58.5747	34.8896	2952.85	34.2097	3.90399	19.4026	20.3484	55.2865	37.0683
TCGA-A7-A5ZW-01	4.52886	1.25953	21.2047	6.26855	3.36268	5.86535	1880.97	10.4495	0.484587	1.41293	1.10409	6.07492	2.45668	4.78293	2.21816	1869.94	2.66474	0.766985	4.2076	1.64173	21.2606	6.27486	6.73919	6.04659	1879.26	14.6403	0.644465	4.90687	1.50577	13.625	5.62103	4.76193	4.89741	1875.87	9.94049	0.805826	4.65891	3.67618	15.6017	9.50274	30.5041	6.2813	1879.25	8.5642	1.8863	4.17386	1.37454	10.5289	5.2243
TCGA-A7-A5ZX-01	6.84062	1.88341	48.9008	9.40142	3.38911	7.57594	5053.44	14.0077	0.581857	2.6659	2.10255	22.0798	5.00115	6.8867	3.57691	5039.4	3.9546	1.07678	6.1017	2.59845	51.0107	12.16	8.75026	11.2636	5052.95	22.0479	0.718279	8.52025	2.54138	55.2715	12.6387	7.28664	7.28865	5044.52	12.4147	1.01315	6.59371	5.26027	46.1555	12.0525	24.885	7.10476	5065.55	10.0147	1.94332	6.38684	2.01767	22.0073	7.62954
TCGA-A7-A6VV-01	6.51893	1.37019	26.5145	8.82719	4.41834	7.75657	26589.1	11.8372	0.577787	2.17177	1.2474	8.18885	3.34486	6.31173	2.87137	26576.8	2.78187	0.786803	8.51324	1.62243	23.986	10.5921	6.89068	10.0667	26586.2	17.253	0.756207	8.09274	2.06206	26.9712	9.68762	7.71932	7.72121	26586.3	14.0086	1.00175	5.74367	4.18512	19.807	11.3005	34.5681	7.32062	26588.1	8.46025	2.20874	6.16733	1.67458	16.061	8.88564
TCGA-A7-A6VW-01	14.4801	8.28949	100.997	49.8863	16.308	20.6885	62.9748	48.0447	1.28666	10.3231	9.20307	42.6995	29.4431	36.106	12.1055	26.1052	16.8443	2.01197	13.7192	9.17931	107.115	32.8748	39.4256	30.2231	67.9437	70.005	1.40077	23.5457	25.0713	271.905	68.1491	76.9419	28.996	76.1895	65.5384	2.71935	23.7104	25.1506	58.8544	48.4507	150.588	26.6025	48.7537	41.7876	4.16779	14.4503	7.08884	65.4717	32.0962
TCGA-A7-A6VX-01	5.21238	1.43076	1.77293e+07	9.84117	5.4825	8.40826	1.77944e+07	20.1016	0.613678	1.94319	1.14547	6.28699e+06	4.2257	7.44852	3.02318	6.35209e+06	4.1625	0.749758	1.243e+06	19207.5	2.10689e+07	8.9405e+06	19218.7	8.9405e+06	1.78136e+07	1.74979e+07	19205.8	6.8747	2.23982	5.31364e+06	11.7575	14.0975	9.61379	5.37874e+06	25.2144	1.12401	7.95231	6.22003	3.05818e+07	16.9678	71.9454	10.7093	3.06469e+07	16.0396	2.83427	4.6671	1.82385	4.1459e+06	10.2808
TCGA-A7-A6VY-01	3.26563	1.57704	14.9534	4.76278	5.6436	4.56904	12.0586	7.66391	0.499449	2.21005	2.54945	7.07187	3.42504	14.8696	3.36001	6.11315	3.13368	1.11181	3.13531	2.08779	13.872	5.54837	8.12499	5.55998	10.831	8.76535	0.751024	4.33288	2.27172	12.8685	5.1729	8.91631	4.60095	10.3715	8.351	0.853577	5.54714	10.1019	15.9519	11.8224	105.448	8.99677	15.6103	8.47678	3.89188	3.9211	1.8941	10.9853	5.2162
TCGA-A8-A06N-01	9.26673	38.6671	8.7626e+06	13.6777	7.42723	8.22199	8.95609e+06	15.5211	0.667195	45.3308	398.586	4.558e+07	338.197	368.046	48.574	4.57735e+07	34.3689	16.0734	1.03728e+06	32137.3	1.22436e+07	4.27227e+06	32088.8	4.27226e+06	1.1315e+07	4.99029e+06	32071	12.5982	62.0761	3.84045e+07	16.3668	23.0098	11.8252	3.8598e+07	22.0761	1.61941	16.5086	248.681	3.25279e+07	30.2895	110.092	15.5313	3.27214e+07	21.3763	4.54553	6.86925	20.4173	4.13627e+06	10.7884
TCGA-A8-A06O-01	10.8598	3.0471	107.273	16.4941	5.71728	14.0989	16716	71.6755	0.6846	4.62529	3.36022	28.7394	8.9289	11.0044	6.34881	16649.2	17.0036	1.227	15.6314	7.31415	122.318	25.5441	23.7339	24.5316	16720.1	90.3052	1.96908	12.2888	4.30839	75.6585	18.5922	8.67083	14.0308	16692.7	62.3391	1.23566	10.7244	8.0182	47.74	21.1941	34.8996	12.5987	5.63558e+06	5.61895e+06	2.11319	10.2252	3.66572	57.15	17.8699
TCGA-A8-A06P-01	6.60118	1.49342	59.78	9.30216	2.71252	7.58814	38.4753	14.6334	0.523289	2.04218	1.20649	16.2951	3.50425	4.22312	2.71476	11.8735	3.38567	0.788951	7.17373	2.03664	57.8639	15.6117	6.30984	14.9574	35.7038	26.4309	0.775416	7.43445	1.87921	53.9644	9.32492	5.43397	7.04556	20.5798	14.7689	0.90211	5.33034	3.21587	39.9862	11.7131	16.4786	5.71943	36.3345	8.86416	1.5573	5.56765	1.54945	20.019	7.7407
TCGA-A8-A06Q-01	34.9341	30.234	244.273	58.2863	32.1163	44.5547	1.98656e+06	72.0646	1.46628	55.6287	146.278	712.467	190.843	254.921	68.2012	1.98677e+06	68.3195	7.91727	49.6044	55.8562	267.401	121.528	82.6172	114.165	1.98658e+06	110.877	1.66499	46.2437	52.8192	311.323	71.9703	51.3365	55.3195	1.98669e+06	85.8589	3.07835	64.2287	148.059	369.828	147.611	331.601	81.3946	1.98679e+06	113.29	7.32139	36.6107	29.8161	141.192	62.8773
TCGA-A8-A06R-01	6.25571	2.04943	39.5856	12.3906	3.79416	9.24063	46440.3	17.1522	0.546896	2.80425	2.22362	17.1949	6.23658	7.30223	4.51024	46423.9	5.01758	1.0003	6.41027	2.7962	40.8896	21.807	7.94351	20.6087	46438.9	29.4413	0.883916	9.19817	3.32408	59.696	14.9164	9.56133	11.522	46438.1	21.9041	1.09572	5.71818	5.27189	24.76	12.7574	25.746	8.81258	46432.6	11.4737	1.75412	7.77866	2.60289	25.1812	14.6905
TCGA-A8-A06T-01	4.32658	1.85685	20.0053	7.5086	3.63946	6.0021	376882	12.3871	0.537267	2.6672	3.11181	9.00015	5.59648	10.4437	4.23092	376873	4.97622	1.17632	5.03014	2.76548	18.9447	8.02544	5.94512	7.40861	376881	15.0448	0.760942	5.98589	3.11293	20.6623	9.35484	7.04397	6.93406	376882	17.9407	0.972847	6.07729	7.38514	17.0967	12.8205	38.7428	8.2345	376882	11.9786	2.21961	4.42338	2.34333	14.4513	8.18672
TCGA-A8-A06U-01	8.65306	3.08025	23.4957	10.2096	4.9384	9.52824	365918	15.2723	0.539202	5.02277	8.8425	13.7652	11.0859	24.3316	8.9044	365910	7.38425	2.23493	7.21994	4.29977	19.8573	8.51943	10.1191	8.10361	365915	14.7589	0.797711	8.69181	4.3817	18.6916	9.40696	7.67853	8.47321	365915	16.1994	1.02713	9.75823	13.2971	20.1786	14.9974	53.1271	12.4228	365920	14.0249	2.63374	7.7461	3.7301	15.8414	9.42107
TCGA-A8-A06X-01	6.00095	2.82173	22.9162	9.97125	5.0327	8.86536	151153	15.209	0.578977	3.74903	5.01712	10.1574	8.78301	16.8186	6.98214	151143	5.98615	1.6131	5.74535	3.64121	20.0966	9.36386	7.64682	8.95367	151150	15.0368	0.67766	7.76859	4.48255	21.1566	11.2412	8.3181	9.32551	151153	18.1078	1.11092	6.92899	9.82969	16.5437	18.2491	43.9863	10.4949	151150	11.7575	2.26852	6.36428	3.38021	17.0583	10.5906
TCGA-A8-A06Y-01	20.2874	7.64858	1.05961e+08	31.502	8.2021	21.1379	1.05961e+08	46.2859	1.00433	18.6116	23.9756	2.73219e+08	73.97	38.5944	20.0877	2.73219e+08	22.0771	3.66127	20.7565	11.3036	1.17372e+08	6.73586e+07	14.7447	6.73586e+07	1.05961e+08	8.35349e+07	1.55943	21.3884	11.412	1.66673e+08	39.9288	12.9843	22.8799	1.66673e+08	41.273	1.81672	21.0489	24.4998	2.24361e+08	39.9082	43.3104	18.8027	2.24361e+08	28.2639	3.01295	15.8319	8.34033	4.10177e+07	29.8306
TCGA-A8-A06Z-01	15.2089	6.60249	5.55894e+06	28.4391	8.54508	20.8557	5.69616e+06	49.2215	0.76746	14.7189	20.2932	1.14073e+07	40.8744	43.9901	23.6449	1.15446e+07	20.9958	3.24459	18.4284	11.9072	6.82611e+06	7.05042e+06	19.8298	7.05041e+06	5.69617e+06	8.55561e+06	1.55012	17.8004	13.2073	1.01377e+07	32.3867	15.2781	24.8515	1.0275e+07	53.7557	1.76081	17.5737	30.0035	1.3215e+07	33.4079	60.9505	23.5009	1.33522e+07	30.6524	3.25891	13.2463	9.18214	2.31599e+06	29.2318
TCGA-A8-A075-01	3.38875	1.4101	12.5756	5.1567	3.30832	4.39675	11.093	7.63056	0.42792	1.65214	1.86483	5.27953	3.62291	7.68766	2.81812	5.20916	2.81847	0.946495	3.38387	1.67612	12.2675	5.40986	5.56796	5.15319	9.94813	8.44636	0.559926	4.55723	2.0246	12.3584	6.15778	6.24748	5.0787	10.1393	8.56706	0.822386	4.39421	5.6577	10.7014	11.9987	46.9445	6.992	10.8792	8.03208	2.18808	3.86795	1.63075	9.42803	5.9847
TCGA-A8-A076-01	8.84754	1.52606	47.1994	13.34	5.0068	9.83542	1051.33	17.2485	0.533124	2.09995	1.11846	11.6651	4.76673	6.40206	2.9705	1027.25	3.4286	0.756427	8.63475	1.78689	41.2278	17.8034	8.7702	15.9483	1046.77	31.4569	0.687335	10.5254	2.40812	64.7054	17.7834	12.3394	9.9846	1044.67	26.3936	1.06378	8.61159	4.72226	30.9145	20.5612	47.0271	9.60617	1046.73	14.4672	2.3558	7.27334	1.70598	20.8345	12.575
TCGA-A8-A079-01	19.2018	7.15652	216.7	27.8434	12.572	21.6927	28555.7	134.684	0.887051	13.049	14.2485	101.377	28.0069	41.9575	15.9803	28456.6	46.8817	2.53781	24.9121	21.9585	250.601	45.0214	86.7176	41.1926	28583.8	178.277	2.22999	26.6055	12.3232	197.108	37.4296	20.2073	22.7749	28546.3	147.059	1.76246	26.4656	25.1398	136.175	44.7497	109.479	26.4102	1.15687e+06	1.12845e+06	3.50241	17.0375	7.4197	119.596	28.2806
TCGA-A8-A07B-01	8.039	3.05365	51.4127	14.5575	5.43163	11.2318	38.3566	19.6758	0.652408	5.3108	3.33422	22.1666	8.49966	14.264	6.08215	14.7588	6.09374	1.33762	8.26804	3.65126	49.8577	22.6638	10.0728	21.8793	33.478	42.5432	0.670713	10.3801	4.99393	64.3419	18.3141	12.8365	11.6203	30.5751	23.7146	1.277	12.7782	10.3746	54.9278	25.0489	75.82	14.2659	49.3929	16.1662	2.9213	6.87762	3.51849	30.4609	13.1006
TCGA-A8-A07C-01	4.06354	3.3398	14.4068	7.04317	5.03824	6.42072	562778	8.96242	0.545496	5.72049	12.8662	16.3019	13.2992	30.7685	12.4119	562780	7.69824	2.90705	4.70882	4.39353	14.5132	7.6139	7.16928	7.45027	562777	10.335	0.676962	5.97867	5.22678	15.7321	9.61242	6.87264	8.66408	562780	11.7963	1.02678	6.45258	14.5079	17.0982	13.5033	36.8384	11.4051	562783	11.2553	2.4434	5.30858	4.78618	13.7704	9.56033
TCGA-A8-A07E-01	2.59337	1.01655	16.9258	4.38849	1.54515	4.25048	7275.23	10.0343	0.407085	1.20929	1.13253	4.86504	2.09274	2.34834	2.01747	7266.17	2.85251	0.764521	3.20558	1.63019	15.778	4.8688	3.70758	4.82475	7273.75	9.68273	0.802215	2.61072	1.15305	11.2677	4.66547	2.04475	3.99464	7271.99	8.9945	0.64637	2.04823	1.70095	7.24525	3.50434	4.4803	2.75846	313173	305909	0.962326	2.05508	1.12877	9.65385	4.49811
TCGA-A8-A07F-01	2.9835	1.4367	12.4845	5.13637	2.59032	4.15697	8404.36	7.08791	0.449601	1.85725	2.39233	8.25287	4.59878	7.6878	3.41811	8401.08	3.31629	1.09752	3.23996	2.00688	11.9035	5.81963	5.21032	5.51448	8403.55	8.1529	0.601601	3.64061	2.29	13.6304	6.14649	5.18063	4.97693	8404.86	8.4836	0.846443	4.25956	5.64688	15.0298	10.1667	29.1651	6.41324	8408.58	7.8871	2.03155	2.89607	1.7894	9.24606	5.37047
TCGA-A8-A07G-01	6.78555	1.26105	25.4745	10.1062	4.04106	8.07818	40093.8	14.7164	0.573334	1.63931	0.911998	6.20052	3.31144	5.02366	2.35169	40078.9	2.92599	0.705471	7.17818	1.68468	24.0513	9.98519	9.13575	9.06253	40091	15.9849	0.767644	8.946	2.13138	26.0752	12.2687	10.0373	7.90729	40092.6	18.5137	1.07828	6.76882	3.76243	21.6023	16.7838	41.406	7.8988	40093.3	12.0692	2.15079	5.64429	1.53746	13.941	8.94556
TCGA-A8-A07I-01	3.67429	1.28205	19.9406	7.24225	3.88988	4.24807	250.363	8.73539	0.475898	1.66072	1.47888	7.91486	4.37016	8.3779	2.52627	240.98	2.75128	0.877873	5.45051	1.64658	20.2937	8.62079	7.2789	7.36111	249.16	15.3481	0.60135	5.38961	2.35218	31.032	9.15748	10.9204	5.33446	249.084	11.1398	0.92466	5.72887	6.2001	23.5075	20.9883	69.4042	7.92998	257.514	9.64161	2.83486	3.46033	1.40854	12.2584	6.70977
TCGA-A8-A07J-01	2.95762	1.0021	52.9332	4.26109	2.39751	4.03887	8793.26	27.1789	0.353703	1.35576	1.05382	10.3287	2.11877	2.92104	1.84447	8765.21	5.45324	0.744916	4.70188	2.88216	50.2494	7.27693	9.92858	7.02754	8793.86	32.6379	1.39409	2.71061	1.07383	25.8669	4.35923	2.32807	3.35449	8778.83	19.7376	0.603449	3.06736	2.11302	18.8432	5.64609	8.76722	3.37414	327724	318961	1.1721	2.11426	0.969754	18.6136	4.03024
TCGA-A8-A07L-01	5.7905	2.06464	42.035	11.6119	5.27134	8.52045	31.1635	14.6467	0.593624	2.83455	2.71209	22.5758	9.10983	11.8836	4.96451	15.3922	4.94418	1.18394	6.16512	3.44423	46.7462	22.363	11.3896	20.9635	36.2614	23.7659	0.761232	7.32711	4.33585	64.8959	14.0998	11.136	10.3643	32.0985	17.7985	1.28584	8.04211	8.97317	52.995	26.8003	56.8323	11.3307	50.7959	14.055	2.60554	5.47306	2.78897	23.0489	12.2566
TCGA-A8-A07O-01	10.2379	5.43283	49.6698	18.3507	8.99248	17.2554	103370	33.9334	0.806767	6.18077	7.21417	16.7002	11.9492	20.5411	10.717	103345	11.5455	1.68545	10.2168	6.38373	45.6061	17.1944	12.6438	16.7466	103367	32.2584	1.2938	13.0431	6.56169	40.8334	20.833	10.6571	16.2756	103369	37.0103	1.39672	10.9299	12.7058	29.2462	19.3052	51.5059	14.9924	535712	432376	2.86144	10.5705	5.77496	34.972	20.6749
TCGA-A8-A07P-01	8.90696	2.775	103.345	13.7082	6.84726	10.7977	1603.98	58.3201	0.623969	3.71643	2.55362	22.0637	7.4295	12.285	4.79947	1543.83	13.1287	1.13102	12.6362	6.22062	106.021	20.1178	30.1532	18.0595	1607.71	66.5269	1.74978	9.92446	3.49802	70.3497	18.6088	11.6477	10.6021	1580.71	51.1648	1.16873	13.522	8.0965	59.264	24.7022	62.0499	12.5084	1.84135e+06	1.8398e+06	2.48255	6.85482	2.54741	39.1179	12.6022
TCGA-A8-A07R-01	26.2139	26.499	69.4831	111.196	32.4822	39.9063	55.4049	50.6255	1.8423	20.2231	31.8638	50.159	99.3556	84.5858	34.588	40.4553	23.636	4.14743	24.1863	12.9384	52.5111	35.6898	22.3929	33.2984	42.4114	40.4712	1.30568	40.6728	52.1287	90.0392	197.86	52.4245	46.1335	77.1542	64.7878	3.11791	31.7144	51.2389	57.6697	65.5361	157.732	40.5196	67.6027	49.6132	5.15124	30.528	17.0862	59.3777	58.1611
TCGA-A8-A07S-01	8.71884	3.12191	8.00634e+06	15.913	4.76494	10.0955	8.01803e+06	6.16027e+06	0.633282	5.07973	4.30548	2.93153e+06	18.1247	14.4305	6.4129	2.94321e+06	1.15982e+06	1.47078	520969	568449	9.19367e+11	1.648e+06	3.13069e+06	1.65189e+06	9.19367e+11	9.19365e+11	104697	11.3248	4.83241	8.57154e+06	49.5158	13.7184	12.4026	8.58322e+06	6.68357e+06	1.23842	11.3072	10.0785	6.3147e+06	28.6124	47.6241	11.5521	6.41282e+06	2.82697e+06	2.39475	6.7865	3.29172	4.7697e+06	16.4075
TCGA-A8-A07U-01	2.13793	1.35919	6.22625	3.25007	2.15532	2.93977	5.36342	4.08398	0.402014	1.74253	3.53535	4.9669	3.95708	8.91146	3.59863	4.33023	2.59776	1.34674	2.10825	1.52675	5.81546	3.26049	2.70745	3.15188	4.74486	4.14326	0.515553	3.01185	2.20229	7.05958	4.32522	3.48907	3.71717	6.14088	5.40253	0.693808	2.66757	5.41023	6.73014	6.36891	19.0715	4.86472	6.82776	4.69916	1.68384	2.41504	1.76534	6.2117	4.31615
TCGA-A8-A07W-01	6.48595	2.62692	43.199	10.4265	5.37463	8.62917	34478.1	18.0442	0.526042	3.74602	3.94945	24.4747	8.4916	15.2455	6.10935	34464.2	6.87866	1.36296	7.98876	3.9623	44.388	15.7843	13.0971	15.2097	34476.5	33.7947	0.82782	7.13598	4.2387	43.0957	12.6245	9.89619	9.67962	34474.3	19.9978	1.09365	9.3882	10.0797	47.9386	24.8425	61.8526	12.422	34490.1	17.2216	2.58793	5.71293	3.06833	25.0049	11.7279
TCGA-A8-A07Z-01	12.2738	5.00809	75.0964	19.3184	6.16373	15.418	1086.28	40.4339	0.770707	5.64507	4.80307	25.5198	12.6953	13.1912	8.41235	1046.82	11.5089	1.50018	12.9195	7.1836	76.9027	22.4689	15.7602	20.0307	1083.59	53.5054	0.996978	12.7305	5.59852	54.1715	19.5675	9.49441	15.1994	1072.46	42.4667	1.37761	11.9701	9.37756	39.408	18.778	31.4541	12.5378	1064.43	21.418	2.06976	10.2966	4.39314	42.5545	17.7819
TCGA-A8-A081-01	5.31076	4.98034	10.8853	7.28713	4.61222	5.99639	669877	8.19627	0.565191	7.12205	21.5768	14.5219	18.4668	44.6474	13.6197	669881	9.07562	3.62452	4.44648	4.75393	9.27009	5.73421	5.75885	5.31476	669876	7.67257	0.622936	7.39411	9.55608	12.5126	9.32574	8.03648	7.43784	669881	12.4484	1.04537	7.28218	21.368	14.1637	17.7129	44.4184	11.9856	669885	12.2088	2.73848	5.65362	5.09498	9.53947	7.78223
TCGA-A8-A082-01	6.51162	2.2731	7.31253e+07	14.0126	3.83419	7.67633	7.31748e+07	13.8133	0.500626	5.3452	4.7529	6.18e+07	16.4273	12.872	5.9157	6.18495e+07	6.326	1.45746	1.77227e+07	2.71253	9.00263e+07	5.25511e+07	7.59792	5.25511e+07	7.31748e+07	4.06876e+07	0.576356	12.5199	5.14654	4.07745e+07	25.9661	10.4906	9.32007	4.0824e+07	30.3537	1.10488	10.0372	9.85738	3.85419e+08	62.6186	44.3643	9.73814	3.85468e+08	14.5413	2.54626	5.17964	2.94251	1.948e+07	16.8088
TCGA-A8-A083-01	14.1607	20.56	4.89882e+07	27.4816	8.42989	15.2156	4.9144e+07	3.44635e+07	0.871106	16.7694	33.5055	2.42847e+07	50.7772	52.7457	20.5496	2.44405e+07	9.8791e+06	3.89587	2.11152e+06	1.47025e+07	1.31491e+13	6.79839e+06	2.78072e+07	7.07906e+06	1.31491e+13	1.31491e+13	486899	16.3377	13.7804	3.61566e+07	27.4985	12.2822	16.5918	3.63124e+07	2.41794e+07	1.44864	19.6444	33.906	3.6515e+07	25.0765	47.234	16.316	3.78415e+07	1.56578e+07	2.89667	10.4755	9.44047	2.59424e+07	18.4359
TCGA-A8-A084-01	10.6966	2.17872	4.30071e+06	16.5282	9.26427	12.8718	4.35971e+06	25.2963	0.703842	3.58344	2.12565	2.97623e+06	8.05619	15.536	4.38315	3.03522e+06	5.33763	1.02456	10.2278	3.42317	8.15028e+06	4.64287e+06	22.4146	4.64287e+06	6.49805e+06	3.13291e+06	0.704717	15.593	4.38739	4.06317e+06	42.9484	29.4692	13.8148	4.12217e+06	39.3888	1.38294	19.6389	12.0306	1.42686e+07	39.9851	180.918	16.0711	1.43276e+07	25.4084	4.11908	8.06275	2.49197	1.03689e+06	14.0606
TCGA-A8-A085-01	10.027	2.05616	1.02295e+06	28.2261	5.0568	18.3943	1.02317e+06	941878	0.694948	3.34635	1.94368	304373	10.2782	7.11161	5.84704	304593	71946.8	1.03232	204259	22457	3.73277e+10	616834	37123.7	616515	3.73276e+10	3.73277e+10	19596.4	14.9119	3.72021	1.47937e+06	44.9636	20.9502	24.6286	1.47959e+06	1.26508e+06	1.59249	8.45689	5.15971	667603	25.0307	26.156	10.9346	667823	370491	2.00457	9.42601	3.42939	956341	40.9963
TCGA-A8-A086-01	11.4412	2.2584	165.405	24.6497	5.60147	17.5443	32317.8	39.2776	0.692276	3.02304	1.52072	44.3894	7.89171	7.81579	4.88909	32236	6.32898	0.879907	21.1807	3.17895	186.656	91.6704	13.9435	88.7841	32312.6	119.279	1.0382	15.4564	3.52877	425.96	45.4371	17.8239	21.1304	32278.5	48.3878	1.43822	10.8012	5.87723	181.853	27.5972	49.0137	14.1664	32376.4	20.9804	2.50869	9.84821	2.84268	74.1467	24.7137
TCGA-A8-A08A-01	6.57017	1.549	250.966	11.5046	4.59003	9.03183	3953.94	22.5897	0.564313	2.46121	1.54278	69.807	5.85646	7.28617	3.42734	3860.82	6.01517	0.835869	13.8716	3.21438	302.727	73.426	14.8937	72.3241	3953.94	190.009	1.42458	7.92313	2.6418	358.612	21.3663	11.2474	9.90778	3881.33	26.987	1.08152	7.89264	5.61783	229.532	19.506	44.921	9.27182	4028.23	15.7286	2.29262	5.19993	2.01706	69.3072	10.8248
TCGA-A8-A08B-01	19.0439	9.84993	59.557	28.7465	21.5586	18.6062	45.7286	34.3955	0.862697	13.3612	22.1091	43.1263	38.085	79.2507	15.7044	33.1319	17.1613	3.06073	15.7426	11.206	53.6483	24.311	34.8886	20.745	39.8011	33.0735	1.04338	27.2024	21.4193	59.4398	39.4493	25.2388	19.0257	58.2672	46.041	1.90514	35.6126	60.5	71.1767	117.084	456.452	40.2042	68.625	55.7649	6.26935	20.9728	9.94965	42.2744	29.7314
TCGA-A8-A08C-01	11.8881	3.512	83.2268	20.7841	6.1706	16.6849	1054.69	36.8738	0.773616	5.64147	5.24249	36.1213	12.815	15.6765	8.54516	1020.02	11.9969	1.56543	12.3999	6.35503	95.4925	29.2657	19.7186	27.4438	1057.19	60.8376	1.19511	15.4257	6.08603	78.2555	24.1789	12.1803	16.2076	1045.47	39.1326	1.47145	13.0482	11.9387	64.599	28.5232	53.0587	15.4665	1052.59	25.2649	2.72209	9.58409	4.6626	44.3928	19.0298
TCGA-A8-A08F-01	3.0924	1.14169	12.0337	5.3127	3.28904	4.24332	12.1284	7.93874	0.439384	1.4975	1.54342	4.42547	3.65906	6.94731	2.47324	5.93935	2.71293	0.834554	3.05313	1.43745	10.8112	4.8537	4.85892	4.27784	10.6204	9.11535	0.568509	3.46189	1.9432	11.5362	6.62173	5.42898	4.56785	12.0979	11.191	0.822734	4.50816	5.11558	10.4813	11.2994	42.076	5.99782	12.371	9.11279	2.24091	2.42592	1.42022	8.64523	5.6447
TCGA-A8-A08G-01	6.74989	2.31629	35.6157	12.1405	4.83914	9.68272	90196.9	20.0535	0.582756	3.09759	2.52095	12.3902	6.85332	10.2948	4.87416	90178.5	5.96048	1.08591	7.35081	3.20607	33.3082	14.2398	8.92247	13.1787	90192.9	27.5415	0.783878	7.59501	3.48039	32.8391	13.3275	9.48287	10.5027	90192.6	22.5808	1.15448	8.55403	7.659	25.9618	18.4111	52.2975	11.0524	90193.1	16.3073	2.52738	6.00437	2.69227	23.4143	12.6
TCGA-A8-A08H-01	1.84521	0.788982	31.2209	2.40965	1.09082	2.46184	21.2485	13.3597	0.323629	0.940259	0.835539	6.46799	1.28795	1.44952	1.30559	5.74666	3.40127	0.743179	4.18984	2.04976	29.0739	4.13872	3.74681	3.97034	23.265	16.2885	1.36332	1.8604	0.693612	11.7458	2.17196	1.01831	1.90685	11.1214	8.57075	0.522373	1.56176	1.07409	8.99241	1.9736	2.26984	1.56839	8.78962	5.93386	0.833908	1.43204	0.666855	10.6618	2.17086
TCGA-A8-A08I-01	2.05515	4.80423	5.44473	3.03957	6.02449	2.90249	4.10789e+06	4.01637	0.375834	8.47162	64.4933	11.7082	16.6351	109.661	12.0674	4.1079e+06	7.82709	5.34172	1.92489	4.63478	4.58029	2.37361	6.94697	2.35479	4.10789e+06	3.50701	0.466549	2.67271	5.92189	5.18225	3.26019	7.41643	3.01279	4.1079e+06	4.86965	0.65117	6.2802	64.2475	13.3749	14.4273	179.862	12.0723	4.10791e+06	12.4764	5.32763	2.46695	4.98665	4.80532	3.22113
TCGA-A8-A08J-01	7.56566	1.89912	40.716	14.3515	4.07	9.20057	314257	18.9722	0.549043	2.74348	1.85162	11.7703	7.87363	7.87226	4.00736	314236	4.64379	0.960493	7.38491	2.49015	40.939	15.8842	7.94503	13.925	314255	56.5901	0.71097	11.1069	3.26568	68.8807	28.1879	13.5392	10.8345	314255	27.0214	1.12065	7.45214	5.66793	25.8099	26.367	33.9794	9.15405	314251	13.1941	1.99533	7.46475	2.09709	22.1929	14.356
TCGA-A8-A08L-01	3.3134	1.57702	12.9029	5.53935	2.84249	4.91346	95153.6	8.243	0.489315	2.33886	2.76155	6.73718	4.56996	7.53178	4.05556	95148.5	3.68718	1.17656	5.46733	2.03833	12.1663	5.84751	4.18021	5.44243	95152.5	9.02252	0.687994	4.6077	2.41022	12.5473	6.83609	4.23633	5.71895	95153.8	10.3174	0.81897	4.22146	5.126	9.81905	8.88877	17.596	6.15071	95152.4	7.03399	1.70258	3.71808	1.95769	10.3444	6.55017
TCGA-A8-A08O-01	5.05005	1.63663	40.472	9.26399	3.89441	7.40063	125383	13.9263	0.566031	2.09049	1.86229	19.0472	5.33552	7.23348	3.8995	125370	4.25595	0.996117	5.76538	2.5198	47.5423	17.6329	8.9111	16.893	125382	29.6005	0.917148	6.81454	2.60118	52.9073	11.5769	8.09089	9.24478	125379	15.8127	1.08228	5.51205	5.46117	44.8923	15.7465	29.6218	8.21557	125397	11.2149	2.11425	5.29088	2.29993	23.7833	10.3316
TCGA-A8-A08P-01	4.02225	1.50907	9.43927	5.12948	2.85846	4.45663	389.749	6.56646	0.41271	1.90956	2.95319	4.95334	4.36284	10.3763	3.46163	385.936	2.93393	1.17907	3.06707	1.55976	7.54174	4.17268	4.00609	3.88274	387.876	5.45069	0.509669	4.72807	2.32692	8.47512	5.26527	3.94952	4.07449	389.591	7.73045	0.757611	4.31288	5.72897	8.7189	9.27683	33.6123	6.28742	389.866	7.01183	1.90329	3.81103	1.76785	7.19632	4.92396
TCGA-A8-A08R-01	5.4962	2.4682	20.4799	8.3513	5.49527	7.47273	21.3642	11.9546	0.575084	3.41312	4.12925	12.0588	7.084	14.4947	6.4186	15.2274	5.02164	1.3699	5.66134	3.15388	20.0523	9.27204	7.12016	9.16602	19.76	13.7183	0.843742	7.48555	3.73035	20.4193	10.7177	7.50584	8.61157	22.1186	13.8108	1.03341	6.35166	9.8565	20.1909	16.6675	43.4901	10.7075	24.665	11.2806	2.42206	6.19688	3.12704	17.0568	10.8456
TCGA-A8-A08S-01	8.24607	2.61959	58.535	10.5489	5.80416	8.96287	69751.1	20.0435	0.563737	4.02756	4.14229	29.1991	8.19499	18.1328	4.86624	69729.4	7.25125	1.41632	7.4434	4.32593	66.4044	15.3568	17.2711	14.2725	69748.8	57.4969	0.756146	8.88985	3.95251	57.4617	12.7017	11.1586	7.50356	69742.9	27.2132	1.02429	12.416	11.257	55.0286	20.0719	85.9292	11.474	69761.2	22.0173	2.77279	5.93445	2.57936	26.4401	8.21811
TCGA-A8-A08T-01	6.12345	3.64778	43.7775	11.089	5.0425	8.48774	31.3495	17.368	0.591276	5.30678	7.43195	37.4955	13.3452	18.3458	7.80195	26.8568	8.57367	1.84397	8.24354	5.72904	45.0162	15.8689	12.201	14.8126	31.5774	29.0603	0.789612	9.02557	6.03141	77.0042	15.011	13.1771	10.219	34.1107	21.111	1.14582	8.87268	13.4762	50.311	21.4949	45.0891	11.6742	48.7597	18.1938	2.55701	5.74926	4.19779	25.4024	11.4173
TCGA-A8-A08X-01	3.06597	1.11255	15.8406	4.81638	4.47702	4.52526	12.2273	7.95439	0.460127	1.49651	1.38567	6.66772	2.91182	8.60667	2.56922	5.4149	2.90008	0.818095	3.28973	1.78942	16.1829	6.91269	9.88077	6.76262	11.2863	12.632	0.756005	4.59952	1.81712	15.8272	6.33842	8.08891	5.15598	11.3451	10.2185	0.835246	4.79606	6.28306	17.2517	12.6081	76.8679	8.93547	16.3875	9.6507	3.0523	4.0079	1.55725	11.5305	6.05225
TCGA-A8-A08Z-01	3.40643	1.26367	32.5447	5.79641	2.73973	4.39937	21.9273	10.4049	0.418355	1.80365	1.35142	12.4071	3.17164	4.91774	2.37843	9.82471	3.18704	0.807726	3.84972	1.87819	32.4833	9.74162	6.70041	9.30612	21.92	20.7955	0.665449	4.56507	1.82405	35.5752	7.99497	7.39537	5.00846	17.5177	11.3247	0.739697	4.62289	3.74173	29.0594	11.8501	25.0506	5.41554	26.1661	8.8831	1.69452	2.62992	1.33269	14.9048	5.90544
TCGA-A8-A090-01	4.85426	1.72879	22.7336	8.30065	3.23989	5.62562	21.3423	11.123	0.491308	2.7319	2.92311	12.9211	7.23026	9.52753	4.39653	13.4315	4.50173	1.18834	5.41495	2.62468	22.0985	9.39363	6.06939	8.07875	20.1551	13.7441	0.698392	6.00569	3.11944	28.2821	9.97902	7.1154	6.48929	22.2048	15.4206	0.918403	6.12613	6.41178	22.0473	15.2611	29.6965	7.65497	23.6961	10.4735	1.992	3.86992	2.03118	15.1262	7.95574
TCGA-A8-A091-01	3.96053	2.09311	24.6422	6.37885	2.40513	5.06984	17.1319	9.56036	0.471618	3.25711	4.62475	17.81	7.68513	9.21482	5.35004	11.7935	5.37652	1.61749	5.09088	3.24561	26.9571	8.89514	5.24253	8.21162	17.2219	15.4606	0.670515	4.73244	3.1433	19.2392	7.39261	3.74989	5.56692	15.4199	11.094	0.876231	4.87341	6.16135	20.2979	8.91054	12.9716	5.85507	18.4515	8.84519	1.5347	3.70912	2.38107	14.4304	6.5082
TCGA-A8-A092-01	11.8662	3.29482	68.6616	21.4735	6.90972	15.8915	5953.44	29.1497	0.751896	5.44496	4.03536	30.0902	14.6063	16.8965	7.34021	5923.08	9.03084	1.37964	11.2478	4.44684	73.7116	29.8169	15.1015	27.1741	5948.81	54.5992	0.938277	14.4712	5.49905	132.464	37.4435	24.7483	18.2561	5947.99	40.5867	1.49141	16.2255	12.3675	52.7305	33.4992	75.887	17.2356	5949.88	26.5551	2.89933	9.64342	3.79689	38.0752	19.7548
TCGA-A8-A093-01	8.51532	1.38254	75.7521	14.2152	4.48284	11.262	43.1297	18.9776	0.728793	1.99828	1.02332	26.0717	5.28992	5.67185	2.91297	17.9165	3.24598	0.764165	8.20878	1.96804	80.7362	35.8789	9.85124	34.2316	41.5972	42.073	0.792789	9.65168	2.32507	326.368	38.3803	15.7973	12.0456	29.0684	17.1066	1.35691	9.47025	4.58389	108.3	23.9412	40.5461	9.11972	103.179	13.8016	2.31751	7.38209	1.97334	29.8467	13.7549
TCGA-A8-A094-01	5.24893	2.40677	17.0463	7.55382	5.58678	6.67384	9551.63	10.7512	0.485542	3.28176	4.53075	9.33609	7.24249	16.471	5.72159	9545.18	5.07453	1.50132	5.87721	2.94035	15.0923	7.37264	6.95756	7.08199	9550.13	11.2844	0.737147	7.38344	3.72197	16.3854	9.22574	7.7331	7.25032	9551.97	13.7469	0.944404	6.9664	9.52352	16.4323	14.288	55.9966	10.1975	9553.63	12.0582	2.4233	6.14826	2.83425	13.3232	8.46553
TCGA-A8-A095-01	5.20313	1.76729	29.5275	8.10419	3.34672	7.19556	169326	14.0496	0.516986	2.78236	2.68534	14.466	5.43805	6.92541	4.47287	169315	5.01626	1.13527	7.79352	2.67478	28.9983	11.5296	7.14571	11.2239	169326	19.5594	0.788805	6.95646	2.6598	24.7606	10.0168	4.99586	8.12706	169324	16.95	0.935561	5.27292	4.60664	21.7978	9.76356	17.2268	7.00209	169323	9.66528	1.56383	5.11774	2.41804	17.8337	8.72379
TCGA-A8-A096-01	2.24641	1.1203	8.56525	3.88209	2.24476	3.20307	7.51623	5.20924	0.359529	1.35094	1.48812	4.29864	2.67867	5.71123	2.48415	4.20112	2.10647	0.872197	2.14598	1.21066	7.15071	3.43263	3.50395	3.10697	6.2482	5.38356	0.47554	2.60137	1.54228	8.10082	4.01918	3.8359	3.21308	7.22273	6.38044	0.666465	3.21182	3.89695	8.62867	6.81822	25.7746	4.88635	8.86594	5.40429	1.79362	1.95795	1.15732	5.84265	3.48489
TCGA-A8-A097-01	4.30843	1.27275	19.3649	8.62819	3.40191	6.33415	3998.85	10.9128	0.501042	1.85791	1.48074	7.1754	4.42571	6.38852	3.22619	3989.28	3.02305	0.870057	5.08643	1.71774	18.3151	9.61127	6.36257	8.83486	3996.93	14.1254	0.646249	5.99257	2.232	24.1189	12.3427	7.85199	8.31333	3999.55	15.5825	0.998646	5.82596	4.41319	19.7352	19.7333	34.7584	7.64544	4002.05	10.3483	1.92715	4.25848	1.76195	13.8293	10.2341
TCGA-A8-A099-01	5.00182	1.86494	420.617	8.6048	3.27024	6.846	281969	19.9501	0.529458	3.73343	3.48394	294.14	7.55497	10.7566	5.03119	281883	7.81711	1.37976	7.66854	5.86476	463.13	101.602	15.1919	101.002	281971	311.407	2.63906	5.5415	3.27272	430.692	11.8511	6.78803	7.29824	281854	24.1228	1.02297	7.64573	8.0122	486.131	14.7573	31.6106	8.5128	282142	16.4102	2.13311	3.82448	2.35088	125.526	7.8473
TCGA-A8-A09A-01	3.28409	1.3097	18.4931	5.952	2.87302	5.27154	82161.4	12.8743	0.478798	1.8418	1.84606	6.87802	3.87732	5.91914	3.40665	82151.7	4.24218	0.98686	4.03542	2.28751	17.3307	6.73353	5.83581	6.45659	82159.7	12.1087	0.869336	3.80505	1.95293	14.8257	6.93938	3.8691	5.85342	82159.5	12.39	0.875961	4.10055	3.93507	12.6476	8.83819	18.5431	6.11216	82157.6	9.09282	1.58463	3.30833	1.75834	13.338	7.01184
TCGA-A8-A09B-01	8.77821	2.42497	74.8726	15.9702	4.82688	12.0967	54233.3	45.2083	0.656992	3.27438	2.1453	20.9946	7.76315	6.89532	4.5382	54189.2	10.7299	1.02155	11.1319	5.24969	92.3035	19.9457	23.0927	18.268	54242.6	63.3613	1.50762	10.4392	3.34926	67.8234	22.8122	9.08202	12.9722	54223.1	45.7747	1.2074	8.52421	5.29326	39.5653	18.9772	23.4304	8.77077	1.66213e+07	1.65671e+07	1.82302	7.38433	2.88651	42.0837	15.7276
TCGA-A8-A09C-01	12.1823	3.73573	1.64296e+07	19.9219	7.72464	15.2522	1.64296e+07	37.1764	0.756025	5.31072	3.37536	7.78389e+06	10.4032	15.1096	6.35033	7.78389e+06	8.98115	1.29558	1.79654e+06	5.40356	2.01478e+07	7.3967e+06	18.2569	7.3967e+06	1.73009e+07	1.13861e+07	0.956712	14.612	5.22772	6.41219e+06	35.217	17.588	15.6937	6.41219e+06	47.2213	1.41382	14.6024	10.9326	3.01457e+07	35.1461	75.564	15.2164	3.01457e+07	24.4132	2.87928	8.85581	3.73211	3.04479e+06	18.5128
TCGA-A8-A09D-01	9.81443	2.38155	647.054	15.4302	3.74753	12.1688	6693.41	341.032	0.574888	3.71447	1.52698	62.0852	4.71781	3.90941	3.55037	6240.67	35.3584	0.832657	43.2998	17.3824	1144.21	61.3897	53.0696	61.2071	6860.58	882.658	7.62583	8.58302	2.15865	235.042	13.5795	4.49138	10.0925	6386.08	179.011	0.917479	7.30627	2.89244	98.3912	11.6206	8.38895	5.70994	522892	516677	1.2163	6.62698	1.96967	151.962	13.8346
TCGA-A8-A09E-01	12.1782	4.01866	225.092	17.2232	7.12714	14.2944	194613	34.642	0.790881	7.1952	7.13988	140.849	15.4335	23.6302	9.89077	194546	14.6016	2.04444	26.9464	8.33694	300.445	88.0297	26.2331	87.0734	194621	177.017	1.43165	14.2367	8.87418	544.563	28.6093	21.7479	15.9483	194568	42.219	1.66858	15.7947	17.3859	187.923	31.1759	71.809	17.1931	194615	28.1558	3.20004	10.1104	4.9814	82.8012	18.4776
TCGA-A8-A09G-01	7.03687	2.92531	21.185	9.17146	3.86885	7.74809	1.77542e+06	13.0528	0.512362	4.13841	5.74243	12.7268	7.98496	13.3488	6.22928	1.77541e+06	6.13881	1.62915	6.6404	3.50547	19.8404	8.59707	5.94475	7.90951	1.77542e+06	13.3191	0.707471	9.10304	3.95408	19.3864	9.95249	5.53835	7.35886	1.77542e+06	15.2753	0.889887	6.50525	8.10576	17.9941	12.1901	24.2727	8.34029	1.77542e+06	11.3099	1.87908	7.05954	2.91853	14.9387	8.55067
TCGA-A8-A09I-01	6.89949	2.11109	34.7644	8.58324	5.2947	7.89234	31.9232	23.9121	0.465803	3.10501	3.24873	11.3112	5.5557	16.091	4.70623	11.6841	7.06007	1.24612	6.48296	3.76867	31.776	8.60961	14.4009	8.26377	29.0884	21.0733	0.97716	7.07076	2.83742	27.8257	7.9246	8.78224	6.70768	26.9422	23.1081	0.866763	10.3027	9.76817	25.3049	16.7663	92.2407	11.6141	63.3368	60.2365	2.81468	5.85152	2.29732	21.7368	7.88343
TCGA-A8-A09K-01	4.76557	5.93093	16.6482	8.38445	7.20542	7.10401	2.04685e+06	13.0923	0.592708	10.4496	37.6937	23.1317	27.5316	82.8286	19.7699	2.04686e+06	16.3835	4.83192	5.29317	8.56445	15.1581	8.20905	9.80555	7.45823	2.04685e+06	10.8975	0.791138	7.1831	11.7516	18.6683	11.391	10.7633	9.81717	2.04686e+06	16.2394	1.09913	9.61628	38.2143	23.7484	20.7945	89.5708	18.305	9.50045e+06	7.4536e+06	3.87575	6.03335	6.91761	15.8436	10.4726
TCGA-A8-A09M-01	7.49898	3.74943	22.5375	11.8459	6.34566	9.0135	237766	15.2035	0.626318	5.43896	7.86532	16.1478	13.2273	26.9413	8.52027	237760	8.01474	1.9169	7.18134	4.88748	20.3574	10.6992	10.3497	9.72188	237764	14.6503	0.722378	10.7736	6.5554	24.1124	14.8606	9.79688	10.0684	237769	20.1114	1.21967	11.0582	16.1521	24.6052	22.6307	84.6037	15.6131	237773	18.9266	3.00172	8.48472	4.05802	18.1522	11.5874
TCGA-A8-A09N-01	7.95434	2.36315	37.7243	11.2957	5.32634	8.47372	7523.06	19.3437	0.613958	2.79354	2.37406	12.535	6.32114	10.1004	3.60723	7504.33	5.61295	1.05791	6.65736	3.36234	31.2064	9.59951	11.4223	7.96389	7518.52	20.4468	0.890376	8.22459	3.42678	24.4606	11.6738	6.82118	6.54257	7516.09	19.9973	1.12361	9.70883	7.88788	24.6993	18.0255	56.7775	9.23172	7519.59	18.1144	2.60843	5.84938	2.00366	18.0488	8.30731
TCGA-A8-A09Q-01	4.42972	2.22375	18.397	6.3811	3.38732	5.12644	403920	9.55907	0.464782	3.25769	5.43351	12.6946	7.07976	13.7852	5.20903	403915	5.15823	1.5816	5.21682	3.40019	19.4852	7.7386	6.28459	7.16551	403919	13.8773	0.706279	5.68327	3.64598	17.1283	7.77725	5.49348	5.71969	403920	11.1151	0.875358	6.06867	9.09275	19.6352	12.1481	36.5097	8.07307	403924	11.4441	2.22971	4.02854	2.45894	12.722	6.03522
TCGA-A8-A09R-01	2.81979	1.07273	14.6005	7.1005	3.63756	5.01053	188.257	9.40293	0.477039	1.34603	1.06587	4.71873	3.6708	6.2661	2.56475	179.897	2.52619	0.746603	3.31498	1.48747	14.5215	7.14385	6.62762	6.56904	186.86	12.2507	0.6553	4.25927	2.05292	18.5763	9.67926	8.33966	6.59158	189.762	13.5302	0.945428	4.79561	4.65919	15.3767	18.8503	49.6224	7.30535	190.589	8.6988	2.35696	2.9788	1.41004	11.6425	7.95996
TCGA-A8-A09T-01	9.09715	3.78619	817.468	17.0241	6.47392	11.6987	644.679	512.694	0.616108	5.26007	3.98382	232.959	13.107	18.9017	6.46589	172.584	101.114	1.44893	44.8711	36.0545	2779.72	125.648	297.735	124.574	2615.52	2507.26	8.07694	15.661	7.4319	570.557	37.0231	9.19318	11.969	537.159	483.111	1.31786	16.1118	14.6347	788.062	58.1011	111.705	17.4099	740.531	297.341	3.50627	6.54273	3.6773	415.277	18.34
TCGA-A8-A09V-01	4.7884	1.39069	2.86777e+06	10.6151	3.77081	7.08776	2.88705e+06	11.7136	0.558353	2.03006	1.50211	2.7634e+06	5.86981	7.61729	3.76545	2.78268e+06	3.72297	0.903712	6530.32	6527.39	4.1238e+06	2.49255e+06	6533.05	2.49255e+06	2.89357e+06	2.09227e+06	6525.89	7.67441	2.61357	2.18405e+06	20.4954	9.60128	9.15798	2.20333e+06	16.6531	1.07734	6.98597	6.08384	1.48255e+07	31.5318	44.3262	9.04397	1.48448e+07	12.9239	2.40859	5.42249	1.9205	1.45527e+06	11.4236
TCGA-A8-A09W-01	7.97821	4.21857	44.4841	14.1836	4.10958	10.9721	35569.5	21.7008	0.573997	5.06559	5.96828	20.539	10.7925	13.0489	7.48331	35551.9	8.71019	1.77317	8.8543	5.86056	41.3729	16.3149	11.1984	15.1135	35566.3	24.7599	0.916551	8.27145	4.78639	30.0817	14.5123	5.84393	10.4185	35562.8	24.6284	1.0905	8.91614	8.89666	29.5947	18.8566	27.0546	9.82374	35562.9	15.8036	1.87964	6.02874	3.63357	22.5849	12.9056
TCGA-A8-A09X-01	5.90019	1.99602	12.2078	7.35668	3.00716	6.31806	9927.04	8.61309	0.500118	2.26489	2.71108	5.80125	4.70432	7.37395	3.958	9921.64	3.44353	1.14171	4.63506	2.03768	9.49627	5.60586	3.93106	5.07024	9924.51	7.21614	0.542479	7.48439	2.83958	12.1593	7.93751	4.79521	6.07124	9927.17	10.5967	0.84882	4.14241	4.60018	8.71125	8.0062	17.615	5.60076	9925.3	6.8568	1.48188	5.57646	2.10339	8.8087	6.2968
TCGA-A8-A09Z-01	6.06428	4.17645	17.7994	9.21218	3.53366	8.11525	18.132	13.4118	0.549796	5.51043	12.6144	12.991	17.3586	27.5616	9.81978	13.8246	8.10241	2.80759	4.64497	4.53043	14.3397	6.32868	7.03864	5.85576	15.1651	10.3419	0.618771	5.96458	6.62024	15.4886	8.803	6.01059	6.99799	18.1485	13.8928	1.0723	6.65742	15.9984	13.8032	12.7719	38.1409	8.86131	18.253	10.3325	2.63217	4.65982	4.13055	12.9535	7.51948
TCGA-A8-A0A1-01	2.47415	1.04375	11.4591	4.2885	2.0684	3.81652	9.33856	6.4954	0.385483	1.43348	1.50926	5.24722	2.63312	4.79372	2.30525	4.31925	2.35225	0.84855	2.56805	1.42636	10.608	4.68995	3.54844	4.55411	8.10621	7.3203	0.546407	2.59108	1.45798	10.0076	4.47619	3.3142	3.73445	8.40526	7.50062	0.682322	3.18035	3.3812	10.6428	7.16434	17.7651	4.50315	10.2919	5.42103	1.5755	2.11493	1.26576	7.51187	4.33087
TCGA-A8-A0A2-01	3.82926	1.40093	15.2115	6.96704	2.65132	4.50518	48886.8	8.50884	0.473281	1.87892	1.88947	6.95943	4.06506	6.77024	2.91178	48880.6	3.40753	0.976126	3.83514	1.88197	14.2894	5.84507	5.5959	5.19435	48885.3	8.96557	0.602483	5.59255	2.37778	16.1535	9.38744	5.0839	4.70253	48888.1	12.6574	0.873226	4.80261	5.08376	16.8186	12.5198	30.6285	6.20885	48890.4	8.53351	1.93053	4.06993	1.47241	9.65545	5.51241
TCGA-A8-A0A4-01	6.2321	3.87768	40.6954	10.3122	3.19706	8.2989	861701	17.9059	0.619047	5.0172	6.1337	23.5626	9.21693	10.4465	7.62222	861690	7.21025	1.89916	6.75392	4.83233	40.9822	12.7297	6.39428	12.0945	861700	20.7528	0.969979	7.23227	3.89551	29.3247	11.1452	4.8743	8.59323	861696	16.6914	1.03197	6.34938	6.83253	26.6018	12.2287	12.6998	7.36815	861697	10.1834	1.61966	6.00957	3.37993	21.7836	9.79961
TCGA-A8-A0A6-01	3.90409	3.49725	10.5007	5.74283	3.64166	5.44491	34.8493	8.03575	0.456646	4.29872	11.2656	8.96304	9.71531	19.3945	8.59868	34.1923	6.03345	2.56213	3.71177	3.35451	8.93727	4.94921	4.64185	4.91637	33.6433	6.55171	0.580125	5.25264	4.13287	10.3328	6.69808	4.7622	5.98342	35.5742	8.63782	0.7963	4.76853	9.94254	10.8989	9.16022	22.9411	8.04883	161.849	133.949	1.89939	4.57509	3.62074	8.83078	6.22812
TCGA-A8-A0A7-01	1.89201	0.920433	3.08964	2.54014	2.16299	2.26081	3.06006	2.41993	0.367495	1.01497	1.7697	2.07582	2.63194	6.6263	2.36025	2.20491	1.43566	1.0046	1.26513	0.771456	2.39583	1.92622	2.48747	1.8466	2.37055	1.93534	0.329798	2.92246	1.52149	3.68532	3.57592	4.38641	3.19577	3.59603	3.65845	0.701107	2.26259	4.24503	4.30165	7.21185	36.6089	5.25576	5.19331	4.47884	1.9975	2.30968	1.24114	3.1519	3.23221
TCGA-A8-A0A9-01	6.0848	2.12073	28.9114	13.2966	7.10712	8.89708	31305.2	16.4234	0.562687	2.81405	2.52087	13.1403	9.18884	16.408	5.0162	31292.6	5.63949	1.11881	6.82637	3.28498	28.0966	14.5373	17.8817	12.8623	31304	19.5661	0.760359	7.87924	4.03589	41.1608	24.8193	21.1121	11.2525	31306.5	23.7451	1.20707	11.4992	12.1933	37.498	37.5535	161.853	16.4072	31317.8	22.2218	3.65305	5.26911	2.65447	19.6381	13.1649
TCGA-A8-A0AB-01	10.5651	3.35778	1.39926e+06	20.6398	5.73133	13.3793	1.39975e+06	1.18411e+06	0.852248	5.09805	4.08317	353435	13.9276	12.8294	7.27177	353918	221807	1.50401	108314	91266.6	8.66198e+09	257020	573370	263661	8.66193e+09	8.66175e+09	23684.9	15.2498	5.00262	1.09634e+06	27.7821	12.7492	16.0109	1.09682e+06	1.00208e+06	1.54733	14.0411	9.31201	974921	32.9288	39.1691	13.0822	975404	512618	2.45504	9.39383	4.06569	971745	20.634
TCGA-A8-A0AD-01	5.25759	1.10836	428529	14.2804	4.06187	6.31398	428529	15.2872	0.497495	1.83071	1.15262	151547	7.18123	7.95126	2.63906	151546	3.87509	0.803244	24507.7	828.069	538385	303646	838.324	303644	429353	752692	826.888	8.88553	2.57813	144959	66.1232	18.2146	8.69868	144959	30.2379	1.08139	9.10825	6.30708	1.70514e+06	42.3731	84.6221	9.40048	1.70514e+06	18.1057	3.07832	4.04922	1.38249	131251	11.3795
TCGA-AC-A23C-01	2.99084	1.43744	9.20531	5.77106	2.85544	4.3729	6687.35	6.52798	0.466405	1.73646	2.08714	4.95835	4.41484	6.92193	3.25201	6683.64	2.75091	1.0288	2.99431	1.72923	8.30979	4.96678	4.49832	4.66193	6686.24	6.40334	0.543802	4.56945	2.53856	10.9853	8.36976	4.90401	5.16873	6689.18	10.1323	0.849657	3.77687	4.70083	9.70978	11.2167	25.4602	6.16679	6688.99	6.71306	1.77131	3.48479	1.73841	7.83063	6.32726
TCGA-AC-A23E-01	7.22162	1.41329	2.72113e+06	12.3651	3.48653	8.38628	2.72644e+06	23.1267	0.477613	2.32999	1.21935	1.0584e+06	5.26151	6.64885	2.81015	1.06371e+06	3.5104	0.794527	114058	2.33208	3.29199e+06	1.52433e+06	12.7711	1.52433e+06	2.72643e+06	801501	0.759769	9.04568	2.14305	915829	15.7455	13.1307	9.34226	921137	23.7384	0.915647	8.39182	4.84045	9.07844e+06	28.4267	44.5476	8.69623	9.08375e+06	15.5718	2.27359	4.53559	1.53347	587056	10.6942
TCGA-AC-A23G-01	3.65574	0.732523	23.1617	5.61408	1.61727	4.98872	21.1554	8.25288	0.724757	0.892529	0.570015	4.49972	1.52849	1.52581	1.36958	9.50504	1.67735	0.778343	3.22251	1.04224	21.9705	6.27341	3.25475	5.91153	20.0009	12.4591	0.824887	3.72612	0.975709	17.5175	6.69589	2.72563	4.50927	16.8008	9.40516	1.1239	2.85885	1.33114	8.96842	4.18285	5.3561	2.70164	13.5906	4.10529	1.62364	2.8283	0.889477	10.7296	5.39133
TCGA-AC-A23H-01	7.39022	1.97964	64.5514	12.8286	5.26962	8.93352	306264	15.1014	0.586621	3.67849	2.21352	23.6468	7.3384	11.4374	4.20346	306238	4.61378	1.10175	7.12971	2.44076	68.1755	22.6575	11.0427	20.9195	306263	42.957	0.747321	8.70538	4.46114	156.806	14.6591	18.9619	9.67799	306250	21.6328	1.37618	11.787	7.97393	76.2589	33.3883	63.6515	11.3737	306296	16.2995	2.75478	5.98213	2.30587	24.757	12.0191
TCGA-AC-A2B8-01	2.67333	1.19493	10.3331	4.94137	1.56899	4.07876	29617.7	6.32781	0.382848	1.41613	1.52968	4.91958	3.2925	3.27795	2.49458	29613.5	2.31244	0.88956	2.66974	1.2976	9.06133	4.52602	2.76807	4.29097	29616.4	6.33001	0.520538	2.90716	1.5157	9.82675	5.90495	2.58528	4.15032	29617.5	7.73831	0.685619	2.40134	2.39041	7.35606	5.61046	6.46999	3.31082	29616.4	4.43933	1.08825	2.18287	1.356	7.38108	5.0539
TCGA-AC-A2BK-01	58.3684	22.786	6.31057e+07	70.6006	41.2984	49.6899	6.31537e+07	253.48	1.63145	74.6039	57.0388	4.76553e+07	173.981	138.467	61.0253	4.77034e+07	93.0275	6.10526	142530	142528	7.97216e+07	1.41242e+07	142644	1.41242e+07	7.45777e+07	1.5708e+07	142455	82.1307	63.9995	4.64312e+07	115.068	72.5271	59.9393	4.64793e+07	287.408	4.58937	105.133	78.4268	2.73311e+07	105.94	237.863	71.3766	2.73792e+07	178.317	7.15705	48.4302	25.9174	1.52283e+07	76.5068
TCGA-AC-A2BM-01	6.22826	2.99991	20.3104	11.5392	5.90835	9.25115	80338.9	12.7829	0.599216	4.36594	5.29543	14.8177	11.5778	19.809	8.97283	80333.2	6.38522	1.60937	6.63019	3.50292	19.5437	13.3883	8.22089	12.4184	80337.6	14.3555	0.660373	9.527	5.53846	25.1986	14.5573	11.6381	12.7192	80341.5	17.0381	1.28635	8.83074	12.5912	26.1185	19.235	69.4373	15.5874	80348.1	14.8692	2.80304	7.77635	4.3299	19.0228	13.8405
TCGA-AC-A2FB-01	1.78298	1.49855	5.30311	2.69753	1.29714	2.39126	1.3744e+06	4.05836	0.356507	2.16191	5.39571	4.72696	5.04732	7.47013	4.35319	1.3744e+06	3.24282	2.01496	1.83926	1.66663	4.65652	2.58217	1.95867	2.38971	1.3744e+06	3.3786	0.462228	2.37076	1.96054	5.56357	3.35351	1.98658	2.8551	1.3744e+06	4.57731	0.594051	1.91898	3.86278	4.98445	3.59066	6.45782	3.18087	7.59872e+06	6.22433e+06	1.15177	1.9129	1.69291	4.77442	3.01914
TCGA-AC-A2FE-01	5.34628	1.21763	8.06862	5.94466	2.29193	5.67151	2861.98	6.34933	0.427563	1.23103	1.47256	2.81106	2.45348	4.18027	2.26636	2857.33	1.83697	0.835261	3.26141	0.978905	4.85804	3.13042	2.23828	2.99219	2858.8	3.77993	0.418265	6.14016	1.58107	6.06257	4.61452	3.2332	3.8574	2860.19	5.53312	0.717916	3.19826	3.07115	5.04615	5.22499	13.1614	3.92666	2859.83	4.48081	1.38691	5.51905	1.35417	5.00756	4.12381
TCGA-AC-A2FF-01	3.16144	0.8873	12.6869	3.81121	1.24905	3.65281	77039	8.50305	0.384913	1.08237	1.04183	4.20369	1.88059	2.20217	1.86313	77032	2.62632	0.745154	3.30384	1.47016	11.9605	4.26297	2.69727	4.25486	77038	7.96126	0.799537	3.89939	1.04774	9.48546	3.85268	1.78823	3.46294	77037.1	8.06612	0.613279	1.95605	1.63289	6.61264	3.18381	4.16371	2.55952	262857	185827	0.921831	3.17909	1.0427	8.46041	3.84554
TCGA-AC-A2FG-01	7.29198	5.06846	78.7636	10.6463	3.76788	9.46885	2298.73	42.9386	0.594693	5.68267	6.87962	30.3806	10.7416	11.7722	8.25503	2263.39	14.7422	2.14517	10.6748	9.52275	96.5785	15.7362	15.3141	15.7354	2314.27	63.8864	1.9772	9.10736	4.27252	39.3869	10.9816	4.79865	9.07912	2275.81	30.6693	0.969191	6.71354	7.75092	35.5405	10.89	13.1461	7.69888	80475.7	78222.7	1.65293	7.43097	3.78533	33.5271	10.625
TCGA-AC-A2FK-01	5.35057	6.08013	16.0511	7.27526	2.73983	6.45283	85439.1	9.59472	0.519604	7.41781	24.3603	14.8103	17.0766	24.3432	14.2566	85440.1	8.42019	4.74675	4.39692	6.06265	14.6065	6.03303	4.52083	5.69834	85438.3	9.50721	0.71815	6.32857	5.70407	11.4262	6.87046	3.57985	5.86872	85437.3	9.18113	0.864956	4.5943	12.752	12.6957	7.44825	10.8176	6.24172	85440.3	7.32063	1.60784	5.15255	5.54533	11.0371	6.494
TCGA-AC-A2FM-01	13.8477	6.55572	252.887	20.9505	5.33518	16.4902	2.77004e+06	122.944	0.739897	8.85641	8.93427	85.6574	18.5163	15.8713	11.5475	2.76991e+06	42.73	2.24238	24.4595	23.1463	421.083	38.6138	52.908	36.9114	2.77019e+06	304.546	3.67616	13.2218	7.536	172.158	21.8192	8.38772	15.6278	2.76999e+06	126.472	1.30108	11.3828	11.4832	85.0524	15.9103	18.7573	10.9374	1.21718e+07	9.40195e+06	1.92984	10.0168	5.35191	110.326	17.6433
TCGA-AC-A2FO-01	2.3303	1.22213	10.1342	3.12899	1.35041	2.89233	149314	6.9339	0.368173	1.55919	2.32822	5.72608	3.06153	4.70017	2.82428	149310	3.62587	1.17039	2.68807	2.07914	10.0975	3.62407	3.29363	3.50737	149313	6.79048	0.704698	2.8532	1.47447	8.549	3.27591	1.9952	2.9502	149313	7.05198	0.581654	2.29504	3.20669	7.81235	4.14154	8.01489	3.35025	1.48114e+06	1.33183e+06	1.204	2.2675	1.3411	7.4114	3.16567
TCGA-AC-A2QH-01	15.9023	2.65998	945.746	33.5278	10.5198	31.794	948.918	108.079	0.887191	5.2764	1.41788	276.622	5.94451	5.52343	5.94528	280.212	6.21851	0.898252	25.8123	8.70365	1214.05	1213.05	19.3027	1211.73	926.094	582.22	5.09171	20.2881	4.49953	340.436	35.5656	9.83393	30.7872	343.391	104.246	1.7695	11.2194	4.20606	313.218	20.7085	21.6785	13.7737	317.298	27.1619	2.06335	16.5937	3.45629	242.554	35.9938
TCGA-AC-A2QI-01	3.49526	0.987664	11.695	5.4831	1.71033	4.28766	9.37619	6.60843	0.455662	1.29123	1.14879	4.44417	2.70303	3.17612	2.20019	3.66469	2.19613	0.755658	3.85181	1.22376	11.0255	5.0133	3.09031	4.589	8.21215	7.27113	0.55053	4.31903	1.48551	11.7653	6.82504	3.35362	4.6354	8.5075	7.93326	0.801577	2.77812	2.52896	8.45766	7.35302	9.36959	3.78011	7.63447	4.59467	1.28545	3.07698	1.25173	7.6984	5.36614
TCGA-AC-A2QJ-01	8.28024	12.3855	3025.4	37.4085	54.4308	36.7489	879.745	577.079	5.48308	6.63406	0.987883	36.7195	1.84686	3.03971	2.0539	22.9438	22.2924	0.676775	13.1034	18.2002	1694.06	52.15	47.7776	40.8014	969.409	835.147	8.66241	5.33101	1.21924	103.073	4.81089	2.37528	4.65348	92.9257	88.5532	0.673673	11.6688	2.22937	67.1914	4.7236	9.94346	4.24014	52.2022	40.1591	1.43522	3.22393	1.07054	92.4074	4.26087
TCGA-AC-A3BB-01	3.21101	0.917578	8.79338	3.83335	1.76037	3.63444	7.95962	5.48992	0.394705	1.07019	1.10153	3.31824	2.0147	3.02912	1.84467	3.74217	1.94265	0.736783	2.80286	1.04543	7.21832	3.36047	2.39859	3.18798	6.71036	5.15977	0.49109	3.91526	1.20246	7.1891	4.11412	2.5141	3.36783	6.99986	6.00951	0.66809	2.41587	2.40449	5.89615	4.7483	9.93053	3.20519	6.38968	4.32352	1.2541	3.16543	1.09159	6.00255	3.77813
TCGA-AC-A3EH-01	8.77839	1.64809	50.0979	13.9313	3.74671	11.1379	409.544	16.3877	0.562986	2.20942	1.39486	11.1781	5.16797	5.65431	2.6057	382.352	3.73105	0.875817	6.95388	2.0306	47.0364	12.4741	9.3097	10.782	405.365	18.9122	0.677361	11.6431	2.44504	93.3921	15.6676	13.3484	7.48057	400.635	22.7958	1.02797	8.01845	4.55924	35.5318	16.5625	28.732	6.66082	406.845	10.8001	2.00473	5.46134	1.55105	16.5327	8.24298
TCGA-AC-A3HN-01	3.10531	0.776532	11.209	4.17111	1.42135	3.77007	14.7812	6.03818	0.446496	0.936473	0.83014	3.63825	1.84086	2.05805	1.64866	9.05363	1.71748	0.683546	3.25407	0.969747	9.94551	3.84654	2.29724	3.64171	13.4085	6.32511	0.573882	3.82565	1.03557	9.89801	5.09782	2.34446	3.87203	13.5698	6.76408	0.72103	1.97739	1.53765	6.26978	3.8362	5.18513	2.53668	11.6232	3.40161	1.0472	2.82858	0.91654	7.21257	4.03702
TCGA-AC-A3OD-01	3.22481	2.31527	12.9101	4.53229	2.77879	4.33514	47136.4	9.18083	0.425168	3.14759	6.08037	8.54448	6.22402	12.2909	5.81906	47133	5.37426	1.91886	3.63103	3.15034	11.2861	4.65636	4.57399	4.60853	47135.3	7.75459	0.689289	3.96702	2.77466	11.26	4.9531	3.61166	4.38532	47136	9.5502	0.707695	4.1008	7.35536	11.1715	7.34744	18.5685	6.20623	513789	466661	1.80275	3.43081	2.53712	9.98676	5.08462
TCGA-AC-A3QP-01	10.4669	3.19788	37.6365	11.6904	5.93671	9.54399	21626.8	16.8402	0.530594	3.53359	3.5662	12.1304	6.33622	10.7463	4.61134	21611.8	6.10224	1.32011	7.80803	4.03874	30.8519	9.35656	11.5031	8.26902	21624.7	16.7794	0.680482	11.8725	3.72985	26.6039	11.6693	8.82328	7.67356	21619.4	14.917	0.961831	9.3894	7.84161	30.0036	16.0281	38.9726	8.98555	21630.5	14.3072	2.13152	9.01561	2.47885	14.8852	7.97128
TCGA-AC-A3QQ-01	27.1442	5.85128	64.9074	29.8877	8.65605	19.7191	78.4327	36.7026	0.915305	6.35722	5.65904	20.3234	17.5045	15.4584	7.73277	45.344	11.2142	1.66161	16.3828	6.39664	56.1956	20.6414	13.7135	14.9196	73.15	34.0032	0.883299	32.1355	7.80402	68.1741	33.7902	26.1731	18.4343	66.7854	33.9057	1.62429	15.4986	12.5174	33.8361	25.7537	45.1986	13.3651	61.8528	21.7274	2.50887	18.4729	4.75311	31.3174	18.8937
TCGA-AC-A3TM-01	19.9174	7.26605	87.0832	31.169	14.5643	24.2505	93.8399	53.3849	0.964564	7.40594	7.36202	24.5245	19.2392	19.7587	10.1943	49.2667	16.5779	1.86713	16.4267	8.19695	74.4413	24.3008	20.7892	20.7067	89.0615	50.7996	1.10869	26.328	8.7407	74.7337	55.1679	25.0483	21.501	81.1943	50.0795	1.73666	19.4716	15.1346	45.3675	33.6235	57.5705	19.2014	70.8402	34.6402	2.88953	20.0974	5.94345	46.5073	25.8963
TCGA-AC-A3TN-01	27.8297	7.60235	419.512	45.4159	14.6938	28.4216	80811.8	161.173	1.00737	8.22135	4.35883	56.801	17.5679	13.8958	7.09846	80591	32.6671	1.42512	27.5526	18.6096	503.53	47.4442	84.4041	34.2931	80900	317.797	2.124	32.0343	6.39284	284.216	55.8031	24.1762	20.8885	80680	121.099	1.64339	22.7181	10.2506	92.4728	37.996	45.0154	13.9999	80632.3	57.1049	2.41038	16.1238	4.20162	87.4908	24.2151
TCGA-AC-A3W5-01	4.52808	1.03471	11.0811	5.8212	2.92681	5.07983	9.4055	7.26826	0.499622	1.13803	0.909336	3.35741	2.27271	4.01467	1.93391	2.91329	1.83848	0.650735	3.62305	1.13121	9.22659	4.86534	3.95654	4.43307	7.36441	6.93369	0.565564	5.58688	1.4438	10.6642	6.52623	5.05264	4.81867	8.49309	8.503	0.817194	3.61755	3.05903	8.64452	9.07946	23.5705	5.10481	8.07999	5.79128	1.79352	4.02153	1.19328	7.3895	5.3232
TCGA-AC-A3W6-01	5.82168	0.948997	19.2395	8.01192	2.41311	7.53614	16.2311	12.529	0.60994	1.02507	0.644922	3.35389	1.84483	1.82307	1.52903	3.95767	2.15999	0.611794	4.4459	1.05554	14.0545	5.39382	3.00244	4.91407	12.2044	9.5884	0.754601	5.46306	1.09868	13.151	6.27293	2.76092	4.59511	12.3244	10.8492	0.896793	3.19761	1.52239	6.71193	4.76563	6.28346	2.9261	28.6532	26.5626	1.20726	4.02226	0.925495	9.62843	5.25417
TCGA-AC-A3W7-01	6.24391	1.53705	47.0428	9.309	3.39515	7.91989	648.686	23.9236	0.570164	1.98569	1.0922	9.40942	3.16834	3.74618	2.28708	622.149	5.29876	0.753068	7.0184	2.6912	47.8844	9.20992	9.95742	8.63511	649.374	28.8471	1.1759	6.66503	1.69242	34.1321	11.9579	5.39191	6.49355	639.821	23.3046	0.91653	5.50977	3.03026	20.3257	9.87379	15.9711	4.91408	26975.8	26355.3	1.59884	4.91606	1.42552	21.9381	7.91483
TCGA-AC-A3YI-01	5.0464	1.24145	30.4677	6.49413	2.90402	4.79767	329.098	15.7772	0.462458	1.37731	1.02308	5.73234	2.63751	3.24547	1.6472	311.495	2.99009	0.765919	3.96107	1.92934	29.6764	5.43617	7.17631	4.5737	329.104	18.6344	0.984857	6.93582	1.48618	23.9633	8.75971	4.43005	3.74803	324.035	15.7351	0.738001	4.16061	2.69125	12.2557	8.41022	14.3797	3.49931	2050.8	1741.75	1.50749	4.00409	0.942232	10.8392	4.9046
TCGA-AC-A3YJ-01	24.8599	16.2045	207.27	28.1289	13.038	24.6533	93131.5	67.2278	0.714511	23.552	36.6473	75.0367	41.9061	61.4106	23.1964	93068.9	30.7961	4.14979	21.0652	29.0189	191.512	30.4656	32.1401	27.7444	93142.4	80.8203	1.17976	24.2411	15.0388	71.8901	23.1791	13.0673	17.6864	93074.6	50.207	1.36151	29.8308	44.7922	111.196	30.6711	82.3689	21.7858	93119.5	42.4709	3.57477	16.3319	9.75208	61.361	19.5256
TCGA-AC-A4ZE-01	8.10469	4.91746	53.5554	13.8035	3.06511	11.8875	227008	35.0566	0.687108	8.30733	10.5068	29.8201	16.4004	14.4059	12.4226	226989	16.3336	2.62012	10.2637	8.51967	56.8762	15.9041	11.1808	15.5736	227012	38.1511	1.25226	9.40229	6.3122	43.184	17.3853	5.50297	13.4947	227000	31.2269	1.11292	7.19241	10.3654	27.3422	13.9491	10.7491	8.39061	1.47656e+06	1.24959e+06	1.58205	7.59948	4.98999	34.8346	15.7995
TCGA-AC-A5EH-01	12.9871	2.3999	59.4619	31.5304	7.76383	14.7916	60.9536	29.2898	0.692304	2.9468	1.45507	11.5511	9.44808	11.8891	3.56375	22.9886	4.72511	0.836498	10.938	2.83669	52.1165	20.0185	17.8816	16.0524	52.1982	32.9113	0.830963	14.2674	3.69459	105.879	93.6576	37.0124	14.8947	52.831	40.4884	1.35156	12.7929	8.51862	64.9092	68.6218	126.537	14.4438	75.4392	21.4129	3.49947	7.5245	2.03301	24.6795	16.8124
TCGA-AC-A5XS-01	8.75855	2.86548	28.2133	9.35059	3.91748	8.69351	55983.9	18.3895	0.525038	3.1468	3.0782	9.47252	5.80994	6.75679	4.69149	55969.7	6.18539	1.24558	5.92834	3.49119	23.7642	8.42242	6.82162	7.76305	55981.5	16.2274	0.816828	10.5695	3.08449	20.4733	9.83608	4.17467	7.58232	55980.3	17.6981	0.830382	5.21716	4.98131	14.0614	8.75124	14.3328	6.21303	815018	759053	1.36536	7.24313	2.22545	16.6987	8.34575
TCGA-AC-A5XU-01	8.63718	2.60253	50.3999	20.4374	4.32919	15.48	42.767	36.8868	0.675586	3.27116	2.2274	12.5183	9.58712	6.63513	5.89253	10.6229	8.02947	1.01515	8.58584	3.42297	51.5262	19.2136	10.0048	17.6338	42.0143	39.4447	0.906381	14.5341	4.44087	65.4879	28.522	12.0417	19.2677	46.2884	44.1861	1.47007	6.38897	4.93006	21.14	21.9872	17.9836	10.0486	48242.6	48237.7	1.61037	10.7457	3.49494	39.0001	23.4458
TCGA-AC-A62V-01	85.253	14.1639	11462.5	78.9347	60.4727	82.1002	7610.37	4488.24	1.08365	23.0399	4.66401	257.041	15.9982	14.2256	10.0864	1780.71	138.017	1.46961	91.9239	60.1673	11485.1	154.365	317.418	148.687	10989.7	8236.88	4.24143	74.7117	7.03083	1211.33	48.3516	20.5571	34.7538	2173.58	525.421	1.9625	57.32	10.4827	327.869	35.1531	41.5889	20.0792	1899.84	235.138	2.4177	57.8525	5.87686	513.985	38.8191
TCGA-AC-A62X-01	25.0904	26.4879	74.4918	51.5575	17.1246	39.0196	164003	47.9665	1.46231	38.3716	126.278	121.578	257.695	148.071	79.9996	164018	34.5866	9.721	25.1149	25.7524	63.8346	40.992	19.5099	39.3243	163997	40.7128	1.40089	35.7894	96.7892	78.6261	67.4294	60.1203	46.2042	164024	58.4713	4.19728	28.804	80.5232	62.6351	54.3875	97.0441	40.7531	164016	32.5945	4.62878	28.5898	30.9391	63.9217	56.5179
TCGA-AC-A62Y-01	7.15173	3.12813	46.5682	12.0485	6.22412	8.82544	31.7174	21.2815	0.539444	4.79285	5.83039	19.8557	11.7348	17.6859	6.92624	15.5513	8.40084	1.58873	7.25137	5.46344	46.2002	13.5948	15.9976	11.727	30.6285	29.8587	0.772033	9.4965	5.43841	48.4402	20.696	11.9072	9.40703	30.4499	27.2463	0.998894	10.5768	13.6069	36.6414	24.9736	59.5611	12.1802	35.002	19.0225	2.57709	5.79755	3.52899	23.2881	11.0859
TCGA-AC-A6IV-01	4.24334	1.16145	16.1515	6.29212	1.44793	5.6694	14756.5	9.05453	0.430715	1.37839	1.15029	4.70504	2.46685	2.04272	2.26299	14748.1	2.33671	0.747428	3.76806	1.26834	13.4731	5.94545	2.22275	5.60229	14754.2	9.6556	0.614857	4.65832	1.335	12.7885	6.41094	2.13789	5.15314	14754.3	9.90028	0.740698	2.25902	1.48122	6.22944	3.83223	3.01043	2.6329	14749.8	3.77872	0.782523	3.87846	1.26326	9.94885	5.9471
TCGA-AC-A6IW-01	2.48907	3.86769	8.88552	3.42696	6.5738	3.53819	4208.54	6.1717	0.437617	10.4616	67.063	19.0206	22.9373	200.004	19.0769	4223.51	12.7723	6.43472	2.41175	6.16752	8.19884	3.30099	10.6301	3.45464	4208.68	5.7239	0.546001	3.09236	6.0308	7.82049	3.8541	9.044	3.81441	4209.63	6.68865	0.656947	9.42921	85.9794	24.7397	21.3253	303.689	17.3375	4233.11	17.7616	6.6412	2.76148	4.95024	7.65574	3.9218
TCGA-AC-A6IX-01	5.38843	1.18986	39.2601	7.99346	2.24951	7.24455	16647.6	23.4051	0.494436	1.5631	0.942331	8.00682	2.6466	2.30454	2.19858	16623.3	4.75355	0.6831	6.22431	2.25061	45.2827	9.64333	6.33208	9.29799	16651.1	32.1589	1.22429	6.24168	1.40365	26.9468	8.33061	2.92546	6.36439	16640.7	22.4434	0.80157	3.34366	1.86036	14.4712	6.48302	5.93275	3.67795	165501	148881	1.03952	5.032	1.34061	21.6855	8.09761
TCGA-AC-A6NO-01	8.13547	3.2547	59.9842	12.3259	5.45863	10.2923	39.7954	20.3403	0.659345	4.22405	4.04955	25.5282	7.82493	10.9097	5.82601	18.7126	7.36506	1.39873	9.56403	4.42776	60.2021	15.3268	12.1981	14.6133	39.9199	32.2622	0.878577	10.095	4.11511	39.7271	13.1137	7.61517	9.84234	29.0332	21.5893	1.1441	8.61053	8.27185	47.1833	18.5936	31.6337	9.78264	43.8721	14.3469	2.13294	7.4219	3.40804	26.8749	11.3211
TCGA-AC-A7VB-01	23.0653	13.7158	72.7874	36.121	12.3739	32.0372	172408	57.5232	1.12543	18.3339	35.7794	49.7014	47.1956	53.382	29.4909	172385	27.77	4.07726	25.2229	17.7129	74.4179	38.5399	21.3286	37.559	172411	60.2928	1.11102	30.0256	17.8448	91.3599	56.7394	22.1738	38.5462	172421	68.1554	1.9422	23.8748	39.3438	54.639	49.2271	65.1928	30.7101	1.85786e+07	1.84063e+07	3.58149	23.3601	12.3805	70.2025	46.0228
TCGA-AC-A7VC-01	25.9956	3.53501	15246.1	43.8403	10.2689	43.5914	15245.6	12374.4	0.92839	6.46933	1.09762	261.742	4.81866	4.11286	4.54634	260.031	157.599	0.722641	130.223	81.093	60427.3	644.703	615.08	641.408	60278.3	57587	33.2183	28.8054	2.86486	2973.59	37.6255	7.46713	33.7167	2972.8	2820.1	1.46226	13.7635	3.0378	547.499	14.7484	15.2546	10.4269	544.039	329.352	1.59494	15.5117	2.60531	2920.29	29.637
TCGA-AC-A8OP-01	5.14851	1.85461	36.0562	7.67705	3.14344	6.92754	10983.3	11.7964	0.530496	2.66904	2.79408	18.3021	4.72957	6.62703	4.26177	10971.4	4.60523	1.18582	7.56123	2.50046	36.9316	12.8829	5.18464	12.5426	10982.3	18.3475	0.755857	6.09249	2.4419	25.1235	8.64403	4.41041	7.24873	10977.7	12.7142	0.901579	4.33532	4.39245	26.7634	8.19399	12.7179	5.53797	10981.2	8.06644	1.47862	4.85965	2.30088	21.4209	8.41841
TCGA-AC-A8OQ-01	3.61502	1.809	10.5697	6.31424	2.34729	5.15195	264292	6.84492	0.563365	2.0528	2.32393	5.95909	4.7723	4.99534	3.8399	264288	2.98864	1.02252	3.62853	1.60929	9.90839	5.85605	2.76808	5.61427	264290	6.92941	0.531052	5.77694	2.67869	13.2109	9.32272	4.05754	6.73888	264293	9.69329	0.958288	2.83896	3.50403	7.40479	7.1768	8.74282	4.62359	264289	4.65823	1.215	4.73087	2.04071	10.375	8.28625
TCGA-AC-A8OR-01	35.8374	50.1118	371.287	65.665	17.9684	28.0247	249.714	165.165	1.06314	50.1964	87.0279	267.606	176.154	132.798	45.86	168.597	66.3063	7.33626	42.4224	61.0475	446.38	68.1373	66.5513	47.0437	367.427	293.407	2.38879	42.0504	37.6427	325.037	94.7184	29.875	26.0813	227.504	165.296	2.13469	55.536	86.9017	266.401	58.2775	107.32	32.4424	274.148	107.211	4.51762	19.715	18.3039	138.068	29.9841
TCGA-AC-A8OS-01	4.89676	1.06763	14.4888	6.52604	1.75308	5.71393	3674.45	8.80657	0.498511	1.42823	0.94688	4.48754	2.40674	2.42198	2.05652	3666.46	2.22323	0.696325	4.7066	1.20101	12.4518	5.33188	2.87983	5.06273	3672.46	8.05153	0.616643	5.83443	1.32516	11.7196	6.62859	2.56454	5.05144	3673.02	9.55166	0.802299	2.98023	1.75825	7.57487	5.37071	5.59023	3.13338	3669.41	4.313	1.01611	4.41826	1.19479	9.21262	5.79777
TCGA-AN-A03X-01	8.7425	1.07086	28.8846	14.9926	4.41382	10.8949	41.1406	19.588	0.699784	1.26719	0.609734	6.3024	3.17934	5.37266	1.86287	21.1384	2.08919	0.683525	7.37003	1.64068	25.552	14.1525	18.796	12.1941	36.7494	16.6364	0.784714	7.92108	1.98267	61.2223	17.9836	19.8905	10.0692	36.9293	16.2826	1.34795	11.4881	4.61392	45.8539	47.0952	101.973	11.6859	59.6091	15.952	4.36336	5.28813	1.29686	17.9502	13.6593
TCGA-AN-A03Y-01	16.4155	5.94844	48.0011	30.2917	10.485	22.6932	26991.8	34.6932	0.967686	8.112	8.22393	20.5641	20.0149	25.2951	12.3188	26967.6	12.6402	1.83441	16.2787	5.85158	42.2879	26.1505	15.3395	22.8182	26985.6	32.1681	1.02031	21.7732	9.20503	52.994	35.7513	21.7212	25.9087	26991.9	41.8636	1.71949	18.3022	15.2841	36.2334	37.0891	65.8169	22.5348	26986.2	29.7616	2.73794	16.1373	7.26077	37.2223	29.6551
TCGA-AN-A041-01	8.63942	1.84282	5.07031e+06	16.1692	4.3711	14.3388	5.07377e+06	3.91797e+06	0.710557	2.37775	1.17417	914017	4.7624	4.96859	3.87724	917481	621160	0.749064	478364	253686	1.27958e+11	1.41237e+06	1.89301e+06	1.49501e+06	1.27957e+11	1.27957e+11	146395	10.5356	2.58856	3.24385e+06	20.1086	7.2534	15.5084	3.24732e+06	2.907e+06	1.28597	6.84218	3.81111	2.5771e+06	14.6257	24.2031	9.11405	2.71557e+06	1.25529e+06	1.82826	8.02093	2.40141	2.72477e+06	17.0048
TCGA-AN-A046-01	7.73875	2.02133	18.1951	11.36	4.52666	10.2608	17.6577	14.3351	0.545108	2.40527	2.40766	6.68976	4.95647	11.9287	4.40674	7.15787	3.91835	1.04672	6.03422	1.97393	12.5376	7.22401	6.30816	6.80548	11.8888	9.52804	0.599666	8.31773	3.02381	14.71	9.67388	7.97328	7.95149	14.535	12.9552	1.01395	9.00381	8.30027	16.7297	19.9845	83.9871	12.0277	17.801	14.4378	2.82599	6.99863	2.47803	12.4831	9.18736
TCGA-AN-A049-01	5.55105	1.56549	33.0324	10.1531	3.57068	8.6928	11208.9	17.3269	0.517176	2.42965	1.82264	12.4002	4.77484	6.67165	4.16107	11192.9	4.86589	0.95605	7.54176	2.44191	37.7607	14.7589	8.91632	14.1938	11207.1	27.787	0.833902	7.28328	2.51139	36.106	13.0686	7.07562	10.3273	11207.5	22.3972	1.00101	6.46742	4.60623	22.4836	13.8166	25.7425	8.51671	11203.8	12.3762	1.76841	5.269	2.16864	21.1724	12.3949
TCGA-AN-A04A-01	10.6244	1.81223	92.9415	17.7685	4.48659	13.7991	6578.66	57.3944	0.658733	2.64914	1.22043	12.694	5.67192	5.29713	3.47603	6514.45	7.23305	0.782047	13.2652	4.02497	116.063	23.2087	23.5181	22.7695	6590.59	82.753	1.65748	12.7287	2.58972	56.6627	23.6765	7.70694	13.6782	6551.04	44.0935	1.22789	8.78096	4.13635	31.5351	19.5903	29.905	9.92908	92557.6	86045.2	1.99178	9.15834	2.16818	38.3906	17.2073
TCGA-AN-A04C-01	26.0509	11.5184	249.907	29.1656	13.0787	27.1115	42701.2	151.556	0.98939	24.4881	27.9334	91.6515	29.3377	58.6136	21.5788	42558.5	50.3016	3.73216	29.5073	29.8757	299.128	36.5422	68.7215	36.3054	42726.8	206.626	2.85164	31.2836	12.9908	120.378	26.9875	16.3283	21.0294	42604.5	101.486	1.5657	34.8249	31.5177	100.73	36.0132	87.4903	26.1921	423790	381281	3.64074	24.3701	9.58905	93.6841	24.0233
TCGA-AN-A04D-01	46.4094	30.996	661.761	73.7143	48.9378	69.4401	1.98775e+07	286.881	1.94021	58.4355	99.9944	313.101	125.786	154.781	87.4773	1.98774e+07	118.089	6.92733	59.8836	60.3529	597.86	103.177	109.115	101.473	1.98776e+07	416.814	5.60756	60.413	40.8399	361.083	92.0957	38.3054	77.9763	1.98775e+07	282.396	3.53171	58.6874	88.6515	203.775	77.7408	129.884	65.7687	1.57258e+08	1.3738e+08	5.40118	50.5374	31.8927	294.67	84.4193
TCGA-AN-A0AJ-01	5.0759	2.45319	15.6867	6.43647	7.96345	6.24254	124067	10.4608	0.456536	2.92961	5.01672	9.26247	5.54687	36.7197	5.04365	124062	5.07794	1.49199	5.03729	2.96578	13.1506	5.59753	15.1787	5.5313	124064	9.46737	0.638547	5.74504	3.07735	13.9562	6.07277	14.9118	5.61211	124065	11.0238	0.825633	12.0801	21.9336	22.9872	22.9468	359.139	17.9458	124079	21.9754	5.2249	4.85849	2.74895	11.4196	6.04792
TCGA-AN-A0AK-01	16.1924	6.84648	139.937	25.339	10.5122	22.1268	299664	103.126	0.983763	11.4744	13.4242	54.3802	24.8102	41.4955	17.9293	299583	33.8171	2.70524	22.3227	21.158	167.332	35.6489	41.5527	34.4743	299689	127.862	2.57934	20.4664	12.4613	111.232	34.8752	16.4415	24.8358	299644	96.9592	1.84771	21.9219	25.2222	76.4587	41.8875	99.8184	29.1266	299616	60.6819	3.83875	16.5762	8.3148	92.9291	30.7385
TCGA-AN-A0AL-01	4.34871	1.43203	37.0351	7.19988	3.34387	5.84618	22.7859	10.3065	0.546329	1.88614	1.76871	17.5601	4.09125	4.98487	3.29971	11.6703	3.34406	0.908256	7.45122	1.92275	36.2038	15.7496	5.68452	15.344	21.9751	19.6759	0.822894	5.98883	2.3985	37.8655	9.75517	4.80831	7.36409	21.1655	14.7015	0.983949	3.56847	3.4795	24.1027	7.61125	13.251	5.13719	17.8419	6.87103	1.46244	3.80056	1.76173	26.0574	8.50218
TCGA-AN-A0AM-01	12.1945	4.20816	40.4228	21.4091	8.38532	16.2979	36.8623	27.6495	0.739479	5.69047	4.74722	15.4838	13.6415	21.9677	8.066	14.8538	8.46654	1.47867	10.4259	4.70521	37.1539	17.5217	17.0382	16.0443	31.1162	26.6281	0.990152	15.2305	6.95087	44.763	24.1929	20.4206	17.2307	35.1216	31.803	1.48776	16.325	15.7043	34.4805	36.6956	116.401	21.9469	34.2543	24.886	3.47243	11.7286	4.65582	30.5478	21.3695
TCGA-AN-A0AR-01	35.2238	26.5237	488.776	73.6144	27.895	62.3569	222.771	80.2878	1.59653	32.8498	45.6263	526.964	92.3323	85.1927	53.6693	277.95	39.1384	4.77279	38.7994	25.7503	406.25	205.54	39.1396	202.57	212.142	178.005	1.88136	47.0834	44.4745	373.432	92.7306	51.9522	72.8907	217.268	94.6039	3.85868	42.5573	54.9082	583.393	67.9989	122.803	54.4626	519.574	55.2469	4.57453	38.7013	26.4492	251.607	79.2115
TCGA-AN-A0AS-01	7.84609	1.24653	44.38	15.1947	6.25391	10.0092	33.8702	23.7059	0.584292	2.11939	1.01634	10.112	5.9713	9.07851	2.91573	8.62022	2.839	0.708734	11.4372	1.80575	40.2248	18.8673	13.6257	17.5648	27.1001	27.0729	0.740206	11.6923	3.44915	104.505	23.0939	38.0684	12.4084	40.6687	38.1515	1.35874	11.5415	7.70847	32.2625	49.4438	144.239	16.1404	29.8296	19.7676	4.11726	5.6478	1.63276	24.8957	13.777
TCGA-AN-A0AT-01	10.8156	7.92056	35.925	17.2815	14.8907	17.0675	383293	23.0617	0.945232	8.97209	15.5334	23.1633	17.9151	60.751	23.3929	383284	13.208	2.77598	10.5663	8.05534	33.0356	15.9678	23.7599	17.0508	383290	23.3147	1.07334	13.8677	9.88278	30.803	19.9737	17.9536	18.665	383293	25.6062	1.61458	16.2559	35.1801	37.518	35.076	190.862	38.7301	383304	29.7958	4.61476	12.7513	9.69473	30.9808	20.9153
TCGA-AN-A0FD-01	15.4829	2.41954	82.6642	29.6634	10.7729	19.8667	64.4069	53.4328	0.816257	2.75183	1.32932	10.2278	6.9087	10.7366	3.87619	8.54552	6.76066	0.811361	12.1581	3.51544	71.0655	20.5507	24.3289	18.0399	55.3483	47.4441	1.25301	20.5356	3.93404	73.7522	33.6443	34.5286	17.3765	52.1173	50.6454	1.60125	15.7662	8.28045	40.901	49.3461	132.035	17.2043	37.3682	29.744	3.60298	14.1682	2.38996	43.1258	23.6423
TCGA-AN-A0FF-01	5.79809	2.03862	46.0966	9.04341	3.552	7.31071	32358.7	30.093	0.51333	2.80546	2.32364	15.3984	5.36255	8.01465	4.58117	32333.3	9.36269	1.05704	7.59984	4.63284	53.6359	12.3004	13.1064	11.7416	32367.5	39.2535	1.345	6.43094	2.62109	35.7074	9.5689	4.84271	7.10284	32352.9	29.9918	0.905593	6.67222	5.70044	28.0139	13.6016	27.0891	8.05621	660763	628435	1.77085	5.15864	2.03673	28.0214	8.76094
TCGA-AN-A0FJ-01	3.45933	2.85505	58.2937	6.23169	3.68372	6.12786	1.13313e+06	39.8705	0.549924	5.32915	10.1889	33.9301	9.56436	22.8669	9.3942	1.13311e+06	20.9492	2.59657	6.92405	13.118	90.4764	12.3356	29.7771	13.4956	1.13316e+06	68.5747	2.54286	4.45739	4.24819	48.4443	7.72118	5.50838	7.10766	1.13313e+06	40.2309	0.970495	6.2655	12.143	46.2551	11.0037	36.6376	9.29373	4.35307e+06	3.21997e+06	2.54498	3.90547	4.0399	43.83	7.44779
TCGA-AN-A0FK-01	9.30357	3.00022	76.3267	15.7	5.11701	12.5556	9449.86	20.0212	0.652481	4.14056	3.45386	42.9219	12.5586	11.2329	6.46721	9425.25	6.71425	1.32178	8.68546	4.19386	88.853	27.6341	11.5423	27.1249	9455.22	38.0833	0.691105	12.1329	4.74358	129.491	35.4889	12.0284	15.4275	9442.82	22.2899	1.3055	8.84975	8.812	55.2805	18.4522	34.8222	11.3017	9445.14	13.7531	2.2383	8.70093	3.59118	34.9986	15.6775
TCGA-AN-A0FL-01	74.4231	28.5912	1.59378e+08	157.297	38.3637	118.572	1.60096e+08	149.165	2.02104	66.2495	66.3761	2.58989e+08	179.475	88.3147	102.175	2.59707e+08	65.7837	6.89219	84.5477	27.3929	2.20551e+08	2.31141e+08	38.3106	2.31141e+08	1.60096e+08	9.07407e+07	1.9553	106.507	48.1498	1.73422e+08	208.794	39.2143	141.447	1.7414e+08	192.232	4.22762	55.0351	45.6275	2.17863e+08	83.098	57.4417	56.6728	2.18581e+08	61.1246	3.8908	78.5908	36.88	6.12063e+07	175.748
TCGA-AN-A0FN-01	2.38476	0.592641	7.18	3.07627	1.11334	2.84889	473.426	4.19351	0.454134	0.715721	0.668251	2.58891	1.3511	1.72069	1.32246	469.738	1.2848	0.675951	2.4564	0.765242	6.41423	3.2294	1.90866	3.08321	472.566	4.29449	0.583623	3.06975	0.867585	6.83682	3.57244	1.84193	3.07607	473.088	5.0122	0.73693	1.59642	1.35222	4.82478	3.13342	5.27539	2.26663	471.894	2.79145	1.1666	2.23906	0.817252	5.29862	3.16889
TCGA-AN-A0FS-01	5.48973	1.58521	162.312	7.49142	2.21622	6.54424	88318.4	17.0966	0.530756	2.26581	1.43818	46.8852	3.24311	3.94394	2.86617	88257.6	3.96372	0.893058	4.79	2.54676	190.079	33.0865	6.71466	32.6939	88320.1	60.5775	1.05061	5.75788	1.71943	49.8699	7.29939	3.30429	5.988	88262.8	13.5966	0.84971	4.71048	3.06976	87.6166	6.53946	11.0445	4.65728	88303.8	7.7461	1.35423	4.79482	1.64463	43.1433	6.95054
TCGA-AN-A0FT-01	14.5923	3.47907	66.3455	22.4617	5.40634	18.4855	73.4845	38.0123	0.66316	5.9821	4.6411	19.2443	10.4916	12.1645	7.41303	36.6263	9.01418	1.47888	12.8287	5.18166	59.3386	19.9787	12.5158	18.4129	68.1295	36.4334	0.885927	12.9131	5.00557	53.7504	20.8194	10.0494	15.6987	56.9198	31.2862	1.2407	12.1784	8.40043	25.2483	25.7966	29.186	11.3905	45.8996	16.6157	1.9256	9.6252	3.98486	31.3046	18.8079
TCGA-AN-A0FV-01	18.9912	3.1241	3.33344e+07	44.0992	7.23756	26.4008	3.33344e+07	2.42429e+07	0.839011	5.47758	1.90515	3.53004e+06	14.9246	7.5273	6.02031	3.53004e+06	2.07421e+06	0.986147	3.2284e+06	1.11643e+06	6.3274e+12	8.58644e+06	4.88259e+06	8.58678e+06	6.3274e+12	6.32739e+12	766921	34.0086	4.75157	3.15634e+07	135.991	29.06	36.2447	3.15634e+07	2.87077e+07	1.65098	14.8237	5.64755	1.93368e+07	58.0961	27.6492	13.7464	1.96141e+07	6.75475e+06	2.11264	14.4972	3.38167	2.25358e+07	48.8234
TCGA-AN-A0FW-01	7.77078	2.46164	47.4479	11.8893	3.82594	10.4227	347179	26.3649	0.636065	4.10442	3.60314	19.2916	8.19033	8.65693	5.99772	347156	8.63212	1.38722	8.30004	4.69678	47.9897	14.2142	9.66066	13.5857	347179	31.1843	1.04452	8.43801	3.50593	31.1891	13.4196	5.5279	10.909	347169	25.7443	1.14776	7.01272	5.77063	25.2408	12.8943	16.2706	8.05268	347166	15.1698	1.61199	7.05191	3.0349	26.8061	13.0806
TCGA-AN-A0FX-01	14.1233	5.97236	50.7215	34.3456	13.0863	31.0904	14935	35.0013	1.16162	5.82518	4.01758	13.3457	12.41	11.9793	11.8507	14907.8	8.49169	1.36102	15.5675	4.47969	38.8533	27.4315	13.0596	28.0323	14929.2	30.7988	1.075	21.1697	7.84217	49.4048	43.4955	17.6027	36.3177	14937.5	40.9073	2.20833	10.64	8.39308	22.929	33.5792	32.0881	17.6157	601977	587077	2.16075	18.5621	6.97506	43.9122	46.676
TCGA-AN-A0FY-01	8.24283	2.0481	43.8842	14.5675	6.3401	11.8202	11350.6	21.3407	0.613905	2.71149	1.73895	12.0537	5.94096	9.512	4.52134	11327.7	4.75744	0.932662	8.77235	2.60748	44.2049	19.441	11.6893	18.321	11346.8	31.5857	0.767011	9.77363	3.29455	51.9239	19.7955	13.6591	13.5822	11346.4	27.5171	1.30147	10.0913	6.84791	33.3026	24.9735	66.4452	13.4463	11349.3	16.1904	2.68536	7.7187	2.73784	26.0102	16.2932
TCGA-AN-A0FZ-01	13.8258	3.27847	1.10097e+07	29.8908	5.25837	18.5647	1.10139e+07	34.5677	0.842287	4.92212	2.99923	5.24747e+06	12.4134	9.40032	7.30393	5.25168e+06	8.11841	1.22182	2.185e+06	4.21227	1.47831e+07	7.79396e+06	10.9352	7.79395e+06	1.25618e+07	3.87268e+06	0.997488	17.1885	4.87485	5.26021e+06	36.0083	11.8532	22.3787	5.26441e+06	41.2285	1.5996	12.4568	6.70845	1.25064e+07	39.9457	25.2147	12.1375	1.25106e+07	17.8357	1.97886	11.2758	4.10118	2.38436e+06	31.4208
TCGA-AN-A0G0-01	18.9755	7.09494	120.748	34.312	14.3468	26.7379	64821.7	45.324	1.24093	10.6072	6.14503	54.7343	18.3384	27.1931	14.7589	64781.1	12.8516	1.99206	17.9825	8.88448	110.165	53.9345	28.2954	48.5585	64821.1	59.142	1.81074	26.1944	7.99866	86.0285	35.203	17.172	27.014	64806.4	46.2419	1.71605	19.7016	15.2539	62.0157	35.0535	91.1	25.0345	64790.7	29.9977	3.57915	21.3963	7.09941	61.489	32.0687
TCGA-AN-A0XL-01	3.8636	1.53173	42.3807	6.19508	1.6047	5.65947	124.198	11.6731	0.422501	2.18937	1.75795	15.2767	3.30537	3.21335	3.03675	108.317	3.32907	0.983784	4.00858	2.01537	40.1774	10.7769	3.63979	10.6693	123.231	15.9052	0.701987	3.9413	1.59686	20.2765	6.52431	2.25963	5.5618	113.564	10.151	0.723443	3.087	2.27835	17.4828	4.73082	4.64169	3.35108	111.905	4.90945	0.983865	3.23649	1.6191	17.5105	6.589
TCGA-AN-A0XN-01	4.74055	1.24987	44.8527	8.3723	2.91299	6.44569	728.861	15.0039	0.460679	1.73886	1.0177	10.2942	3.20421	4.28289	2.39473	705.634	2.91654	0.71224	5.92479	1.60001	46.6126	15.522	6.3325	14.9711	725.724	28.3377	0.702966	5.34305	1.97752	44.1352	10.1177	6.41808	6.79218	717.552	16.0482	0.856665	5.01155	3.09447	32.1279	11.2724	21.9888	5.9145	727.34	9.31793	1.63552	3.29181	1.34559	18.1447	8.35978
TCGA-AN-A0XO-01	12.0885	3.28451	137.471	17.0746	5.78502	13.6442	29791	18.2877	0.764623	7.57398	3.15264	77.5893	7.91799	11.0629	5.57588	29784.7	5.60707	1.31097	11.0508	3.98128	105.163	37.9754	9.85155	37.2106	29787.6	27.3908	0.933361	13.0647	4.12797	324.933	19.2685	13.9149	12.9924	29779.8	20.4347	1.36075	13.7554	8.16729	125.307	20.0568	45.8956	11.6197	29841.3	13.648	2.49814	7.4722	3.30404	36.944	12.9999
TCGA-AN-A0XP-01	14.625	4.26392	2.87241e+07	24.3359	5.17287	14.5268	2.87826e+07	2.15934e+07	0.704677	5.52096	4.06699	5.71916e+06	17.6947	12.6492	6.14444	5.77765e+06	3.80441e+06	1.40582	1.02715e+06	1.33356e+06	5.0987e+12	3.35881e+06	9.02919e+06	3.49719e+06	5.0987e+12	5.09869e+12	256832	16.7866	4.43652	2.51449e+07	97.2767	18.3691	15.4568	2.52034e+07	2.29359e+07	1.30235	14.9222	8.69419	1.2413e+07	25.2281	37.1447	11.5491	1.24715e+07	6.20401e+06	2.29724	9.36464	3.08454	2.00342e+07	20.3236
TCGA-AN-A0XR-01	8.02081	3.2525	71.7058	11.6762	8.82406	10.3919	56479.3	21.5942	0.645152	4.771	5.31524	47.9529	10.7978	24.5162	6.96146	56459	7.84846	1.62491	10.9719	4.3701	64.7277	28.8202	12.4908	28.2364	56478.2	62.1746	0.668544	8.92365	4.76677	160.254	21.3813	21.8152	11.6023	56467.9	24.5502	1.28129	12.7429	16.3154	80.0633	30.002	144.15	16.6679	56507.9	18.5811	3.89931	7.02217	3.85831	34.8242	12.6088
TCGA-AN-A0XS-01	3.97561	1.28656	9.98717	5.63961	2.22898	4.29826	5870.7	6.4363	0.459716	1.54812	1.76769	4.60387	3.47028	5.08731	2.61692	5866.36	2.57748	0.961088	3.30077	1.30078	8.7633	4.49348	3.4149	4.08989	5869.48	5.90617	0.500003	5.3054	1.95065	11.2667	7.19837	4.76051	4.83173	5870.69	7.51211	0.838411	3.33163	3.57304	8.15558	9.28865	15.8536	4.65357	5870.34	5.72954	1.52457	3.92293	1.42987	7.25621	5.24226
TCGA-AN-A0XT-01	7.14296	5.79242	262.313	11.2786	3.24212	10.2541	136.024	23.7745	0.59052	6.90854	8.99265	245.982	12.0742	12.881	10.7388	166.015	10.3164	2.53893	11.4991	7.56215	278.234	63.6203	8.54526	63.2758	137.677	81.696	1.07084	8.72067	5.68865	230.177	13.1407	4.94121	11.2788	138.132	23.1796	1.04182	6.37687	8.89053	155.345	8.54446	10.2059	6.99601	128.178	10.9298	1.52319	7.24196	4.65567	105.766	12.1752
TCGA-AN-A0XU-01	5.5732	4.92111	13.5174	10.3517	7.42537	10.0491	14.6112	10.8553	0.72765	6.57047	17.7462	11.6971	18.0512	41.9171	16.0128	14.6058	8.11285	3.23546	4.95986	4.20335	11.0108	7.3762	8.21039	7.88696	12.3917	8.84789	0.730951	8.1516	6.94732	13.3069	12.9617	11.1229	11.9157	15.3722	12.5063	1.26124	7.70982	22.1159	14.3558	18.0119	69.4765	16.726	19.3718	11.4071	3.46959	7.67063	6.45103	13.4218	13.0268
TCGA-AN-A0XV-01	4.29447	1.82219	20.7528	6.09522	1.95203	5.53643	47582.4	11.0291	0.473744	2.53411	2.98427	11.0464	4.57939	5.77745	4.00318	47574	4.35375	1.29216	5.11676	2.59098	20.5066	6.84949	4.26286	6.64776	47581.2	12.2248	0.747449	4.88457	2.18544	16.8377	6.26479	3.06728	5.29974	47579.2	11.0864	0.781893	3.72822	3.84686	12.3869	5.25936	8.85945	4.43601	47576.7	6.80437	1.24291	4.11472	2.08215	13.2338	5.75541
TCGA-AN-A0XW-01	2.86231	0.879556	10.0263	5.16216	4.86367	4.1351	9.49361	7.12251	0.428526	1.11855	0.955712	3.17929	2.38787	7.15629	1.94946	3.67789	1.89009	0.700424	2.839	1.09216	8.62976	4.37583	6.33292	4.01061	7.69558	7.11471	0.575093	3.73957	1.52424	10.9259	6.66319	9.60661	4.78424	9.75661	9.74247	0.804369	5.94906	5.57543	12.3819	21.2534	114.84	8.52298	13.315	10.9082	3.25329	2.8991	1.16917	7.87054	5.64589
TCGA-AO-A03L-01	6.66528	1.84767	21.5006	10.9365	4.35616	7.95271	48861.7	13.6194	0.57074	2.56508	2.30221	8.01098	6.18272	8.84118	4.35945	48851	4.52294	1.09894	5.80405	2.24984	19.6048	9.34604	7.75499	8.29971	48859.2	14.1364	0.702974	8.65544	3.09495	19.8697	12.3778	8.31331	8.95855	48859.8	15.2742	1.07194	7.24314	6.60161	17.5197	16.6601	40.5265	9.80137	48861.3	12.5775	2.2633	7.05355	2.20708	14.8871	10.1741
TCGA-AO-A03M-01	4.89931	2.3796	16.1569	7.05391	3.57974	5.94136	104684	12.3399	0.479159	3.42254	5.3973	8.87729	7.63409	13.1363	5.79897	104678	5.82161	1.71282	4.72678	2.94401	13.5304	6.40603	6.16948	5.75874	104682	9.76949	0.711123	6.09003	3.48911	14.8861	7.60715	5.32115	6.18375	104684	12.7789	0.851583	5.89571	7.5235	13.8254	11.2967	27.3042	7.86063	2.40017e+06	2.29549e+06	1.90558	5.15541	2.59226	12.4558	7.22877
TCGA-AO-A03N-01	29.4481	7.48804	581.099	85.002	18.5253	36.9518	319.877	218.965	1.21009	6.34546	2.18357	41.0185	15.5488	7.86577	4.78239	36.3	21.6706	1.01111	25.5621	11.6418	454.281	42.105	54.3162	36.1303	293.723	260.374	2.18085	55.6358	9.12793	785.775	195.345	40.1975	28.7692	308.37	294.402	1.89221	21.778	6.72053	76.5221	42.5092	36.5659	12.0376	73.8278	52.7458	2.21577	15.1472	3.10512	179.122	33.4084
TCGA-AO-A03O-01	6.99777	3.68498	25.9167	10.6406	4.71076	8.93814	27980.1	16.2346	0.584354	5.10932	7.73477	17.6434	11.1985	21.1023	8.40479	27972.1	7.84811	1.90688	7.64026	4.58106	24.3137	12.3215	8.2831	11.2541	27977.7	18.0324	0.764683	9.27867	5.26946	25.44	12.7158	7.7682	10.3847	27980.1	19.2545	1.08494	9.07745	13.9407	23.9809	15.8745	46.0338	12.4851	27981.6	15.2507	2.51925	7.9417	4.20975	21.6405	12.375
TCGA-AO-A03P-01	14.192	6.05225	138.375	25.1744	6.51365	14.2056	119908	34.5546	0.772566	9.69151	12.8162	75.4753	24.49	32.3881	12.624	119855	15.8341	2.6573	18.0385	9.16796	173.915	48.3489	15.7869	42.5113	119915	103.488	1.24543	18.888	13.3114	279.214	34.3847	19.5629	16.911	119890	58.4491	1.57313	16.7533	23.7244	135.583	28.7636	67.1256	16.9632	119935	27.1201	3.23208	12.0358	6.21933	53.6086	20.6712
TCGA-AO-A03R-01	12.1259	10.2854	41.6668	17.188	6.47384	15.4256	39.8034	30.1496	0.811976	13.1156	31.893	28.5506	29.089	42.6273	22.0794	30.2908	18.45	4.51577	12.177	10.701	38.0947	14.966	10.8292	13.9301	37.6362	26.9816	1.0631	14.4066	11.2877	34.4763	18.9018	8.5819	15.377	38.0451	29.8979	1.26106	12.0988	25.0699	28.4887	19.6692	33.5378	14.7284	35.579	22.0783	2.55	11.0341	8.80377	29.1597	16.8838
TCGA-AO-A03T-01	17.0626	9.34454	65.855	30.252	10.1227	26.6156	58.4559	50.2079	1.06734	13.266	20.2249	35.5567	32.4076	41.3612	22.3303	32.0193	23.0576	3.65584	17.4865	12.4063	64.0359	28.0045	22.6414	25.0167	55.5774	49.2808	1.29019	20.3984	12.8685	54.9954	32.4638	15.1165	27.3978	53.0734	46.9322	1.83299	19.4231	28.1243	43.152	32.4999	62.5475	24.1174	60.2722	47.6844	3.27878	16.5176	9.8092	48.5277	30.8382
TCGA-AO-A03U-01	1.25902	0.747088	4.71427	2.15573	0.609477	2.04843	2.37875	2.15325	0.305148	0.979401	1.49465	3.45188	1.79173	2.21025	1.88261	1.4236	1.2044	1.03898	0.933356	0.702775	16.1549	1.32555	0.894806	1.31417	1.50471	14.0669	0.418799	1.5762	0.907144	3.56093	1.8151	1.01899	1.71551	1.7915	1.69789	0.558193	1.17462	1.38592	3.49862	1.79878	2.19111	1.71594	1.6437	1.59859	0.910981	1.4867	0.921359	3.72431	1.79249
TCGA-AO-A03V-01	7.70575	2.83432	27.8658	11.7402	4.75966	8.96139	252819	13.7116	0.608999	3.43271	4.00043	11.8648	7.87955	9.51788	5.40955	252809	5.17101	1.42503	6.68663	2.88268	23.6104	10.4474	6.2668	9.08285	252816	14.2088	0.668257	9.96111	3.84158	19.529	12.4229	5.50581	8.6896	252818	15.4975	1.12507	6.43994	6.61918	15.9394	13.5489	19.9275	7.74554	252814	9.05054	1.85134	8.31825	2.96938	15.7757	11.1809
TCGA-AO-A0J2-01	11.4708	4.68818	39.0693	16.3965	9.26377	15.3386	33.1557	25.9509	0.746218	7.85176	12.4183	21.2449	13.9978	44.3472	11.6121	16.699	10.8004	2.44679	10.5074	6.37858	35.8598	12.2904	22.3994	11.8508	26.9378	24.0315	1.08459	12.7434	6.5475	29.9877	14.3778	15.9186	12.587	26.4541	22.8659	1.2831	15.0253	21.5264	37.5661	31.2992	133.054	20.8565	36.7103	21.4621	3.95828	11.1713	5.63948	25.9745	14.5736
TCGA-AO-A0J3-01	27.3707	21.3192	196.178	57.7225	18.9558	42.6121	1.74373e+06	147.81	1.22668	30.5991	61.2398	148.85	106.432	119.644	54.0877	1.74367e+06	68.3092	5.87294	33.9153	53.2487	224.436	71.5842	73.02	60.7123	1.74376e+06	162.384	2.31012	35.2571	36.1603	195.655	70.9191	32.2975	52.5515	1.74374e+06	146.047	2.38807	34.4702	86.1096	120.51	63.0135	129.978	45.3652	1.1652e+07	9.90836e+06	4.66484	26.8749	23.7547	148.607	56.2435
TCGA-AO-A0J4-01	5.89712	3.57126	36.3942	8.60695	5.08729	7.86492	1.00061e+06	26.9979	0.617681	4.38215	7.56779	19.2448	9.30689	17.923	8.77274	1.0006e+06	12.1909	1.93621	8.6839	6.16114	40.0444	11.4343	13.0506	11.5464	1.00061e+06	31.2597	1.4792	7.6923	4.67972	35.5676	10.5608	6.52233	8.80636	1.00061e+06	29.8797	1.05494	6.55212	10.7625	26.5815	12.9949	30.0009	10.3434	4.58179e+06	3.5812e+06	2.15344	5.72581	3.91904	29.2135	10.8565
TCGA-AO-A0J5-01	3.88668	0.711841	118.991	7.80039	2.55789	6.02138	88.1761	63.0942	0.642039	1.15954	0.598871	14.8926	2.2436	2.9108	1.68726	12.4045	6.9546	0.730568	7.87452	3.54606	150.443	18.3281	29.2813	16.72	107.746	101.27	3.17402	4.88876	1.29141	69.9843	10.3624	4.60279	6.23417	52.2178	45.8133	1.11079	4.8219	2.61519	49.0973	15.099	21.2753	5.5363	54.4794	30.5156	2.49932	3.68849	1.02187	45.1489	8.54447
TCGA-AO-A0J6-01	4.55358	5.13832	18.975	9.9525	7.92758	7.01412	17.6532	14.7536	0.685541	9.81402	36.5888	18.655	31.6593	90.4001	14.4587	18.19	12.5474	3.98662	4.79056	7.18406	17.7372	7.0157	11.2691	6.36194	15.8185	12.774	0.928646	6.38526	12.8756	21.1951	14.3895	16.5376	8.14622	23.0871	18.8252	1.33936	13.8695	51.5402	26.6407	35.304	218.286	17.0259	31.4251	40.4256	5.66936	4.48551	5.672	15.4152	10.0028
TCGA-AO-A0J7-01	15.638	4.48363	588.098	22.5085	11.8768	21.9962	587.715	62.4855	0.890868	6.01124	4.25951	224.461	10.8039	24.3703	9.15393	224.386	12.7519	1.49002	17.8284	8.6425	714.614	362.217	43.6992	361.109	587.913	647.703	2.14048	18.2447	8.57649	221.007	27.4659	17.2209	23.8482	222.058	66.0362	2.035	23.2053	18.9813	928.056	44.6577	164.442	26.8435	928.38	44.1771	4.31519	14.0238	5.41757	148.342	25.337
TCGA-AO-A0J8-01	3.73032	1.7506	22.7588	6.10848	4.52981	5.21334	95943.8	11.6853	0.458711	2.31441	2.62685	10.3943	4.53699	13.4325	3.69005	95934.2	4.63396	1.13113	4.27416	2.86287	21.6511	7.5476	12.0245	7.14673	95942.7	14.5338	0.667029	4.54795	2.41717	20.2594	7.44494	8.34905	5.30334	95940.8	13.2163	0.824042	7.72215	9.60592	28.0222	18.0866	92.9122	10.4574	95953.1	16.7309	2.97818	3.23034	1.90432	13.6366	6.11049
TCGA-AO-A0J9-01	7.19358	2.09576	22.1215	10.2172	2.8507	8.98638	18.3886	13.7073	0.487863	2.73722	2.62349	7.77476	5.13347	6.16667	4.05233	7.56975	3.83109	1.11709	5.93579	2.2705	17.0954	7.71505	4.12754	7.06464	14.6931	10.8366	0.649075	7.48897	2.43455	16.8343	9.22135	4.54125	6.95161	13.6233	10.8376	0.838919	4.98226	4.40893	9.99918	9.14903	11.7452	5.41723	10.4228	6.30471	1.39377	6.32489	2.04322	12.2101	8.06008
TCGA-AO-A0JA-01	3.89999	0.885411	17.42	6.12057	2.1913	4.62707	8368.52	7.76816	0.460152	1.38571	0.964109	6.15021	2.60072	3.33269	1.95368	8360.22	2.08938	0.725489	3.44488	1.28033	18.3981	7.49836	4.48209	6.81877	8368.05	12.7552	0.622461	5.00641	1.45066	21.6712	6.88334	4.79276	4.8877	8366.91	9.68044	0.83869	3.87359	2.62931	14.6402	9.20311	14.4223	4.52482	8368.72	5.94228	1.56054	3.88843	1.15926	10.1007	5.85151
TCGA-AO-A0JB-01	38.6243	22.4583	193.203	60.9505	20.8396	48.3616	146.043	119.835	1.37921	24.0478	27.8764	68.0974	50.7355	42.9786	28.6446	57.2863	40.9964	4.02525	35.0974	24.8466	172.746	52.4288	36.6843	43.4555	144.195	124.304	1.92118	45.387	21.1305	139.799	73.7804	25.251	44.584	114.181	101.604	2.21727	32.352	30.6419	73.9378	41.6275	52.4494	27.4652	73.0565	52.6835	3.05593	29.1477	14.3115	93.8221	49.0149
TCGA-AO-A0JC-01	0.372654	2.45435	1.18583	0.756842	1.01058	0.88023	1.13148e+06	0.81774	0.338607	3.70942	37.53	6.23743	10.791	40.2743	11.2143	1.13149e+06	4.14075	9.51426	0.462356	2.5277	1.14049	0.814018	1.12752	0.924656	1.13148e+06	0.839524	0.359835	0.660267	3.94145	1.65428	1.39765	1.77171	1.53072	1.13148e+06	1.39667	0.696498	1.1808	20.64	3.25764	3.94415	16.5218	4.61445	1.13149e+06	2.40852	3.41567	0.651238	4.82321	1.76842	1.53346
TCGA-AO-A0JD-01	15.9433	12.4146	117.286	21.1372	20.9048	20.06	25635.1	67.4484	0.832322	15.7046	35.1389	51.1328	27.3809	76.9215	19.6643	25591.8	30.7828	4.43274	20.0968	22.1622	105.516	22.7153	42.5742	21.8339	25637.5	64.9925	2.11669	18.9737	11.2612	69.3785	18.0248	16.7226	14.2408	25613.3	59.9968	1.31765	24.6233	41.2097	75.4073	35.6354	156.67	26.083	2.35257e+06	2.32701e+06	4.35457	13.1452	8.0546	52.2114	15.8167
TCGA-AO-A0JE-01	4.0281	1.2666	10.966	7.43484	3.08908	5.64083	64668.5	7.6651	0.489546	1.39312	1.13416	3.73176	3.10807	4.79293	2.40674	64662	2.04965	0.740378	3.16638	1.21198	8.70325	5.63808	4.29322	5.05574	64666.2	6.7286	0.516374	5.78899	1.92908	13.0139	8.53837	6.31448	5.98838	64669.1	10.4667	0.870468	3.69728	3.56465	9.0941	11.0038	27.3252	5.66965	64667.4	5.96235	1.77387	4.55864	1.42387	8.58832	6.78624
TCGA-AO-A0JF-01	2.05086	0.803677	12.5395	3.45196	1.43571	3.52893	3323.91	5.83857	0.359993	0.927439	0.918282	3.89429	1.58739	2.05247	1.63219	3318.24	1.79965	0.725532	2.16517	1.06528	10.5414	3.49915	2.24499	3.46847	3322.53	6.19938	0.566029	2.01112	0.913579	7.15973	3.20203	1.73725	2.9591	3321.22	5.30455	0.609862	1.71998	1.46275	5.73724	2.83611	4.27145	2.30193	3320.45	3.4399	0.944015	1.67075	0.951249	6.40569	3.21212
TCGA-AO-A0JG-01	2.46717	1.07109	7.6202	3.87911	1.4451	3.56407	22116.6	5.86095	0.393411	1.48799	1.84558	3.88873	2.99925	4.07564	2.9131	22113.3	2.60975	0.997803	2.49208	1.37314	6.92717	3.60069	2.30432	3.42719	22115.6	5.16599	0.54844	3.22768	1.51598	7.27235	4.54454	2.25488	4.06381	22116.5	6.30899	0.673415	2.24122	2.74537	5.37121	4.15035	7.41785	3.54917	83980	61869.3	1.15673	2.66554	1.45192	6.75892	4.52241
TCGA-AO-A0JI-01	13.7543	7.3156	53.7921	18.4431	8.2727	13.0609	44.8804	30.3553	0.899267	14.741	36.4795	58.3025	38.803	58.5988	21.189	49.0555	21.7906	4.61815	18.0209	15.9105	62.9426	20.4876	22.8333	16.277	47.9256	39.9531	1.32535	16.0705	20.39	46.515	17.13	18.5707	14.0373	46.9797	29.1271	1.7532	18.7457	40.4483	56.4463	28.6285	69.2285	18.9722	62.8593	30.8738	3.54682	11.1294	8.11561	32.0064	14.2831
TCGA-AO-A0JJ-01	3.21228	1.30323	8.25969	3.93694	1.80591	3.58357	15888.6	5.16783	0.408046	1.57454	1.87888	4.42753	3.05686	4.42072	2.74542	15885.7	2.45198	1.01846	2.53396	1.4764	7.21501	3.52133	2.55176	3.36058	15887.7	4.92869	0.510034	4.17657	1.607	7.17203	4.30866	2.53793	3.64213	15888.3	5.90181	0.680724	2.64244	3.01835	7.06712	5.0821	8.80976	3.64369	15888.8	4.76656	1.22737	3.1938	1.36085	6.01953	3.87346
TCGA-AO-A0JL-01	49.1698	14.273	287.939	107.181	22.3355	106.803	205.832	180.972	1.87556	24.5233	14.5768	67.0655	41.2677	26.0773	41.3243	62.5155	39.4144	2.93259	56.5994	15.9901	223.845	112.912	31.3195	103.158	190.757	185.715	2.5036	71.7933	18.2456	192.134	128.169	22.9479	114.781	189.033	178.522	3.53234	28.537	18.1366	66.4518	42.6532	34.289	36.5155	364.028	346.233	2.68686	61.7131	16.7217	206.945	146.505
TCGA-AO-A0JM-01	11.1989	1.7864	64.1603	15.9596	4.82416	10.5545	7038.16	21.1674	0.607034	2.77241	1.50192	15.6735	6.35367	8.45091	3.15955	7002.11	4.22982	0.871512	9.30723	2.34139	73.4967	23.3825	12.5146	20.6144	7032.77	53.3345	0.858947	10.901	2.79696	65.2548	23.415	10.2694	9.08585	7019.5	25.9795	1.13186	12.0203	6.12164	40.6734	21.4456	70.6137	10.7135	7026.88	16.9048	2.6296	6.66259	1.75949	24.4006	11.1425
TCGA-AO-A124-01	7.96762	12.1545	19.6453	107.933	18.264	16.0123	12286.6	15.4759	1.0043	14.8366	62.0636	23.4724	249.899	117.94	36.7981	12295.8	14.4332	6.15408	8.04655	7.22574	15.2304	13.5398	13.9088	12.5564	12283.6	13.0357	0.872668	17.9414	40.7455	50.5439	158.103	33.8644	28.3811	12326.3	137.507	2.34285	18.4123	59.3556	29.5271	452.659	208.241	33.5802	12317.8	48.5992	5.9171	12.0231	13.8468	21.2801	88.5195
TCGA-AO-A125-01	25.6706	73.0059	1031.17	229.706	13.3031	25.3527	923.458	828.609	1.18064	50.0329	379.354	5157.51	1589.5	257.194	60.6418	1828.39	284.604	10.5191	52.8018	194.814	8090.92	318.745	260.389	144.455	8057.54	7135.78	9.26477	127.988	426.068	2847.15	127.299	23.7198	32.7694	2790.65	728.649	2.43444	33.7022	167.308	1207.2	305.117	102.277	30.2643	6.27842e+07	6.27834e+07	4.88516	21.0286	35.7317	763.592	89.3831
TCGA-AO-A126-01	10.5772	1.87048	186.878	17.5985	6.34333	14.1641	139.739	100.54	0.700404	3.03546	1.1232	17.6172	4.67924	4.26978	2.85385	18.0179	10.4566	0.746288	14.4166	4.91645	190.724	20.6769	20.1511	18.9412	142.719	129.351	1.96884	11.3956	2.30392	105.547	19.5622	9.24011	11.5153	70.2347	63.5468	1.16749	9.45343	3.80782	42.4396	15.9685	22.5985	7.21601	86.5594	70.4398	1.74167	7.2791	1.73681	52.6533	13.7964
TCGA-AO-A128-01	0.941739	1.72008	2.55034	1.92365	3.44702	1.52948	2.4401	1.96087	0.356678	2.65595	13.3832	4.88121	7.82963	43.4287	5.98831	5.62865	3.44164	2.80874	0.95835	1.38505	2.15648	1.43813	3.40733	1.36941	2.174	1.62343	0.365597	1.46236	3.55019	3.23493	2.74698	6.68545	2.18405	3.74175	2.98904	0.661941	4.22471	26.9653	7.13663	16.0728	140.726	7.73701	10.8176	9.66264	4.46959	1.17225	2.24142	2.65665	2.40828
TCGA-AO-A129-01	8.87862	5.40699	20.7801	13.8834	6.7415	11.8088	20.7449	15.0601	0.826224	5.82951	10.187	13.8717	14.9944	23.7167	12.0794	15.2287	8.10749	2.13958	7.59559	4.64593	18.5484	11.4061	8.3695	10.9235	18.4628	13.972	0.816658	12.7175	7.63243	24.1634	19.1573	11.0857	15.5393	23.9873	20.1217	1.41543	8.31267	14.3701	17.8676	19.6949	42.8738	14.0034	20.6508	13.6797	2.47461	9.95553	6.3351	19.7051	17.1544
TCGA-AO-A12A-01	5.36398	2.26281	25.2997	8.23937	2.97684	7.13044	23724	16.8031	0.502071	2.76064	3.20233	10.8127	5.64759	7.46932	4.48652	23712.4	6.3102	1.30906	5.69529	3.62596	26.2318	8.18951	7.56316	7.68585	23722.9	17.6877	0.996565	5.78204	2.65138	19.6883	8.31074	4.38251	6.60907	23720.8	15.4085	0.863728	5.34432	5.23519	16.6823	9.29828	16.9478	6.53837	202255	178548	1.59889	4.68755	2.42209	16.2539	7.73276
TCGA-AO-A12B-01	44.3972	19.5058	324.141	66.4349	15.3605	44.3835	275.081	219.028	1.16399	42.8496	52.0769	197.085	128.376	101.517	44.0561	127.812	89.2522	5.66957	49.0474	51.8648	383.419	75.0012	92.8278	62.1715	334.507	268.632	2.15762	45.4875	29.1928	248.108	66.367	24.7582	43.2433	237.789	194.826	2.14322	51.4531	62.2502	178.568	65.3852	109.244	39.4013	2.67148e+08	2.67148e+08	4.1851	32.731	18.1219	175.812	51.4895
TCGA-AO-A12C-01	6.89175	1.19165	128.92	11.2196	3.23581	8.50843	61.8447	16.2065	0.563152	1.82698	0.974932	34.2132	3.78616	4.0421	2.70337	25.2339	3.34347	0.745814	12.9564	1.972	128.255	43.4304	8.23095	42.0895	61.6152	58.227	0.874896	8.29031	1.81119	122.332	11.7914	5.88868	8.88073	33.6918	15.237	1.07304	5.92273	3.25802	83.7864	13.4252	20.7683	6.47842	75.3533	10.1147	1.81436	7.04289	1.55321	41.0436	10.3578
TCGA-AO-A12D-01	4.71507	1.83256	13.842	6.792	4.01162	5.99604	20.8473	8.54997	0.49877	2.59773	2.82129	7.76057	4.99166	11.4717	4.36819	15.2292	3.61745	1.17081	4.50002	2.16168	12.6536	6.74524	6.75489	6.534	19.4537	9.24665	0.640784	6.94688	2.8157	14.4698	8.21906	7.19978	6.81186	20.6817	10.4447	0.916966	5.87269	7.29557	17.6938	12.5983	55.5519	9.33762	26.6135	8.51635	2.42645	6.10992	2.25512	11.5817	7.52297
TCGA-AO-A12E-01	10.358	4.98499	117.164	14.0339	3.9447	11.8264	72.2315	33.4357	0.631963	7.99891	7.84587	55.22	13.3929	13.6768	10.2458	40.7787	11.8635	2.24182	12.4301	7.44375	119.097	31.4942	11.2518	30.9211	77.5409	54.4274	1.34547	12.1321	5.32723	68.648	16.341	5.61632	11.576	48.7778	30.7208	1.03206	10.0531	8.77471	75.2485	15.4844	15.458	9.32697	65.4513	17.5298	1.69483	8.33715	4.25553	47.5239	13.9672
TCGA-AO-A12F-01	14.3623	6.33597	2.21059e+07	28.9586	9.62365	26.1543	2.21059e+07	82.6053	0.884978	9.1713	6.83986	1.81888e+07	16.048	11.9131	13.3759	1.81888e+07	16.7599	2.06193	626850	15767.3	2.58606e+07	2.02306e+07	15776.5	2.02306e+07	2.29866e+07	2.14999e+07	15760.9	18.2958	6.44884	1.63284e+07	32.3812	8.16761	26.8579	1.63284e+07	66.9968	1.58124	10.5563	7.15035	8.85724e+06	18.1045	12.7829	12.2349	8.85724e+06	23.388	1.61977	15.1375	6.02452	6.18138e+06	33.9027
TCGA-AO-A12G-01	10.2066	3.29084	86.4029	14.7989	3.52127	12.2597	20349.4	48.9388	0.653762	4.48372	3.16101	20.3434	7.30417	6.58205	5.81355	20298.4	11.6005	1.32039	12.4628	6.15641	86.8943	17.38	12.555	16.044	20351.2	54.5873	1.56785	12.2608	3.50303	52.9727	15.5634	5.68072	11.687	20321.7	36.1298	1.1922	7.10981	4.73349	28.7175	10.682	11.4775	7.17289	120273	99983	1.4103	9.42493	2.96261	33.8792	12.8973
TCGA-AO-A12H-01	10.6963	6.79268	7.75177e+07	14.8665	5.59877	11.6622	7.75233e+07	5.90679e+07	0.636588	11.0695	13.9164	2.59359e+07	29.1033	28.8636	13.5427	2.59414e+07	1.18678e+07	2.83651	4.08811e+06	1.29252e+07	4.93178e+13	1.36447e+07	4.23908e+07	1.38082e+07	4.93178e+13	4.93178e+13	731338	14.5782	9.73028	5.96435e+07	23.6914	8.4844	12.867	5.9649e+07	4.99165e+07	1.28628	14.3881	18.2895	4.80394e+07	19.651	39.2335	13.1286	4.89791e+07	2.03213e+07	2.55299	7.84613	5.26513	4.60796e+07	14.8645
TCGA-AO-A1KO-01	16.1225	14.1192	67.684	23.158	7.71735	19.4122	1.463e+06	39.7624	0.905597	16.0444	29.4871	42.8211	32.2838	42.0738	24.4488	1.46298e+06	19.7584	4.56766	16.0106	15.903	66.6804	23.2102	17.8245	22.3612	1.463e+06	40.3954	1.5888	20.3829	11.9362	42.787	24.3203	10.6897	19.0609	1.46299e+06	33.5613	1.44171	15.5127	25.9087	45.1995	27.1083	34.6828	17.5754	1.46299e+06	23.373	2.62686	16.3342	12.7998	37.9135	22.5807
TCGA-AO-A1KP-01	12.8623	3.9191	540.124	24.1315	11.8273	13.6362	488.875	409.862	0.883698	7.52477	5.74903	135.225	22.68	32.4733	7.82939	112.048	75.5547	1.69833	34.2381	27.4622	1737.57	74.3975	223.674	74.3379	947.954	1615.37	5.38648	19.5895	10.3621	612.983	42.3446	29.0351	16.3682	452.636	423.636	1.91727	40.0188	25.8492	417.71	132.592	263.917	25.5097	895356	895171	4.7598	11.4736	4.67229	305.558	27.7474
TCGA-AO-A1KQ-01	11.6326	4.09081	28.1894	18.0963	8.88065	14.1424	29.3678	22.9295	0.753096	4.88947	5.3443	11.4879	12.673	21.8472	8.34653	14.5036	7.83448	1.48523	9.38815	4.18787	23.0289	13.7171	13.1959	11.7076	24.2641	17.8674	0.809773	15.7476	7.35442	30.4265	21.1371	17.5402	16.2099	31.8465	26.0782	1.43678	14.3162	14.9652	24.2837	29.5326	108.727	19.6113	33.4985	29.0851	2.99249	12.1501	4.8572	22.9011	17.511
TCGA-AO-A1KR-01	57.082	53.1733	193.019	153.052	56.6443	142.096	184.615	166.391	2.51586	87.4513	170.743	142.051	324.685	286.788	228.707	143.469	100.951	10.9682	57.9601	48.0525	172.27	126.91	81.9102	126.862	162.643	141.364	2.45728	94.4082	109.93	256.493	300.27	140.765	281.095	236.621	216.096	5.94932	84.0154	155.058	141.466	218.778	293.408	182.282	166.014	125.942	8.1761	89.5739	80.4671	246.594	316.463
TCGA-AO-A1KS-01	4.8224	3.06213	25.1079	7.81855	4.08644	6.58762	89019.7	10.8835	0.527611	4.64267	8.76851	30.1325	11.1213	18.9636	8.75569	89022.2	7.06208	2.30472	5.64274	4.66218	29.8743	13.1439	7.14864	12.6363	89019.1	22.9565	0.717255	6.15377	5.13232	25.6955	9.77878	6.34332	7.99538	89022.8	15.3517	0.990323	7.15305	12.0432	36.4998	12.93	33.0421	9.97741	89035	12.3873	2.16373	4.86383	3.985	20.1178	9.11784
TCGA-AO-A1KT-01	12.2564	4.05593	556.886	18.5097	5.67787	12.2707	1.36992e+06	321.075	0.677269	5.69004	3.29997	82.7048	10.05	11.1545	5.41078	1.36953e+06	41.9572	1.21869	31.683	24.3728	1522.48	48.3425	132.822	45.1218	1.37055e+06	1302.15	4.42478	15.6212	5.96154	489.116	28.4303	15.743	12.5919	1.36973e+06	241.28	1.19082	14.3975	8.20029	193.516	29.2634	43.0007	11.2799	9.79603e+06	8.42648e+06	2.09573	8.38314	2.95057	170.584	16.0177
TCGA-AQ-A04H-01	4.89605	2.92472	35.8341	10.4655	2.87318	8.19264	102827	15.3521	0.485012	3.87424	4.90718	24.6202	10.0973	9.15189	7.34324	102816	6.94626	1.67471	6.06605	4.21609	37.1832	17.3828	6.71839	16.1336	102826	28.4793	0.811979	6.45664	3.81418	33.4088	12.8822	4.77758	10.33	102825	21.7484	0.955158	4.76949	6.03322	22.502	9.17588	11.5431	7.13698	102819	9.91357	1.47008	5.22952	3.3597	24.9895	12.3402
TCGA-AQ-A04J-01	2.53523	1.86982	12.1198	4.25139	1.90912	3.97918	7053.91	8.92011	0.417524	2.53884	5.65703	9.26853	6.07515	8.75725	5.80645	7051.43	5.44018	1.74484	3.52571	2.89633	11.7827	5.14473	4.4394	5.21366	7053.64	8.68271	0.854759	3.62827	2.73456	13.7817	5.78151	2.91654	5.04518	7056.05	11.1567	0.75247	2.60917	4.94156	10.0952	5.55753	8.53966	4.5277	3.42907e+06	3.42203e+06	1.27999	2.716	2.51193	11.6392	5.29609
TCGA-AQ-A04L-01	34.2464	6.29014	209.402	74.1687	9.65094	32.3323	2188.64	41.1421	1.01981	9.53334	4.63358	113.724	20.929	17.8182	7.91444	2138.65	8.99995	1.52384	347.341	5.24154	169.982	62.9793	12.9023	50.5589	2169.97	72.9085	1.15049	34.9491	9.39048	635.684	71.606	31.4313	23.8148	2154.74	45.2626	1.74655	23.561	12.9269	232.535	57.0934	71.253	15.5899	2276.62	21.2825	2.94391	19.2135	4.63107	60.7704	30.2769
TCGA-AQ-A0Y5-01	4.91874	1.27256	5.48337e+07	9.97381	3.15023	8.25123	5.49723e+07	12.9713	0.464534	2.06922	1.23978	3.01107e+07	4.38899	3.84089	2.95327	3.02493e+07	2.33359	0.808307	6.45353e+06	120698	8.06293e+07	7.83035e+07	120702	7.83035e+07	6.28097e+07	5.91465e+07	120697	6.16103	1.95137	3.30783e+07	12.0015	6.27322	9.65857	3.32169e+07	15.0283	0.912352	4.40166	2.70668	4.15083e+07	9.88652	10.4264	5.40326	4.16469e+07	6.19206	1.30024	4.12145	1.69224	1.63044e+07	10.2115
TCGA-AQ-A1H2-01	8.66753	5.54036	37.9302	19.0904	7.82628	10.5006	168289	22.1992	0.681102	7.87314	16.5842	29.8008	45.8265	42.5357	11.7309	168283	11.6607	2.82043	9.1213	7.82441	35.5659	15.3097	19.5999	13.2169	168289	23.9031	0.706353	11.8715	11.5992	46.9074	42.4191	16.9148	12.6699	168298	28.3292	1.5206	16.8009	28.9062	47.9729	32.5263	103.335	16.6221	168312	25.0975	3.8328	7.39304	5.15947	25.4712	14.8681
TCGA-AQ-A1H3-01	3.8007	1.51656	13.276	5.01563	2.33479	4.58776	22918.5	7.333	0.453025	2.02199	2.46533	7.18182	3.77896	5.93546	3.46652	22914	3.38161	1.15173	4.15811	1.94901	12.8792	5.16301	3.97353	5.12985	22917.5	8.50799	0.621091	4.69006	2.04109	11.3307	5.57689	3.38162	4.7232	22917.8	8.39439	0.750057	3.56237	3.97077	10.1862	6.33956	12.5899	4.67929	22917.7	6.07151	1.36919	3.63804	1.98939	9.05638	5.16189
TCGA-AQ-A54N-01	81.74	318.632	529.329	161.966	93.1551	107.147	337.487	144.908	2.39296	421.599	4878.55	3529.9	3436.75	3264.02	676.854	1206.61	285.859	55.6251	91.1249	382.517	533.12	195.166	145.21	188.829	463.426	200.503	2.68901	111.805	772.957	425.428	216.464	190.573	136.267	465.02	169.897	6.21206	242.204	2093.65	901.552	506.254	1524.09	250.736	1224.27	216.585	21.6185	87.1554	293.759	331.849	143.756
TCGA-AQ-A54O-01	19.1673	4.73898	61.6394	25.4396	15.6777	21.6947	48.9293	37.99	0.920188	8.24576	6.22766	25.2053	15.3709	43.9065	9.79336	19.9395	12.5672	1.6891	15.9529	6.91508	55.1098	22.1815	34.0322	20.4608	40.6993	35.472	0.855541	19.0873	7.73812	65.8642	31.1605	45.7174	18.8186	40.6036	34.1002	1.73511	36.8422	30.2656	92.1621	59.2644	400.29	35.6694	91.9845	46.1201	6.56213	14.6216	5.012	36.1163	19.9247
TCGA-AQ-A7U7-01	1.0383	0.462288	2.05019	1.47272	0.573022	1.34761	4.85106	1.48187	31.2209	0.487242	0.699897	1.11126	1.15406	1.07167	1.0881	4.03318	0.696096	34.3672	0.815863	0.40341	1.64366	1.33459	0.562436	1.16495	4.4439	1.22335	10.6811	1.58712	0.702969	2.51371	2.12749	1.01731	1.79536	5.24247	2.16003	39.6192	0.701727	0.874636	1.51012	1.44905	1.58764	1.22681	4.40911	1.02482	55.324	1.29209	0.624728	2.06973	1.82991
TCGA-AR-A0TP-01	21.3266	19.1486	56.909	88.2552	33.8468	69.9824	47.5906	46.2865	1.80904	24.4295	42.9878	39.355	99.613	84.918	97.894	39.0488	27.4366	5.35998	26.35	13.0418	41.3001	47.7915	19.6953	54.8801	39.7823	35.5121	1.42148	49.0838	33.7135	68.1991	145.994	46.7918	124.255	69.2969	72.6688	4.49556	24.0929	45.0854	41.3898	127.745	94.9319	76.2792	4.87501e+07	4.875e+07	4.74183	47.2029	36.7291	70.0629	161.351
TCGA-AR-A0TQ-01	6.68977	2.7647	15.1755	7.74692	4.3635	6.8331	72265.8	9.67426	0.500826	3.54566	5.43805	9.42093	7.85201	12.6436	6.39284	72261.9	5.46594	1.71956	5.31974	2.86734	12.3213	6.8121	5.10792	6.1476	72263.7	8.97508	0.61148	7.86829	3.68301	13.1348	8.65323	4.95153	7.14626	72265.6	11.2141	0.90538	5.24787	7.29611	11.6802	10.0334	20.4885	7.22996	72265.3	8.90136	1.73005	5.78084	2.90128	11.4214	8.14936
TCGA-AR-A0TR-01	14.7328	24.4773	153.828	23.9914	10.7909	18.0027	76662.1	107.559	0.875823	22.7641	70.7817	129.434	64.82	115.105	36.6937	76634.6	75.4634	6.62139	28.9975	64.822	214.178	39.7569	64.4394	37.2399	76729.6	153.985	2.95219	18.5198	25.083	164.191	29.37	17.6165	21.4443	76682.5	128.692	1.62844	20.2058	73.8961	133.603	44.9068	90.1768	26.2251	76674.6	90.7885	4.00313	13.2786	14.0116	112.903	23.5442
TCGA-AR-A0TS-01	1.48413	1.22087	7.73916	2.64128	1.80917	2.7289	74642.1	5.93561	0.371096	1.46273	2.74022	5.48533	3.29975	6.7213	3.71479	74640.1	3.5541	1.23933	2.34904	1.95746	8.47991	3.52725	3.77571	3.76262	74642.1	6.59909	0.774242	2.17178	1.64836	8.34484	3.64136	2.77541	3.55744	74642.9	7.00679	0.643212	1.95095	3.99016	7.53678	4.50581	11.5537	4.22446	881523	806886	1.38332	1.90453	1.77865	8.2027	4.27761
TCGA-AR-A0TT-01	1.33871	0.904432	3.40573	2.21878	1.51634	1.91311	2.70927e+06	2.41642	0.34951	1.06834	1.92194	2.58434	2.54267	5.45525	2.32193	2.70927e+06	1.61122	1.02428	1.3187	0.884125	3.1253	2.07458	1.90439	1.94129	2.70927e+06	2.41424	0.376566	2.02318	1.49496	4.08269	3.08497	3.09833	2.69809	2.70927e+06	3.47683	0.644178	1.74642	3.59035	4.16716	5.50495	17.4889	3.57772	2.70927e+06	3.31457	1.57909	1.56663	1.14902	3.48012	2.82763
TCGA-AR-A0TU-01	12.2161	13.2624	41.8484	19.0363	15.6269	19.6415	39.7518	28.8844	0.931327	29.7032	109.475	52.6933	59.3214	216.205	48.2902	55.2131	30.2827	8.19672	13.0972	16.8535	39.1581	16.7978	26.9787	17.5507	36.7626	25.872	1.24236	14.0033	18.3744	34.9179	20.3158	20.7322	19.7506	38.897	27.7209	1.4676	25.083	104.079	50.803	41.846	234.805	36.096	60.9785	38.7938	6.14883	12.746	17.5063	34.8334	22.2649
TCGA-AR-A0TV-01	6.49698	6.04794	19.2469	9.5018	6.65408	9.33195	3.77602e+06	13.6311	0.583403	8.64563	22.7582	19.2338	19.3676	51.4152	16.8309	3.77602e+06	11.5723	3.25251	6.355	6.88198	16.8022	8.78862	9.53384	8.86796	3.77602e+06	13.0355	0.692745	8.12183	8.54047	18.1236	10.9424	8.45742	10.2539	3.77602e+06	16.3536	1.10417	9.55554	25.3285	21.6351	18.2274	61.7412	15.7606	3.77603e+06	16.8904	2.94886	7.27848	6.72731	16.514	10.7598
TCGA-AR-A0TW-01	5.71792	3.01309	15.833	7.74647	5.84262	7.12337	1.29746e+06	11.7601	0.500007	4.58403	9.03063	10.9993	10.7994	31.3069	8.30371	1.29746e+06	7.34615	2.05934	4.99606	4.27025	14.1418	7.13578	9.72492	6.71991	1.29746e+06	11.0213	0.61109	7.59875	5.5173	16.1302	9.42993	9.11085	8.17723	1.29747e+06	15.6049	1.07253	9.87072	17.9031	18.5218	20.9193	99.4425	15.9194	1.29747e+06	18.0825	3.56547	6.4188	3.77405	13.335	8.68401
TCGA-AR-A0TX-01	2.85415	1.24904	8.85933	3.89517	2.80824	3.75662	10.7332	5.45506	0.403321	1.45496	1.82589	4.32613	2.89703	5.36153	2.66471	7.29818	2.36285	0.932551	2.84634	1.34207	7.2066	3.68189	3.07803	3.5447	9.60303	5.42171	0.517652	3.70684	1.60677	7.72726	4.33932	3.20121	3.90009	10.427	6.41492	0.687992	2.89748	3.68959	7.20921	5.5938	15.3484	4.60069	10.8013	5.16599	1.5043	3.34278	1.52495	7.016	4.33403
TCGA-AR-A0TY-01	13.9212	4.79364	82.1179	18.9214	6.36454	16.19	59.0432	29.8745	0.769437	8.6354	9.34495	52.7393	15.8692	23.502	13.1448	35.7506	12.486	2.52119	27.1946	6.60439	80.9498	36.266	13.2689	34.7296	57.2807	38.3403	1.09747	15.5912	7.11515	52.4695	19.2901	9.24337	16.4068	44.3716	27.9735	1.36833	13.2776	14.3026	50.7615	24.7407	40.7174	15.4784	45.6249	20.2973	2.45362	12.2717	5.22237	40.484	18.0409
TCGA-AR-A0TZ-01	4.03089	1.67878	33.8897	9.13463	3.87514	5.61789	4305.36	9.715	0.506809	2.21544	2.14947	19.5037	6.57123	8.55068	3.76114	4295.34	4.13312	1.07844	4.11763	2.42531	43.4401	15.4352	7.96583	14.3649	4306.46	26.0566	0.699712	5.53088	3.05839	64.2639	11.2259	9.35301	7.214	4304.2	14.6273	1.02809	6.06532	6.64355	55.4336	29.6377	41.6449	7.93496	4333.29	10.8428	2.28453	3.82459	2.13927	19.4924	9.81455
TCGA-AR-A0U0-01	3.45973	3.00054	9.67845	5.93972	3.7882	5.00858	9.33991	7.44707	0.482513	4.67364	14.7205	9.76052	11.2635	32.8568	8.65207	9.95131	5.87572	2.66235	2.95321	2.94013	7.89165	4.33378	5.39354	3.9901	7.52415	5.94975	0.579164	4.80595	4.8224	10.242	6.84066	6.58743	5.27579	10.6424	9.13548	0.87893	5.3014	17.1247	11.2476	11.0193	53.5185	8.62977	14.0352	8.31425	2.92279	4.04343	3.25442	8.64278	6.30522
TCGA-AR-A0U2-01	5.1311	2.78105	16.8865	9.38749	3.69831	8.3386	1.61796e+06	13.809	0.566951	4.22094	6.17666	9.96715	10.9461	15.5454	8.55409	1.61795e+06	6.89613	1.72889	5.65527	3.50453	14.4252	9.33672	6.61816	8.67005	1.61795e+06	11.0926	0.767212	7.29044	4.70183	17.669	12.1434	6.28622	10.6784	1.61796e+06	15.8053	1.12634	6.15537	8.9518	13.6896	12.9499	25.7313	10.2722	3.21768e+06	1.59974e+06	1.9206	6.36524	3.97185	15.4	11.6138
TCGA-AR-A0U3-01	5.52859	4.36496	34.7156	9.43759	6.06175	8.41331	27.8182	16.5875	0.636302	6.35396	13.5776	36.5892	15.2126	28.435	11.336	25.7525	11.3467	2.63208	7.19773	6.5647	35.1228	15.069	11.3477	14.4364	27.5683	27.1663	1.01977	7.23954	6.91305	32.4311	11.524	8.61305	9.84636	29.0372	21.8048	1.16249	8.84926	16.7344	40.1156	16.2075	46.1452	12.9583	39.1534	18.3371	2.58927	5.98614	5.46706	25.223	10.5502
TCGA-AR-A0U4-01	1.29779	1.80639	8191	2.34705	2.82086	2.31141	36523.8	4.09813	0.411306	2.18501	6.74809	8147.63	4.24016	17.6531	4.39967	36337.5	3.5478	1.978	73.1534	74.8602	11079.1	2605.86	76.8596	2605.87	36666.4	6950.62	72.2422	1.60522	2.09663	6162.83	2.48731	3.40555	2.40643	34971.4	4.32087	0.610793	3.14663	10.5054	20438.3	6.63894	44.5356	5.74514	48641.7	7.93078	2.54195	1.38086	2.29005	7318.73	2.45078
TCGA-AR-A1AH-01	24.5499	10.9785	365.362	43.4921	16.1732	34.0298	292.329	224.098	1.50286	25.8966	13.5959	168.148	26.3729	33.6677	20.2272	136.268	69.779	2.96207	35.9164	25.7281	654.234	69.7227	86.1137	70.103	476.761	538.902	6.14158	30.1883	14.5609	237.245	46.5208	20.0665	32.1228	228.717	182.479	2.36478	34.9348	23.0016	199.453	36.8199	66.9509	24.3815	7.61688e+07	7.61688e+07	3.33778	20.8579	10.9303	198.016	36.6585
TCGA-AR-A1AI-01	3.36691	3.82664	9.57661	4.63523	7.53271	4.61328	21.5953	6.63534	0.496489	8.71533	38.1328	15.3597	15.4219	85.8405	13.8262	28.3465	9.09858	3.91653	3.45029	4.83727	8.81903	4.45364	8.52754	4.52114	21.1475	6.31478	0.636468	4.60227	5.40392	9.98331	5.75212	10.3205	5.31609	22.9242	8.17625	0.830686	8.86371	40.4539	19.2087	16.0037	177.956	14.1522	35.658	15.3749	4.34271	4.15076	5.64986	9.35192	5.96452
TCGA-AR-A1AJ-01	1.07026	1.02955	3.74312	1.55795	1.38301	1.58661	4.84487	2.27472	0.32217	1.45777	3.82708	3.63508	2.66585	8.27841	2.91719	4.9085	1.94977	1.4725	1.40873	1.30599	3.52233	1.65937	1.96668	1.70762	4.62525	2.38588	0.423665	1.37799	1.367	3.69856	1.81581	2.06385	1.7729	4.96556	2.68588	0.505795	1.69479	4.82433	4.79891	3.53673	14.9962	3.30858	6.5082	3.01076	1.67851	1.18271	1.37819	3.64166	1.96445
TCGA-AR-A1AK-01	2.47791	1.95358	11.3371	4.24315	1.43078	3.36497	87937.9	8.11408	0.41013	2.86508	5.622	7.77904	6.45072	8.11163	4.95481	87935.1	4.88584	1.9512	2.6973	2.7623	10.5349	4.06374	3.2807	3.6163	87937.2	7.15841	0.685922	2.80169	2.37887	10.3743	4.51086	2.22775	3.51956	87937.8	8.48378	0.661743	2.84694	4.70993	8.50734	4.78753	7.31934	3.71585	2.33422e+06	2.24629e+06	1.21041	2.31534	1.97194	8.56634	4.11474
TCGA-AR-A1AL-01	1.9107	0.988252	12.8089	2.9519	1.28296	2.76358	44024.9	4.89452	0.365028	1.361	1.64297	7.53519	2.32054	3.53273	2.35517	44021.2	2.30005	1.01966	2.68555	1.41588	13.7152	4.34829	2.63085	4.35849	44024.7	6.17839	0.594341	2.24898	1.2115	8.92437	3.21088	1.9387	2.87745	44022.7	4.69975	0.577801	2.10426	2.3915	10.5069	3.48716	6.26669	2.85206	44024.7	3.76195	1.11336	1.88251	1.21268	8.02205	3.17596
TCGA-AR-A1AM-01	4.15942	1.60926	14.8349	5.59282	2.87624	5.02932	65035.9	8.97228	0.488316	1.93492	2.11253	6.37956	3.57688	6.47559	3.2288	65029.6	3.501	1.07151	3.44473	2.07589	14.0109	5.27598	5.08892	5.0786	65034.7	10.1852	0.659512	5.04352	2.01913	11.7241	5.99794	4.29861	4.9727	65034.2	9.57732	0.818319	4.20498	4.71983	12.197	7.96868	20.7612	5.82185	65035.7	7.63895	1.761	4.13679	1.7323	9.46075	5.22222
TCGA-AR-A1AN-01	4.61408	1.49908	109.068	6.44249	3.18147	6.29974	26458.6	65.5019	0.49937	2.17786	1.52903	26.6473	3.19119	5.72852	3.19129	26391.3	13.0961	0.862262	11.6754	7.46517	188.101	20.499	39.7946	22.1761	26522.7	147.942	3.09346	5.15219	1.83356	58.4144	7.11217	4.8238	6.32171	26418.8	42.484	0.852168	5.19357	3.98845	44.0411	8.48572	22.8004	6.75399	753575	727188	1.83646	3.95739	1.80213	44.3046	6.50007
TCGA-AR-A1AO-01	2.26651	0.597087	5.51201	2.47452	1.32466	2.18537	4.8131	3.47481	0.379508	0.680113	0.737145	2.04835	1.21898	2.34375	1.12808	2.02482	1.15112	0.731915	2.1483	0.735712	4.26949	1.97058	1.79534	1.76636	3.72462	3.10381	0.509083	2.50848	0.768131	4.36381	2.22734	1.64551	1.70094	4.23979	3.98335	0.598766	1.87208	1.80468	4.33762	3.59245	9.8322	2.28139	4.14228	3.18691	1.54141	1.78719	0.61527	3.47031	1.9955
TCGA-AR-A1AP-01	5.20512	2.50251	27.803	7.88255	4.46894	6.69735	10735.4	12.3392	0.507101	3.11559	3.62189	13.9472	5.71394	12.1732	4.57811	10725.7	5.28944	1.41548	5.8052	3.28008	25.9907	9.16404	8.36774	8.42461	10733.8	16.9031	0.748458	6.0059	3.01879	26.0062	8.31156	7.24123	6.16583	10733	15.0867	0.876593	6.94754	7.56957	26.8872	13.6277	40.6649	8.19353	10739.7	11.9776	2.21276	4.2855	2.45184	15.6384	7.46736
TCGA-AR-A1AQ-01	2.65127	1.75582	8.49566	3.66575	4.8659	3.56992	9.4053	5.6779	0.409415	3.0497	6.33307	7.81133	6.02714	30.3705	5.61634	9.07161	4.30775	1.99441	2.71255	2.44091	7.96076	3.73798	7.27839	3.78025	9.04564	5.68443	0.578577	3.48011	2.64863	8.56432	4.51736	7.26429	4.13971	9.77125	6.83505	0.705067	5.73202	16.6727	13.0176	12.0725	118.138	10.2396	16.1802	11.3506	3.46657	3.03055	2.47692	7.88568	4.65916
TCGA-AR-A1AR-01	2.72828	1.57013	9.97512	3.85939	2.39436	3.68977	106603	6.09116	0.398585	2.1091	2.67509	5.83565	3.20893	8.3804	3.59005	106600	3.05032	1.19532	3.23994	2.06925	9.67229	3.74161	4.3507	3.78604	106602	7.14393	0.578399	2.95232	1.8033	8.07018	3.72528	3.3367	3.32365	106602	6.5959	0.615071	3.62301	5.4223	9.46936	6.60878	24.0163	5.31677	106604	6.37636	1.765	2.27577	1.73367	7.06761	3.78329
TCGA-AR-A1AS-01	19.6052	4.2186	1.52494e+07	54.2107	9.78812	22.3064	1.52494e+07	34.4209	0.785743	7.92473	4.88079	2.10019e+07	33.4238	26.8276	8.074	2.10019e+07	8.45902	1.52898	19.176	4.18215	1.89662e+07	2.37146e+07	9.55298	2.37146e+07	1.52494e+07	8.00519e+06	0.817531	33.1379	10.6865	1.2667e+07	194.704	43.3713	23.2505	1.2667e+07	60.3931	1.77192	26.4609	20.6129	1.44303e+08	201.307	188.505	22.8382	1.44303e+08	32.0487	4.59111	13.4695	4.51867	4.11827e+06	40.2276
TCGA-AR-A1AT-01	7.20806	2.88026	20.6641	8.48696	3.58993	7.40982	17.6323	13.1657	0.484233	3.35431	4.42721	10.282	6.29842	11.7874	5.23666	9.00992	5.59884	1.46742	6.7004	3.29088	16.7573	7.01305	6.46843	6.30728	14.2475	12.7382	0.682146	8.38953	3.42763	16.1157	7.38819	4.64228	5.69545	15.3438	14.9098	0.831942	5.99716	7.46566	14.4168	10.0131	25.5565	7.20545	14.1912	10.3816	1.79045	6.07592	2.50579	12.4409	6.34526
TCGA-AR-A1AU-01	6.14062	2.33485	33.9132	9.3665	3.56074	7.48508	277837	16.5786	0.573861	3.17254	2.96673	14.5515	6.33968	7.27894	4.3447	277823	5.46594	1.28624	5.95399	3.15516	36.4968	10.3781	7.40567	9.43387	277836	23.3398	0.952419	7.47415	3.0523	24.9027	10.4552	5.00379	7.34595	277833	16.9439	0.977892	5.79927	5.24681	18.1246	11.567	16.2459	6.12778	277828	10.3744	1.67346	5.71273	2.55984	18.6074	9.31966
TCGA-AR-A1AV-01	6.80902	1.82343	4.10592e+07	11.9857	3.45768	9.13854	4.10592e+07	18.0184	0.520402	3.35359	2.3623	3.09147e+07	7.45532	7.96041	4.81327	3.09147e+07	5.51508	1.10257	7.81703	2.96661	5.03757e+07	2.60926e+07	9.74549	2.60926e+07	4.10592e+07	1.40323e+07	0.779603	7.98243	2.99349	2.75521e+07	14.5818	9.19796	10.7277	2.75521e+07	17.9845	1.06987	7.6318	5.9555	6.36016e+07	20.858	27.499	9.03939	6.36016e+07	12.8796	1.98401	5.72003	2.53213	1.45277e+07	12.7386
TCGA-AR-A1AW-01	0.785762	0.951525	2.10447	1.34301	1.50305	1.28646	17106.4	1.44921	0.305533	1.33159	4.53714	2.98346	3.74875	12.4784	3.38693	17107.3	1.86728	1.78122	0.836195	0.893499	1.92123	1.35963	1.80497	1.3559	17106.3	1.34764	0.324201	1.24568	1.62225	2.74709	2.17881	2.54616	2.03845	17107.1	2.21	0.604422	1.78269	7.21569	4.17517	5.90518	34.9435	5.11031	17109.2	3.46486	2.4552	1.05756	1.44353	2.52093	2.05432
TCGA-AR-A1AX-01	1.90385	1.05061	4.82551	3.04499	1.69735	2.54896	54405.5	3.45237	0.373097	1.24331	2.02199	3.31169	3.04868	4.85494	2.57166	54404.2	1.98988	1.04746	1.88425	1.11333	4.18313	2.79442	2.17866	2.54495	54404.9	3.22955	0.43307	2.67414	1.6085	5.59483	4.0224	3.06301	3.29063	54406.1	4.57803	0.674718	2.1475	3.21239	5.26066	4.70036	11.9574	3.684	54406.3	3.94302	1.32627	2.0027	1.32015	4.48945	3.30486
TCGA-AR-A1AY-01	12.7037	5.82435	194.075	26.0988	9.33511	21.5048	23587.2	117.91	0.96174	8.60386	6.38895	59.7199	14.3081	20.3365	11.8741	23481.2	30.363	1.86587	19.0809	19.4514	355.206	49.2073	58.7332	49.9471	23688.1	279.261	4.63395	16.1171	7.39209	145.571	32.2702	15.1795	23.1316	23551.6	105.909	1.58908	15.4991	13.6462	97.8166	41.7411	63.0842	19.5841	1.06974e+06	1.04628e+06	2.96332	12.2367	6.24324	119.825	29.3266
TCGA-AR-A24H-01	6.27297	3.87792	24.201	12.8875	5.08132	9.23438	13624.3	16.2704	0.606092	6.00821	9.15874	16.7086	15.0196	23.3689	10.4409	13617.6	9.24904	2.18394	7.65561	5.1584	22.24	12.7296	9.65161	11.5535	13622.5	16.7374	0.773271	8.59653	6.8706	24.5843	16.2226	7.99997	11.4944	13627	22.7026	1.22219	9.73441	14.8429	23.017	34.7172	55.208	13.6863	13626.9	17.2383	2.6029	6.78369	4.73695	20.5242	15.1729
TCGA-AR-A24K-01	7.82164	4.29325	70.8997	17.3074	10.7561	11.7301	47.4718	15.4469	0.728241	5.32877	6.26147	82.9222	16.8196	36.3589	9.21209	53.5453	8.10295	1.80034	9.07739	6.64981	98.3929	59.4602	17.276	58.7627	48.7896	72.5322	0.811968	13.6954	9.50759	232.648	28.0788	30.6657	17.3951	58.1831	26.6268	1.75363	16.8417	24.3556	299.626	85.4636	272.669	23.4971	293.339	25.966	5.12499	9.34799	5.58257	50.6423	22.7105
TCGA-AR-A24L-01	4.2276	1.18618	19.9558	7.9743	2.57023	6.18197	32579	9.90371	0.498877	1.74414	1.41189	7.63296	4.05376	4.37022	3.18764	32570.2	2.73687	0.854609	4.61635	1.73855	21.4173	10.5365	5.12897	9.83517	32578.5	15.7059	0.690651	5.7237	2.01316	21.172	9.62755	4.91947	7.74193	32577.6	10.6277	0.968023	4.37732	3.16309	15.8001	10.7515	14.0948	5.62924	32578.8	6.63683	1.44596	4.61379	1.85831	13.064	9.16613
TCGA-AR-A24M-01	4.43515	1.71968	3.85083e+06	10.0537	2.99039	6.07665	3.85618e+06	13.998	0.493919	2.40127	2.2265	4.25253e+06	7.01402	7.12291	3.92931	4.25788e+06	4.41143	1.0864	4904.53	4902.78	5.33954e+06	3.39199e+06	4909.63	3.39199e+06	3.86108e+06	1.48872e+06	4900.49	5.88372	2.80948	3.09794e+06	20.6677	7.81309	8.00554	3.10329e+06	12.9984	0.999266	5.82029	5.07617	1.51941e+07	20.415	25.528	7.33846	1.51994e+07	11.4562	1.79435	4.22953	1.97663	1.65251e+06	10.0954
TCGA-AR-A24N-01	6.85563	1.94267	56.97	12.7648	4.20987	7.87795	298459	15.8847	0.623104	2.87164	2.26813	28.0525	7.72655	11.119	3.93956	298441	5.18364	1.10249	11.2899	2.77769	60.8947	18.2962	11.2631	16.4522	298459	30.1867	0.836719	10.0074	3.50239	82.5147	16.0318	13.0314	8.89026	298454	20.9204	1.13294	9.0926	7.86671	61.2503	23.2917	74.7095	10.7041	298476	16.259	2.72346	6.29387	2.28513	26.0205	10.5804
TCGA-AR-A24O-01	3.04837	0.897271	10.6742	4.25136	1.45962	3.63708	8231.1	6.23884	0.390779	1.12479	1.10552	4.11476	2.24677	2.7071	1.94885	8225.91	1.98479	0.772866	2.6505	1.2413	9.69509	4.278	2.77195	4.02909	8229.85	6.11453	0.615705	3.51839	1.18192	8.1022	4.57096	2.21417	3.62161	8229.57	6.13808	0.664382	2.26855	1.92393	7.16363	4.51332	6.54352	2.92443	8229.17	4.20079	1.07981	2.59365	1.11957	7.14932	4.2533
TCGA-AR-A24P-01	4.54334	1.42411	33.0993	8.42374	3.42938	6.34038	25242.1	11.7863	0.519482	1.78475	1.36272	13.1959	3.92794	5.43167	2.95004	25228.1	3.30691	0.84166	5.61976	1.99699	36.0952	14.4733	6.1975	13.9199	25241.6	25.3467	0.825715	6.13736	2.10339	31.4906	10.6264	5.6824	6.98677	25238.5	16.0846	0.92594	5.34825	4.29634	40.595	15.9244	29.5887	7.10578	25255.7	10.4391	1.88487	4.39137	1.77746	17.7982	9.20315
TCGA-AR-A24Q-01	3.75596	1.99791	10.6913	6.23327	4.16561	5.94732	96489.8	7.30491	0.524235	2.33844	3.04071	6.00144	5.15768	8.60311	4.98809	96486.6	3.51573	1.2692	3.53242	1.9032	9.10252	5.52346	4.23678	5.51303	96488.6	7.05503	0.607668	5.41473	2.70269	10.8012	7.96789	5.32614	7.05026	96490.6	9.773	0.939641	4.2173	5.59823	10.4025	9.81106	22.1904	7.23836	96491.1	6.77971	1.72098	4.94143	2.49504	9.55612	7.97872
TCGA-AR-A24R-01	5.204	2.25393	21.928	9.04075	5.17352	7.65206	1403.49	14.2243	0.571926	3.29432	3.92064	11.1869	6.73987	16.0439	5.79531	1394.53	5.96743	1.41708	6.56582	3.42889	20.8005	10.4184	9.68806	9.82149	1401.64	16.902	0.804398	6.25518	3.61438	19.713	10.7951	7.95124	8.8338	1402.54	16.5328	1.04988	7.75529	9.34479	21.1965	18.2691	66.6096	11.7233	1406.2	14.6573	2.57949	5.35475	3.0215	17.1992	10.8716
TCGA-AR-A24S-01	2.536	1.07492	22.0529	3.25775	2.00655	3.07206	17038.8	6.16883	0.352209	1.63956	1.93674	17.3677	2.6843	6.30916	2.67081	17036.3	2.72176	0.999011	4.6779	1.66142	21.5379	7.5867	4.34073	7.52979	17037.9	14.9254	0.590021	2.5913	1.41971	17.2482	3.3862	2.98236	3.08388	17035.9	6.22423	0.601622	3.46645	4.1233	24.9669	6.07879	21.6017	4.67616	17045.7	6.04591	1.65955	1.97688	1.30484	13.1803	3.40041
TCGA-AR-A24T-01	2.73118	0.761276	14.2602	4.67689	1.75591	3.61307	1412.51	6.91132	0.422818	1.0949	0.928991	4.96782	2.33981	3.11451	1.80375	1406.08	1.99115	0.729564	2.85303	1.16457	13.8189	5.17056	4.12906	4.64807	1411.82	7.45471	0.608761	3.446	1.21293	12.8777	5.27076	3.3737	3.86502	1410.75	6.63144	0.74979	3.11332	2.46536	11.4446	7.82548	12.9287	3.86448	1412.64	5.20511	1.50347	2.73654	0.998943	8.07872	4.57069
TCGA-AR-A24U-01	2.71505	1.41015	10.6524	3.4192	2.23227	3.20195	379666	6.22558	0.371672	1.9128	2.84725	6.88291	3.47551	7.97835	3.37174	379663	3.33364	1.24915	3.37394	1.9833	9.68583	4.01703	4.0957	3.92602	379665	7.74873	0.6082	3.50447	1.91287	9.39122	3.967	3.25444	3.38942	379665	7.56255	0.628455	3.34874	4.82218	10.0433	6.42907	20.7712	4.85026	379667	6.72649	1.67874	2.70848	1.64631	8.03217	3.84926
TCGA-AR-A24V-01	3.64015	0.830015	30.1695	7.78475	2.96847	4.95842	24.7352	13.0995	0.475275	1.21111	0.78193	8.31072	3.22298	5.23696	1.93528	7.95908	2.33124	0.680979	4.39371	1.3887	33.7924	12.2385	7.40216	11.2402	22.3632	25.4705	0.718449	5.38547	1.67596	65.9634	10.6929	13.7476	6.57932	21.6727	16.4122	0.941081	6.5062	4.14495	41.6898	20.4709	50.0696	7.12315	41.3104	12.7341	2.69486	3.2677	1.09451	17.2822	8.31752
TCGA-AR-A24W-01	5.59901	2.42369	48.8035	8.88001	3.20332	7.76327	33265.9	30.8305	0.560854	3.02899	2.93792	16.6057	5.54007	7.07469	4.71392	33240.4	8.23309	1.33981	6.49706	4.64024	57.3027	11.2855	11.1822	11.057	33270.5	40.7704	1.65452	6.24328	2.55702	28.8199	8.59797	4.27473	7.23595	33253.5	23.2643	0.854128	5.17819	4.90356	25.1762	8.60025	14.4246	6.1401	466015	432779	1.56589	5.29327	2.5958	26.7613	8.47966
TCGA-AR-A24X-01	4.39004	1.66423	19.1179	8.39503	4.21044	5.68359	6522.56	10.9724	0.549896	2.1998	2.4105	8.97056	5.73788	10.0236	3.90068	6514.52	4.29501	1.1434	5.48307	2.57093	18.8387	8.17184	9.12338	7.35354	6521.61	13.1917	0.814068	6.32109	3.00671	19.1396	10.9535	7.236	6.62472	6522.95	15.0921	0.994273	6.75613	7.00571	24.3842	26.622	55.8474	8.77009	6530.62	14.4459	2.3839	4.14543	2.17419	13.2689	9.03467
TCGA-AR-A24Z-01	12.4239	6.06679	165.156	22.4074	7.28199	15.5444	7.50429e+06	114.934	0.701107	9.28313	12.5043	75.7417	28.9642	29.7746	13.1438	7.5042e+06	39.1385	2.4135	18.5606	16.8169	288.756	36.2058	58.0179	33.9684	7.50435e+06	239.985	3.04463	16.9934	9.19009	214.486	45.721	15.1766	17.59	7.50432e+06	162.62	1.41731	17.5406	18.812	102.242	42.9714	64.6281	18.4242	3.22468e+08	3.14964e+08	2.96903	10.1953	5.96477	115.31	26.3179
TCGA-AR-A250-01	2.97944	0.986537	14.2743	5.6099	2.02475	4.07324	123.594	6.83111	0.436541	1.33376	1.07606	5.48119	2.9508	4.33496	2.14044	116.417	1.9525	0.768679	2.78363	1.25524	13.4067	6.59465	3.25938	5.97002	121.939	9.75177	0.578151	3.86804	1.57644	17.6384	6.12236	4.94875	4.7476	121.66	8.16457	0.817496	3.4978	3.16569	10.9199	8.42474	19.9869	4.9734	122.03	5.2965	1.714	3.07065	1.16848	9.3223	5.45352
TCGA-AR-A251-01	3.65655	2.98382	8.90708	7.93668	4.74672	6.80281	2.90394e+07	7.03241	0.564034	3.71673	8.00892	7.49736	10.0878	19.0166	8.89007	2.90394e+07	4.61293	2.04558	3.57987	2.55857	6.75976	5.31349	5.56667	5.55712	2.90393e+07	5.5583	0.548354	5.35379	5.31921	9.31799	9.99602	7.64518	8.10416	2.90394e+07	9.66512	1.10633	5.17628	10.3309	9.48525	14.8187	35.7526	10.0162	2.90394e+07	8.93244	2.22097	4.91775	4.0273	8.6624	10.2987
TCGA-AR-A252-01	1.41681	1.29146	3.79971	1.95224	1.26954	1.91651	22.1462	2.73763	0.330691	1.79156	4.67611	4.03024	3.75608	8.72013	3.86251	22.6228	2.60067	1.85694	1.46592	1.5374	3.38923	1.82136	1.75971	1.83989	21.8747	2.75303	0.414512	1.89032	1.70705	3.81521	2.30539	1.94539	2.20552	22.3938	3.57829	0.532593	1.78853	4.74624	4.38758	3.66997	9.95008	3.42935	23.9836	3.64776	1.42893	1.68926	1.61224	3.56383	2.3531
TCGA-AR-A254-01	3.47698	1.29697	14.035	5.1254	3.34954	4.49164	85013.8	8.90941	0.392822	1.75773	1.76567	5.91643	3.42367	8.32039	2.84168	85007	3.06788	0.927521	3.61957	1.7748	12.6239	5.8755	6.54325	5.61517	85012	9.64332	0.633441	4.23967	1.81737	11.6013	5.88986	4.88032	4.72904	85012.5	10.2666	0.73297	5.13935	5.42486	13.4386	12.0931	50.7848	7.48511	85014.6	9.20207	2.18307	3.51751	1.54083	10.1994	6.0778
TCGA-AR-A255-01	3.53674	1.11336	13.0274	6.00442	2.3676	4.80951	8292.36	8.19666	0.455382	1.44954	1.37497	5.22616	3.12505	4.55718	2.69363	8285.96	2.47345	0.848412	3.96915	1.45342	11.709	6.22238	4.03742	5.68521	8290.57	8.84731	0.597888	4.4626	1.62825	12.9921	6.89078	4.27794	5.4577	8291.85	9.70423	0.794353	3.71711	3.19951	10.8377	8.48015	17.8991	5.23786	8291.76	6.65531	1.49676	3.66325	1.43739	10.1528	6.77669
TCGA-AR-A256-01	7.08299	4.90937	31.6187	11.1399	6.88045	10.8	27638	21.8599	0.72825	8.85429	15.2584	22.9569	13.8953	39.2099	14.12	27632.1	13.0052	2.79213	7.73436	6.61407	29.5303	10.838	15.6758	11.4158	27634.7	19.4673	1.09694	8.50846	6.19271	26.9668	11.9477	10.1128	10.9807	27637.8	22.8719	1.16856	11.9881	20.6133	32.7949	20.8416	80.6052	16.2271	2.01627e+06	1.98865e+06	3.48583	7.25131	6.32153	24.2151	11.9999
TCGA-AR-A2LE-01	12.5887	8.18824	145.057	17.1847	4.62589	15.0395	2.59503e+07	86.6503	0.693336	9.08912	11.8136	56.9771	14.5619	19.1212	12.2959	2.59503e+07	27.0597	2.5989	16.2816	19.4226	162.682	22.6899	32.5585	21.7025	2.59503e+07	103.197	2.79798	12.8618	6.48466	78.439	17.1366	7.05003	13.5584	2.59503e+07	58.6723	1.16656	11.5364	12.3242	62.3123	15.047	22.9082	11.4408	2.59503e+07	34.8227	2.17149	9.42559	5.57729	59.0586	15.1757
TCGA-AR-A2LH-01	2.64164	2.20241	7.66887	3.64204	1.7313	3.35804	37.907	4.99394	0.401887	2.69889	6.12504	6.48689	5.80493	8.86937	4.92638	37.1439	3.66797	2.00172	2.68144	2.33802	6.7756	3.3815	2.81492	3.18224	37.2746	4.75894	0.507668	3.44265	2.7655	7.2882	4.31607	2.54517	3.63112	38.1438	6.00455	0.650003	2.67271	5.19476	6.79543	4.57837	8.19805	3.94862	38.3053	4.53776	1.28319	2.82427	2.29167	6.2794	3.92104
TCGA-AR-A2LJ-01	8.90451	2.37076	52.4275	9.03391	6.05495	8.88808	40.5565	27.2247	0.53719	2.72894	1.97555	11.5922	3.82865	7.48314	3.27822	12.6469	7.26128	0.970561	7.78128	3.92393	52.4043	9.21833	9.94932	8.94506	41.1194	33.2589	1.1541	9.52102	2.22128	24.3064	6.97798	5.35385	5.77188	23.8178	18.9602	0.829258	7.42832	5.76372	23.6814	11.0168	30.1608	7.47333	147.884	138.442	1.94492	8.12437	1.80985	19.6376	6.36546
TCGA-AR-A2LK-01	9.26956	3.01519	113.92	14.6311	7.23794	11.7706	1.22922e+06	64.0001	0.635551	4.2721	3.23381	34.2728	8.18211	13.5275	6.00322	1.22916e+06	18.9419	1.23141	13.6657	8.36997	132.516	24.9589	43.7066	23.8906	1.22923e+06	89.1122	2.43612	12.0796	4.31699	107.025	18.4409	14.4358	12.3127	1.22921e+06	66.4374	1.15626	13.0998	10.1481	72.014	27.4958	69.4071	14.7666	3.16648e+07	3.04356e+07	2.65546	7.53923	3.11811	60.5439	15.2201
TCGA-AR-A2LL-01	6.13574	2.7108	32.1255	8.39827	5.8074	7.53722	5710.11	14.7907	0.546534	3.67297	4.48575	16.6372	6.86339	17.4727	5.6686	5699.11	7.05081	1.47716	6.8839	4.28941	35.0185	11.2778	13.1815	10.8691	5709	25.1394	0.80666	6.92846	3.60793	26.3792	9.15239	9.71845	7.82455	5706.19	17.1075	0.989276	9.82847	12.1535	29.6031	18.0591	74.7147	12.7877	5715.19	20.5928	2.82365	5.45296	2.94994	18.4129	8.47773
TCGA-AR-A2LM-01	2.5236	0.874784	10.3625	4.50168	2.48242	3.77597	30018	5.97614	0.459101	1.06974	0.974076	3.9637	2.304	4.16915	1.89558	30013	1.92503	0.758425	2.70906	1.21839	10.0442	4.40622	5.10022	4.09658	30017.2	6.55023	0.612382	2.89955	1.22731	9.38107	5.34903	4.30223	3.83247	30017	6.45123	0.74651	3.56239	3.33804	11.6502	9.3319	28.1801	5.01883	30020.4	6.60051	2.00835	2.39709	1.09811	6.87277	4.35836
TCGA-AR-A2LN-01	3.0181	0.920129	18.9384	4.43212	1.36684	3.8956	32987.3	8.34504	0.415135	1.18464	0.97294	6.21539	2.0829	2.04017	1.80949	32978.2	2.2954	0.741768	5.33284	1.36002	19.1716	5.41157	2.98577	5.22418	32987.2	11.3376	0.756759	3.836	1.13867	14.0679	5.28157	2.19437	3.91055	32983.4	8.19873	0.68599	2.16424	1.60349	9.30499	3.83578	4.29202	2.48679	32981.3	4.17278	0.955039	3.16272	1.06222	10.6173	4.64979
TCGA-AR-A2LO-01	3.67743	1.33792	9.73995	5.23463	2.23453	4.81148	5024.27	6.67971	0.46463	1.64238	1.80703	4.57343	3.31636	4.33014	3.23701	5019.99	2.63993	0.986336	3.31861	1.49197	8.3473	4.68696	3.12847	4.5275	5022.93	6.24214	0.570131	4.66926	1.77131	9.17507	5.91171	3.12638	5.16935	5024.24	8.11893	0.750436	2.96612	3.18917	7.50505	6.02198	10.6855	4.50112	5022.97	5.05785	1.3178	3.68425	1.703	8.1273	5.70023
TCGA-AR-A2LQ-01	7.22965	0.960847	244.704	9.49108	4.02341e+06	8.97323	19887.8	128.871	313371	1.43366	0.468943	23.7599	1.76216	2.85467e+06	1.50701	19723.8	11.3839	260991	20.27	9.26505	499.751	38.6963	9.01513e+07	29.508	20019	405.61	104808	7.18693	1.08037	123.18	7.97898	4.09737e+06	5.90435	19807.4	384417	384695	3.91583e+06	2.27966e+06	3.72559e+07	1.37369e+07	4.8026e+13	4.50779e+06	8.43663e+12	9.83422e+12	2.21677e+12	5.45626	0.878943	72.8094	6.91714
TCGA-AR-A2LR-01	6.16917	3.40626	28.6682	14.3556	7.23693	14.0364	317042	17.4541	0.620822	4.10495	3.68996	9.58342	8.11395	8.955	7.5564	317030	5.55288	1.40664	6.92634	3.02336	20.3947	12.3854	6.97497	12.4009	317038	14.7586	0.737721	9.18449	4.80754	22.3179	17.095	8.99819	15.3256	317041	19.2638	1.27709	6.20856	6.13209	14.0147	14.3593	16.4417	9.66634	1.50705e+07	1.47535e+07	1.68477	8.27152	3.92516	19.7581	17.7539
TCGA-AR-A5QM-01	9.82382	2.10417	41.7371	10.874	3.92008	9.82499	789.144	24.7907	0.564971	2.45142	1.64	9.27862	4.25815	4.80803	3.26957	765.084	5.63384	0.871705	7.68521	2.88844	37.8903	9.63047	7.84889	9.19998	785.713	24.9437	0.951511	10.4279	2.25125	26.1317	9.94418	4.23251	7.24945	781.018	22.0346	0.910159	6.62392	3.73148	17.6154	9.57733	14.7998	5.98466	157677	156916	1.45705	8.49245	1.86245	20.5005	8.3324
TCGA-AR-A5QN-01	6.54735	2.30996	32.4274	10.1883	3.58217	8.08029	12391	16.3903	0.553754	2.93342	2.54623	12.3172	5.81956	6.57358	4.29283	12376.7	5.20882	1.13244	6.3897	2.90462	29.2715	10.4333	7.38417	9.38377	12388.9	17.718	0.828178	8.86841	3.08354	30.219	12.5276	5.62583	7.94426	12389.5	19.9755	0.912597	5.61226	4.56862	15.9968	12.0565	14.5746	6.09191	12382	10.189	1.49111	5.83906	2.16298	18.0722	9.99324
TCGA-AR-A5QP-01	8.64274	2.30802	30.289	10.483	4.96299	9.35947	16797.8	16.5056	0.619995	2.64192	1.99236	9.18919	4.50836	7.10352	3.94331	16782.9	4.76204	0.999776	6.16295	2.70494	27.6672	9.70881	8.169	9.42272	16795.9	16.822	0.800602	11.2374	2.75112	22.0323	11.3904	7.22288	8.69204	16792.4	15.4642	1.01422	6.63952	5.73536	20.4089	12.3152	29.1994	8.39617	16793.9	11.7664	1.9498	9.53727	2.42148	17.2538	10.1596
TCGA-AR-A5QQ-01	3.728	2.1194	10.1702	4.08131	3.21663	4.09452	9.31551	6.2883	0.436413	2.70783	6.27893	6.77231	4.69817	15.3924	4.75195	6.99042	3.85978	1.98551	3.04531	2.10407	9.18543	3.33089	5.91393	3.40866	7.88857	6.32991	0.558055	4.32082	2.40865	8.37386	3.85287	4.44779	3.68346	8.14544	6.37515	0.689174	3.95773	8.97144	9.3751	7.24878	38.5065	6.51949	9.86648	6.94976	2.30179	3.36133	2.36513	7.70967	3.71808
TCGA-B6-A0I1-01	52.1157	38.1438	207.082	114.339	75.7654	80.8433	125.005	108.164	2.03414	69.9606	197.995	162.162	350.703	254.673	131.742	142.368	88.9686	10.0485	53.2145	41.51	158.062	77.1934	46.7361	71.7615	118.764	110.367	2.20454	83.1213	97.8406	247.403	354.521	136.745	108.569	191.439	167.856	4.86288	65.4115	147.881	117.621	192.65	247.407	96.944	158.649	106.795	8.66912	72.3841	46.0454	147.246	148.912
TCGA-B6-A0I2-01	9.61036	17.89	27.0722	18.5837	20.6146	17.7064	24.5795	22.1776	0.853038	25.7796	135.942	42.4857	76.7143	306.11	60.5528	48.0517	29.217	7.86067	9.19274	15.3402	22.8921	14.6909	19.3379	15.3214	21.1074	18.0105	1.01131	14.9347	28.8408	29.769	29.0909	36.0013	26.498	30.7615	29.2667	1.79131	23.8542	153.11	43.8945	92.1302	557.1	52.4793	55.0575	39.5988	7.82426	14.0711	28.2258	30.8421	30.6449
TCGA-B6-A0I5-01	20.7891	6.54005	75.643	28.3277	11.2127	23.6516	211171	41.7456	0.963182	9.41257	9.49574	32.9204	19.7888	31.8662	12.0067	211135	13.9921	2.18532	20.0887	9.23717	76.4988	26.826	25.646	24.4573	211167	43.3366	1.0906	25.8958	10.9497	65.3832	33.6595	20.8558	21.8612	211158	39.4143	1.74263	23.5643	20.0096	60.6203	43.681	112.866	23.1876	211169	32.5391	3.38422	16.988	7.25368	37.2263	24.0198
TCGA-B6-A0I6-01	6.69858	2.89497	29.5579	14.3062	9.31698	13.0954	809.412	17.8727	0.81848	3.5656	2.80229	9.68847	7.80679	13.2004	7.17026	796.437	5.00074	1.18715	8.14494	2.89338	23.1765	14.0757	9.50166	14.2212	806.238	17.848	0.832048	10.0915	4.38799	30.0682	18.9656	14.4347	17.0988	811.118	21.7197	1.49205	7.71174	8.78141	21.9863	29.5715	57.0105	15.06	809.407	12.0957	2.77849	8.93546	4.18231	22.2141	19.4222
TCGA-B6-A0I8-01	21.5457	3.03207	139.072	19.1138	3.49504	15.1486	39046.7	80.2432	0.675133	5.91189	2.1579	26.0391	9.04525	6.15392	3.69965	38961.1	10.6417	1.13074	23.1624	5.66442	160.024	18.417	14.7284	16.2311	39071.6	108.992	1.80196	22.3073	2.70361	108.372	22.0671	5.47821	9.64775	39029.7	80.0356	1.12471	14.8503	4.70625	47.5909	14.2963	16.9176	6.23143	450387	411424	1.66803	14.8759	1.98492	42.1846	10.3741
TCGA-B6-A0I9-01	9.83607	5.03369	37.1579	12.9452	7.71676	11.7168	2.36349e+06	19.1288	0.683848	7.19457	12.1443	23.8931	15.0296	32.9294	12.6414	2.36348e+06	10.9117	2.43853	9.57486	7.04011	37.8135	15.4164	16.0079	15.1208	2.36349e+06	38.927	0.868528	12.2776	7.16397	34.49	14.2848	13.7495	12.9123	2.36349e+06	25.5804	1.31825	13.4886	21.5417	32.0304	22.7255	84.2172	19.4536	2.3635e+06	21.28	3.33073	10.7389	5.91365	25.4706	14.166
TCGA-B6-A0IA-01	97.8463	30.0208	737.239	245.859	50.9071	85.6508	52220.5	544.998	2.25196	56.7256	38.6926	376.904	293.084	198.829	41.4043	51859.7	120.123	4.70355	103.377	139.993	1502.98	276.576	1110.02	177.079	52566.9	1319.87	3.60638	130.836	73.9956	1615.67	1060.88	226.905	93.0314	52228.4	512.626	4.35731	208.22	137.199	686.594	502.634	1130.24	127.958	52294.6	310.54	11.2599	66.6329	19.6507	277.06	160.207
TCGA-B6-A0IB-01	44.92	9.21535	493.444	60.3436	16.4617	52.1583	16707.5	302.844	1.5035	19.5281	10.4343	132.544	28.772	30.8951	19.4539	16415.7	58.3451	2.37976	51.4383	22.2909	550.591	78.803	78.5157	70.3827	16755.3	365.185	3.80945	45.3084	12.864	329.039	69.101	20.538	48.8952	16639.1	275.515	2.55112	35.6424	22.9369	146.246	53.6441	68.4428	28.5505	16453.9	97.298	3.41535	29.3804	9.94438	292.075	70.2311
TCGA-B6-A0IC-01	17.5513	50.3844	3.55711e+09	30.3915	9.51863	14.1796	3.60503e+09	2.82427e+09	0.935073	43.021	176.509	4.58148e+09	197.299	215.36	50.4202	4.62941e+09	1.29827e+09	10.1322	1.75966e+08	1.91367e+09	6.71644e+17	1.1034e+09	4.24706e+09	1.11783e+09	6.71644e+17	6.71644e+17	3.92592e+07	27.821	52.6678	4.74604e+09	27.9328	14.0646	16.5208	4.79397e+09	2.6553e+09	1.72132	32.348	134.928	9.86322e+09	36.3393	112.912	24.5845	1.00353e+10	1.89073e+09	4.88946	11.8326	21.9891	2.79372e+09	17.9887
TCGA-B6-A0IE-01	32.117	9.86643	195.953	47.4382	13.2108	33.4668	250401	127.895	1.27236	12.1232	10.042	62.9031	32.2287	28.4321	16.3906	250291	32.8284	2.39173	28.4308	18.8463	228.692	46.9519	40.7486	41.907	250431	167.028	2.11178	38.2098	12.7061	115.744	49.4614	17.4433	32.0731	250354	100.392	2.15627	26.8087	22.4435	91.6598	46.3788	65.1132	27.0366	564943	314672	3.27147	30.69	8.37732	102.06	38.2604
TCGA-B6-A0IG-01	17.2358	3.47265	49.8527	18.1495	6.20915	13.2406	39.8182	26.3361	0.679434	4.39903	4.25793	17.6226	10.0508	16.8913	5.44082	13.9706	7.49236	1.48851	11.8213	4.24635	47.2679	14.4197	13.6476	12.1893	33.9716	46.2206	0.861371	20.963	5.21888	64.376	19.1237	19.0345	10.1255	31.3929	43.0306	1.25186	15.0944	13.1636	33.2251	31.2837	77.6167	13.476	31.7586	20.3917	3.05825	15.4765	3.11459	22.092	12.1721
TCGA-B6-A0IH-01	2.14907	0.845531	7.08484	3.35547	1.10412	3.0747	6.47215	4.58177	0.408022	0.991056	1.05303	3.03397	1.95763	2.05156	1.80198	3.18706	1.67973	0.791479	1.76948	1.01413	6.52203	2.9874	1.75668	2.85837	5.63599	4.50591	0.512113	2.79592	1.02021	5.71931	3.60012	1.62934	3.10881	5.67146	4.81742	0.635192	1.62264	1.62304	4.38383	3.22801	3.81765	2.31965	4.52761	2.82479	0.963256	2.57214	0.998168	5.40553	3.57951
TCGA-B6-A0IJ-01	4.02472	4.46832	13.5154	5.74618	7.86225	5.66122	26.1128	9.23566	0.54015	11.7169	52.1219	21.3749	23.3277	121.589	20.1811	36.3272	13.3434	5.59392	4.2187	7.35346	13.8377	5.92318	11.6398	6.07363	26.9556	9.97339	0.752665	5.50824	7.03758	13.2699	7.21634	12.2932	6.79607	27.6781	10.8115	0.927586	11.3401	55.3684	27.5855	28.0666	219.556	20.864	47.3214	18.1096	5.67802	5.00028	6.18371	12.714	7.45
TCGA-B6-A0IK-01	12.4761	5.19383	48.6597	16.884	5.89373	13.9713	66624.4	26.0232	0.738008	7.64016	8.07468	25.5023	12.6136	16.9067	9.60937	66604.5	10.7325	2.09641	12.301	6.10535	49.4937	15.9053	11.3135	14.4645	66620.6	29.9915	1.11853	16.0234	6.60812	37.9187	18.0515	9.08177	12.9827	66616.2	25.2343	1.28163	11.4663	11.3761	32.342	17.0879	28.7936	11.6505	66615.6	17.6509	2.21635	12.0075	4.9076	26.3673	14.3926
TCGA-B6-A0IM-01	6.87799	1.91178	58.9569	12.6332	4.55478	9.73482	150158	17.4543	0.656171	2.56858	1.86369	21.0478	6.54468	8.24712	4.32744	150131	5.25945	0.975051	7.50808	2.80924	65.5369	26.2222	11.1547	25.4157	150158	33.4678	0.893513	8.61291	3.28047	46.9868	17.4624	7.77955	10.7182	150147	22.1448	1.2761	7.15195	5.67611	34.7287	20.5109	32.5241	8.99291	150148	13.7637	2.15974	5.87823	2.61801	28.6406	13.897
TCGA-B6-A0IN-01	5.92699	2.44262	30.4871	7.60493	2.77416	7.14898	27.2302	15.7896	0.518887	3.6433	4.58091	18.0429	6.69912	9.66872	6.08622	17.4516	7.45323	1.59732	8.26978	4.1614	31.42	12.4702	6.81598	12.3837	27.5522	19.2669	0.96807	7.145	3.3231	23.5483	8.69181	4.05756	7.77256	23.7302	15.7068	0.947751	4.7093	6.50149	19.3967	8.4633	13.9362	6.73267	21.8003	11.027	1.52112	5.05768	2.87112	19.6152	8.35524
TCGA-B6-A0IO-01	15.1859	7.8217	62.9389	26.5835	12.051	21.2631	6542.9	38.3625	0.899824	9.254	12.1568	33.4975	26.8778	40.0723	15.7158	6517.89	18.0208	2.56094	16.3539	11.7737	66.2657	27.0815	30.5749	24.6819	6541.72	46.1905	1.16921	18.0128	11.5919	62.8147	29.0211	24.7525	22.6758	6539.25	44.6078	1.85173	22.182	27.7032	55.8483	48.6945	125.555	27.1107	6547.77	37.4948	4.15348	14.425	8.11488	43.0368	27.2937
TCGA-B6-A0IP-01	6.29458	2.99343	25.1203	10.3551	4.81854	7.49851	169723	13.9722	0.629025	4.08209	6.07359	17.1837	10.8743	17.1844	6.87072	169716	7.54534	1.81431	9.03086	4.62908	27.2632	11.0057	11.1176	9.49245	169723	17.7	0.846712	8.9902	4.96258	32.928	13.5499	10.4719	8.92351	169724	18.949	1.12642	8.29439	11.1851	28.1961	19.3374	45.0025	10.8728	169729	15.3591	2.50098	6.25878	3.50219	18.2482	9.96434
TCGA-B6-A0IQ-01	17.9899	11.7114	59.988	26.4363	11.446	26.1377	191279	38.0858	1.24096	19.8182	31.5528	43.0287	32.4795	55.3697	30.0369	191263	21.8857	4.17614	17.5525	12.4596	56.8764	24.5145	16.4449	25.3149	191274	36.1061	1.39886	24.2619	18.7373	50.8	30.6756	18.5431	28.9433	191273	39.0644	2.14268	22.1261	33.5281	46.0368	28.1979	62.9581	26.6179	191272	27.8722	3.67369	21.7205	16.924	48.2263	30.1159
TCGA-B6-A0RE-01	7.00201	3.8852	8.86126e+06	17.4619	9.76597	12.7224	8.88826e+06	29.6264	0.704996	5.44839	6.47488	6.43243e+06	18.1974	33.7351	10.8897	6.45943e+06	11.2467	1.90897	140991	11865.4	1.18767e+07	1.15002e+07	11892.5	1.15002e+07	8.90012e+06	8.68093e+06	11859.3	11.3832	8.89126	5.14062e+06	30.0462	23.9113	19.237	5.16762e+06	40.0078	1.74647	12.6871	22.8697	1.23281e+07	76.3312	165.495	24.2704	1.23551e+07	29.9164	5.19506	10.0988	5.69565	3.95239e+06	25.9628
TCGA-B6-A0RG-01	10.0984	3.48035	216.69	17.3132	9.49815	13.3296	10366.3	24.3867	0.784498	4.21542	3.23448	58.1087	8.63746	15.5416	5.06953	10298.8	7.48384	1.32906	9.71575	5.09038	196.111	37.6208	22.8485	36.0387	10364.9	93.7174	1.22895	14.4845	5.33749	133.797	19.922	13.3349	12.3003	10317.3	35.4475	1.46425	12.4049	10.8402	94.2243	28.2374	80.88	12.8971	10342.9	19.3609	3.1042	7.75128	3.26035	49.9179	13.0665
TCGA-B6-A0RH-01	13.9779	4.01696	91.9326	28.888	10.1521	17.8895	78.3632	64.4266	0.834828	5.67269	3.94146	24.9062	14.2413	21.5018	6.67011	22.0193	14.5545	1.38385	14.3489	7.03433	92.3374	25.1572	38.7283	22.5874	73.5443	67.397	1.37432	19.8215	6.9732	124.206	37.7293	49.269	20.8477	80.9668	72.4597	1.64248	20.1501	15.6535	57.3347	54.9042	152.793	21.0742	70.6791	57.4055	3.78349	12.4304	4.19219	63.1293	25.5968
TCGA-B6-A0RI-01	4.77493	1.42181	47.32	9.54488	5.43024	6.78996	831.528	13.2965	0.505695	1.76214	1.37861	17.3542	5.73637	9.80557	2.85599	815.133	3.4636	0.866704	5.07168	2.03769	51.2247	15.5837	13.5363	14.665	832.596	32.9344	0.695814	7.68077	2.79876	104.012	28.3687	19.7908	8.42953	829.537	18.9712	1.08254	7.74341	7.43729	89.1331	32.207	108.775	11.1589	888.61	13.8799	3.45581	3.76278	1.69442	19.315	8.79859
TCGA-B6-A0RL-01	53.1015	50.3644	96.0383	85.8332	50.9325	38.0168	53363.2	64.5491	1.53774	73.2194	411.266	178.855	348.53	876.291	111.002	53472.2	78.6127	16.7464	47.2336	49.257	78.6813	73.9173	53.5012	37.2	53365.4	86.518	1.25627	59.2399	116.261	202.324	60.7935	178.748	44.0475	53436.5	69.8847	3.29709	86.6219	495.452	231.521	300.411	1202.91	96.7313	53659.6	107.246	12.5729	43.656	35.1175	67.1801	44.3307
TCGA-B6-A0RM-01	11.283	9.2411	375.03	16.5341	13.6227	13.0878	203.093	29.145	0.909165	11.4734	20.7964	316.675	30.9646	51.5981	15.0197	172.68	21.8387	3.08098	28.6957	14.8785	391.899	79.356	28.9815	77.9539	223.592	207.009	1.38114	14.8747	12.1725	435.51	23.676	20.6024	15.5128	151.689	46.8294	1.52457	21.2204	33.9082	440.076	47.6695	107.036	21.518	413.169	41.3217	3.68214	9.53644	7.659	114.911	16.8746
TCGA-B6-A0RN-01	8.67656	1.47805	68.2722	15.4432	9.54273	10.6384	46.1128	21.5049	0.717309	1.99307	1.07562	15.4382	5.06083	10.8218	2.81086	11.555	3.98229	0.779526	13.1653	2.62912	74.0373	19.954	26.902	18.9763	45.1604	36.4357	0.878993	10.9183	2.81999	134.163	24.5537	34.569	10.4689	29.1264	21.65	1.38473	15.3837	9.4813	124.113	83.1451	226.566	17.5914	118.44	32.3438	4.70693	6.67849	1.93096	26.2045	14.293
TCGA-B6-A0RO-01	16.3773	8.9689	33.8208	24.652	13.6413	19.4052	1.15762e+07	22.8142	0.812218	10.3692	21.3505	21.2205	42.2183	42.6362	16.8074	1.15761e+07	12.5221	3.49042	13.6642	8.50908	25.3272	16.8003	18.5971	14.4386	1.15761e+07	17.9973	0.783463	16.4468	12.5729	27.5757	28.1283	15.303	17.9864	1.15762e+07	21.2439	1.67032	18.5464	26.3055	32.4974	30.5745	76.8734	21.7988	1.15762e+07	22.1399	3.52602	12.0934	7.61011	18.6643	19.131
TCGA-B6-A0RP-01	3.99913	1.23128	15.8021	6.5599	3.78577	5.05922	1840.87	8.88113	0.494161	1.64743	1.3712	5.81165	4.35916	6.45529	3.05161	1833.57	3.07218	0.821921	3.9869	1.62078	14.2937	6.30575	6.90157	5.60382	1839.77	9.81231	0.613632	5.54495	2.04127	16.3086	11.6119	7.30908	5.99138	1840.65	12.2137	0.878529	5.04174	4.6218	14.6267	13.4188	37.1241	7.33805	1842.54	10.4644	2.01867	3.66889	1.54161	10.0798	6.44442
TCGA-B6-A0RQ-01	14.9848	11.7281	56.8987	24.4361	6.99901	19.2644	43.1305	28.2495	0.886293	15.6614	27.4058	59.5953	36.8167	36.9338	24.2649	42.6694	18.8935	4.48831	14.014	14.1762	60.9944	27.3586	15.5256	25.1184	44.5677	33.4838	1.36888	15.707	11.1451	42.9867	23.8847	9.80166	19.4287	39.1006	25.5654	1.56084	15.6702	21.2652	62.1839	21.1003	27.6126	16.329	59.3029	20.397	2.41923	13.4745	10.23	39.401	20.7115
TCGA-B6-A0RS-01	12.0246	4.72348	34.315	14.6319	9.60902	13.0997	30.0691	24.6136	0.644049	7.04435	9.73124	15.8198	11.7704	28.9867	9.20466	14.4547	10.1926	2.13284	8.62789	5.41458	24.9117	10.9231	17.2222	9.88829	22.5838	16.6954	0.846656	13.9853	6.67162	27.5683	13.5318	13.1954	10.5051	26.2668	23.0336	1.17935	14.7262	18.7331	27.5737	24.57	101.742	17.1756	32.9789	32.0978	3.30113	11.6822	4.54015	21.2658	12.7975
TCGA-B6-A0RT-01	1.11297	1.31833	1.9215	1.73884	1.65971	1.6441	2.86837	1.46492	0.362679	1.74591	6.87819	2.98897	5.22635	13.1834	4.71787	4.31717	2.09219	2.27623	0.895522	1.00811	1.51637	1.34399	1.52907	1.35774	2.56913	1.17236	0.31384	1.78565	2.22482	2.45466	2.7214	3.08389	2.60111	3.5839	2.31806	0.669908	1.60053	7.37431	3.18887	5.28077	19.6626	4.57198	5.06548	2.73868	2.07802	1.52456	2.0495	2.25519	2.55802
TCGA-B6-A0RU-01	10.6911	6.84978	76.0329	16.8089	9.09187	20.1745	662868	35.6955	0.752449	9.18562	11.9031	28.6787	14.8266	20.4921	18.9696	662845	12.9186	2.64322	11.5792	7.1994	59.8436	19.2521	11.3469	21.2242	662865	46.3652	1.19879	13.2634	6.79159	38.6247	18.6845	8.8222	19.3311	662858	34.5203	1.32085	10.2929	12.1918	33.6047	14.3561	23.2309	15.3683	662856	18.6587	2.02965	12.6047	8.97672	42.3203	22.1298
TCGA-B6-A0RV-01	5.31755	4.27907	16.6506	7.35879	3.42954	6.49216	418047	11.0554	0.558028	5.32507	11.7628	13.6287	10.9049	17.8083	8.96253	418045	7.59748	2.56279	5.31011	4.89924	16.3024	6.56358	5.91527	6.25363	418046	11.7784	0.772348	6.95925	5.21432	15.0942	8.3843	5.05552	6.87062	418047	12.9132	0.940104	5.84159	10.9086	15.3257	9.6362	19.4027	8.26182	418048	10.631	1.95984	5.52449	4.59095	12.4081	7.36315
TCGA-B6-A0WS-01	4.25043	1.33992	22.97	5.86308	3.51309	5.47709	158519	15.8505	0.469963	1.86305	1.57706	8.0294	3.19741	5.60654	2.9878	158507	5.10669	0.854425	5.2981	2.48697	22.281	7.34973	7.34649	7.21205	158518	16.1228	1.04956	5.1548	1.73486	19.7302	6.14276	4.41508	5.34301	158518	16.2166	0.776152	4.72944	4.0342	15.6739	8.32652	24.6034	6.26175	785921	627419	1.70467	4.21691	1.61212	15.6329	6.08082
TCGA-B6-A0WT-01	3.68514	1.12738	34.5705	8.45191	3.39047	5.98179	2.76199e+06	10.0644	0.539227	1.44914	1.0891	15.3045	4.1622	5.37423	2.55144	2.76198e+06	2.76892	0.76042	3.96077	1.69733	46.6865	18.8791	6.44475	18.1998	2.76199e+06	42.1132	0.781014	5.68706	2.08663	48.7881	13.8491	7.08918	7.544	2.76199e+06	17.2996	1.04909	4.97201	4.36735	56.0602	21.858	37.9434	7.4152	2.76202e+06	9.53498	2.30776	4.30889	1.65276	20.7962	9.70885
TCGA-B6-A0WV-01	10.2849	4.63431	37.3635	23.7065	8.48895	14.3513	30.0968	20.4277	0.899426	6.54603	7.68394	34.2403	28.6327	23.6643	11.0147	23.3952	9.20835	2.08347	11.2113	5.40221	41.992	27.7566	13.3431	24.9158	28.5445	28.0952	0.875065	12.9887	8.1318	88.2281	53.1027	20.1145	19.5094	39.6068	29.7995	1.85999	16.7535	17.7882	49.6052	58.325	81.2524	20.2686	49.9193	23.2759	3.46341	10.4005	6.07238	30.4024	25.4378
TCGA-B6-A0WW-01	6.10994	2.23042	58.182	13.3312	4.82695	9.3321	39.4216	20.9438	0.624186	3.03194	2.51073	19.8398	8.05139	10.2114	4.64772	13.9757	6.17785	1.13568	7.07469	3.40779	70.2897	24.6418	12.8669	24.0238	45.3288	38.8896	0.941937	8.50773	3.65247	132.142	17.9625	16.2579	12.5301	39.2846	29.6142	1.24434	8.13854	8.02089	40.1417	26.3293	51.1138	11.1849	36.4453	17.4503	2.46706	5.87086	2.66708	29.9052	14.431
TCGA-B6-A0WX-01	8.10917	1.4442	25.9023	11.1012	8.10195	9.64098	77.0691	15.7	0.709443	1.62269	0.977481	6.01977	3.21196	6.51752	2.75932	62.0604	3.17778	0.710414	7.50138	1.9232	22.3994	10.7598	11.8134	10.0117	74.2107	17.4804	0.946099	10.2294	2.32711	24.3351	11.9557	12.8478	9.6063	74.7099	17.8561	1.20699	8.29227	5.76517	23.6923	19.7942	80.3174	11.1033	79.1061	14.5369	3.08711	7.44009	1.75237	15.9951	10.5688
TCGA-B6-A0WY-01	6.41506	2.49472	22.6226	10.9944	3.3574	8.43017	393211	13.778	0.566062	3.65774	4.89093	11.7849	9.18887	10.1074	6.18665	393203	5.53272	1.65895	6.73532	2.91929	20.4309	9.54316	6.21972	8.49068	393209	13.8919	0.767047	7.02525	3.49817	20.1534	11.4126	5.73815	8.6123	393210	14.9325	0.997529	5.91695	6.06016	16.0922	10.4835	17.3115	7.63439	393209	9.37255	1.67576	5.71865	2.92733	15.309	9.6861
TCGA-B6-A0WZ-01	35.8939	13.12	633.388	43.6575	17.6445	32.4107	1.00697e+06	165.314	0.893823	13.2879	6.98854	104.776	31.2579	19.6992	8.55607	1.00674e+06	40.9529	1.89264	35.8676	28.3587	618.331	48.4037	109.556	41.3259	1.00705e+06	335.88	2.89282	44.3583	7.26034	388.465	107.977	20.7502	23.2914	1.00686e+06	173.223	1.60253	33.1198	14.9471	143.659	71.7994	56.8742	15.9886	7.93827e+06	6.93155e+06	2.77883	21.3564	4.90784	114.05	30.374
TCGA-B6-A0X0-01	15.5237	10.0768	65.6217	26.1005	12.0765	20.8133	160118	38.7826	1.04402	14.7735	32.344	52.2256	47.679	60.5634	25.6629	160105	24.708	4.03708	18.82	15.2335	72.4949	26.6762	28.3851	25.4314	160121	48.0074	1.33045	22.8567	17.5382	62.966	36.2219	18.3091	23.9422	160127	53.5474	2.03342	24.0412	37.3285	70.4015	48.903	102.618	30.3438	160139	46.0929	4.13371	15.3397	12.6312	44.5773	28.3421
TCGA-B6-A0X1-01	3.80355	7.09816	14.5991	8.33061	7.66607	6.3826	13.7743	11.9149	0.57301	13.7672	90.6636	24.5407	62.9354	143.353	26.8646	25.9913	17.5339	7.56015	4.1381	8.29139	13.8319	6.57465	10.7298	6.31129	13.4961	10.4701	0.8044	5.49326	15.3086	17.9141	13.052	15.3026	9.30086	19.748	15.0677	1.1423	11.0124	73.6689	25.5207	36.6193	175.54	18.1293	53.3313	42.0812	5.47039	4.64155	10.0756	15.1962	10.9465
TCGA-B6-A0X4-01	28.6908	23.6885	3.16342e+10	62.2285	20.5811	32.6552	3.16342e+10	2.74778e+10	1.21439	38.0096	111.363	4.84766e+10	224.827	182.499	60.7849	4.84766e+10	8.93353e+09	7.54441	1.55616e+09	3.08521e+09	6.90493e+18	8.05408e+09	9.17417e+09	8.41172e+09	6.90493e+18	6.90493e+18	6.71226e+08	53.7971	56.7969	4.85216e+10	158.221	54.3801	46.3341	4.85216e+10	2.43918e+10	2.67277	44.6509	123.695	7.65715e+10	164.612	249.06	54.7588	7.65715e+10	1.34226e+10	6.72264	25.8993	27.4188	3.16305e+10	65.0397
TCGA-B6-A0X5-01	15.1405	8.04581	1.77842e+08	29.342	10.9025	18.6106	1.77907e+08	1.49155e+08	0.889897	13.8771	10.4443	6.29484e+07	22.7666	34.993	13.7483	6.3014e+07	2.9428e+07	2.50516	1.16796e+07	1.76188e+07	1.85118e+14	3.09031e+07	7.17819e+07	3.21323e+07	1.85118e+14	185117904886608	3.88304e+06	21.1331	11.4052	1.5987e+08	44.8853	17.9412	21.5382	1.59936e+08	1.31341e+08	1.86556	27.7815	24.1446	1.23608e+08	67.4825	117.772	22.9553	1.27668e+08	5.86323e+07	3.66504	12.6079	7.05129	1.2334e+08	32.3962
TCGA-B6-A0X7-01	7.07161	1.37549	65.3741	9.92963	3.00715	8.52807	43.874	17.9206	0.679471	1.78518	0.945797	13.0822	2.88606	2.89203	2.29702	17.3703	3.11669	0.716249	6.93818	1.84886	58.1553	15.4895	5.32277	15.0342	43.1371	24.1943	0.910179	8.53198	1.76386	37.2265	11.2527	4.31467	7.72188	29.4747	16.3089	1.12458	4.56188	2.5652	28.5894	9.10255	11.26	4.80937	33.4143	8.00764	1.41156	6.76633	1.57019	22.7074	9.02865
TCGA-B6-A1KC-01	6.4316	4.49358	40.2751	10.659	4.93761	9.26425	268676	16.4628	0.65506	8.4362	20.6126	86.489	25.2251	42.3873	16.7315	268701	13.3564	3.75763	7.34499	9.86618	49.5886	23.5999	16.7877	23.2327	268679	69.4233	0.889397	7.92203	10.816	55.8962	13.3098	9.48531	11.7811	268700	25.7412	1.36742	10.2672	26.8235	74.0551	22.6696	49.2667	14.7579	268723	20.1856	2.91168	6.02528	5.60478	30.6009	12.6252
TCGA-B6-A1KF-01	21.3777	8.26675	106.427	55.4644	13.9245	43.837	71.884	42.0058	1.38181	15.8268	16.2026	53.389	48.0424	33.8241	29.9357	37.5218	16.7555	2.97639	25.7216	8.12348	76.2942	62.4005	11.3094	61.5453	66.9559	39.5677	1.62119	31.2749	19.6013	99.04	72.5396	27.256	51.8012	73.6089	49.5569	3.14052	20.0983	20.2852	63.7081	54.2073	50.6551	29.0508	59.8455	23.2422	3.12609	27.0224	12.5574	71.854	60.9508
TCGA-B6-A1KI-01	16.9177	4.2102	6.88928e+06	20.1999	3.55714	15.7944	6.8996e+06	30.8241	0.740828	7.37076	4.60901	2.73219e+06	13.0723	8.549	7.58959	2.7425e+06	8.25551	1.52241	3433.9	3424.74	8.2207e+06	1.96534e+06	3427.61	1.96534e+06	7.19171e+06	1.24429e+06	3420.49	17.8255	4.32437	2.50544e+06	21.8307	5.72726	14.523	2.51575e+06	28.2625	1.26398	12.5701	5.77809	4.15064e+06	13.0887	11.6383	7.83029	4.16095e+06	11.2959	1.47585	11.4345	3.95198	1.04551e+06	16.6054
TCGA-B6-A1KN-01	5.00275	2.36443	24.848	7.83862	3.50618	5.64474	4637.66	11.4502	0.513777	3.81993	5.25253	15.764	8.4326	12.8047	5.57246	4631.66	5.47412	1.68243	5.30611	3.4236	26.2647	8.6065	7.29551	7.60797	4636.27	22.3803	0.71595	6.44195	3.75702	25.9852	9.71857	6.38751	6.36969	4638.29	18.6682	0.941317	7.81408	8.40145	21.5863	13.1701	31.2999	7.85519	4639.32	13.0742	2.06061	4.35508	2.56679	15.7465	7.99358
TCGA-B6-A2IU-01	7.52597	3.95687	83.8011	13.6262	4.16887	9.01663	22766	18.6487	0.665848	5.73323	6.53022	87.1078	13.4734	14.5803	8.06955	22779.4	9.61804	1.98692	7.90361	6.03186	98.7822	28.6344	11.026	26.209	22768.9	44.5402	1.03704	9.35683	5.41211	101.058	17.6143	7.77315	10.939	22768.2	19.5819	1.24717	10.002	10.6648	113.537	20.1439	26.4784	9.88275	22819.4	15.7103	2.2039	7.26823	3.94029	43.5229	13.2709
TCGA-B6-A3ZX-01	1.44178	2.36458	5.62309	2.80264	2.26954	2.81247	105199	4.40072	0.364487	3.04776	12.2637	7.51331	9.26282	20.7718	8.2152	105201	5.14512	2.7068	1.87665	2.51974	5.37976	3.08149	3.34651	3.12868	105199	4.20017	0.536113	2.46705	3.44367	7.08368	4.59544	3.65005	4.37917	105201	6.11299	0.721975	2.59852	11.3635	7.95077	7.55708	22.3241	6.74873	401669	296473	2.06506	2.24687	3.98166	6.64423	4.57214
TCGA-B6-A400-01	7.27	4.58107	230.381	9.3468	38.4977	13.2567	5209.22	84.8158	0.596455	5.32972	4.20542	37.9155	4.54767	24.2851	5.8695	5118.53	23.3783	1.36041	12.826	9.30156	279.156	15.0817	66.9852	17.3985	5276.36	207.868	2.64525	6.51128	2.87694	71.1439	5.62835	9.45599	5.91183	5151.64	59.0447	0.839339	12.3928	15.6857	66.8705	15.6896	148.877	16.7547	2.1063e+06	2.10121e+06	3.94747	5.51212	3.26097	64.625	6.32426
TCGA-B6-A401-01	7.90296	2.5848	47.7573	12.4359	7.09726	10.7903	122.968	29.0722	0.646205	3.00774	2.12489	12.4552	5.11675	7.81314	4.20194	97.1308	7.65373	0.986359	9.09133	3.70771	45.1122	12.4737	14.4708	11.8554	121.41	33.0008	1.13904	9.679	3.05888	42.6219	13.7539	9.4909	10.0731	119.956	31.2902	1.07466	8.18343	5.90159	23.8552	15.1347	32.7917	9.06306	374.67	284.56	1.95057	6.39916	2.39876	25.7192	10.9913
TCGA-B6-A402-01	53.3936	29.5687	240.251	228.067	58.3208	119.988	1.22235e+06	157.561	2.70167	33.7092	23.0064	91.5135	113.67	83.2347	59.516	1.22224e+06	49.6281	3.1416	68.5264	24.616	219.925	146.303	71.4386	144.412	1.22233e+06	162.25	2.41908	113.631	44.8873	474.013	322.831	151.694	180.16	1.22243e+06	252.04	4.98032	60.9715	60.445	130.547	203.283	265.263	101.494	1.22229e+06	92.4043	6.4083	83.9804	32.4707	202.31	204.218
TCGA-B6-A408-01	5.37561	2.52735	17.3281	8.691	3.56301	6.24223	47086.2	10.2797	0.584669	2.8301	3.22376	10.178	6.44952	8.99435	4.31659	47080.6	4.08828	1.21464	4.72463	2.23196	15.3629	7.50432	4.87007	6.66569	47084	11.2933	0.567025	7.6758	3.63686	22.6158	10.5177	7.4587	7.19718	47087.9	14.8846	1.0154	5.60083	6.56047	15.6161	11.5286	27.4221	7.48865	47087.4	9.32853	1.89438	5.55302	2.27595	13.1109	8.00805
TCGA-B6-A409-01	22.2618	13.9413	231.842	43.9404	20.5636	31.9071	162.738	133.571	1.33413	16.9422	16.3229	74.5396	35.2645	31.6847	20.6958	59.3812	43.8469	2.75712	27.7951	21.4028	249.913	47.2408	52.4831	45.8496	193.222	193.788	2.66555	29.9131	18.356	181.517	60.2031	22.8878	34.5346	140.588	130.378	2.2257	23.0553	22.4429	89.9622	35.5055	52.0981	24.9304	87.6374	67.575	2.99255	22.1829	10.7548	120.54	46.2811
TCGA-B6-A40B-01	271439	282710	3.42914e+12	51287.9	593075	112800	3.42914e+12	2.00082e+12	0.769428	273502	1.38788	1.7954e+06	4.89218	8.47121	2.53743	1.7954e+06	1.20363e+06	0.83583	523395	668885	4.23906e+12	817666	6.86909e+06	826947	4.23906e+12	2.81074e+12	109307	1.98184e+06	3.01093	1.03529e+07	21.2266	16.9825	8.60451	1.03529e+07	9.914e+06	1.21787	300600	7.12406	6.00731e+06	31.7497	80.0647	10.5452	6.27952e+06	3.76095e+06	2.92572	168676	1.67469	6.04458e+06	9.43499
TCGA-B6-A40C-01	7.44734	2.1468	70.7601	15.2426	4.02707	10.9623	57.4975	45.2112	0.659411	2.51211	1.52613	14.2184	5.06912	4.73115	3.78444	11.9229	8.67073	0.817618	9.96272	3.85394	75.3227	18.9128	11.3979	16.8108	56.6765	53.8726	1.3367	10.2929	2.73279	68.5294	18.153	9.97811	12.3825	46.4298	43.0166	1.12393	6.02712	3.82391	29.7276	16.3846	16.479	7.19544	353.77	346.69	1.50014	7.06763	2.25406	41.0773	14.597
TCGA-BH-A0AU-01	3.80612	1.09458	15.311	6.48769	3.20091	5.81823	226.624	9.15285	0.534116	1.42195	1.12687	5.78381	3.12473	5.07551	2.68755	218.602	2.63932	0.759347	3.94901	1.41779	15.1027	7.57728	5.63216	7.38905	225.218	11.2107	0.63944	4.95199	1.81773	14.3048	7.87698	5.27509	6.92831	225.62	10.949	0.9635	4.75742	3.92659	13.6298	11.4866	31.9977	7.11488	226.618	8.54716	2.04121	4.1614	1.6305	12.1223	7.80882
TCGA-BH-A0AV-01	4.60083	1.32763	57.2917	10.3484	3.52809	8.507	57.2815	14.0905	0.608438	1.90837	1.16642	21.3276	3.82959	4.89337	3.0277	21.4462	3.28144	0.77599	12.3766	2.12471	68.8005	38.4987	8.01701	38.1271	57.628	44.9969	1.10532	6.76263	2.17782	33.1956	12.9704	6.18962	9.00975	33.2656	17.0564	1.06818	4.31038	3.45414	86.7682	13.8105	20.3498	6.67609	86.6432	9.05373	1.78782	5.1387	1.80614	25.5768	11.4703
TCGA-BH-A0AW-01	4.35505	1.83697	10.6967	5.31355	2.42113	5.02079	11.1634	7.14043	0.421747	2.38054	3.49619	6.1306	4.41936	7.66411	4.16476	7.25353	3.44349	1.29045	4.13071	2.00281	8.88033	4.72065	3.27958	4.50158	9.53525	6.38604	0.537766	5.59132	2.31725	9.45148	5.31904	3.49176	4.83717	10.2867	7.61563	0.731567	3.60901	4.60662	7.78211	5.85357	12.6408	5.12954	9.84818	5.81666	1.36987	4.94108	2.21407	8.05927	5.15144
TCGA-BH-A0AY-01	5.8045	1.33385	29.4512	6.97683	2.5466	6.5201	28.2985	17.1338	0.458376	1.68717	1.26495	6.74516	2.91476	3.28237	2.48387	11.6323	4.18752	0.757603	4.46073	2.05416	24.579	6.92361	5.39541	6.55164	25.7192	14.9997	0.866828	5.62519	1.54583	20.0322	7.22474	3.1468	5.69439	23.4002	16.2558	0.793236	3.87096	2.48886	10.6156	6.37305	8.85277	4.14786	50.581	43.3159	1.16748	3.37411	1.34489	15.1917	6.70588
TCGA-BH-A0AZ-01	6.67538	0.895774	32.6669	10.8725	2.97161	8.77737	23.177	15.1068	0.691646	1.19785	0.620029	5.51719	2.33658	2.59974	1.90563	4.79048	2.37094	0.675191	6.23287	1.39585	30.8481	10.5155	6.50775	9.52805	20.9396	17.9317	0.959126	7.52113	1.30464	26.0879	10.9119	5.28325	7.87408	16.4268	14.5612	1.1413	5.14275	2.18081	16.0798	11.6137	15.7941	5.29656	14.9473	7.68695	1.86664	6.23829	1.20992	14.4878	9.83842
TCGA-BH-A0B0-01	4.48434	0.867397	16.7055	6.2658	1.90322	5.83359	13.0381	9.36175	0.471017	1.12398	0.752122	4.11989	1.76082	2.39875	1.71957	3.45862	2.01827	0.641796	4.48126	1.08531	13.9798	5.30142	3.1721	5.06355	10.3255	9.69515	0.623958	5.34347	1.12283	12.2971	5.35958	2.97651	4.53209	9.70258	9.57034	0.784934	3.12142	1.89606	8.43665	5.52728	9.6878	3.50087	7.52008	5.07398	1.26443	4.49612	1.08235	9.1423	5.23375
TCGA-BH-A0B1-01	6.06906	2.29427	33.9666	8.95267	3.65139	7.55056	685495	14.5482	0.571567	3.08799	2.64502	12.6694	5.06886	6.80763	3.84427	685482	4.45011	1.1969	7.63462	2.91694	32.0591	9.85966	7.21148	9.21944	685494	18.8832	0.829309	6.96513	2.61324	22.803	9.75435	5.12676	7.34488	685490	14.0338	0.963806	6.00814	4.60387	17.0668	8.49642	15.6158	5.7748	685488	9.00076	1.54391	4.98865	2.16649	15.339	7.97245
TCGA-BH-A0B3-01	6.20424	2.64556	42.8297	9.8887	5.5125	8.21093	37.4978	29.6381	0.604868	4.09284	4.58328	15.6467	8.36716	15.1584	5.93139	15.0396	9.94935	1.50019	6.83497	4.86114	44.5908	10.7983	16.0208	10.0897	36.0048	32.421	1.4242	8.81937	4.25662	39.1994	12.5644	8.92847	8.76715	35.5849	31.6931	1.05936	8.21158	10.0748	26.5793	16.1827	49.696	10.8529	29.2743	23.9664	2.54248	6.96711	2.9703	29.7539	11.7903
TCGA-BH-A0B4-01	7.6192	1.73848	55.5567	11.7138	3.49994	10.0417	18681.9	33.2535	0.549233	2.51412	1.54635	11.555	4.42341	4.25189	3.50051	18647.9	6.48835	0.863411	9.20447	3.24897	52.8451	13.1663	10.7374	11.7617	18678.1	33.3919	1.17344	8.48048	2.19415	39.494	13.6376	4.91776	9.649	18670.9	29.4031	0.994066	5.58698	3.12969	19.0139	9.85548	12.9169	6.0967	100292	81650.1	1.34076	6.12987	1.90538	27.5811	11.4754
TCGA-BH-A0B5-01	3.58219	1.26384	18.5948	6.92466	2.73313	5.44096	61353.2	10.6454	0.485126	1.72556	1.43912	7.56249	3.94454	5.05355	2.99154	61344	3.07463	0.854096	4.89593	1.75646	18.3046	8.24906	5.66246	7.8085	61351.8	12.8379	0.67118	4.77292	1.97685	19.6228	9.66266	4.92361	6.54411	61353.2	14.1659	0.871822	4.2689	3.86015	14.0863	12.5879	21.7868	6.01995	61350.5	7.69841	1.67349	3.75437	1.69005	13.7956	8.3397
TCGA-BH-A0B6-01	1.98411	0.971293	4.99096	2.41437	1.91059	2.60592	5.31381	3.61988	0.330151	1.1582	1.79129	2.86475	2.305	5.03016	2.35255	3.58532	1.9391	0.947492	1.65729	0.95739	4.01256	2.10494	1.88062	2.1231	4.52584	2.87358	0.391282	2.52933	1.23208	4.59826	2.72556	2.49715	2.65282	5.16892	3.89263	0.558751	2.1008	3.44543	4.5921	4.03741	14.5587	3.74722	8.93966	8.04271	1.40569	2.0921	1.26464	4.30058	2.72625
TCGA-BH-A0B7-01	3.70296	1.36306	11.397	4.74927	2.03123	4.5075	76904.1	7.9167	0.410713	1.82363	2.17832	5.42259	3.25222	4.54418	3.21202	76899.2	3.40212	1.05503	3.68061	1.78533	10.0212	4.61761	3.89504	4.57259	76902.7	6.83385	0.659768	4.56031	1.70768	9.81342	5.10217	2.65011	4.51909	76903.5	8.24394	0.700393	2.8596	2.964	7.50375	4.93145	8.11149	3.98377	3.06537e+06	2.98848e+06	1.16823	3.38824	1.59993	8.42475	4.89583
TCGA-BH-A0B8-01	8.25172	3.18135	71.4961	19.8378	7.4734	13.6937	2040.99	40.2244	0.692383	4.43379	4.14734	27.1366	13.5429	12.3484	6.76188	2008.52	14.1705	1.47345	11.2003	7.32422	87.0257	23.7876	22.3659	21.6979	2049.05	61.6773	1.52151	10.524	5.17071	88.9262	28.9656	13.1975	16.0754	2050.22	56.9875	1.30251	9.03546	8.17196	45.4182	25.0651	31.2531	10.8608	89466.1	87464.1	2.04202	7.22767	3.92777	43.0305	20.3566
TCGA-BH-A0B9-01	5.72455	12.6599	14.6718	8.76173	18.3978	9.54904	1.35639e+06	11.3235	0.646952	22.0322	144.374	35.3102	48.9712	361.285	53.1301	1.35642e+06	22.5144	8.74844	5.56923	12.226	12.651	7.1054	20.6766	8.14865	1.35639e+06	10.1551	0.699425	7.42656	15.4542	14.7621	11.4682	22.1618	11.5824	1.3564e+06	13.83	1.12772	19.7997	151.023	45.2216	43.072	549.166	44.9844	1.35643e+06	38.8376	7.93267	7.21014	22.1298	15.7845	12.4803
TCGA-BH-A0BA-01	5.62002	2.65738	24.5913	7.36965	2.47598	6.54582	530159	15.8273	0.508844	3.23088	4.15874	11.1341	6.21103	7.39436	5.11807	530148	6.68594	1.55175	6.26895	3.82237	24.943	8.0537	6.51399	7.85024	530159	17.0899	1.00275	7.01272	2.66096	19.1289	7.94988	3.42618	6.4932	530156	15.4236	0.815212	4.12876	4.61284	13.3882	7.04272	9.12552	5.11002	1.31388e+06	783738	1.31366	5.74558	2.37331	15.491	7.15429
TCGA-BH-A0BC-01	4.77997	1.76225	30.3348	7.41699	2.16069	5.84801	92259.7	19.5923	0.450675	2.30083	2.21588	9.64184	4.68173	4.52583	3.33855	92243.4	5.66348	1.03517	5.11112	2.81663	28.2343	7.72692	6.01644	6.95576	92256.9	19.3685	1.01873	5.48297	2.01602	23.8672	8.45854	2.92645	5.69705	92256.7	19.4357	0.793151	3.69615	3.03353	13.9697	6.63841	7.8178	4.20246	629131	536892	1.12699	4.13403	1.67794	17.8325	6.96769
TCGA-BH-A0BD-01	5.78951	2.01404	21.0221	9.85109	3.281	8.09675	137172	14.3836	0.562421	2.80562	2.56124	9.14798	5.60721	7.03141	4.7465	137161	4.79651	1.10613	5.86365	2.5669	20.3632	9.90281	6.39634	9.49455	137169	16.2532	0.748585	7.42516	3.15341	21.8051	12.5067	5.71021	9.30023	137172	19.5134	1.02357	5.68143	5.06555	14.7214	13.1409	19.483	7.71305	137168	10.5825	1.63248	5.80913	2.54791	16.7024	11.6118
TCGA-BH-A0BF-01	1.83402	0.611743	4.42635	2.97967	1.52327	2.3861	3.99196	3.19034	0.504483	0.665993	0.631842	1.73212	1.50188	2.61314	1.30712	1.59259	1.00225	0.672557	1.59035	0.598858	3.69167	2.54495	1.97489	2.28811	3.21758	2.80055	0.442013	2.67844	0.986318	5.36854	3.78408	3.18838	3.07151	4.52062	4.62351	0.833576	2.17009	2.13975	4.58971	5.66912	18.2486	3.53078	4.31997	3.7295	1.9226	2.16473	0.803337	4.19666	3.44558
TCGA-BH-A0BG-01	3.71203	3.90348	12.1217	7.26627	5.27433	6.33438	617342	8.90471	0.572448	4.89012	14.1575	12.5544	14.5605	32.3018	11.7186	617343	7.23618	2.71833	3.98237	4.01145	11.4239	6.72169	7.33396	6.60339	617341	8.8132	0.702239	5.74886	6.08248	15.167	10.6294	8.59806	9.33391	617345	12.8725	1.11142	6.08277	17.8505	17.5376	16.6861	57.2724	12.4388	617350	11.55	2.91861	4.57589	4.94576	13.1239	10.0623
TCGA-BH-A0BJ-01	4.17406	1.31041	15.0327	6.2323	2.2962	5.15517	6172.79	8.59957	0.461772	1.78085	1.77478	6.5117	3.94919	5.04341	3.27076	6166.48	3.28155	0.974489	3.49038	1.86905	14.7663	6.16375	4.56972	5.7765	6171.92	9.01366	0.637174	5.10192	1.88856	12.7499	7.16362	3.71271	5.46138	6171.76	9.26605	0.834417	3.82765	3.56008	11.4678	7.90421	14.4334	5.3825	6172.36	7.26995	1.47411	4.2558	1.63053	9.7843	6.08921
TCGA-BH-A0BL-01	2.8328	0.997208	10.185	4.28606	1.88918	3.94994	9.20271	5.94542	0.418836	1.28321	1.28165	4.56695	2.32008	3.55574	2.45539	4.51598	1.99812	0.797499	3.23781	1.25794	9.66811	4.65091	2.94589	4.61424	8.19089	6.89555	0.605037	3.46357	1.44498	9.72163	4.9428	3.03135	4.38004	8.54282	6.90411	0.708996	2.41685	2.4415	7.38534	5.23418	9.33055	3.7006	7.27539	4.20696	1.23064	2.68985	1.29922	8.1427	4.95556
TCGA-BH-A0BM-01	19.8172	5.42669	201.932	21.5745	8.10604	16.706	147.389	107.931	0.824525	6.77926	4.71317	38.7395	10.7995	12.3021	6.95738	31.3633	19.5251	1.59816	20.6103	12.0998	215.634	29.5635	35.7645	27.8686	167.38	145.556	2.82804	22.7486	4.52193	83.9483	22.5353	9.23112	13.712	64.3841	55.0477	1.26778	13.5881	8.87361	64.4009	24.8834	31.0027	11.0291	59.4409	34.8834	2.1463	15.9735	3.68259	57.6432	16.9349
TCGA-BH-A0BO-01	2.3154	1.28768	15.874	3.57707	1.66573	2.6986	797.156	3.9186	0.367415	1.6289	2.3605	12.9057	3.49978	4.58172	2.43025	796.532	1.98796	1.24449	3.97914	1.37782	13.5318	4.44707	2.28365	3.99152	796.418	5.1413	0.463851	3.15152	1.61	12.8183	3.81545	2.12515	2.3869	797.947	4.98463	0.588796	2.3907	2.99798	13.3046	4.64428	7.65952	2.69426	798.336	3.46312	1.19519	2.1466	1.16334	10.7042	2.86398
TCGA-BH-A0BP-01	11.8575	2.87507	355.892	17.3377	4.04718	15.3079	4511.48	153.926	0.575104	3.77809	1.64531	44.5595	5.0962	3.73365	3.79592	4303.49	21.1274	0.924856	32.0606	10.3256	556.104	42.0887	28.9685	41.294	4660.66	402.097	4.35124	13.261	2.47799	161.293	18.7236	4.93815	12.4019	4395.97	116.331	1.03932	7.02735	2.73423	66.235	10.6243	7.13395	5.48036	606547	602257	1.14084	8.83771	2.16398	104.331	15.7743
TCGA-BH-A0BQ-01	5.08262	1.67271	24.4057	6.89403	4.29609	6.35439	13482.6	13.3462	0.495207	1.71728	1.46298	6.37773	3.14116	4.58008	2.49733	13470.3	3.84091	0.873262	4.3943	2.19778	21.6891	6.00843	7.94103	5.51777	13481.2	14.0892	0.851429	6.89382	1.82744	17.2328	6.5795	4.38357	4.66478	13479.4	13.3135	0.813566	4.42009	3.4713	11.9997	8.22219	17.6477	5.03327	91639.8	78172.5	1.55589	4.80261	1.52337	11.1825	5.23931
TCGA-BH-A0BR-01	4.03537	1.02502	19.3233	6.4851	2.37157	5.62891	3582.81	9.44263	0.426587	1.4539	1.09902	5.85383	2.59497	3.91794	2.26587	3572.27	2.3123	0.764529	5.17197	1.32726	16.9843	7.08814	4.71909	6.80698	3580.15	10.7243	0.631725	4.34728	1.54435	16.4739	7.33653	4.20334	5.26779	3579.07	10.6296	0.758751	4.00909	2.87508	11.2379	8.78432	17.2908	4.8441	3577.64	6.36558	1.55189	3.11824	1.29243	10.4402	6.11897
TCGA-BH-A0BS-01	9.14156	7.24855	8.46859e+08	13.3309	5.61761	9.81356	8.46859e+08	14.9795	0.670205	12.8502	39.1653	3.28806e+09	54.8743	58.5586	19.3216	3.28806e+09	12.4704	4.87758	6.44713e+07	1.61243e+06	1.0328e+09	5.79853e+08	1.61243e+06	5.79853e+08	8.48472e+08	2.61223e+08	1.61242e+06	12.5939	13.0126	2.52938e+09	18.8043	10.0915	11.683	2.52938e+09	18.6371	1.34355	13.5192	28.4336	3.89983e+09	24.9583	50.7071	14.0525	3.89983e+09	16.3193	2.99044	6.91988	6.97166	3.93616e+08	13.03
TCGA-BH-A0BT-01	9.93121	3.36773	36.8316	14.0969	5.40521	12.2532	18667.3	23.1514	0.670134	4.16878	4.78486	13.3607	7.61434	14.8298	5.74014	18649.1	7.22463	1.50897	9.15448	4.28664	32.6355	10.9393	12.2156	10.0284	18661.3	21.7953	0.914176	9.63136	4.19086	28.9636	11.3733	10.3024	9.09509	18660.1	20.961	1.13891	11.217	11.2489	25.2205	18.6123	57.8958	12.23	18663.2	19.4238	2.61833	7.45928	3.11972	19.9096	9.96704
TCGA-BH-A0BV-01	6.51165	1.49914	21.7731	9.68999	3.56876	7.42642	24605.1	15.1205	0.479543	2.14868	1.5188	6.4013	4.27344	6.50931	3.13287	24592.6	4.13663	0.833722	6.25257	2.0796	18.1591	8.20325	7.10259	7.63463	24602.1	12.2295	0.772496	7.23396	2.23025	20.0625	12.0928	6.3727	6.92832	24604.3	16.2631	0.908669	6.96141	4.9645	15.8713	15.2508	36.3465	7.69428	306600	282009	2.04623	5.73937	1.7139	13.0348	7.8339
TCGA-BH-A0BW-01	1.63004	2.1355	20.7688	2.85245	3.18269	2.57159	7.87059	4.56976	0.40481	3.03711	11.2375	23.8824	7.22976	26.6879	6.15487	9.56556	4.11738	2.42659	2.32521	3.74058	25.5198	4.55984	5.20819	4.54284	9.13821	12.3492	0.682393	2.26324	3.08754	25.688	3.9133	4.86375	3.36834	9.05466	5.84953	0.723139	3.68188	14.9021	30.1342	7.92951	52.7187	6.572	16.1336	7.21933	2.81143	1.88978	2.62942	25.7148	3.78352
TCGA-BH-A0BZ-01	3.70996	1.623	11.799	6.68289	3.33227	5.90446	10.5884	9.07025	0.463893	1.73812	1.80073	4.36214	3.84129	6.45388	3.45782	4.24716	3.05023	0.928705	3.42961	1.55868	9.14953	5.34986	4.33205	5.14404	8.37232	6.90847	0.549901	4.5866	2.26599	11.879	7.47726	5.92075	6.55141	10.4541	9.58287	0.865183	4.38942	4.55928	9.1326	10.3045	27.1621	7.20115	11.6926	11.4165	1.75865	4.01102	1.83878	9.56071	7.22282
[truncated: 7,606 more rows]
[truncated: 33 more columns]

## Sheet: kernel_val_unnorm
Column1	Column2	Column3	Column4	Column5	Column6	Column7	Column8	Column9	Column10	Column11	Column12	Column13	Column14	Column15	Column16	Column17	Column18	Column19	Column20	Column21	Column22	Column23	Column24	Column25	Column26	Column27	Column28	Column29	Column30	Column31	Column32	Column33	Column34	Column35	Column36	Column37	Column38	Column39	Column40	Column41	Column42	Column43	Column44	Column45	Column46	Column47	Column48	Column49	Column50
[truncated: 146 more rows]
[truncated: 33 more columns]

[truncated: 2 more sheets: kernel_TCGA_dir_unnorm, kernel_val_dir_unnorm]
