# Supplementary material for: Mathematically mapping the network of cells in the tumor microenvironment
Source: Cell Rep Methods. 2025 Feb 14;5(2):100985. doi: 10.1016/j.crmeth.2025.100985 (PMC11955271; doi:10.1016/j.crmeth.2025.100985)
Supplement: Table S3. All fingerprint values computed by RaCInG with metadata, related to STAR methods — Sheet 1 - Wedge, triangle, direct communication and strongly connected component fingerprints for all patients in TCGA datasets with direction removed for each. Sheet 2 - Wedge, triangle, direct communication and strongly connected component fingerprints for all patients in Gide, Auslander, Kim and Wu cohorts with direction removed for each. Sheet 3 - Directed wedge, triangle, direct communication and strongly connected component fingerprints for all patients in Gide, Auslander, Kim and Wu cohorts. [file mmc4.xlsx]

## Sheet: TCGA Fingerprints
Column1	Column2	Column3	Column4	Column5	Column6	Column7	Column8	Column9	Column10	Column11	Column12	Column13	Column14	Column15	Column16	Column17	Column18	Column19	Column20	Column21	Column22	Column23	Column24	Column25	Column26	Column27	Column28	Column29	Column30	Column31	Column32	Column33	Column34	Column35	Column36	Column37	Column38	Column39	Column40	Column41	Column42	Column43	Column44	Column45	Column46	Column47	Column48	Column49	Column50
	W_B_B_B	W_B_B_CAF	W_B_B_CD8	W_B_B_DC	W_B_B_Endo	W_B_B_M	W_B_B_NK	W_B_B_Treg	W_B_B_Tumor	W_CAF_B_CAF	W_CAF_B_CD8	W_CAF_B_DC	W_CAF_B_Endo	W_CAF_B_M	W_CAF_B_NK	W_CAF_B_Treg	W_CAF_B_Tumor	W_CD8_B_CD8	W_CD8_B_DC	W_CD8_B_Endo	W_CD8_B_M	W_CD8_B_NK	W_CD8_B_Treg	W_CD8_B_Tumor	W_DC_B_DC	W_DC_B_Endo	W_DC_B_M	W_DC_B_NK	W_DC_B_Treg	W_DC_B_Tumor	W_Endo_B_Endo	W_Endo_B_M	W_Endo_B_NK	W_Endo_B_Treg	W_Endo_B_Tumor	W_M_B_M	W_M_B_NK	W_M_B_Treg	W_M_B_Tumor	W_NK_B_NK	W_NK_B_Treg	W_NK_B_Tumor	W_Treg_B_Treg	W_Treg_B_Tumor	W_Tumor_B_Tumor	W_B_CAF_B	W_B_CAF_CAF	W_B_CAF_CD8	W_B_CAF_DC
TCGA-2F-A9KO-01	0.467252	0.507655	0.571166	0.506637	0.548534	0.572805	0.4775	0.593327	0.692081	0.666674	0.561733	0.531938	0.494382	0.529326	0.379812	0.644497	0.600456	0.850889	0.690721	0.728829	0.731848	0.555699	0.754703	0.886529	0.669946	0.532547	0.701842	0.473918	0.567564	0.84931	0.641484	0.699608	0.330598	0.5955	0.718554	0.888557	0.53932	0.656349	1.02291	0.706424	0.0860308	0.068126	0.535325	0.836592	1.50336	0.507655	0.573855	0.756889	0.555589
TCGA-2F-A9KP-01	0.216345	0.312257	0.0873069	0.219815	0.398013	0.241956	0.0986293	0.0876196	0.568737	0.478248	0.176247	0.369079	0.532817	0.376057	0.170385	0.177282	0.644249	0.025424	0.0195402	0.0283386	0.0203657	0.021389	0.0254239	0.0822415	0.242406	0.313817	0.242023	0.0975932	0.0819773	0.522811	1.00562	0.638982	0.192523	0.202589	1.09852	0.29108	0.118625	0.108096	0.557505	0.043032	0.0287211	0.0910126	0.025515	0.0882696	2.65099	0.312257	0.444023	0.15794	0.332798
TCGA-2F-A9KQ-01	0.234526	0.311188	0.0731729	0.275652	0.345541	0.215748	0.084622	0.0700302	0.495269	0.537676	0.171164	0.325133	0.521318	0.415621	0.150581	0.149906	0.549423	0.0126267	0.017774	0.035837	0.0189347	0.0126261	0.0126266	0.0403552	0.368697	0.297095	0.319298	0.082709	0.0648567	0.574411	0.847287	0.548994	0.13532	0.146634	0.90248	0.277126	0.0786241	0.068008	0.542585	0.0308026	0.0146023	0.0488284	0.0120843	0.045375	2.0102	0.311188	0.395731	0.147206	0.437601
TCGA-2F-A9KR-01	0.0495332	0.0904284	0.112267	0.0729303	0.0997277	0.105797	0.142715	0.110162	0.154557	0.377899	0.17849	0.208248	0.258881	0.219424	0.0531729	0.225264	0.303745	0.251084	0.229112	0.366408	0.298369	0.200439	0.189695	0.372809	0.204918	0.184671	0.258189	0.110122	0.134065	0.437393	0.43081	0.373697	0.0498997	0.267557	0.48358	0.439527	0.159026	0.24301	0.691007	0.347905	0.119741	0.0757061	0.223975	0.374357	1.30965	0.0904284	0.231227	0.373063	0.12856
TCGA-2F-A9KT-01	0.0594959	0.115709	0.0686213	0.0615177	0.125601	0.0731339	0.0940283	0.0536155	0.153489	0.520816	0.06528	0.216338	0.34892	0.333748	0.0663106	0.203935	0.382915	0.0779049	0.182226	0.00682853	0.182285	0.0095649	0.0159624	0.00751185	0.108358	0.175767	0.170249	0.127076	0.0670141	0.251743	0.42661	0.411786	0.0516766	0.175885	0.545311	0.221786	0.131019	0.0929468	0.397137	0.137095	0.0863482	0.0682793	0.0444437	0.122301	1.23511	0.115709	0.192546	0.314048	0.153288
TCGA-2F-A9KW-01	0.280025	0.31842	0.121188	0.248963	0.360366	0.342682	0.146462	0.230675	0.366372	0.586767	0.221585	0.366706	0.588291	0.518309	0.154249	0.347506	0.590674	0.0360417	0.224448	0.130131	0.224454	0.0884463	0.0517917	0.141878	0.283811	0.325163	0.381453	0.127667	0.181931	0.435692	0.81212	0.687352	0.0902593	0.335353	0.896486	0.66396	0.249123	0.316013	0.817393	0.060162	0.0680632	0.0679424	0.164088	0.246848	1.1317	0.31842	0.389429	0.210097	0.322191
TCGA-4Z-AA7M-01	0.178397	0.267504	0.173321	0.203516	0.299684	0.213508	0.52592	0.166157	0.407903	0.665967	0.295697	0.407707	0.489245	0.458281	0.0961178	0.339289	0.665074	0.143654	0.174269	0.225213	0.191223	0.38413	0.105236	0.30864	0.267619	0.280446	0.308964	0.378473	0.162295	0.545199	0.670105	0.566028	0.0911268	0.316853	0.766292	0.359714	0.393849	0.195184	0.652063	1.09914	0.466471	0.283374	0.132892	0.284031	1.79402	0.267504	0.416898	0.346574	0.318737
TCGA-4Z-AA7N-01	1.75826	1.46912	1.28743	1.47407	1.40149	1.38982	0.324932	1.50862	1.66135	1.10587	0.928078	1.00877	0.959746	0.87878	0.301889	1.18145	1.1427	0.80171	0.897114	0.803254	0.828316	0.449629	0.905123	0.987809	1.01887	0.858808	0.939903	0.285646	1.02405	1.22873	0.892339	0.922455	0.202105	0.990745	1.03779	0.928056	0.254424	0.872001	1.09695	0.128877	0.0114436	0.0124248	1.03247	1.21875	1.60836	1.46912	1.21347	1.14318	1.24652
TCGA-4Z-AA7O-01	0.161378	0.244556	0.180192	0.195215	0.243072	0.210057	0.176758	0.243493	0.336483	0.646802	0.320048	0.422798	0.445088	0.408898	0.12508	0.396469	0.504899	0.351025	0.24443	0.240643	0.253973	0.105512	0.244121	0.290148	0.400402	0.363398	0.392791	0.182111	0.24834	0.529923	0.589407	0.500749	0.102646	0.319172	0.625198	0.440939	0.205987	0.275269	0.547246	0.256872	0.0647359	0.0489841	0.385506	0.427222	1.45554	0.244556	0.425971	0.341196	0.276137
TCGA-4Z-AA7Q-01	0.459706	0.54986	0.589908	0.518311	0.621532	0.571698	0.463565	0.615181	0.811146	0.571224	0.591904	0.491341	0.439252	0.432299	0.491873	0.652366	0.531676	1.11419	0.797637	0.755483	0.792129	0.589167	0.803852	1.01888	0.752173	0.582516	0.750145	0.542221	0.477096	0.905491	0.663516	0.729176	0.552029	0.739529	0.845738	0.884994	0.594823	0.544367	1.04872	0.600211	0.498997	0.252725	0.877379	0.909075	1.85281	0.54986	0.623016	0.826612	0.616512
TCGA-4Z-AA7R-01	0.255224	0.321657	0.206446	0.23461	0.336034	0.280293	0.367161	0.197095	0.430383	0.642416	0.331636	0.425863	0.581952	0.449977	0.02547	0.380006	0.665358	0.178626	0.187741	0.186084	0.208574	0.110092	0.133728	0.282809	0.20285	0.281814	0.265405	0.32833	0.169434	0.519696	0.697416	0.552717	0.023881	0.321534	0.856673	0.377871	0.412918	0.220032	0.626258	0.160371	0.266884	0.120211	0.133676	0.254075	1.61149	0.321657	0.423432	0.319091	0.316032
TCGA-4Z-AA7S-01	0.1522	0.272427	0.0474687	0.158959	0.348963	0.173146	0.0543015	0.101316	0.462544	0.507817	0.0492345	0.301009	0.537565	0.371662	0.0483881	0.256519	0.47008	0.0201138	0.01307	0.0170865	0.0149779	0.0129628	0.00975111	0.0252215	0.194197	0.232183	0.214107	0.0750509	0.0788004	0.404534	1.12141	0.805516	0.0613268	0.294663	1.05261	0.295906	0.0868879	0.102594	0.563508	0.0195082	0.0152142	0.0331859	0.046566	0.152364	2.49398	0.272427	0.3772	0.0840311	0.279255
TCGA-4Z-AA7W-01	0.106532	0.188813	0.133012	0.14954	0.203843	0.190303	0.130626	0.164293	0.391948	0.266669	0.344732	0.244753	0.212821	0.247318	0.364013	0.389685	0.269626	0.585684	0.371989	0.266207	0.362014	0.516258	0.508551	0.496161	0.474659	0.309229	0.5157	0.514916	0.300312	0.530539	0.307008	0.442106	0.488092	0.474817	0.505251	0.719602	0.674791	0.438131	0.701825	0.518116	0.508352	0.440539	0.293612	0.51189	1.72694	0.188813	0.305393	0.29596	0.209122
TCGA-4Z-AA7Y-01	0.344233	0.422257	0.090544	0.339977	0.57936	0.371548	0.127623	0.117029	0.738722	0.548989	0.265024	0.383325	0.516681	0.41846	0.253364	0.290064	0.576783	0.0215098	0.0424428	0.0493649	0.0424425	0.0483705	0.00572651	0.0839532	0.364066	0.394894	0.409797	0.238593	0.143913	0.634887	1.03287	0.820158	0.154697	0.265994	1.3335	0.463639	0.141817	0.161322	0.785781	0.0396641	0.0577844	0.0688508	0.0262814	0.105276	2.66385	0.422257	0.475943	0.138467	0.44663
TCGA-4Z-AA80-01	0.359075	0.421155	0.246279	0.267406	0.613963	0.336456	0.356999	0.339446	0.735638	0.448221	0.33625	0.365288	0.429569	0.435496	0.0734062	0.425312	0.568629	0.220274	0.181821	0.232917	0.22074	0.106057	0.190856	0.268158	0.223048	0.259916	0.325761	0.259491	0.183013	0.400454	0.897596	0.825697	0.0894014	0.67274	1.14202	0.469287	0.28648	0.336812	0.681162	0.271364	0.341708	0.189484	0.310447	0.473012	2.5293	0.421155	0.480014	0.344053	0.326893
TCGA-4Z-AA81-01	0.582288	0.560161	0.596705	0.523098	0.611558	0.559558	0.523974	0.668726	1.05668	0.352074	0.488704	0.371935	0.323781	0.359498	0.562077	0.565889	0.544455	0.783252	0.559803	0.441332	0.587837	0.530262	0.690232	0.89755	0.527271	0.342491	0.548945	0.463951	0.490019	0.827965	0.419502	0.444541	0.514352	0.369093	0.643504	0.632852	0.516747	0.575368	0.889118	0.569493	0.543941	0.350586	0.820365	0.98969	3.03918	0.560161	0.506602	0.642142	0.51954
TCGA-4Z-AA82-01	0.262578	0.437249	0.110172	0.289893	0.31751	0.314739	0.121432	0.140876	0.655404	0.986129	0.331933	0.685748	0.671537	0.73995	0.290697	0.413444	0.920804	0.130329	0.0262615	0.124356	0.0277357	0.0931763	0.131186	0.0500365	0.390289	0.321756	0.405592	0.175637	0.159421	0.673819	0.386415	0.514329	0.291118	0.357838	0.58859	0.553326	0.210563	0.210548	0.832034	0.0995919	0.144958	0.0695417	0.168111	0.113947	2.36099	0.437249	0.596804	0.264106	0.504187
TCGA-4Z-AA83-01	0.171594	0.257634	0.0586217	0.185793	0.274637	0.184199	0.257638	0.211955	0.3918	0.519305	0.12785	0.342517	0.444893	0.40484	0.122507	0.370259	0.466869	0.0345409	0.0286336	0.0206561	0.0264145	0.0174958	0.0334832	0.0224453	0.314741	0.303146	0.35637	0.206991	0.235421	0.509632	0.69613	0.605479	0.112977	0.356054	0.694969	0.410606	0.170005	0.265905	0.606687	0.258628	0.217894	0.131882	0.28227	0.278184	1.77943	0.257634	0.334415	0.117321	0.294117
TCGA-4Z-AA84-01	0.170226	0.2924	0.11935	0.200777	0.298908	0.269046	0.153377	0.114123	0.448679	0.617924	0.255142	0.283899	0.548973	0.485538	0.0512103	0.229822	0.745187	0.0756376	0.0625094	0.129978	0.117536	0.0355645	0.0477729	0.115314	0.10124	0.214101	0.279755	0.0967159	0.0445828	0.444041	0.693836	0.548301	0.049077	0.183163	0.822283	0.579278	0.231173	0.144658	0.864693	0.0554642	0.0179055	0.0119611	0.0677829	0.131662	2.356	0.2924	0.513261	0.240096	0.371063
TCGA-4Z-AA86-01	0.14373	0.202307	0.219068	0.193216	0.200094	0.236815	0.214628	0.286258	0.277209	0.533233	0.352333	0.406655	0.353835	0.463865	0.325655	0.497976	0.509721	0.489258	0.392489	0.336559	0.419737	0.364082	0.459246	0.504702	0.459352	0.306201	0.500086	0.392227	0.466331	0.589369	0.306754	0.432241	0.309394	0.343413	0.473338	0.732325	0.487801	0.568734	0.837367	0.473373	0.475741	0.339411	0.54721	0.781299	1.17525	0.202307	0.363078	0.336131	0.250837
TCGA-4Z-AA87-01	0.289743	0.404172	0.431143	0.32625	0.444	0.371874	0.14602	0.412057	0.620679	0.535032	0.547457	0.5503	0.516956	0.504045	0.264706	0.598657	0.64234	0.745847	0.648692	0.658221	0.66221	0.206817	0.542095	0.812927	0.553662	0.470114	0.558045	0.161395	0.342726	0.73812	0.593284	0.711498	0.240731	0.517798	0.806918	0.715228	0.180725	0.442601	0.879887	0.0940477	0.0183248	0.0249447	0.64769	0.612551	2.07589	0.404172	0.547332	0.711025	0.44894
TCGA-4Z-AA89-01	0.304998	0.378748	0.259557	0.26606	0.484871	0.321008	0.352085	0.213847	0.646239	0.506447	0.242903	0.270971	0.293624	0.288836	0.0334055	0.329235	0.404947	0.197587	0.166478	0.277717	0.218154	0.273177	0.123948	0.33657	0.305863	0.291745	0.351261	0.247771	0.119124	0.542751	0.747697	0.683195	0.0418203	0.411522	1.04599	0.51272	0.283424	0.224549	0.74566	0.390549	0.295777	0.158578	0.131615	0.259252	2.62454	0.378748	0.388874	0.397098	0.362261
TCGA-5N-A9KI-01	0.134309	0.23214	0.142011	0.142813	0.242268	0.201675	0.158672	0.174773	0.28848	0.606711	0.380114	0.444801	0.589881	0.576036	0.315545	0.400662	0.675036	0.135341	0.113395	0.251149	0.140967	0.142495	0.130672	0.183471	0.191606	0.236465	0.312381	0.179329	0.157891	0.400383	0.601286	0.653412	0.307341	0.344225	0.731402	0.614604	0.298628	0.277609	0.803091	0.199586	0.219324	0.190032	0.216314	0.257215	1.36536	0.23214	0.423621	0.266529	0.240097
TCGA-5N-A9KM-01	0.388062	0.506539	0.342252	0.410953	0.482465	0.500285	0.417114	0.363491	0.716186	0.749862	0.494308	0.540473	0.556918	0.676613	0.0962588	0.554633	0.78624	0.351916	0.292074	0.320468	0.364769	0.271326	0.233651	0.406645	0.447275	0.348527	0.557915	0.299029	0.184991	0.701463	0.570079	0.677269	0.0790627	0.410596	0.729143	0.828217	0.417745	0.38215	1.12772	0.558283	0.00593069	0.0102234	0.333953	0.358635	2.22534	0.506539	0.687103	0.495493	0.549727
TCGA-BL-A0C8-01	0.136756	0.197944	0.0311947	0.157463	0.208728	0.176187	0.117913	0.140085	0.263419	0.483571	0.162308	0.269892	0.520464	0.396642	0.115333	0.280127	0.469555	0.0106446	0.0392958	0.0778837	0.0392955	0.0399121	0.031413	0.0857275	0.234135	0.290384	0.314133	0.183078	0.166096	0.392417	0.724879	0.524639	0.0763082	0.210372	0.76938	0.392775	0.176424	0.221409	0.530566	0.0403059	0.0672814	0.10462	0.148897	0.257778	1.20747	0.197944	0.302504	0.0671797	0.268003
TCGA-BL-A13I-01	0.0470242	0.102277	0.0608887	0.0655009	0.115649	0.0892445	0.0592838	0.138288	0.117104	0.411078	0.19508	0.339261	0.388732	0.418333	0.217026	0.401008	0.42993	0.130767	0.107743	0.101563	0.121259	0.0576404	0.0995573	0.0905745	0.254397	0.211882	0.328775	0.154648	0.243603	0.291119	0.48634	0.583713	0.269256	0.45309	0.612702	0.585213	0.205431	0.349626	0.526904	0.149933	0.158256	0.129825	0.355975	0.511473	0.609263	0.102277	0.245321	0.132227	0.137676
TCGA-BL-A13J-01	0.153567	0.317279	0.153864	0.192732	0.29369	0.19474	0.264145	0.147902	0.439846	0.939567	0.233829	0.568969	0.609853	0.604525	0.13763	0.366277	0.884531	0.135482	0.178744	0.172704	0.178397	0.111913	0.0990962	0.202384	0.328445	0.322215	0.367412	0.23858	0.176339	0.552198	0.507324	0.600007	0.084002	0.276343	0.732337	0.400095	0.24123	0.203623	0.579342	0.20237	0.0421635	0.0369473	0.100285	0.205482	2.15417	0.317279	0.581733	0.466696	0.436149
TCGA-BL-A3JM-01	0.0851653	0.188857	0.162876	0.159666	0.199953	0.142854	0.190683	0.17765	0.258837	0.629115	0.496056	0.464929	0.563146	0.522009	0.275442	0.547074	0.637301	0.502014	0.337306	0.455264	0.439051	0.240783	0.458604	0.535149	0.349299	0.305202	0.363479	0.192669	0.331516	0.655287	0.664844	0.666067	0.237659	0.464237	0.835452	0.408052	0.225853	0.349827	0.574082	0.419602	0.023346	0.0240304	0.348153	0.465454	1.42813	0.188857	0.509067	0.383592	0.329628
TCGA-BL-A5ZZ-01	0.0288298	0.0793657	0.063018	0.0429698	0.103129	0.0550659	0.066913	0.0821099	0.103348	0.586814	0.272943	0.36624	0.477927	0.434728	0.141127	0.36994	0.499954	0.207167	0.195191	0.239205	0.232406	0.109924	0.193148	0.22846	0.163041	0.18355	0.194672	0.120409	0.156821	0.25832	0.680366	0.630191	0.239665	0.42947	0.727795	0.328401	0.151607	0.215474	0.379939	0.190796	0.197543	0.118798	0.301736	0.384333	0.769852	0.0793657	0.316933	0.190873	0.102341
TCGA-BT-A0S7-01	0.222955	0.335582	0.282106	0.244461	0.403094	0.243893	0.199303	0.0463418	0.475722	0.580825	0.476568	0.49384	0.595915	0.476209	0.0578517	0.117637	0.689357	0.422642	0.395988	0.455536	0.405507	0.140149	0.0635933	0.560741	0.299342	0.396189	0.298462	0.167364	0.0384769	0.638279	0.907988	0.711708	0.156384	0.196364	1.09042	0.33409	0.172723	0.0430269	0.605101	0.112241	0.0299101	0.0112501	0.00946386	0.152727	1.93748	0.335582	0.554559	0.499144	0.366193
TCGA-BT-A0YX-01	0.25775	0.412758	0.332815	0.309668	0.416864	0.362033	0.489809	0.380949	0.602849	0.683425	0.550394	0.511586	0.492785	0.547179	0.343915	0.612637	0.719435	0.553402	0.433244	0.487388	0.499203	0.391122	0.469278	0.595302	0.462704	0.356002	0.525973	0.434527	0.386208	0.688406	0.585836	0.669659	0.307456	0.534136	0.839634	0.717485	0.576631	0.493975	0.950281	0.816921	0.781732	0.391773	0.553058	0.711021	2.03318	0.412758	0.619262	0.625723	0.516294
TCGA-BT-A20J-01	1.08218	0.870468	0.921696	1.01169	0.834778	1.08506	0.435174	0.471837	1.26964	0.51685	0.569888	0.566742	0.500479	0.551384	0.336961	0.50107	0.625723	0.851238	0.710825	0.644091	0.708241	0.329268	0.314174	0.903764	1.0257	0.688995	1.02739	0.363392	0.420256	1.22524	0.566351	0.609415	0.482022	0.643398	0.766405	1.21441	0.378579	0.455431	1.42799	0.232328	0.126768	0.0506633	0.204575	0.557245	1.96134	0.870468	0.678489	0.868421	0.8464
TCGA-BT-A20N-01	0.180668	0.330546	0.119841	0.167915	0.297495	0.198977	0.185868	0.11418	0.440151	0.879106	0.173056	0.431938	0.550488	0.533561	0.133825	0.243058	0.820001	0.0739881	0.0659591	0.00598937	0.0659433	0.00164211	0.0154457	0.00790014	0.162601	0.16998	0.196646	0.164652	0.0784257	0.34443	0.529699	0.531868	0.0402763	0.197615	0.725911	0.302886	0.179732	0.123058	0.539393	0.0259517	0.0458174	0.127546	0.044721	0.110167	2.21006	0.330546	0.506256	0.3323	0.328545
TCGA-BT-A20O-01	0.56998	0.46826	0.70414	0.596286	0.438317	0.657885	0.538923	0.556255	0.629621	0.542481	0.513006	0.448279	0.395239	0.523288	0.744365	0.864548	0.486165	1.18886	0.988862	0.688719	1.07692	0.637052	0.640455	1.07854	0.719527	0.453071	0.866985	0.535542	0.538162	0.790341	0.358117	0.468892	0.21399	0.196887	0.45946	1.1445	0.565177	0.599892	1.11499	0.590527	0.328187	0.0873495	0.535988	0.895336	0.894149	0.46826	0.455674	0.715549	0.46921
TCGA-BT-A20P-01	0.0384543	0.144828	0.0771765	0.080154	0.155357	0.0923292	0.24295	0.0726453	0.231137	0.631416	0.418408	0.402043	0.526301	0.497391	0.159454	0.396619	0.693029	0.208079	0.168068	0.226338	0.224973	0.206403	0.153087	0.388321	0.190632	0.179737	0.240088	0.252556	0.108816	0.442727	0.691482	0.648068	0.157421	0.397797	0.975853	0.360168	0.48662	0.189701	0.667411	0.607564	0.459705	0.305512	0.101251	0.249745	2.43595	0.144828	0.581438	0.32777	0.301196
TCGA-BT-A20Q-01	0.164152	0.309736	0.214987	0.228045	0.277993	0.27903	0.455256	0.267781	0.391336	0.828304	0.535149	0.580583	0.657381	0.651302	0.571516	0.597056	0.777956	0.441031	0.326087	0.346946	0.374662	0.205284	0.340157	0.393271	0.396891	0.355885	0.464812	0.496854	0.318938	0.594789	0.592488	0.638445	0.433679	0.427461	0.718172	0.681366	0.699143	0.435327	0.81082	0.836956	0.0153551	0.0141306	0.345342	0.512567	1.47922	0.309736	0.626501	0.473679	0.416609
TCGA-BT-A20R-01	0.0619429	0.163451	0.114251	0.0787447	0.169717	0.119706	0.106661	0.0853282	0.181431	0.797431	0.267658	0.484473	0.663502	0.658673	0.227954	0.32269	0.79424	0.143437	0.189373	0.265664	0.198147	0.156759	0.133024	0.211938	0.137994	0.21349	0.215468	0.130376	0.110568	0.292737	0.675517	0.679342	0.326207	0.395417	0.812262	0.51165	0.206942	0.189032	0.636776	0.171942	0.167228	0.15773	0.103539	0.173637	1.19806	0.163451	0.451964	0.401517	0.201122
TCGA-BT-A20T-01	0.173592	0.380649	0.201278	0.222437	0.3074	0.223872	0.246017	0.281667	0.521096	1.03487	0.619952	0.770354	0.7676	0.724636	0.164312	0.725185	1.03757	0.340116	0.250313	0.289748	0.250767	0.122345	0.287538	0.303125	0.442625	0.352696	0.427167	0.204013	0.3501	0.665084	0.607847	0.572084	0.101722	0.419359	0.748631	0.434428	0.190976	0.362609	0.64151	0.389345	0.0249412	0.0208424	0.487099	0.57804	2.00983	0.380649	0.800956	0.508903	0.518754
TCGA-BT-A20U-01	0.313058	0.429147	0.273451	0.326679	0.371255	0.363978	0.393662	0.108217	0.590004	0.848473	0.410219	0.524251	0.597821	0.639582	0.164637	0.261091	0.796005	0.20269	0.240915	0.328369	0.28837	0.196484	0.0948425	0.353402	0.346471	0.34005	0.422281	0.297276	0.0841328	0.636387	0.57148	0.564309	0.24085	0.277594	0.663394	0.579596	0.346532	0.0980732	0.868843	0.273978	0.132157	0.193491	0.0363241	0.224603	1.83152	0.429147	0.590349	0.510479	0.473527
TCGA-BT-A20V-01	0.690262	0.537486	0.701364	0.575977	0.555483	0.771303	0.658572	0.556487	1.09055	0.331486	0.158967	0.278133	0.22056	0.288191	0.193384	0.424044	0.384077	0.389747	0.479987	0.324648	0.517316	0.240004	0.109314	0.399962	0.479281	0.317456	0.625662	0.252453	0.358637	0.826624	0.31883	0.434212	0.302197	0.349653	0.613263	1.04294	0.549454	0.714051	1.35599	0.399832	0.247061	0.386979	0.643303	0.601227	2.66181	0.537486	0.338839	0.856772	0.494636
TCGA-BT-A20W-01	0.40036	0.474672	0.40763	0.411138	0.539668	0.423784	0.378681	0.263363	0.686601	0.689341	0.514014	0.538076	0.665953	0.554524	0.22535	0.478173	0.669922	0.463177	0.408662	0.501275	0.426052	0.293858	0.202259	0.524242	0.470812	0.521678	0.521038	0.341777	0.239438	0.69327	0.953558	0.771873	0.303233	0.403649	0.953461	0.609243	0.338102	0.253895	0.748665	0.407236	0.123391	0.0150975	0.172639	0.403727	1.69079	0.474672	0.575358	0.603475	0.491764
TCGA-BT-A20X-01	0.102572	0.146391	0.116373	0.119455	0.152634	0.159139	0.145262	0.0705069	0.204806	0.45591	0.201495	0.267123	0.363984	0.353381	0.0751321	0.231067	0.464864	0.180018	0.124028	0.213676	0.157159	0.0491212	0.0371697	0.181734	0.201596	0.20679	0.272997	0.126994	0.0576841	0.38206	0.459577	0.415104	0.160451	0.288498	0.523677	0.494305	0.188331	0.0958603	0.67248	0.140702	0.0542877	0.0138719	0.0474261	0.315508	1.15326	0.146391	0.248174	0.225644	0.165826
TCGA-BT-A2LA-01	0.179215	0.325847	0.22582	0.169818	0.348675	0.00606765	0.296865	0.0959646	0.350382	0.829115	0.531485	0.657731	0.757869	0.0134089	0.100223	0.224576	0.982781	0.334965	0.226791	0.293842	0.00620059	0.186656	0.0977693	0.462374	0.136776	0.215417	0.00416178	0.201226	0.0654006	0.424662	0.849394	0.0143518	0.209998	0.279805	1.12709	0.000205483	0.0102388	0.00323345	0.00907327	0.310339	0.131406	0.00903792	0.0512678	0.237663	1.46474	0.325847	0.626896	0.438829	0.300276
TCGA-BT-A2LB-01	0.217771	0.346218	0.238203	0.252026	0.331036	0.293314	0.196633	0.0952173	0.499121	0.791252	0.46979	0.572747	0.596089	0.65391	0.143429	0.312618	0.751121	0.266073	0.215242	0.339641	0.229281	0.0937538	0.0350157	0.33405	0.376381	0.388492	0.41858	0.185661	0.0819642	0.633072	0.645836	0.646036	0.103609	0.112442	0.726928	0.587463	0.224554	0.108994	0.825002	0.223637	0.0640959	0.0388853	0.0398642	0.337095	1.80393	0.346218	0.598705	0.488319	0.397469
TCGA-BT-A2LD-01	0.39371	0.389205	0.34519	0.420995	0.39777	0.390881	0.395355	0.412964	0.79007	0.413476	0.40297	0.420912	0.427084	0.419554	0.342225	0.436605	0.560735	0.409547	0.404806	0.388274	0.456114	0.376263	0.382243	0.500772	0.502199	0.48398	0.555879	0.409449	0.426066	0.865486	0.588072	0.528782	0.323207	0.380978	0.697697	0.571888	0.403994	0.425693	0.809637	0.397707	0.428561	0.328955	0.434761	0.41552	2.4265	0.389205	0.471363	0.45007	0.444779
TCGA-BT-A3PH-01	0.0187586	0.0757234	0.0400951	0.0220329	0.0934243	0.0223083	0.0446527	0.0335178	0.21216	0.520129	0.217861	0.273415	0.445428	0.337737	0.177134	0.167	0.447333	0.0899272	0.092725	0.124445	0.110404	0.0876733	0.0875054	0.166812	0.0667255	0.0733828	0.0866928	0.0597945	0.0180405	0.140045	0.826112	0.608087	0.195884	0.222053	0.854254	0.116564	0.0703702	0.0268689	0.213713	0.092274	0.115403	0.131616	0.0621217	0.107565	2.90849	0.0757234	0.260277	0.271359	0.100318
TCGA-BT-A3PJ-01	0.0364945	0.0180182	0.0978136	0.0531053	0.00611905	0.0528049	0.100126	0.0990013	0.0114587	0.0789194	0.0464107	0.0513547	0.0654829	0.0814697	0.0508268	0.0715952	0.0964792	0.260148	0.204584	0.326127	0.294347	0.182637	0.258212	0.299474	0.160268	0.104447	0.236545	0.188537	0.252749	0.360319	0.0230205	0.0245939	0.0142333	0.0182329	0.0295764	0.313035	0.18506	0.29571	0.41708	0.255293	0.377754	0.229013	0.42178	0.510356	0.111171	0.0180182	0.0496139	0.029301	0.00816938
TCGA-BT-A3PK-01	0.0477003	0.102029	0.0554469	0.0691396	0.121735	0.0932874	0.0964601	0.109042	0.129797	0.504595	0.155167	0.287491	0.44299	0.397553	0.118996	0.301865	0.495875	0.0906142	0.0732696	0.0563485	0.0911453	0.0269682	0.0856782	0.0558061	0.192606	0.19193	0.223439	0.146907	0.186308	0.326897	0.619677	0.543871	0.156122	0.331266	0.684607	0.401451	0.238793	0.277275	0.547254	0.168242	0.264742	0.0776657	0.265315	0.340807	1.00777	0.102029	0.256948	0.126883	0.145991
TCGA-BT-A42C-01	0.146064	0.205854	0.135568	0.159252	0.320019	0.21815	0.230679	0.141325	0.375672	0.356115	0.227651	0.238099	0.367757	0.322546	0.0747623	0.323682	0.412017	0.12246	0.122936	0.185039	0.156871	0.103178	0.0879467	0.247342	0.226126	0.264913	0.276098	0.195095	0.157337	0.45452	0.9136	0.756399	0.0962482	0.38883	1.02944	0.440585	0.295723	0.238534	0.8197	0.259633	0.200453	0.131251	0.0823608	0.304211	2.04931	0.205854	0.312522	0.234625	0.240624
TCGA-BT-A42E-01	0.0839201	0.0930117	0.133977	0.120862	0.106575	0.160717	0.143354	0.217059	0.210605	0.194113	0.144134	0.135873	0.130111	0.150755	0.196429	0.215357	0.178554	0.417736	0.262229	0.265845	0.322742	0.283013	0.374809	0.370164	0.333663	0.200822	0.424854	0.349847	0.417111	0.505798	0.206099	0.250173	0.209009	0.22651	0.295667	0.692042	0.479782	0.602059	0.809304	0.528543	0.462916	0.259174	0.770461	0.866179	1.22288	0.0930117	0.128096	0.174936	0.122658
TCGA-BT-A42F-01	0.612003	0.43094	0.624636	0.644892	0.516434	0.747873	0.595073	0.729519	0.74156	0.402472	0.280275	0.283904	0.253096	0.280279	0.337691	0.413244	0.294215	0.763989	0.687683	0.512323	0.731597	0.633578	0.672334	0.778784	0.873296	0.584959	0.970505	0.728415	0.729721	1.01946	0.429473	0.52958	0.3592	0.364996	0.517389	1.22718	0.875369	0.850372	1.33712	0.608487	0.523732	0.513693	0.738536	0.947735	1.49681	0.43094	0.291087	0.59895	0.441045
TCGA-C4-A0EZ-01	0.26785	0.457027	0.0876388	0.265923	0.451674	0.273353	0.0887498	0.335387	0.519398	0.845687	0.40469	0.584194	0.894141	0.609143	0.276872	0.616423	1.03033	0.0415871	0.0550814	0.0158612	0.0498447	0.011353	0.0209414	0.0224108	0.277943	0.328743	0.295372	0.151973	0.292776	0.552769	1.01813	0.697165	0.144992	0.493724	1.10517	0.34025	0.104983	0.347216	0.547247	0.0311682	0.0360983	0.0784855	0.335432	0.337253	1.84858	0.457027	0.780033	0.154796	0.460374
TCGA-C4-A0F0-01	0.141663	0.216521	0.178578	0.17119	0.21732	0.16488	0.224234	0.155237	0.362606	0.36646	0.292736	0.400634	0.387973	0.391409	0.074521	0.422159	0.536018	0.278906	0.312333	0.349973	0.327206	0.200164	0.16639	0.338336	0.409046	0.343588	0.421282	0.24302	0.256967	0.558988	0.518256	0.492236	0.0648745	0.348456	0.671952	0.441035	0.242435	0.259122	0.545799	0.296756	0.0219407	0.0169502	0.119021	0.258932	1.73263	0.216521	0.331491	0.338436	0.269334
TCGA-C4-A0F1-01	0.262536	0.303344	0.119408	0.173741	0.270636	0.253422	0.214238	0.0685358	0.412484	0.671707	0.186246	0.261504	0.419712	0.450019	0.0713732	0.145184	0.511153	0.0458284	0.0221429	0.158511	0.0283296	0.00476823	0.0446018	0.0768637	0.139387	0.174836	0.23283	0.126713	0.0379365	0.316669	0.405941	0.415077	0.298941	0.42292	0.489586	0.448657	0.146002	0.0479713	0.692185	0.0620759	0.0720914	0.0193343	0.024685	0.151772	1.54457	0.303344	0.291321	0.234787	0.220062
TCGA-C4-A0F6-01	0.182212	0.313882	0.220498	0.217199	0.317709	0.21582	0.288586	0.173126	0.451482	0.872052	0.334692	0.564795	0.638502	0.594205	0.138059	0.445248	0.796674	0.211856	0.261824	0.283595	0.284786	0.122384	0.147032	0.411988	0.331962	0.328675	0.368684	0.249718	0.198497	0.566239	0.69771	0.65887	0.119251	0.382715	0.821967	0.436534	0.271887	0.226869	0.580949	0.201071	0.040479	0.0296095	0.110187	0.265821	1.8469	0.313882	0.54679	0.497955	0.384498
TCGA-C4-A0F7-01	0.356907	0.418838	0.124867	0.347345	0.509105	0.373613	0.147514	0.116547	0.634126	0.601828	0.262258	0.445172	0.586385	0.499427	0.23096	0.215609	0.717633	0.0198482	0.0203519	0.0371544	0.0193409	0.017049	0.0198482	0.157834	0.370047	0.404615	0.363874	0.151814	0.111807	0.651559	0.988052	0.73208	0.214644	0.241451	1.07633	0.436437	0.142268	0.121406	0.751498	0.0224954	0.0234481	0.134566	0.0185256	0.143252	2.08126	0.418838	0.475907	0.19134	0.432649
TCGA-CF-A1HR-01	0.216055	0.275021	0.233706	0.248408	0.320366	0.27746	0.19567	0.0972433	0.442935	0.489592	0.355245	0.386267	0.480739	0.39012	0.110455	0.19939	0.520436	0.292038	0.202893	0.297194	0.224716	0.101769	0.0431427	0.313472	0.356794	0.380167	0.383424	0.190665	0.0921119	0.555885	0.762518	0.648694	0.156849	0.243293	0.827097	0.504714	0.215368	0.112468	0.705747	0.216816	0.054922	0.0196684	0.0436168	0.162436	1.73249	0.275021	0.380484	0.381877	0.308692
TCGA-CF-A1HS-01	0.123078	0.167606	0.108088	0.135739	0.210378	0.154211	0.376526	0.161127	0.250683	0.427933	0.0973624	0.324706	0.28678	0.280333	0.0834546	0.264911	0.372391	0.0996472	0.170027	0.142297	0.172892	0.140712	0.0817471	0.10346	0.366088	0.27735	0.362854	0.37495	0.233778	0.529741	0.382899	0.451376	0.0719038	0.306193	0.555522	0.441777	0.450876	0.261667	0.613332	0.328358	0.0186298	0.0174116	0.220533	0.379854	1.31948	0.167606	0.196762	0.245742	0.196317
TCGA-CF-A27C-01	0.266738	0.162384	0.178615	0.235161	0.445875	0.267711	0.322933	0.0384465	0.566095	0.203821	0.062571	0.0933481	0.156001	0.113419	0.0264445	0.0590598	0.154326	0.0579921	0.0554631	0.149113	0.0573798	0.0765551	0.010147	0.195858	0.300393	0.312424	0.335246	0.219583	0.0283639	0.536079	0.758604	0.61333	0.0991543	0.163553	1.03833	0.406015	0.240335	0.0320206	0.630831	0.367202	0.0300245	0.0100726	0.00553448	0.051559	2.63264	0.162384	0.111383	0.230686	0.172508
TCGA-CF-A3MF-01	0.081602	0.158522	0.0755545	0.083646	0.262317	0.127917	0.196704	0.0904164	0.337594	0.264626	0.165717	0.160567	0.373373	0.256948	0.0629833	0.324031	0.403552	0.0632005	0.0632534	0.114456	0.0811926	0.156507	0.0593357	0.195776	0.0553198	0.134819	0.125485	0.153544	0.0729946	0.295511	1.08385	0.771241	0.0920157	0.503324	1.24138	0.285149	0.2806	0.159955	0.596556	0.392918	0.215429	0.213566	0.085566	0.208847	2.40666	0.158522	0.319426	0.175262	0.173683
TCGA-CF-A3MG-01	0.138682	0.174437	0.0201468	0.127273	0.300818	0.17146	0.0337387	0.0196978	0.369168	0.277538	0.0338863	0.169782	0.283618	0.224867	0.0366189	0.0548229	0.31961	0.000972454	0.00198605	0.00284387	0.00198868	0.00117468	0.000972419	0.0177067	0.136386	0.211083	0.159809	0.0265132	0.0226913	0.307939	0.837511	0.579256	0.0741688	0.0824629	1.02658	0.258881	0.0466814	0.0327813	0.536906	0.00668491	0.00162861	0.0261887	0.000950749	0.0153172	2.25873	0.174437	0.216791	0.0419135	0.204895
TCGA-CF-A3MH-01	0.259072	0.275681	0.0717921	0.229534	0.447037	0.291443	0.147327	0.137964	0.570063	0.344331	0.0914556	0.242926	0.345311	0.312458	0.0688575	0.216206	0.366431	0.0187395	0.0331202	0.00573362	0.0332449	0.00911197	0.0111454	0.0051121	0.263175	0.272306	0.324872	0.131026	0.0996418	0.525693	0.893808	0.676036	0.0744533	0.249395	1.06174	0.439639	0.163039	0.178807	0.728451	0.0751225	0.082174	0.0649132	0.0695362	0.160452	2.43532	0.275681	0.321674	0.128483	0.282114
TCGA-CF-A3MI-01	0.0161356	0.0325527	0.0283327	0.0170965	0.0499573	0.0166517	0.0940264	0.0265834	0.149505	0.203954	0.0877748	0.1028	0.159808	0.116054	0.0732545	0.146362	0.150423	0.071818	0.112816	0.156246	0.131498	0.127196	0.0548785	0.157227	0.0826869	0.116141	0.0925715	0.0566528	0.0503886	0.174345	0.48512	0.355811	0.0271985	0.20515	0.587617	0.0976927	0.0534503	0.0563192	0.162057	0.381504	0.193102	0.0820974	0.0829283	0.12818	2.10427	0.0325527	0.114197	0.139447	0.0330649
TCGA-CF-A47S-01	0.262273	0.315982	0.0923462	0.283693	0.444876	0.332669	0.139133	0.260384	0.588286	0.396733	0.0865795	0.305006	0.339835	0.330445	0.0682866	0.371878	0.360136	0.0624799	0.0436114	0.00195682	0.0535174	0.00274108	0.0106256	0.00584769	0.40989	0.389235	0.435378	0.182884	0.272362	0.664354	0.833994	0.720903	0.108136	0.532617	1.01816	0.576663	0.231283	0.349241	0.891746	0.098904	0.0644076	0.0674684	0.185584	0.342193	2.43537	0.315982	0.34173	0.147576	0.362973
TCGA-CF-A47T-01	0.0991955	0.25144	0.0356205	0.107336	0.277105	0.109214	0.0495618	0.0379978	0.368904	0.732216	0.223855	0.491456	0.70475	0.485354	0.187926	0.253013	0.71144	0.00981918	0.0150055	0.0265408	0.0149582	0.0121198	0.00981918	0.0505211	0.130097	0.204715	0.142423	0.0595864	0.0503103	0.372637	1.03661	0.674867	0.171416	0.195382	1.13341	0.157502	0.0563687	0.0464117	0.407753	0.0341272	0.0136622	0.059701	0.0104745	0.04052	2.39257	0.25144	0.586241	0.12367	0.306748
TCGA-CF-A47V-01	0.259583	0.294181	0.16105	0.247253	0.425382	0.282904	0.168181	0.164603	0.500352	0.400031	0.267449	0.318992	0.455159	0.317891	0.249188	0.282542	0.398303	0.0573161	0.0547241	0.13575	0.0626744	0.0603537	0.057316	0.160844	0.328324	0.356012	0.376542	0.158444	0.156329	0.523239	1.02326	0.709002	0.353425	0.35834	1.08385	0.48365	0.229702	0.210233	0.633558	0.204192	0.0598537	0.166353	0.0585803	0.186971	1.78989	0.294181	0.35553	0.27051	0.307311
TCGA-CF-A47W-01	0.352542	0.329629	0.101794	0.315595	0.520888	0.35717	0.273282	0.250563	0.627182	0.394228	0.0581403	0.273173	0.372443	0.278598	0.0559858	0.294437	0.373795	0.0266925	0.0147053	0.00419232	0.0147704	0.00741771	0.0168461	0.00377217	0.308132	0.320223	0.350026	0.123943	0.234199	0.675774	0.957807	0.73215	0.14551	0.457664	1.12885	0.42863	0.186879	0.292258	0.846222	0.162572	0.130313	0.17216	0.132152	0.251788	2.1825	0.329629	0.309819	0.124442	0.319714
TCGA-CF-A47X-01	0.296448	0.325492	0.101281	0.299753	0.500394	0.330462	0.261546	0.190711	0.669579	0.327596	0.0856711	0.258501	0.410458	0.253799	0.0515649	0.242101	0.388755	0.0412164	0.0348844	0.0201264	0.0285995	0.0113041	0.029854	0.0286938	0.357586	0.390342	0.376584	0.232698	0.211494	0.631829	1.0732	0.728954	0.0658997	0.336129	1.129	0.449239	0.273069	0.240536	0.751184	0.102989	0.14644	0.117377	0.0803065	0.204741	2.66793	0.325492	0.30505	0.161419	0.350969
TCGA-CF-A47Y-01	0.130176	0.247871	0.230931	0.136428	0.351754	0.163343	0.171275	0.115663	0.424628	0.410448	0.158363	0.340137	0.439608	0.357851	0.0313278	0.5101	0.51883	0.175556	0.106163	0.236598	0.112654	0.080806	0.0954434	0.309488	0.17819	0.183448	0.226175	0.110244	0.121497	0.407737	1.02206	0.750536	0.0439776	0.466106	1.34322	0.350816	0.147004	0.176755	0.596975	0.156335	0.18408	0.108792	0.0530612	0.134105	2.52235	0.247871	0.483657	0.462332	0.239539
TCGA-CF-A5U8-01	0.283114	0.240005	0.165852	0.269699	0.478462	0.2697	0.231294	0.0160334	0.667073	0.348996	0.13051	0.176792	0.24123	0.197905	0.026265	0.0282029	0.264267	0.0876589	0.0913857	0.156092	0.105867	0.0732399	0.00955502	0.236537	0.26911	0.261638	0.324326	0.152283	0.010617	0.554267	0.96185	0.717525	0.123127	0.160069	1.12309	0.352248	0.180839	0.0126185	0.690849	0.100144	0.0128704	0.00842606	0.000902577	0.0518193	2.74847	0.240005	0.213981	0.206227	0.259892
TCGA-CF-A5UA-01	0.265482	0.347172	0.212504	0.277191	0.441242	0.332936	0.222594	0.227052	0.641149	0.41609	0.253003	0.362905	0.440216	0.381662	0.217019	0.378153	0.548378	0.0900845	0.109675	0.256757	0.112664	0.0869059	0.0900843	0.111888	0.302609	0.300707	0.360298	0.199611	0.222233	0.63525	0.846151	0.649308	0.326034	0.406361	0.990017	0.547038	0.259572	0.274599	0.826719	0.0826073	0.0943618	0.111499	0.0962513	0.139098	2.62684	0.347172	0.429264	0.375714	0.399374
TCGA-CF-A7I0-01	0.101183	0.196166	0.147674	0.128243	0.230206	0.137486	0.310019	0.121677	0.287102	0.64648	0.283814	0.347206	0.617516	0.422389	0.16318	0.349012	0.576758	0.220821	0.201014	0.331345	0.232509	0.245262	0.151424	0.298115	0.219046	0.264083	0.243908	0.278191	0.113971	0.401592	0.931532	0.666842	0.154445	0.396574	0.969618	0.31173	0.30871	0.151588	0.500139	0.616546	0.483769	0.402018	0.0949806	0.180612	1.54807	0.196166	0.39653	0.384557	0.257005
TCGA-CF-A8HX-01	0.316226	0.414761	0.0728599	0.284724	0.518339	0.303669	0.185844	0.247681	0.724768	0.637764	0.120826	0.429764	0.484489	0.395931	0.0959957	0.371765	0.616096	0.0120269	0.0260324	0.0476938	0.0260328	0.0732715	0.0102551	0.0955695	0.282228	0.311186	0.2925	0.102913	0.248513	0.692724	0.852135	0.647415	0.101456	0.315859	1.13884	0.324016	0.163821	0.274102	0.763954	0.0880398	0.0733165	0.118807	0.154501	0.25722	2.68287	0.414761	0.522153	0.129905	0.412978
TCGA-CF-A8HY-01	0.137734	0.195633	0.122656	0.133182	0.342263	0.119787	0.27749	0.0384975	0.504186	0.27759	0.14756	0.229854	0.306303	0.215687	0.103969	0.10737	0.312915	0.0765538	0.124811	0.152241	0.131119	0.0661874	0.0432246	0.145846	0.224378	0.240437	0.220602	0.192601	0.0270384	0.436069	0.944626	0.653449	0.186456	0.188476	1.09412	0.19852	0.190412	0.0268041	0.389348	0.119887	0.076546	0.0390694	0.0107536	0.0522984	2.75523	0.195633	0.272951	0.314744	0.212234
TCGA-CF-A9FF-01	0.799831	0.720347	0.462666	0.625194	0.919648	0.672505	0.458806	0.553802	0.986187	0.774773	0.367875	0.5149	0.768664	0.551609	0.0734246	0.593714	0.777961	0.258286	0.258525	0.319203	0.26094	0.23866	0.202626	0.432486	0.419141	0.482336	0.470927	0.30604	0.332686	0.703772	1.26636	0.894165	0.0811229	0.614139	1.30822	0.530717	0.297016	0.401109	0.798514	0.2377	0.0427644	0.0280424	0.352996	0.488572	1.93775	0.720347	0.660168	0.474193	0.583736
TCGA-CF-A9FH-01	0.331759	0.331111	0.157235	0.263277	0.555247	0.348273	0.168655	0.164669	0.681908	0.333106	0.102558	0.196878	0.353396	0.26654	0.0936232	0.1316	0.386881	0.0581005	0.0426088	0.0240953	0.0415404	0.051414	0.0581005	0.132785	0.208344	0.259212	0.285356	0.140343	0.16292	0.494433	1.00259	0.757431	0.151576	0.152336	1.31331	0.478814	0.211986	0.221153	0.803826	0.077347	0.0623205	0.10623	0.0608476	0.120803	2.47564	0.331111	0.304405	0.210989	0.298776
TCGA-CF-A9FL-01	0.210699	0.295872	0.175353	0.206269	0.305888	0.20092	0.267733	0.155276	0.460294	0.713656	0.275803	0.42024	0.550804	0.452461	0.180771	0.28879	0.619176	0.153774	0.182649	0.214722	0.18783	0.185038	0.0981159	0.286761	0.286142	0.298689	0.286258	0.196828	0.112334	0.497483	0.730995	0.557426	0.155879	0.2388	0.775793	0.304749	0.199221	0.12734	0.492324	0.241312	0.213323	0.160784	0.0990767	0.189495	1.80771	0.295872	0.414263	0.359347	0.299525
TCGA-CF-A9FM-01	0.300068	0.306661	0.107823	0.300838	0.445296	0.354851	0.130629	0.294639	0.567279	0.395891	0.0794305	0.283732	0.313659	0.304178	0.0617754	0.342899	0.328286	0.0635432	0.03713	0.00607358	0.0620915	0.00361824	0.0334527	0.00926018	0.467654	0.433715	0.483256	0.137461	0.281786	0.673658	0.818554	0.713634	0.125685	0.482791	0.914933	0.625769	0.195011	0.363881	0.896612	0.0535949	0.0632481	0.0389353	0.267392	0.398233	1.96263	0.306661	0.32302	0.13463	0.333034
TCGA-CU-A0YN-01	0.140684	0.184112	0.145121	0.172318	0.193439	0.199667	0.206976	0.226019	0.25374	0.550648	0.236528	0.374451	0.368464	0.384743	0.085983	0.39384	0.493526	0.255604	0.19172	0.183035	0.197409	0.118682	0.234818	0.211523	0.360365	0.289508	0.372269	0.279754	0.367409	0.534652	0.371442	0.421435	0.103619	0.277721	0.503944	0.498726	0.324707	0.378709	0.668407	0.348567	0.0798378	0.0510746	0.353491	0.521378	1.18565	0.184112	0.303329	0.20471	0.208506
TCGA-CU-A0YO-01	0.309375	0.449519	0.198735	0.3493	0.498554	0.368373	0.249623	0.342949	0.670113	0.724283	0.351449	0.534169	0.638772	0.578376	0.111971	0.571212	0.714647	0.134944	0.176012	0.161536	0.167429	0.059882	0.11516	0.138637	0.516895	0.48705	0.512063	0.245145	0.347035	0.712034	0.952262	0.833009	0.0917199	0.590827	1.01123	0.601986	0.23545	0.376619	0.808082	0.181093	0.0164462	0.0148477	0.373435	0.495597	2.11707	0.449519	0.622684	0.369589	0.522237
TCGA-CU-A0YR-01	0.146782	0.176979	0.150824	0.179267	0.18108	0.197031	0.186265	0.22205	0.273695	0.425848	0.225528	0.34861	0.375556	0.384171	0.264571	0.33602	0.380657	0.205993	0.158666	0.228809	0.161654	0.136357	0.18891	0.192866	0.440975	0.366528	0.450067	0.271744	0.2754	0.554651	0.462299	0.442066	0.195306	0.207009	0.462368	0.593813	0.306066	0.298599	0.669295	0.212857	0.289922	0.249924	0.330443	0.478695	1.09173	0.176979	0.228717	0.256715	0.200902
TCGA-CU-A3KJ-01	0.0113559	0.0212267	0.0544778	0.0182799	0.0203342	0.0335179	0.0426667	0.0558492	0.033124	0.167387	0.0936168	0.0787721	0.0988003	0.131423	0.0195674	0.136647	0.147602	0.277285	0.179373	0.302899	0.275929	0.105245	0.237039	0.327963	0.0699375	0.0383687	0.113907	0.0305384	0.112933	0.176753	0.0873848	0.112505	0.0172612	0.11124	0.136596	0.335674	0.0463076	0.252086	0.53543	0.14708	0.0195621	0.0111734	0.30992	0.517315	0.604695	0.0212267	0.102216	0.199177	0.0255863
TCGA-CU-A3QU-01	0.0261561	0.048144	0.020734	0.0350957	0.0713374	0.0799517	0.134093	0.0461491	0.0976232	0.165962	0.0660531	0.0900079	0.202573	0.1846	0.0188718	0.117778	0.229024	0.0255688	0.0191792	0.0356691	0.0348944	0.01307	0.0165257	0.0493954	0.0419755	0.139018	0.129019	0.121298	0.0466788	0.219442	0.383265	0.384709	0.0232043	0.188187	0.534558	0.480215	0.328165	0.18507	0.762765	0.166278	0.220505	0.122747	0.0567748	0.213612	1.2813	0.048144	0.0922474	0.0435949	0.0651243
TCGA-CU-A3YL-01	0.0605223	0.146184	0.124109	0.0840699	0.167455	0.10103	0.25264	0.121794	0.233941	0.439372	0.289362	0.319262	0.492052	0.340229	0.233428	0.368364	0.437022	0.283454	0.265595	0.367801	0.303314	0.375001	0.243627	0.375724	0.18778	0.236647	0.217271	0.207495	0.152054	0.377786	0.89828	0.619009	0.2271	0.402474	0.876715	0.30885	0.266583	0.213154	0.481048	0.780112	0.583208	0.368616	0.217143	0.30081	1.74318	0.146184	0.383075	0.421944	0.203134
TCGA-CU-A5W6-01	0.227445	0.370419	0.270587	0.228877	0.404731	0.230843	0.287329	0.177074	0.58	0.70014	0.172888	0.559118	0.638317	0.534459	0.125814	0.400987	0.671644	0.279465	0.311056	0.0224236	0.312445	0.0293314	0.15873	0.0230041	0.375075	0.392	0.374039	0.200473	0.152314	0.56515	0.932192	0.817378	0.162573	0.439463	1.03215	0.426096	0.249477	0.166834	0.577699	0.42375	0.172969	0.152683	0.07346	0.233937	2.16518	0.370419	0.523721	0.61029	0.380724
TCGA-CU-A72E-01	0.236951	0.38807	0.146558	0.201268	0.317528	0.235122	0.233838	0.0708086	0.592368	0.920069	0.248519	0.450824	0.584	0.58419	0.142028	0.251011	0.670921	0.0664699	0.032127	0.146929	0.0405574	0.0092954	0.00768262	0.160343	0.226173	0.21648	0.293441	0.160561	0.0444931	0.395273	0.600072	0.578787	0.106744	0.118833	0.648109	0.479968	0.158507	0.0507695	0.681383	0.174585	0.0358825	0.0107717	0.0208217	0.21716	2.24254	0.38807	0.454783	0.399827	0.340577
TCGA-DK-A1A3-01	0.129657	0.228213	0.14279	0.15661	0.230621	0.210866	0.166522	0.221034	0.292876	0.695098	0.308215	0.390736	0.544704	0.517162	0.345626	0.48571	0.608781	0.211446	0.151599	0.175908	0.19004	0.129463	0.191754	0.198825	0.236322	0.267735	0.342093	0.269021	0.260452	0.432406	0.605195	0.602784	0.311482	0.403428	0.668704	0.609141	0.417845	0.409841	0.762556	0.219805	0.314938	0.233516	0.401897	0.473295	1.33092	0.228213	0.415937	0.299255	0.267451
TCGA-DK-A1A5-01	0.0952202	0.206102	0.129802	0.117069	0.151674	0.123113	0.403314	0.142672	0.2662	0.86633	0.255414	0.504137	0.560274	0.55996	0.201816	0.40266	0.794281	0.164802	0.221601	0.218435	0.22787	0.198567	0.128648	0.232182	0.224412	0.215965	0.26785	0.261432	0.176615	0.417295	0.370547	0.394459	0.0935647	0.229807	0.499808	0.331621	0.256391	0.204787	0.484199	0.730633	0.696846	0.368067	0.215647	0.300942	1.46324	0.206102	0.46664	0.439557	0.266271
TCGA-DK-A1A6-01	0.0238865	0.0297409	0.0782206	0.0369502	0.0394344	0.0371472	0.0780058	0.0718327	0.0585956	0.175174	0.108793	0.110116	0.106665	0.109499	0.077504	0.148422	0.125747	0.474948	0.394629	0.331717	0.426233	0.267036	0.402997	0.492527	0.210657	0.137295	0.22236	0.0863108	0.202256	0.283757	0.189723	0.191626	0.0845271	0.123395	0.207127	0.268564	0.0839202	0.206422	0.312958	0.372095	0.15569	0.136328	0.255208	0.355646	0.621413	0.0297409	0.0897292	0.211603	0.0436604
TCGA-DK-A1A7-01	0.704935	0.631925	0.481797	0.563629	0.802115	0.590052	0.426724	0.52874	1.0482	0.656362	0.34116	0.440408	0.569922	0.415536	0.0564877	0.48639	0.653434	0.34171	0.314271	0.364504	0.306303	0.152518	0.297811	0.468971	0.444317	0.457844	0.419894	0.33174	0.297043	0.787623	1.03867	0.717883	0.0613276	0.599433	1.11859	0.428445	0.326147	0.340585	0.806517	0.137463	0.314133	0.239676	0.36972	0.452942	2.27423	0.631925	0.548165	0.516981	0.537351
TCGA-DK-A1AA-01	0.343686	0.345543	0.0322262	0.27234	0.506785	0.273959	0.0610703	0.226758	0.594776	0.469098	0.164227	0.326081	0.368	0.331376	0.158367	0.319501	0.402702	0.00657192	0.00797642	0.00320073	0.0108656	0.00255331	0.00215079	0.00236939	0.368843	0.361344	0.398913	0.160235	0.132216	0.586832	0.890127	0.690301	0.142466	0.374037	0.948581	0.416414	0.125612	0.170385	0.57497	0.0293482	0.0128294	0.018071	0.122269	0.215689	2.08531	0.345543	0.389578	0.0349651	0.295584
TCGA-DK-A1AB-01	0.202498	0.399341	0.125475	0.244279	0.257399	0.289654	0.154279	0.268128	0.479339	1.1631	0.314487	0.774771	0.753692	0.860474	0.245094	0.657182	1.11722	0.120722	0.0964747	0.0186554	0.156298	0.0133195	0.138421	0.0310309	0.375748	0.311213	0.419125	0.217422	0.295635	0.567355	0.358768	0.455243	0.163438	0.348683	0.530106	0.599319	0.308309	0.391157	0.783074	0.116235	0.18197	0.0914102	0.333573	0.453138	1.60705	0.399341	0.755262	0.292269	0.497828
TCGA-DK-A1AC-01	0.0148909	0.0177943	0.0640325	0.0237017	0.0256717	0.0503281	0.0599357	0.0604239	0.0252247	0.135584	0.0905553	0.0707162	0.0896226	0.110182	0.036051	0.131067	0.110757	0.483756	0.344722	0.425292	0.482729	0.357134	0.460673	0.533091	0.0870489	0.0855924	0.157418	0.0976858	0.172058	0.166201	0.15219	0.176341	0.058365	0.159805	0.161372	0.506923	0.211748	0.381019	0.550196	0.472616	0.0385281	0.0483398	0.38611	0.486592	0.289672	0.0177943	0.0901974	0.139274	0.0190826
TCGA-DK-A1AD-01	0.145538	0.302215	0.154507	0.185711	0.283059	0.208437	0.180459	0.191673	0.419343	0.830442	0.361013	0.488023	0.556889	0.559567	0.327674	0.489316	0.75789	0.18904	0.178128	0.202689	0.192945	0.0894528	0.128062	0.242441	0.323044	0.311381	0.365844	0.176366	0.202772	0.500415	0.654794	0.604824	0.246075	0.332118	0.702545	0.482325	0.227121	0.243607	0.630757	0.254865	0.287667	0.375614	0.232389	0.372906	1.94381	0.302215	0.571926	0.451181	0.390508
TCGA-DK-A1AE-01	0.647939	0.644125	0.364336	0.534409	0.654707	0.613227	0.354258	0.38446	0.890528	0.750586	0.713195	0.485958	0.589706	0.469955	0.60567	0.832171	0.815243	0.1789	0.12978	0.463911	0.130303	0.155225	0.174582	0.282813	0.352914	0.352015	0.432075	0.28858	0.312955	0.73116	0.649821	0.5972	0.592404	0.690355	0.948568	0.596545	0.354418	0.360397	0.940087	0.190855	0.171859	0.24055	0.182693	0.349148	2.1411	0.644125	0.569241	0.469375	0.55138
TCGA-DK-A1AF-01	0.168271	0.246528	0.19038	0.197508	0.275035	0.233733	0.186615	0.238957	0.299418	0.725707	0.372309	0.471052	0.621592	0.554934	0.182525	0.477339	0.651567	0.302977	0.241546	0.30096	0.293727	0.190215	0.270567	0.280613	0.335797	0.382688	0.404571	0.259341	0.295031	0.475512	0.809708	0.696057	0.231945	0.480604	0.764678	0.587498	0.301617	0.366734	0.642562	0.323083	0.163065	0.136147	0.281616	0.448269	0.992717	0.246528	0.425318	0.330703	0.276897
TCGA-DK-A1AG-01	0.221161	0.277196	0.215384	0.263742	0.400769	0.279259	0.314798	0.24589	0.493817	0.42417	0.311991	0.236335	0.388384	0.337437	0.101779	0.334933	0.38829	0.286665	0.175675	0.32083	0.260435	0.171594	0.196941	0.322485	0.427341	0.303045	0.462888	0.202083	0.156201	0.539368	0.912296	0.763836	0.125605	0.548886	1.06263	0.53684	0.279268	0.282618	0.799691	0.426866	0.029382	0.0229437	0.274891	0.382784	1.99034	0.277196	0.412438	0.310834	0.364143
TCGA-DK-A2HX-01	0.0381638	0.0855213	0.0303834	0.0483679	0.0917553	0.0686506	0.169811	0.0725145	0.104391	0.540049	0.154378	0.309849	0.420497	0.414176	0.150314	0.271329	0.51522	0.0453917	0.0302939	0.033393	0.0441207	0.00864932	0.0378448	0.0317841	0.111619	0.149204	0.16857	0.154591	0.0916158	0.234397	0.429976	0.443432	0.109292	0.220247	0.523709	0.331894	0.233116	0.166549	0.430544	0.21881	0.00924031	0.00897714	0.162544	0.245887	0.922107	0.0855213	0.246216	0.0624584	0.0991075
TCGA-DK-A2I1-01	0.603982	0.636651	0.420817	0.586008	0.654896	0.651313	0.378665	0.37715	0.79463	0.880596	0.436086	0.683189	0.718715	0.741	0.249201	0.564375	0.811515	0.291987	0.251765	0.365949	0.25134	0.122522	0.131246	0.31309	0.639075	0.63959	0.708962	0.338581	0.328315	0.865858	0.837965	0.820499	0.228784	0.299996	0.836938	0.924459	0.368062	0.388756	1.07217	0.233839	0.109018	0.00559378	0.235367	0.345034	1.52737	0.636651	0.642888	0.568982	0.611614
TCGA-DK-A2I2-01	0.0779515	0.165592	0.0749738	0.121624	0.164758	0.136151	0.0958197	0.153186	0.232957	0.551099	0.253419	0.508703	0.416378	0.475948	0.1203	0.416851	0.589757	0.113148	0.0994396	0.110727	0.0970274	0.0259536	0.0729191	0.0895898	0.435098	0.29394	0.442887	0.176121	0.321214	0.597691	0.433802	0.505413	0.190455	0.334005	0.561967	0.567141	0.200757	0.351317	0.675843	0.115611	0.191008	0.0790491	0.225686	0.400851	1.39856	0.165592	0.359009	0.17217	0.26259
TCGA-DK-A2I4-01	0.226532	0.249947	0.322318	0.279115	0.276697	0.337626	0.338179	0.381293	0.380803	0.4438	0.378834	0.356053	0.350214	0.406612	0.423752	0.492709	0.394688	0.668879	0.539356	0.518087	0.603707	0.559929	0.541735	0.657568	0.528903	0.409101	0.644704	0.535203	0.525069	0.652546	0.439099	0.522599	0.379553	0.382116	0.481863	0.913058	0.656091	0.63519	0.944819	0.661365	0.620868	0.572235	0.407379	0.787339	1.11796	0.249947	0.351599	0.431451	0.284937
TCGA-DK-A2I6-01	0.470281	0.492881	0.167323	0.354024	0.498634	0.442191	0.182605	0.169212	0.783333	0.688271	0.233071	0.389389	0.52993	0.431347	0.195862	0.267899	0.830892	0.0529251	0.0468775	0.122426	0.0526104	0.0408771	0.0529251	0.0619401	0.209688	0.237585	0.307408	0.115104	0.107676	0.588531	0.557701	0.480995	0.254819	0.312946	0.805247	0.476183	0.190565	0.167505	0.810399	0.0475123	0.0577588	0.0636611	0.0535224	0.0771292	2.55373	0.492881	0.47976	0.224104	0.39475
TCGA-DK-A3IK-01	0.248228	0.428601	0.172093	0.265339	0.418341	0.327089	0.176635	0.183339	0.576184	0.972952	0.476224	0.601001	0.819725	0.666358	0.391843	0.451659	1.0079	0.107912	0.0697848	0.143585	0.0838075	0.0922024	0.108128	0.162799	0.283098	0.314513	0.309263	0.170273	0.168553	0.566317	0.851702	0.670284	0.286003	0.320526	0.979578	0.477622	0.250443	0.240645	0.791923	0.139723	0.11258	0.14452	0.114808	0.196196	2.13403	0.428601	0.724223	0.35301	0.468376
TCGA-DK-A3IL-01	0.665723	0.696122	0.226313	0.493922	0.711521	0.520877	0.518387	0.303494	1.01279	0.927302	0.236495	0.522066	0.709649	0.598757	0.189575	0.42686	0.824296	0.0638636	0.141477	0.100391	0.0857764	0.0841229	0.0478134	0.212456	0.30674	0.358858	0.346281	0.399783	0.176771	0.624142	0.845779	0.664919	0.149057	0.32207	1.01462	0.401878	0.381142	0.223161	0.774736	0.139251	0.011833	0.0117822	0.106109	0.287964	2.32429	0.696122	0.658492	0.27212	0.514632
TCGA-DK-A3IM-01	0.481606	0.386903	0.222731	0.358782	0.475221	0.428905	0.25789	0.181201	0.708128	0.40515	0.0452212	0.244169	0.277316	0.253522	0.0392831	0.211555	0.390722	0.0766546	0.059377	0.00360339	0.0606352	0.00161278	0.00931378	0.00536106	0.301501	0.243442	0.360822	0.104395	0.132132	0.688801	0.365552	0.467687	0.0587037	0.268555	0.663591	0.518441	0.174565	0.19551	0.942449	0.0354213	0.0352608	0.0471138	0.0453154	0.161589	2.3857	0.386903	0.242681	0.307318	0.30661
TCGA-DK-A3IN-01	0.173481	0.380015	0.168758	0.221326	0.351485	0.254266	0.248779	0.247804	0.517922	0.954847	0.499542	0.741017	0.769416	0.829552	0.12082	0.652633	1.02827	0.219746	0.200441	0.178045	0.211613	0.0702875	0.190152	0.182698	0.472033	0.42261	0.487862	0.271052	0.350585	0.591958	0.697349	0.815706	0.0865103	0.480309	0.846751	0.644999	0.308287	0.402964	0.763808	0.301436	0.0202955	0.0133147	0.284498	0.457148	2.0285	0.380015	0.759621	0.446182	0.49663
TCGA-DK-A3IQ-01	0.217776	0.315876	0.0907423	0.171564	0.367297	0.214942	0.0932201	0.0877576	0.395472	1.06684	0.19304	0.559534	0.75292	0.676539	0.204493	0.228032	0.723995	0.029646	0.0353841	0.0759882	0.0357362	0.0297946	0.0296459	0.0292129	0.165065	0.2573	0.191688	0.0775353	0.0816248	0.190381	0.711152	0.629573	0.373149	0.462475	0.917992	0.342335	0.0937269	0.0926457	0.405218	0.0420621	0.0304554	0.0511087	0.0286708	0.0320263	0.868878	0.315876	0.422529	0.177754	0.278288
TCGA-DK-A3IS-01	0.0327154	0.0506579	0.0590907	0.0456995	0.0634375	0.0567662	0.0861265	0.00284547	0.131493	0.196334	0.119721	0.116304	0.170064	0.134484	0.0192345	0.01685	0.18461	0.155844	0.125344	0.238801	0.156414	0.12117	0.00509423	0.224033	0.142361	0.160639	0.160266	0.0664712	0.00202654	0.305752	0.365091	0.27983	0.0214289	0.0239409	0.390132	0.238535	0.0949022	0.00345291	0.401931	0.242893	0.0151121	0.0146819	0.000246886	0.0220624	1.52145	0.0506579	0.143095	0.216619	0.0657008
TCGA-DK-A3IT-01	0.293047	0.369339	0.202554	0.317347	0.415043	0.400731	0.607292	0.298534	0.46768	0.677027	0.26251	0.463798	0.605177	0.584057	0.198586	0.429936	0.718631	0.169192	0.197244	0.137239	0.175264	0.157273	0.134619	0.174842	0.345856	0.429512	0.436281	0.573264	0.253112	0.609776	0.777629	0.748536	0.198347	0.437355	0.892699	0.679035	0.822985	0.356954	0.947808	0.556731	0.0451767	0.417665	0.231435	0.339961	1.49464	0.369339	0.454304	0.289537	0.399409
TCGA-DK-A3IU-01	1.4372	1.13661	1.34191	1.2916	1.04872	1.34986	0.943058	1.29539	1.43447	0.809254	0.880892	0.728023	0.675052	0.764617	0.727711	0.949826	0.848427	1.36089	1.21409	0.933639	1.23456	0.845729	1.27348	1.36851	1.06922	0.803193	1.20276	0.880674	1.11654	1.22123	0.67456	0.790159	0.431975	0.408428	0.779905	1.34958	0.914292	1.167	1.3856	0.569452	0.659737	0.523234	1.08902	0.970281	1.54662	1.13661	0.890786	1.17067	1.03574
TCGA-DK-A3IV-01	0.996075	0.649325	0.885983	0.899875	0.763633	0.958378	0.532869	1.05372	1.01911	0.389232	0.392683	0.348975	0.352934	0.357539	0.313393	0.536076	0.440752	0.770349	0.737216	0.726528	0.816246	0.722137	0.830227	0.884027	0.840701	0.583876	0.870498	0.469109	0.902061	1.0218	0.602858	0.578725	0.340113	0.610616	0.680852	1.0318	0.471504	0.92542	1.21341	0.539805	0.0420591	0.0232235	1.08519	1.25049	1.61084	0.649325	0.411349	0.679688	0.593681
TCGA-DK-A3WW-01	0.0248642	0.0189849	0.0668791	0.0413767	0.0173877	0.0586433	0.0681936	0.0978943	0.0405445	0.0626883	0.0557752	0.048882	0.0398542	0.0547178	0.0730108	0.0748143	0.0626347	0.48332	0.27231	0.297003	0.321362	0.337806	0.365435	0.42846	0.221615	0.106993	0.26081	0.265285	0.216942	0.330297	0.0633397	0.0698834	0.0636078	0.0612864	0.0776793	0.464723	0.395112	0.34722	0.54752	0.471158	0.429935	0.375399	0.397109	0.635098	0.430896	0.0189849	0.0443073	0.055952	0.0243351
TCGA-DK-A3WX-01	0.0553788	0.0852208	0.0526799	0.0716964	0.0590914	0.0716463	0.0528655	0.0974724	0.194495	0.403784	0.319182	0.258443	0.29407	0.357238	0.357234	0.337579	0.433309	0.164688	0.100498	0.124892	0.132748	0.132359	0.130754	0.132909	0.140148	0.14912	0.215217	0.241704	0.157617	0.277037	0.174666	0.228556	0.160895	0.148725	0.234608	0.280793	0.262328	0.172771	0.366577	0.200493	0.129226	0.154321	0.188807	0.296632	1.31589	0.0852208	0.302591	0.0384909	0.0844402
TCGA-DK-A3WY-01	2.44036	1.68383	1.77749	1.94857	1.5815	1.90043	1.6127	1.93232	1.97054	0.773242	0.99623	0.81822	0.815487	0.754554	0.903291	1.15412	0.907588	0.908918	1.06291	0.872219	0.97738	0.880656	0.916507	1.25431	1.19323	0.94915	1.14121	1.06996	1.33479	1.37594	0.785907	0.828944	0.673605	0.797046	0.927201	1.18076	1.0275	1.09781	1.39105	0.81204	0.830145	0.998801	1.00006	1.43841	1.4673	1.68383	1.11472	1.30988	1.364
TCGA-DK-A3X1-01	0.04126	0.104343	0.0497878	0.0519019	0.0782415	0.059447	0.181639	0.0391312	0.180546	0.544797	0.148519	0.288248	0.383188	0.323063	0.157432	0.304372	0.371729	0.0718131	0.0814892	0.140199	0.0776581	0.122012	0.052229	0.165649	0.1492	0.152032	0.157104	0.1669	0.0363128	0.251554	0.348525	0.302601	0.183507	0.225179	0.382764	0.223456	0.245323	0.0552559	0.341346	0.417558	0.137873	0.0331548	0.0368585	0.139204	1.72656	0.104343	0.234733	0.294239	0.12522
TCGA-DK-A3X2-01	0.300581	0.486384	0.210313	0.300281	0.520365	0.349422	0.40095	0.18599	0.761354	0.609152	0.329618	0.556508	0.593358	0.530688	0.615411	0.355679	0.852203	0.118836	0.186735	0.163807	0.193728	0.0823024	0.0802616	0.230662	0.340172	0.404883	0.375762	0.401687	0.149769	0.667965	0.779521	0.756565	0.500345	0.302146	1.11557	0.475645	0.516779	0.213343	0.890167	0.10839	0.0268617	0.0268366	0.060004	0.137804	2.90631	0.486384	0.722867	0.403543	0.510249
TCGA-DK-A6AV-01	0.337716	0.40989	0.289057	0.356942	0.4819	0.36631	0.479733	0.398484	0.604743	0.535632	0.323171	0.426936	0.526503	0.428071	0.140007	0.479861	0.590029	0.311307	0.284772	0.265659	0.26662	0.196747	0.246489	0.321753	0.482053	0.454294	0.453737	0.416421	0.369997	0.654959	0.852995	0.677749	0.148343	0.517202	0.964133	0.485975	0.436002	0.383693	0.683139	0.571887	0.0170693	0.0159195	0.470311	0.535545	1.93677	0.40989	0.477274	0.438766	0.440625
TCGA-DK-A6AW-01	0.0325967	0.0325867	0.0325968	0.0325602	0.0326215	0.0325998	0.0487733	0.0200717	0.13637	0.102348	0.0913676	0.0874277	0.127186	0.112663	0.0116288	0.141536	0.163729	0.0671539	0.021689	0.143489	0.0362389	0.0169312	0.0525813	0.052929	0.0342391	0.0600482	0.0759498	0.0172961	0.0324178	0.12013	0.216368	0.16397	0.00807272	0.00785319	0.291412	0.142294	0.0114003	0.0829734	0.270075	0.125638	0.0341806	0.0212771	0.0083925	0.155975	1.5843	0.0325867	0.144686	0.11907	0.0392168
TCGA-DK-A6B0-01	0.38317	0.354037	0.207068	0.354881	0.61121	0.404514	0.389381	0.129544	0.856461	0.364962	0.176446	0.278673	0.320144	0.257513	0.0126764	0.24115	0.35938	0.0882079	0.105942	0.195518	0.12799	0.128106	0.0581314	0.192087	0.347115	0.379025	0.416628	0.326504	0.113394	0.686535	1.03701	0.807945	0.0182536	0.381012	1.31644	0.563153	0.410741	0.156066	0.884035	0.228504	0.011226	0.0109214	0.0209873	0.0995556	2.9054	0.354037	0.320162	0.244989	0.356782
TCGA-DK-A6B1-01	0.125877	0.190286	0.147197	0.154796	0.222443	0.171652	0.237969	0.154133	0.282432	0.469993	0.231206	0.342571	0.498766	0.400507	0.0219879	0.295401	0.511491	0.159816	0.190475	0.229107	0.214452	0.13953	0.120685	0.329036	0.265515	0.319516	0.292221	0.199402	0.161868	0.504807	0.738671	0.586279	0.0226174	0.300317	0.823418	0.402994	0.206441	0.201344	0.644109	0.251516	0.0293849	0.0201594	0.165177	0.31196	1.51335	0.190286	0.31464	0.304406	0.246012
TCGA-DK-A6B2-01	0.247038	0.368754	0.262696	0.312643	0.393521	0.358815	0.301587	0.332355	0.499084	0.769809	0.43453	0.618124	0.631004	0.602193	0.421504	0.589004	0.707087	0.369621	0.359512	0.322323	0.345346	0.279488	0.342492	0.36432	0.532313	0.559626	0.567649	0.494891	0.386676	0.747768	0.774095	0.780634	0.452089	0.530427	0.836523	0.739331	0.593652	0.446271	0.850301	0.450792	0.470882	0.276615	0.346555	0.525938	1.48652	0.368754	0.569543	0.481947	0.447305
TCGA-DK-A6B5-01	0.177815	0.241275	0.294128	0.21971	0.26295	0.271047	0.437432	0.263382	0.388394	0.498303	0.259963	0.318238	0.284959	0.311342	0.155595	0.34549	0.36163	0.46483	0.443861	0.591916	0.496656	0.352175	0.351111	0.593796	0.42	0.304013	0.467241	0.37881	0.295665	0.684984	0.431445	0.490744	0.126187	0.465299	0.545271	0.690324	0.491818	0.407602	0.990942	0.575902	0.0202304	0.0177742	0.273349	0.493988	1.63545	0.241275	0.295918	0.709342	0.313192
TCGA-DK-A6B6-01	0.835996	0.64389	0.546904	0.740139	0.761271	0.815358	0.826238	0.907386	0.986651	0.52118	0.318525	0.397431	0.35656	0.392152	0.661592	0.565775	0.476087	0.465997	0.302961	0.349411	0.373323	0.279745	0.425211	0.425618	0.686133	0.555813	0.763213	0.679616	0.671347	0.899169	0.622414	0.67462	0.68208	0.765899	0.738045	0.920179	0.718104	0.822726	1.13355	1.04095	0.329411	0.200369	0.877899	0.95188	1.81216	0.64389	0.424987	0.564253	0.59167
TCGA-DK-AA6L-01	0.240115	0.413212	0.223621	0.25028	0.360772	0.231772	0.327106	0.162563	0.678036	0.666756	0.351543	0.507961	0.475424	0.535022	0.24496	0.553991	0.550184	0.213069	0.136157	0.243082	0.144014	0.0545866	0.0356705	0.207775	0.453345	0.344925	0.511492	0.27673	0.131646	0.659572	0.549765	0.558945	0.136015	0.152461	0.659393	0.538276	0.205269	0.106555	0.737477	0.346312	0.127361	0.0228683	0.109782	0.506831	2.57771	0.413212	0.556718	0.581996	0.44339
TCGA-DK-AA6M-01	0.189997	0.29219	0.191829	0.236721	0.312304	0.26474	0.257153	0.34039	0.436723	0.648595	0.250909	0.44448	0.450503	0.504609	0.39581	0.503692	0.515603	0.24346	0.214959	0.30161	0.209702	0.281718	0.29843	0.230913	0.479753	0.369613	0.520562	0.42406	0.454438	0.675924	0.55989	0.625095	0.452861	0.502567	0.653863	0.705157	0.513367	0.518163	0.842644	0.484665	0.494693	0.296238	0.662043	0.472378	1.68791	0.29219	0.495068	0.491278	0.374942
TCGA-DK-AA6P-01	0.254232	0.354811	0.105874	0.194101	0.379597	0.253173	0.341641	0.0880744	0.51787	0.770102	0.179951	0.403731	0.613558	0.436214	0.177958	0.194418	0.61345	0.0428295	0.0349381	0.041676	0.0362235	0.026419	0.0162168	0.120222	0.160184	0.228399	0.199392	0.238802	0.0638591	0.386908	0.81338	0.599418	0.100628	0.0884325	0.923301	0.34644	0.294023	0.0788611	0.624176	0.20764	0.111279	0.0162315	0.0305348	0.0392967	1.98732	0.354811	0.420196	0.217116	0.291046
TCGA-DK-AA6Q-01	0.421286	0.416533	0.592312	0.45494	0.791443	0.460663	0.456462	0.506206	0.815947	0.466254	0.297304	0.239521	0.214589	0.195992	0.424258	0.327372	0.306932	0.974085	0.694988	0.862597	0.79174	0.688103	0.871897	1.14353	0.614364	0.3531	0.634795	0.473657	0.536447	0.833459	0.672538	0.787156	0.660634	0.526971	1.23952	0.732147	0.504998	0.554081	1.03361	0.593252	0.545762	0.361684	0.604372	0.647775	2.20698	0.416533	0.264558	0.822946	0.518494
TCGA-DK-AA6R-01	0.0975727	0.14584	0.129932	0.118221	0.160369	0.122433	0.170161	0.158279	0.242787	0.408306	0.15518	0.279928	0.307979	0.300258	0.220867	0.319708	0.402641	0.174118	0.191163	0.293426	0.222257	0.218416	0.161596	0.29459	0.258481	0.209285	0.277658	0.217943	0.221996	0.480725	0.381734	0.407613	0.260484	0.289215	0.543626	0.341081	0.262154	0.272671	0.524753	0.30273	0.279297	0.297426	0.283341	0.408652	1.54924	0.14584	0.242104	0.318223	0.183974
TCGA-DK-AA6S-01	0.0703211	0.169147	0.114798	0.102341	0.161694	0.137474	0.179916	0.174539	0.207961	0.783096	0.330916	0.46387	0.529972	0.588197	0.412926	0.545565	0.709736	0.288171	0.193032	0.199673	0.249121	0.107073	0.247021	0.23527	0.212728	0.231933	0.286485	0.255808	0.251044	0.386326	0.489662	0.546673	0.326897	0.385541	0.608041	0.503374	0.388658	0.40826	0.653693	0.326884	0.564872	0.394532	0.425202	0.538255	1.16538	0.169147	0.465175	0.307401	0.242872
TCGA-DK-AA6T-01	3.61108	1.93552	2.07829	2.68389	1.72413	0.429992	1.8748	2.06053	2.53711	0.705323	0.736505	0.665103	0.578356	0.277809	0.684788	0.873302	0.665797	1.5919	0.744586	0.463019	0.304082	1.30406	1.5919	0.574439	1.55201	1.04946	0.342761	1.17994	1.35669	1.70188	0.555903	0.239768	0.366854	0.356145	0.689344	0.0511993	0.0759576	0.0453323	0.185165	0.892484	1.43604	0.593528	1.5783	0.703287	1.41676	1.93552	0.883659	1.33669	1.45937
TCGA-DK-AA6U-01	0.0709567	0.145503	0.100669	0.0930348	0.168525	0.103695	0.142523	0.0552718	0.264411	0.497368	0.236558	0.295231	0.384114	0.33149	0.11415	0.229739	0.44213	0.151524	0.149656	0.246451	0.185437	0.145738	0.0826192	0.29597	0.212297	0.205381	0.219692	0.134448	0.0515706	0.411032	0.58522	0.518	0.141397	0.193451	0.691635	0.292692	0.16242	0.0673888	0.518866	0.242525	0.0712235	0.020791	0.0430697	0.0867897	2.03396	0.145503	0.323851	0.332376	0.199529
TCGA-DK-AA6W-01	0.407159	0.556996	0.187144	0.410145	0.58359	0.470119	0.572426	0.49581	0.719286	0.731871	0.273513	0.643188	0.621137	0.58836	0.267899	0.639419	0.74765	0.0803736	0.0852205	0.0332044	0.0750362	0.0136718	0.0873348	0.0309699	0.514792	0.472044	0.57814	0.490432	0.466561	0.790826	0.633478	0.78079	0.223648	0.573775	0.996589	0.768164	0.553676	0.592066	0.934281	0.193977	0.0329914	0.311946	0.514246	0.651945	1.89275	0.556996	0.683696	0.336327	0.572328
TCGA-DK-AA6X-01	0.440016	0.515569	0.43015	0.483004	0.609562	0.547256	0.624415	0.516177	0.679462	0.738894	0.484338	0.583854	0.600612	0.582717	0.323346	0.635847	0.651161	0.455012	0.414524	0.507978	0.474691	0.395486	0.43952	0.500914	0.609825	0.580897	0.676776	0.570422	0.48769	0.862553	0.888708	0.901715	0.34634	0.66983	0.936563	0.894135	0.694135	0.606169	1.05207	0.759525	0.710806	0.390417	0.622662	0.686512	1.59794	0.515569	0.625008	0.604489	0.582563
TCGA-DK-AA71-01	0.0329351	0.0605327	0.0368177	0.040569	0.0573818	0.0380527	0.0971441	0.0472256	0.255603	0.268546	0.139462	0.190947	0.2087	0.185841	0.074543	0.320821	0.254929	0.0949999	0.0553614	0.0982045	0.0628826	0.0195655	0.0129853	0.109617	0.142333	0.142974	0.156825	0.0586318	0.0261928	0.284586	0.314589	0.254049	0.0944217	0.179443	0.387138	0.154853	0.0505254	0.0238853	0.28101	0.207129	0.0803755	0.0205231	0.0676658	0.143567	2.77985	0.0605327	0.207193	0.0915935	0.0702448
TCGA-DK-AA74-01	0.0782726	0.236939	0.210799	0.112044	0.217537	0.142013	0.192313	0.197683	0.306595	0.885352	0.633998	0.745446	0.700142	0.803562	0.441691	0.76103	0.878745	0.647454	0.603037	0.634626	0.685894	0.554728	0.513023	0.674213	0.333777	0.313333	0.397333	0.307327	0.317841	0.467889	0.629339	0.7425	0.446231	0.542951	0.766701	0.599526	0.396143	0.439962	0.651934	0.592318	0.502574	0.357445	0.424972	0.572084	1.50997	0.236939	0.743587	0.741535	0.319579
TCGA-DK-AA75-01	0.235244	0.364925	0.163895	0.252849	0.450821	0.240273	0.241703	0.0363499	0.671262	0.639262	0.322845	0.475028	0.619668	0.412232	0.0461152	0.0731121	0.736984	0.0996436	0.119682	0.173689	0.125289	0.0850893	0.0251479	0.250375	0.262253	0.338259	0.255116	0.196339	0.0301255	0.666733	1.05675	0.663167	0.117896	0.146352	1.13735	0.235842	0.226958	0.0349015	0.597637	0.129079	0.0367661	0.0160153	0.00560227	0.0448613	2.69187	0.364925	0.571399	0.298026	0.426502
TCGA-DK-AA76-01	0.249073	0.303118	0.0247442	0.207192	0.31651	0.22348	0.0628018	0.14949	0.448692	0.512809	0.0506519	0.230051	0.441723	0.320491	0.0504003	0.165265	0.398108	0.00253143	0.00387629	0.0412089	0.00387641	0.170006	0.00157879	0.0994911	0.167939	0.191715	0.206591	0.0858711	0.0501594	0.337425	0.586994	0.560992	0.0533608	0.121846	0.741407	0.296136	0.11413	0.104339	0.596915	0.0675826	0.00740254	0.0846022	0.0339681	0.258514	2.03729	0.303118	0.250354	0.058559	0.323456
TCGA-DK-AA77-01	0.335036	0.374258	0.334829	0.365123	0.538294	0.382182	0.396515	0.360206	0.689353	0.41468	0.405481	0.32052	0.372328	0.301669	0.208807	0.356425	0.387568	0.472262	0.333774	0.386213	0.353689	0.257358	0.353764	0.480712	0.514426	0.4681	0.528217	0.343176	0.33198	0.773708	0.937277	0.753466	0.244212	0.616131	1.10852	0.589004	0.347835	0.38063	0.841004	0.58196	0.0742842	0.0485591	0.238966	0.406034	2.25135	0.374258	0.388698	0.471411	0.445817
TCGA-E5-A2PC-01	0.0470087	0.165855	0.112356	0.0562721	0.202221	0.0643651	0.0988027	0.106064	0.295599	0.589016	0.307401	0.317315	0.316936	0.270998	0.295981	0.380048	0.38809	0.359965	0.297214	0.456446	0.327359	0.301101	0.25168	0.446688	0.203971	0.142598	0.201954	0.084752	0.144981	0.35884	0.641393	0.663379	0.278046	0.657219	0.859238	0.274776	0.0838665	0.182465	0.447631	0.309185	0.0452596	0.0274638	0.28281	0.382164	2.80259	0.165855	0.355121	0.603434	0.223911
TCGA-E5-A4TZ-01	0.447909	0.486144	0.214866	0.400393	0.711334	0.471668	0.222549	0.225933	0.963907	0.50277	0.218434	0.327519	0.363291	0.328874	0.203714	0.293083	0.470913	0.0937819	0.0597621	0.10364	0.0677982	0.0740481	0.0937819	0.193206	0.390484	0.400888	0.447353	0.223829	0.224789	0.703279	0.900035	0.866663	0.323153	0.387305	1.15556	0.630476	0.3159	0.303248	1.04112	0.116814	0.097135	0.14419	0.098612	0.230249	3.04731	0.486144	0.447514	0.358465	0.437322
TCGA-E5-A4U1-01	0.35596	0.402137	0.166031	0.263596	0.623302	0.313	0.180902	0.17107	0.676274	0.602103	0.240828	0.279212	0.422537	0.273634	0.239678	0.337969	0.420891	0.121975	0.0141195	0.116979	0.0158744	0.0897701	0.121975	0.101667	0.236167	0.301811	0.263946	0.151073	0.130253	0.424666	1.02582	0.753073	0.357779	0.425633	1.0774	0.332804	0.243364	0.230832	0.623895	0.214137	0.1329	0.112362	0.125677	0.113638	2.17726	0.402137	0.443889	0.322425	0.322579
TCGA-E7-A3X6-01	0.0531281	0.155375	0.136395	0.0688121	0.166962	0.0966102	0.183695	0.130867	0.257347	0.565633	0.418793	0.360023	0.46209	0.444145	0.362638	0.493244	0.496792	0.522235	0.361842	0.460894	0.464583	0.435879	0.416042	0.525887	0.193511	0.171236	0.260611	0.186704	0.162666	0.326576	0.657586	0.640052	0.320223	0.446969	0.788385	0.4401	0.261972	0.296193	0.549723	0.835262	0.0183578	0.0131052	0.461096	0.468204	1.91465	0.155375	0.482708	0.55908	0.188753
TCGA-E7-A3Y1-01	0.205045	0.316952	0.165469	0.23394	0.438088	0.250719	0.145036	0.201682	0.570774	0.529048	0.331253	0.408897	0.57057	0.396181	0.138156	0.438059	0.540142	0.130021	0.134207	0.197386	0.15556	0.0881707	0.128192	0.26247	0.338416	0.379191	0.351851	0.125366	0.192768	0.605181	1.18883	0.795018	0.177605	0.531162	1.25758	0.398644	0.139619	0.235629	0.588362	0.122448	0.15595	0.168512	0.200761	0.321705	2.25407	0.316952	0.496733	0.306682	0.373314
TCGA-E7-A4IJ-01	0.691595	0.600457	0.647859	0.590675	0.839807	0.645605	0.687111	0.663914	1.0684	0.501596	0.498669	0.460392	0.511357	0.411178	0.433243	0.51104	0.599128	0.755639	0.50484	0.684338	0.596306	0.682938	0.591085	0.875602	0.568468	0.521934	0.571012	0.499351	0.405324	0.816974	1.05478	0.83252	0.62516	0.713723	1.12376	0.644495	0.585826	0.519446	0.931999	0.889502	0.603819	0.371907	0.453026	0.704958	2.23599	0.600457	0.538069	0.630272	0.552555
TCGA-E7-A4XJ-01	0.140863	0.274815	0.0859866	0.158965	0.376271	0.163592	0.0918216	0.0860617	0.469238	0.663464	0.293728	0.455516	0.600926	0.389523	0.291494	0.285561	0.768352	0.0461914	0.0489635	0.044091	0.0485189	0.0461914	0.0461914	0.0965736	0.20034	0.245081	0.194482	0.134071	0.130707	0.473097	1.08401	0.599663	0.249544	0.273843	1.26684	0.210168	0.133958	0.144069	0.419521	0.029583	0.0493259	0.0813124	0.0462317	0.0966579	2.34676	0.274815	0.51334	0.192779	0.32845
TCGA-E7-A519-01	0.224961	0.263793	0.30976	0.261386	0.332865	0.284931	0.300725	0.362165	0.405398	0.285815	0.352237	0.356245	0.266175	0.223022	0.365045	0.547547	0.287362	0.339776	0.400541	0.51668	0.371551	0.390719	0.314869	0.437414	0.600882	0.497276	0.572467	0.345326	0.418078	0.733524	0.589328	0.520702	0.360477	0.485763	0.597803	0.600972	0.404788	0.452339	0.774453	0.332774	0.402036	0.259481	0.518649	0.454807	1.42855	0.263793	0.440456	0.633703	0.284005
TCGA-E7-A541-01	0.210905	0.285748	0.276642	0.253493	0.304712	0.242274	0.409755	0.20208	0.577229	0.414652	0.442424	0.401506	0.387451	0.355506	0.481373	0.475887	0.451313	0.602319	0.455734	0.487603	0.47505	0.443961	0.190756	0.621357	0.492818	0.489824	0.482348	0.369505	0.18484	0.687777	0.590267	0.547955	0.242299	0.179842	0.675579	0.476988	0.397432	0.20541	0.600722	0.948905	0.311917	0.102921	0.19368	0.370877	2.18338	0.285748	0.449357	0.464331	0.318814
TCGA-E7-A5KE-01	0.356668	0.249564	0.126641	0.19741	0.472908	0.252141	0.253032	0.0517598	0.524462	0.309513	0.0742222	0.158746	0.271382	0.178344	0.0615524	0.063011	0.343572	0.0101389	0.0219368	0.0233197	0.0226412	0.0117201	0.00422755	0.107512	0.112469	0.230713	0.157702	0.158007	0.0330309	0.354389	0.88638	0.545835	0.0718434	0.0721187	0.998417	0.233572	0.185631	0.0388786	0.521329	0.133948	0.036505	0.0464446	0.00743818	0.0191345	1.8369	0.249564	0.197925	0.130807	0.151324
TCGA-E7-A5KF-01	0.581349	0.256979	0.0994975	0.432428	0.711918	0.433128	0.110505	0.118851	0.868021	0.155355	0.0643499	0.097317	0.122383	0.0865179	0.0597528	0.0806446	0.138562	0.0518626	0.00967545	0.0222656	0.00938445	0.0368168	0.0518627	0.0889139	0.438808	0.445169	0.409815	0.0865924	0.073018	0.737008	0.837083	0.629091	0.186313	0.216141	1.10614	0.378721	0.0918181	0.0826238	0.676256	0.0326329	0.0576003	0.0748423	0.0619503	0.114997	2.6433	0.256979	0.110086	0.0751294	0.217714
TCGA-E7-A677-01	0.145559	0.257728	0.164763	0.179815	0.250129	0.223717	0.171404	0.194771	0.369473	0.577248	0.367743	0.436652	0.535051	0.498185	0.111826	0.478308	0.676719	0.146366	0.197606	0.261758	0.223065	0.269947	0.131672	0.178157	0.285667	0.264741	0.31443	0.154614	0.260211	0.523771	0.614594	0.568352	0.0942304	0.345996	0.827955	0.476523	0.195185	0.352243	0.776682	0.302317	0.0135077	0.0137723	0.298627	0.326108	1.87096	0.257728	0.457886	0.375098	0.3263
TCGA-E7-A678-01	0.221898	0.223097	0.264277	0.219078	0.441713	0.316179	0.227664	0.207363	0.588686	0.337579	0.16045	0.183773	0.211267	0.232403	0.165531	0.33856	0.248178	0.44369	0.133485	0.376301	0.171631	0.0910747	0.076265	0.314179	0.278095	0.22228	0.326971	0.178145	0.172511	0.462322	0.820751	0.736386	0.247401	0.306573	1.05312	0.631285	0.283793	0.276557	0.861278	0.259198	0.113238	0.0136141	0.193856	0.220754	2.58926	0.223097	0.21496	0.391356	0.245792
TCGA-E7-A6MD-01	0.90827	0.894812	0.68746	0.846039	0.892649	0.856805	0.966614	0.76021	1.05402	0.916142	0.645474	0.763074	0.798795	0.779917	0.211887	0.852207	0.979671	0.456026	0.4828	0.513399	0.501845	0.500405	0.406512	0.574231	0.75606	0.669684	0.759379	0.806499	0.558031	1.02634	0.861057	0.841198	0.197832	0.678892	0.968923	0.82658	0.800374	0.595473	1.09018	0.796076	0.0145802	0.0130729	0.433154	0.677045	1.73027	0.894812	0.876371	0.755186	0.837699
TCGA-E7-A6ME-01	0.224857	0.369295	0.378069	0.226911	0.514565	0.32209	0.32268	0.316673	0.501398	0.659932	0.582988	0.469235	0.583984	0.524071	0.33804	0.613686	0.677292	0.685682	0.451348	0.679231	0.603643	0.438222	0.57622	0.82496	0.283447	0.281036	0.336564	0.269654	0.218078	0.419057	1.1564	1.02149	0.378411	0.902157	1.33955	0.596805	0.432462	0.426911	0.798439	0.558674	0.0815348	0.0691973	0.258968	0.528129	1.73463	0.369295	0.647224	0.701278	0.388585
TCGA-E7-A6MF-01	0.493793	0.409432	0.360591	0.431428	0.748188	0.505829	0.340516	0.331469	0.971985	0.4575	0.200226	0.281398	0.299382	0.268485	0.182959	0.261322	0.34988	0.171754	0.0955378	0.219563	0.103543	0.154876	0.171754	0.211764	0.438632	0.399568	0.534846	0.158389	0.155715	0.661194	0.939828	0.883884	0.392826	0.406811	1.27727	0.749322	0.24777	0.255533	0.951465	0.196047	0.162192	0.141648	0.157884	0.187466	2.83253	0.409432	0.331014	0.473936	0.378337
TCGA-E7-A7DU-01	0.31465	0.362495	0.177315	0.280465	0.503568	0.29158	0.369613	0.0754218	0.71801	0.447712	0.204801	0.302114	0.42441	0.346364	0.0858959	0.145685	0.432429	0.0862073	0.0592329	0.0749289	0.0581596	0.0264413	0.0122588	0.15466	0.315726	0.348784	0.341601	0.298696	0.0616918	0.587439	0.958206	0.695334	0.187211	0.234705	1.06305	0.365626	0.354656	0.0732497	0.621139	0.190911	0.0884863	0.132091	0.018056	0.106996	2.7897	0.362495	0.437127	0.279945	0.356746
TCGA-E7-A7DV-01	0.108427	0.12354	0.163288	0.131687	0.291877	0.196838	0.142155	0.18831	0.263053	0.285366	0.147128	0.172463	0.162969	0.202224	0.16368	0.233724	0.203161	0.209539	0.190092	0.234624	0.242154	0.159778	0.161984	0.204213	0.328099	0.179174	0.439283	0.206965	0.256656	0.503553	0.480756	0.699397	0.254408	0.264164	0.781345	0.919483	0.303025	0.429606	0.914579	0.362515	0.215356	0.152073	0.266406	0.394918	1.26718	0.12354	0.144415	0.327437	0.158063
TCGA-E7-A7PW-01	0.323866	0.430414	0.281285	0.331015	0.511726	0.368678	0.23149	0.0743433	0.778313	0.575282	0.428336	0.470319	0.490249	0.441743	0.146643	0.145705	0.636106	0.24031	0.204036	0.315264	0.220211	0.170425	0.0466742	0.344657	0.380672	0.40275	0.400793	0.198691	0.0647995	0.75385	0.789014	0.683128	0.174938	0.185384	1.03226	0.486396	0.237201	0.082506	0.856178	0.213919	0.0440915	0.0263946	0.0170414	0.110689	2.85961	0.430414	0.549264	0.468485	0.45936
TCGA-E7-A7XN-01	0.829565	0.482051	0.872007	0.670833	0.611684	0.808153	0.903764	0.832011	1.14528	0.220932	0.268364	0.196111	0.190456	0.204374	0.349072	0.274962	0.266071	1.2297	0.820073	0.714135	1.04069	1.04339	0.974686	1.36564	0.568683	0.33958	0.717589	0.656639	0.470351	0.810916	0.411986	0.415557	0.488543	0.425211	0.579284	1.1023	0.962667	0.687366	1.25628	1.13654	1.04029	0.911747	0.480269	1.01785	2.00819	0.482051	0.219715	0.606429	0.42782
TCGA-E7-A85H-01	0.2649	0.5041	0.276055	0.295881	0.474636	0.302685	0.302912	0.352453	0.711915	0.802923	0.796965	0.757985	0.769502	0.71039	0.202836	0.885456	0.99096	0.428782	0.32478	0.358339	0.339023	0.181264	0.351703	0.438967	0.491224	0.413087	0.530174	0.305809	0.374392	0.727278	0.736887	0.802506	0.188653	0.684621	0.899022	0.572965	0.304921	0.399155	0.737369	0.395041	0.0561942	0.0384822	0.376905	0.552357	2.26482	0.5041	1.03943	0.490684	0.541206
TCGA-E7-A8O7-01	0.485221	0.490632	0.279694	0.505158	0.591642	0.532698	0.314618	0.3946	0.786734	0.607866	0.272731	0.424339	0.443646	0.38895	0.130412	0.465319	0.454717	0.182504	0.147941	0.147008	0.169752	0.0618188	0.118407	0.127523	0.65765	0.579022	0.666808	0.294113	0.402186	0.9009	0.807338	0.737291	0.13396	0.550769	0.937297	0.745958	0.302479	0.444049	0.979044	0.289513	0.00996607	0.00695223	0.241023	0.403983	2.04277	0.490632	0.450881	0.394808	0.520513
TCGA-E7-A8O8-01	0.202648	0.281911	0.216575	0.221109	0.369718	0.234157	0.218241	0.209981	0.500044	0.595348	0.307356	0.324429	0.474475	0.268832	0.287067	0.415335	0.398011	0.122059	0.117981	0.379082	0.122384	0.108993	0.122059	0.109891	0.337468	0.314358	0.338604	0.205587	0.210898	0.576754	0.929789	0.545144	0.384602	0.449582	0.981311	0.4026	0.234147	0.236161	0.603503	0.14373	0.122998	0.119362	0.118343	0.114945	2.30593	0.281911	0.335432	0.480676	0.330969
TCGA-E7-A97P-01	0.0314855	0.0230709	0.0622899	0.0408416	0.00775473	0.0405822	0.0626468	0.0925397	0.0069158	0.119292	0.118409	0.0827011	0.0963026	0.118325	0.112235	0.139106	0.145503	0.358139	0.148825	0.21477	0.228111	0.227199	0.25113	0.30647	0.12592	0.0878362	0.167918	0.186514	0.0658219	0.256125	0.0338088	0.0359998	0.0345077	0.0307499	0.0381539	0.246995	0.188408	0.0626868	0.296499	0.341805	0.346084	0.331013	0.435981	0.500314	0.061073	0.0230709	0.129635	0.0105533	0.010223
TCGA-E7-A97Q-01	0.0890679	0.183264	0.140709	0.122959	0.170155	0.142206	0.24221	0.0593039	0.269901	0.653137	0.420395	0.430903	0.540522	0.472604	0.19792	0.217685	0.64916	0.334581	0.266731	0.315975	0.303041	0.267365	0.0916491	0.420356	0.238278	0.26059	0.261962	0.243531	0.0627267	0.444465	0.565894	0.486368	0.115307	0.111125	0.63234	0.360128	0.340836	0.0865371	0.551467	0.547116	0.163884	0.245615	0.035213	0.214637	1.64549	0.183264	0.467322	0.345953	0.232631
TCGA-FD-A3B3-01	0.366688	0.407072	0.41903	0.406596	0.423511	0.492335	0.413002	0.473202	0.485445	0.709103	0.482105	0.489392	0.51949	0.597723	0.481245	0.617624	0.676415	0.557062	0.492854	0.538058	0.577564	0.518267	0.521749	0.637182	0.486105	0.446631	0.637541	0.541071	0.473754	0.689106	0.524875	0.622069	0.452808	0.495667	0.633789	0.911354	0.710463	0.626364	1.03156	0.55961	0.460781	0.519103	0.496074	0.717274	1.15778	0.407072	0.517566	0.547958	0.43623
TCGA-FD-A3B4-01	0.946234	0.879154	0.687772	0.790331	0.814206	0.904672	0.770171	0.802123	1.14987	0.92512	0.613349	0.587541	0.688749	0.767643	0.542028	0.738186	0.98213	0.453153	0.471705	0.559067	0.534685	0.442158	0.437662	0.597226	0.468898	0.507992	0.665638	0.566988	0.446065	0.874758	0.618536	0.727233	0.476454	0.555865	0.767902	0.881741	0.750147	0.630911	1.17586	0.481853	0.582412	0.471544	0.472491	0.62984	1.94429	0.879154	0.81117	0.727456	0.745578
TCGA-FD-A3B5-01	0.125649	0.267641	0.116971	0.162448	0.199767	0.205922	0.25661	0.125992	0.358606	0.844898	0.247128	0.556129	0.523326	0.556154	0.0230135	0.320918	0.8694	0.0898385	0.142379	0.11503	0.171867	0.0775089	0.0570847	0.173518	0.316701	0.216041	0.314816	0.239576	0.149997	0.522547	0.357501	0.378998	0.0123204	0.195437	0.561297	0.471853	0.336487	0.219927	0.785203	0.125183	0.0120893	0.00854866	0.133493	0.236802	2.00757	0.267641	0.522672	0.347196	0.387662
TCGA-FD-A3B6-01	0.493659	0.516107	0.528579	0.496553	0.496381	0.562489	0.514567	0.55785	0.875245	0.570141	0.52542	0.4748	0.450581	0.542655	0.450749	0.5705	0.612181	0.748475	0.536103	0.596361	0.615192	0.546279	0.669597	0.7508	0.652871	0.40042	0.744714	0.492713	0.5467	0.875581	0.409859	0.549013	0.340899	0.345321	0.566998	0.980366	0.598062	0.684965	1.10763	0.695937	0.606751	0.415673	0.624062	0.809648	2.20159	0.516107	0.547741	0.628219	0.538279
TCGA-FD-A3B7-01	0.132174	0.216717	0.205778	0.182922	0.171458	0.203194	0.193072	0.307911	0.303315	0.746586	0.520327	0.547957	0.523982	0.59442	0.319302	0.903463	0.606652	0.528965	0.452297	0.474202	0.490479	0.235952	0.311868	0.351549	0.430255	0.3819	0.486581	0.229072	0.305906	0.415596	0.375184	0.433101	0.0889704	0.143654	0.427022	0.620754	0.264842	0.397347	0.513129	0.370939	0.262365	0.422941	0.665177	0.656435	0.569159	0.216717	0.478323	0.420414	0.273314
TCGA-FD-A3B8-01	0.701054	0.69133	0.686117	0.680825	0.691951	0.719911	0.431683	0.767082	0.744925	0.886452	0.689908	0.722343	0.729935	0.838935	0.317612	0.835044	0.869628	0.69742	0.678494	0.632292	0.747697	0.47167	0.693678	0.72787	0.723172	0.661224	0.852248	0.447998	0.741048	0.852049	0.722425	0.822355	0.304614	0.635177	0.810799	1.00667	0.41211	0.797674	1.02827	0.393743	0.122518	0.149349	0.713249	0.873826	1.06293	0.69133	0.743136	0.736539	0.665362
TCGA-FD-A3N5-01	0.0498453	0.0873791	0.093569	0.0754841	0.0999956	0.0961535	0.221268	0.104496	0.143777	0.27656	0.105559	0.196698	0.229985	0.222931	0.140709	0.245944	0.300918	0.176327	0.174717	0.26766	0.202239	0.151418	0.131747	0.221596	0.250891	0.214392	0.27464	0.200129	0.201094	0.421405	0.353635	0.343437	0.115404	0.234977	0.425074	0.393514	0.256953	0.261415	0.595893	0.354857	0.0106845	0.00961985	0.183417	0.328863	1.30674	0.0873791	0.164522	0.339475	0.150184
TCGA-FD-A3N6-01	0.233343	0.225237	0.20438	0.265598	0.209984	0.267623	0.265898	0.274185	0.396757	0.435933	0.223971	0.242498	0.247576	0.234632	0.142348	0.268229	0.339392	0.275784	0.183553	0.242531	0.215975	0.116701	0.20068	0.294884	0.444596	0.275886	0.448025	0.217657	0.277957	0.685083	0.29779	0.301543	0.0973484	0.244306	0.386246	0.509438	0.217742	0.332085	0.762652	0.367686	0.0135597	0.0124928	0.337045	0.443664	1.54407	0.225237	0.218919	0.269542	0.294563
TCGA-FD-A3NA-01	0.0665776	0.1391	0.131446	0.086508	0.122686	0.0992284	0.160295	0.135732	0.207623	0.569734	0.294806	0.395388	0.404695	0.401624	0.262389	0.363332	0.517038	0.28727	0.287791	0.374008	0.300718	0.311482	0.25289	0.381305	0.255391	0.203518	0.261135	0.219359	0.226569	0.391178	0.360292	0.394039	0.246866	0.271249	0.448846	0.365642	0.249518	0.245643	0.476038	0.434795	0.416551	0.312019	0.294333	0.375253	1.41244	0.1391	0.351347	0.471975	0.167724
TCGA-FD-A3SJ-01	0.462215	0.566333	0.326606	0.441877	0.597742	0.49438	0.399793	0.311409	0.742322	0.905767	0.411027	0.593711	0.757192	0.665313	0.145478	0.481349	0.860662	0.206264	0.23193	0.239771	0.25202	0.133205	0.169583	0.318613	0.438037	0.460607	0.477297	0.343576	0.224174	0.722785	0.927912	0.823111	0.117645	0.463348	0.990998	0.632055	0.387703	0.297875	0.891853	0.201127	0.265656	0.366517	0.116239	0.295826	1.85944	0.566333	0.676914	0.470245	0.554408
TCGA-FD-A3SL-01	0.116102	0.227887	0.12315	0.138836	0.244068	0.179112	0.122206	0.170697	0.265375	0.780233	0.288945	0.460317	0.697841	0.608125	0.135368	0.425274	0.749576	0.148724	0.140237	0.132915	0.163273	0.0451766	0.131885	0.134768	0.22357	0.28538	0.301675	0.124005	0.169879	0.394353	0.833361	0.710311	0.105773	0.402811	0.883027	0.496154	0.151127	0.264401	0.619498	0.113663	0.0135349	0.0148029	0.230182	0.328502	1.23721	0.227887	0.458033	0.282392	0.269048
TCGA-FD-A3SM-01	0.0466872	0.147062	0.0174116	0.0692333	0.120223	0.108125	0.0291435	0.0647071	0.191072	0.83106	0.211227	0.432589	0.642241	0.611436	0.15927	0.359369	0.818005	0.0208183	0.0319294	0.00233028	0.031277	0.0018148	0.0110455	0.00297513	0.12345	0.168828	0.181391	0.133599	0.0979196	0.324047	0.458532	0.457162	0.0814973	0.228269	0.645097	0.403894	0.177448	0.168087	0.664183	0.0221547	0.0360749	0.0211956	0.0708875	0.165305	1.65445	0.147062	0.45386	0.0601182	0.2277
TCGA-FD-A3SN-01	0.0885962	0.231698	0.107706	0.107958	0.181533	0.12267	0.141017	0.111679	0.428563	0.77072	0.332841	0.565229	0.5968	0.604479	0.325484	0.395392	0.838035	0.0882751	0.137465	0.20109	0.134182	0.156566	0.0672055	0.200635	0.238456	0.2226	0.26006	0.170559	0.16087	0.397073	0.481221	0.519193	0.209207	0.218833	0.639069	0.354022	0.199848	0.187856	0.506319	0.24542	0.202132	0.188687	0.13388	0.175661	2.8734	0.231698	0.527411	0.372096	0.29519
TCGA-FD-A3SO-01	0.0986779	0.160615	0.102958	0.116245	0.172054	0.18224	0.149843	0.159993	0.180426	0.599334	0.177713	0.325927	0.413338	0.503655	0.0995566	0.320403	0.560684	0.109481	0.102779	0.100606	0.16283	0.0426515	0.0999254	0.105507	0.18634	0.196063	0.282884	0.141831	0.154258	0.356691	0.433283	0.496548	0.0908755	0.265606	0.538244	0.67166	0.222459	0.336373	0.843358	0.173596	0.0685883	0.0435971	0.246821	0.323257	0.980055	0.160615	0.280129	0.200967	0.192321
TCGA-FD-A3SP-01	0.177232	0.199113	0.148877	0.204632	0.226084	0.211727	0.195024	0.246066	0.269069	0.562702	0.247786	0.427386	0.395495	0.476545	0.119623	0.416365	0.512526	0.211442	0.142698	0.168822	0.174952	0.0612983	0.183176	0.150092	0.390586	0.368229	0.486026	0.227272	0.318732	0.558028	0.355949	0.505694	0.143442	0.358819	0.509095	0.588399	0.225408	0.393152	0.653817	0.257263	0.149427	0.0776042	0.423157	0.513609	0.877969	0.199113	0.306159	0.16357	0.227448
TCGA-FD-A3SQ-01	0.33988	0.51381	0.203054	0.363981	0.437847	0.44937	0.216508	0.311981	0.632023	1.08992	0.409056	0.71421	0.844181	0.868589	0.281881	0.553048	1.1217	0.19924	0.229503	0.0714337	0.225033	0.0420813	0.138414	0.0461846	0.388662	0.396157	0.44264	0.366315	0.262529	0.654027	0.708156	0.68066	0.294075	0.395585	0.80997	0.688963	0.41681	0.409673	0.967329	0.135348	0.107294	0.104146	0.283067	0.336956	1.80538	0.51381	0.774365	0.329193	0.557986
TCGA-FD-A3SR-01	0.275203	0.405254	0.400211	0.302284	0.472727	0.396059	0.285528	0.362788	0.51895	0.733803	0.602402	0.529157	0.619656	0.732528	0.413817	0.667935	0.819612	0.567982	0.488764	0.598665	0.552877	0.408962	0.541782	0.669449	0.353823	0.36486	0.50868	0.329834	0.406684	0.595259	0.669663	0.856839	0.395894	0.440609	0.92598	0.852331	0.439144	0.568035	1.04734	0.310448	0.363832	0.278106	0.502834	0.452827	1.5719	0.405254	0.621791	0.662434	0.443452
TCGA-FD-A3SS-01	0.0623654	0.190646	0.0922946	0.0969584	0.203939	0.115804	0.0847736	0.0941884	0.30352	0.717172	0.18619	0.461638	0.654702	0.560416	0.359727	0.401505	0.838887	0.0464225	0.0905305	0.0724965	0.10531	0.108034	0.0328643	0.150619	0.176262	0.197938	0.22027	0.178697	0.118742	0.487369	0.756182	0.688174	0.342257	0.365635	1.00409	0.351884	0.23818	0.190257	0.655506	0.131702	0.112169	0.145533	0.0932704	0.193383	2.54248	0.190646	0.593214	0.359611	0.30572
TCGA-FD-A43N-01	0.112273	0.267674	0.129926	0.129834	0.248317	0.167333	0.116333	0.0753141	0.400458	0.919854	0.362422	0.566222	0.786039	0.656257	0.116335	0.324624	0.901924	0.158381	0.117487	0.179695	0.126994	0.0406209	0.0291021	0.199275	0.197668	0.231936	0.235763	0.106671	0.0664903	0.412989	0.860076	0.61711	0.167872	0.273625	0.863712	0.391101	0.143885	0.0943748	0.575865	0.110813	0.0392603	0.0148042	0.0488983	0.279713	2.04629	0.267674	0.617555	0.403739	0.319098
TCGA-FD-A43P-01	0.554043	0.541199	0.728192	0.593511	0.611959	0.677532	0.60475	0.76403	0.737899	0.607736	0.617101	0.514945	0.518281	0.51273	0.590983	0.77948	0.590829	1.2107	0.929267	0.863719	0.98379	0.818141	1.12735	1.16411	0.667843	0.536096	0.752208	0.680985	0.804422	0.830954	0.676318	0.701318	0.498789	0.524589	0.761711	0.983118	0.787329	0.898229	1.08199	0.71621	0.772831	0.493276	1.10369	1.0462	1.36924	0.541199	0.5902	0.854315	0.573798
TCGA-FD-A43S-01	1.5706	1.20579	1.24227	1.31307	1.28877	1.35057	0.316472	1.14353	1.3902	0.886396	0.79275	0.813737	0.798327	0.712611	0.219951	0.871938	0.915806	0.963001	0.884112	0.863807	0.869699	0.318376	0.978644	0.967423	1.09988	0.922095	1.02537	0.281078	0.724475	1.1615	0.974466	0.919539	0.184034	0.797407	1.04041	1.08579	0.266078	0.808013	1.22795	0.114526	0.0226558	0.0261793	0.47776	0.748649	1.53408	1.20579	0.932137	1.04984	1.02803
TCGA-FD-A43U-01	0.282804	0.356767	0.364395	0.324683	0.410778	0.422668	0.310241	0.394607	0.415572	0.722694	0.433575	0.561257	0.502988	0.620673	0.373577	0.576571	0.603878	0.564252	0.39949	0.405789	0.447359	0.359399	0.494185	0.437646	0.561412	0.529977	0.679204	0.389659	0.434542	0.689433	0.60483	0.766679	0.367735	0.430292	0.72033	1.06615	0.553099	0.615919	1.08825	0.47258	0.452703	0.225864	0.589928	0.419788	0.975645	0.356767	0.546151	0.61378	0.38339
TCGA-FD-A43X-01	0.279134	0.377459	0.108838	0.244792	0.458852	0.202051	0.169977	0.143919	0.590029	0.588055	0.0377347	0.267469	0.442142	0.250977	0.0448912	0.162648	0.409823	0.0401032	0.068306	0.0927003	0.068306	0.0555798	0.0190531	0.0948765	0.246352	0.307227	0.262821	0.14496	0.0837389	0.596729	0.949619	0.644186	0.0581571	0.186836	0.995443	0.233642	0.109479	0.0818498	0.520705	0.0449636	0.128089	0.083274	0.0433906	0.0838488	2.35636	0.377459	0.313062	0.283479	0.404895
TCGA-FD-A43Y-01	0.106243	0.172934	0.165572	0.117338	0.184448	0.129656	0.170819	0.141482	0.305408	0.535828	0.229302	0.328132	0.353061	0.411044	0.17514	0.305468	0.495151	0.247561	0.204437	0.283831	0.235964	0.213166	0.206769	0.276197	0.227836	0.226903	0.297306	0.164051	0.179248	0.410957	0.335121	0.477611	0.308335	0.394527	0.576257	0.398648	0.177703	0.218348	0.587791	0.300709	0.269775	0.144619	0.183485	0.256974	1.68302	0.172934	0.31283	0.472432	0.21441
TCGA-FD-A5BR-01	1.08055	0.865015	0.369289	0.894399	0.959898	0.941594	0.501507	0.82841	1.0817	0.785676	0.35472	0.638594	0.66811	0.64657	0.219784	0.698585	0.85912	0.123611	0.15411	0.119377	0.157732	0.0774118	0.143826	0.117542	0.722267	0.638076	0.764714	0.413952	0.583436	1.00991	0.858565	0.82472	0.205931	0.674107	0.952032	0.858449	0.411937	0.676556	1.0905	0.149276	0.0131763	0.0132879	0.522497	0.696942	1.67562	0.865015	0.701154	0.348776	0.734949
TCGA-FD-A5BS-01	1.14054	1.02689	1.18417	1.10334	0.797559	1.21627	1.084	1.10509	1.10792	0.907984	0.881182	0.857714	0.708096	0.848407	0.85348	0.94778	0.859361	1.37522	1.2067	0.841169	1.24001	1.19106	1.11285	1.23751	1.10807	0.752679	1.216	1.05258	0.760164	1.14113	0.477987	0.591057	0.581185	0.568434	0.575386	1.44274	1.23386	0.919119	1.35638	0.968303	0.98367	0.892776	0.530352	0.922674	1.11995	1.02689	0.946022	1.17818	1.00489
TCGA-FD-A5BT-01	0.426575	0.605399	0.499813	0.455743	0.62209	0.532967	0.477003	0.550305	0.650745	1.03104	0.757336	0.835437	0.775064	0.913426	0.652695	0.817168	0.96644	0.756299	0.602763	0.443316	0.661413	0.598546	0.529918	0.622355	0.625278	0.564111	0.789539	0.604125	0.369313	0.785899	0.725308	0.915499	0.622374	0.682102	0.892044	1.06793	0.786908	0.571266	1.03883	0.561495	0.528527	0.452045	0.293668	0.601051	1.26275	0.605399	0.88778	0.767306	0.634898
TCGA-FD-A5BU-01	0.605353	0.57149	0.295049	0.587413	0.603624	0.628164	0.306155	0.501908	0.73857	0.830622	0.346375	0.549099	0.574375	0.677292	0.323195	0.541371	0.803252	0.175203	0.144353	0.141424	0.209644	0.0690157	0.139521	0.105881	0.543306	0.486452	0.654442	0.371412	0.409971	0.838041	0.572567	0.714578	0.330712	0.505415	0.743137	0.793032	0.479158	0.538963	1.10225	0.168208	0.163849	0.145006	0.284687	0.436421	1.51414	0.57149	0.522231	0.317659	0.549366
TCGA-FD-A5BV-01	0.19958	0.294443	0.132042	0.225537	0.314697	0.228581	0.548023	0.160525	0.455028	0.647885	0.225378	0.404089	0.575942	0.428968	0.126162	0.337542	0.706108	0.0886102	0.120989	0.127966	0.125318	0.105457	0.074599	0.221833	0.291448	0.302166	0.292023	0.465476	0.158807	0.572206	0.759921	0.564435	0.147727	0.315664	0.795128	0.334002	0.676087	0.192177	0.593461	0.337647	0.398481	0.306952	0.109533	0.210235	1.96789	0.294443	0.431299	0.238619	0.361744
TCGA-FD-A5BX-01	0.26282	0.14998	0.132115	0.158365	0.228417	0.200149	0.116643	0.200026	0.221362	0.320783	0.0612263	0.188265	0.259666	0.264792	0.127404	0.178299	0.234804	0.0209925	0.0614198	0.128167	0.0578401	0.0710697	0.0172073	0.0509552	0.24056	0.2275	0.319586	0.181982	0.184576	0.311408	0.457787	0.481564	0.250658	0.294169	0.455279	0.504205	0.292268	0.315692	0.510671	0.123728	0.0834383	0.0734772	0.15852	0.121469	0.527374	0.14998	0.109669	0.141026	0.103331
TCGA-FD-A5BY-01	0.46497	0.722246	0.164303	0.449232	0.588053	0.475962	0.223262	0.345377	0.890945	1.11986	0.432644	0.806113	0.852819	0.89478	0.375899	0.702733	1.19345	0.0876413	0.0648652	0.0194038	0.102334	0.03455	0.0218349	0.0326179	0.462966	0.464979	0.519206	0.279639	0.262371	0.794152	0.622068	0.72413	0.205908	0.469793	0.858154	0.606893	0.362153	0.335615	0.907288	0.201041	0.0888617	0.0912978	0.200885	0.293756	2.38068	0.722246	0.997576	0.325788	0.735525
TCGA-FD-A5BZ-01	0.140164	0.254227	0.0916676	0.136966	0.223079	0.198605	0.100416	0.10415	0.384383	0.977778	0.22492	0.492233	0.686328	0.627924	0.216733	0.24509	0.896803	0.0601587	0.0561803	0.0696724	0.0568107	0.051674	0.0601387	0.102785	0.171016	0.222901	0.212487	0.128592	0.109978	0.327923	0.587057	0.479393	0.161781	0.183293	0.637564	0.417338	0.188821	0.161916	0.591995	0.070253	0.0660248	0.0998079	0.0683873	0.13092	1.62517	0.254227	0.465413	0.215736	0.259495
TCGA-FD-A5C0-01	0.16675	0.300277	0.156368	0.186609	0.296682	0.226329	0.479475	0.191218	0.40972	0.671319	0.320924	0.465674	0.567644	0.603438	0.192699	0.453046	0.704963	0.165028	0.144661	0.146274	0.178012	0.0772002	0.116289	0.180406	0.269933	0.285706	0.332578	0.392725	0.182263	0.504244	0.654675	0.646987	0.164866	0.398909	0.778814	0.506019	0.499844	0.249263	0.757725	0.524903	0.631637	0.477387	0.1533	0.339958	1.86231	0.300277	0.530121	0.340203	0.338173
TCGA-FD-A5C1-01	0.120869	0.267689	0.237209	0.152879	0.247316	0.190154	0.231716	0.236214	0.391407	0.703479	0.483735	0.610348	0.541117	0.602112	0.339717	0.637642	0.72203	0.553084	0.520285	0.565603	0.560089	0.535246	0.464443	0.607716	0.392879	0.293202	0.443203	0.2965	0.334208	0.527163	0.517789	0.5912	0.363267	0.498073	0.639313	0.644149	0.375433	0.419927	0.70552	0.62746	0.488018	0.267043	0.443306	0.541851	1.78207	0.267689	0.606538	0.650118	0.317622
TCGA-FD-A62N-01	0.719257	0.755015	0.791842	0.747217	0.717745	0.814527	0.604352	0.868752	0.909752	0.725304	0.739398	0.721512	0.592727	0.795374	0.561541	0.890608	0.768247	1.11137	0.920571	0.70475	0.953253	0.661922	0.937528	0.960737	0.909785	0.653646	1.02911	0.687676	0.931786	0.999852	0.53609	0.754757	0.494505	0.564831	0.719277	1.22736	0.729235	0.984704	1.24328	0.60688	0.563579	0.344665	0.718903	1.0687	1.38936	0.755015	0.803811	0.885583	0.768729
TCGA-FD-A62O-01	0.0944006	0.275651	0.0852597	0.117547	0.240664	0.127159	0.12044	0.061333	0.400585	0.884824	0.328012	0.538889	0.769441	0.675323	0.243879	0.393558	0.999155	0.0732174	0.10495	0.091453	0.10495	0.0847902	0.017782	0.125237	0.159225	0.1667	0.183533	0.173015	0.102059	0.385533	0.831654	0.611051	0.134677	0.25027	0.925594	0.25395	0.183508	0.112559	0.483997	0.124797	0.0641423	0.130772	0.0291514	0.118283	2.70268	0.275651	0.753649	0.320538	0.370608
TCGA-FD-A62P-01	0.110599	0.216951	0.208318	0.14778	0.238128	0.186765	0.192799	0.213644	0.30639	0.637135	0.433584	0.499942	0.510551	0.547425	0.448495	0.487187	0.627015	0.481128	0.35297	0.386878	0.390146	0.385644	0.439448	0.447209	0.367415	0.322234	0.405387	0.30853	0.332296	0.53844	0.630786	0.688091	0.359922	0.360358	0.755208	0.625645	0.419444	0.43055	0.747677	0.418158	0.43741	0.416055	0.450676	0.488079	1.47843	0.216951	0.468555	0.514625	0.281945
TCGA-FD-A62S-01	0.151359	0.241922	0.10973	0.205816	0.228394	0.241021	0.164445	0.251632	0.255164	0.790224	0.229193	0.576555	0.533141	0.631431	0.20385	0.513577	0.780407	0.140153	0.113535	0.0857656	0.119042	0.0306825	0.126758	0.0546577	0.391434	0.332851	0.450312	0.346504	0.393286	0.553751	0.430149	0.490424	0.305652	0.337895	0.504993	0.628292	0.422144	0.442539	0.74546	0.13972	0.107483	0.15911	0.432177	0.509845	1.00095	0.241922	0.402096	0.187385	0.317882
TCGA-FD-A6TA-01	0.512608	0.619111	0.459951	0.557451	0.615393	0.665693	0.445606	0.516969	0.721255	0.935408	0.555906	0.716075	0.731928	0.777433	0.0918654	0.701121	0.908614	0.441308	0.436371	0.410217	0.449497	0.305178	0.378379	0.43306	0.576471	0.59069	0.69444	0.433828	0.46029	0.904171	0.743561	0.817644	0.0653011	0.53917	0.874304	0.952649	0.513537	0.591699	1.19118	0.453079	0.0733393	0.0186505	0.395959	0.614263	1.6054	0.619111	0.748913	0.629997	0.678335
TCGA-FD-A6TB-01	1.30273	1.06393	1.04412	1.14426	1.1169	1.17939	0.72002	0.88498	1.28886	0.901555	0.774674	0.77556	0.781388	0.80863	0.551242	0.787325	0.94965	0.856199	0.782171	0.714664	0.769518	0.584798	0.762372	0.914759	0.955943	0.861601	0.976937	0.639018	0.792293	1.1245	0.88759	0.920531	0.448433	0.462074	1.00867	1.0639	0.626121	0.787896	1.23443	0.463848	0.360003	0.176967	0.576412	0.7448	1.62011	1.06393	0.881007	0.925921	0.95042
TCGA-FD-A6TC-01	0.0769321	0.134433	0.026295	0.0569432	0.134939	0.0842097	0.0295098	0.0257947	0.191439	0.597268	0.128805	0.297517	0.423445	0.432526	0.146463	0.169843	0.520624	0.0207175	0.0100797	0.0235455	0.0125751	0.0151506	0.020717	0.0282448	0.0953042	0.12975	0.134674	0.0571189	0.0452494	0.19339	0.43471	0.40347	0.137219	0.159063	0.512902	0.251835	0.107505	0.0958988	0.387403	0.0350797	0.0232513	0.0434822	0.0203242	0.0457466	1.2813	0.134433	0.211535	0.0703432	0.101894
TCGA-FD-A6TD-01	0.251685	0.257725	0.254476	0.285116	0.28937	0.334709	0.275224	0.371014	0.32748	0.505645	0.252074	0.389105	0.372724	0.420809	0.274071	0.420112	0.491449	0.335879	0.253785	0.29266	0.273322	0.263167	0.289848	0.282778	0.480192	0.409965	0.542036	0.420458	0.457627	0.670291	0.45486	0.496343	0.301487	0.363728	0.536049	0.726251	0.528184	0.55766	0.872356	0.431472	0.42229	0.2899	0.444192	0.576204	1.08533	0.257725	0.317723	0.302684	0.280432
TCGA-FD-A6TE-01	0.37272	0.289023	0.2966	0.303143	0.395219	0.443346	0.504032	0.371559	0.554621	0.440891	0.154014	0.19864	0.283357	0.252764	0.141422	0.291232	0.353267	0.221969	0.135407	0.226118	0.220338	0.120652	0.186305	0.231485	0.291677	0.222634	0.354027	0.390439	0.200509	0.465131	0.517549	0.538787	0.144013	0.408448	0.761719	0.673547	0.517585	0.422383	1.02999	0.545075	0.052884	0.0485242	0.406805	0.538655	1.82827	0.289023	0.223734	0.307292	0.260892
TCGA-FD-A6TF-01	0.214418	0.254721	0.193716	0.184736	0.270197	0.24038	0.164385	0.20705	0.328449	0.58421	0.263899	0.365382	0.533644	0.499612	0.194075	0.307919	0.579794	0.166797	0.107844	0.200411	0.132092	0.120958	0.141817	0.181543	0.211569	0.277344	0.299761	0.131767	0.140487	0.402666	0.606706	0.549121	0.239276	0.3236	0.645213	0.541624	0.185656	0.234411	0.694473	0.123641	0.142928	0.156522	0.188744	0.219149	1.20519	0.254721	0.353148	0.294743	0.210335
TCGA-FD-A6TG-01	0.322844	0.395924	0.259929	0.344946	0.407986	0.393715	0.402449	0.166533	0.520818	0.750837	0.388938	0.513941	0.607373	0.621377	0.182146	0.330661	0.7375	0.2039	0.195731	0.257259	0.21507	0.11705	0.0645707	0.270817	0.437191	0.470087	0.542521	0.391456	0.148966	0.625282	0.700617	0.704912	0.230941	0.283802	0.792256	0.728668	0.448279	0.191699	0.876366	0.389769	0.0963212	0.0306997	0.0843317	0.231818	1.46228	0.395924	0.481589	0.414015	0.411942
TCGA-FD-A6TH-01	0.120568	0.217683	0.117763	0.136141	0.246081	0.202302	0.164652	0.170486	0.326624	0.542611	0.164382	0.365539	0.550502	0.505209	0.356547	0.374036	0.609	0.0672303	0.166075	0.128439	0.181977	0.155142	0.0662348	0.149277	0.192033	0.271006	0.31781	0.213125	0.198624	0.40421	0.754812	0.662848	0.317613	0.318327	0.865539	0.640417	0.402669	0.41026	0.718647	0.289325	0.278981	0.257932	0.240494	0.249228	1.76296	0.217683	0.442848	0.327284	0.25481
TCGA-FD-A6TI-01	0.181193	0.311927	0.200648	0.178823	0.329714	0.223024	0.141691	0.151842	0.453276	0.613239	0.408239	0.39878	0.56495	0.541429	0.125651	0.363845	0.79546	0.198751	0.163294	0.281887	0.240857	0.168066	0.123627	0.285435	0.155909	0.18975	0.26805	0.0970291	0.0750256	0.391122	0.802493	0.701875	0.117239	0.362905	0.94591	0.454599	0.122595	0.166528	0.676	0.138389	0.00579569	0.00395946	0.0517531	0.162739	2.09934	0.311927	0.558284	0.413382	0.321851
TCGA-FD-A6TK-01	0.0890147	0.141991	0.118408	0.117535	0.153041	0.150292	0.146473	0.190916	0.193094	0.527876	0.296419	0.369849	0.378053	0.401419	0.128407	0.435574	0.475395	0.317594	0.214212	0.204902	0.246102	0.116866	0.279914	0.25819	0.288176	0.255849	0.348833	0.187997	0.322615	0.44428	0.429918	0.457737	0.123228	0.317379	0.483477	0.555435	0.236423	0.416408	0.612179	0.363856	0.0395343	0.0249431	0.470392	0.562575	0.990087	0.141991	0.336219	0.181536	0.158016
TCGA-FJ-A3Z7-01	0.17008	0.0851543	0.171656	0.109579	0.0919783	0.156348	0.110868	0.19166	0.08862	0.201416	0.106883	0.0796108	0.198007	0.159889	0.0163847	0.132172	0.178166	0.139917	0.108137	0.21184	0.155827	0.188752	0.0980831	0.219342	0.0358687	0.115068	0.149997	0.0498595	0.104586	0.167995	0.313237	0.216734	0.0110104	0.11572	0.23972	0.342117	0.064694	0.213424	0.51951	0.14392	0.0143321	0.0212145	0.170357	0.381586	0.339353	0.0851543	0.107186	0.149559	0.0641907
TCGA-FJ-A3Z9-01	0.0909064	0.173502	0.0404669	0.10623	0.271166	0.11236	0.0755889	0.079291	0.385007	0.313481	0.146837	0.206473	0.335634	0.258817	0.116923	0.267941	0.512157	0.0162452	0.0314253	0.0671587	0.0314252	0.0375	0.00877002	0.0859338	0.14469	0.184443	0.155137	0.10662	0.0951336	0.454994	0.856309	0.633199	0.100243	0.418586	1.1593	0.150596	0.0982192	0.127858	0.456987	0.0380996	0.0526619	0.069665	0.0610005	0.146022	2.87043	0.173502	0.328907	0.0994192	0.221677
TCGA-FJ-A3ZE-01	0.765401	0.329742	0.122951	0.236761	0.686765	0.386463	0.12307	0.0412573	1.06584	0.288637	0.117275	0.141094	0.186942	0.122204	0.120619	0.138564	0.224017	0.0144694	0.0134117	0.0473286	0.0122424	0.0145374	0.00528263	0.0610962	0.095596	0.105467	0.0967889	0.059677	0.0326352	0.179994	0.75867	0.569603	0.177517	0.206343	0.759893	0.220346	0.106237	0.0800062	0.400919	0.022754	0.0053511	0.039819	0.0017357	0.0160694	2.53523	0.329742	0.157668	0.16324	0.0408424
TCGA-FJ-A3ZF-01	0.256639	0.311014	0.128921	0.218419	0.471502	0.27793	0.267528	0.151746	0.557667	0.439083	0.206871	0.311259	0.494387	0.310286	0.131428	0.276362	0.539672	0.0376904	0.0531808	0.0817858	0.0553427	0.0414737	0.0464671	0.205115	0.179373	0.299606	0.235147	0.236069	0.137846	0.475359	0.934152	0.775237	0.105815	0.116072	1.18482	0.360124	0.330155	0.192787	0.670735	0.141288	0.158367	0.10589	0.0898285	0.0681774	2.35607	0.311014	0.376996	0.211298	0.281279
TCGA-FJ-A871-01	0.0890251	0.204699	0.102338	0.104851	0.157019	0.123125	0.285793	0.0477643	0.235551	0.95215	0.278395	0.418313	0.591213	0.476826	0.163531	0.07033	0.965363	0.0712967	0.08146	0.100186	0.0851313	0.0433334	0.0631317	0.0990487	0.117624	0.211642	0.131301	0.2284	0.0569855	0.310294	0.380268	0.311582	0.0553514	0.0453147	0.542603	0.211222	0.355726	0.0746649	0.395028	0.266521	0.185843	0.111309	0.0220161	0.0405145	1.53776	0.204699	0.448461	0.274869	0.260491
TCGA-FT-A3EE-01	0.334422	0.406631	0.149399	0.312722	0.486381	0.347199	0.171514	0.159133	0.617798	0.627443	0.159831	0.418118	0.519547	0.437586	0.127096	0.242402	0.66772	0.0704223	0.0730084	0.0171979	0.10264	0.00939705	0.0216146	0.0179736	0.344571	0.360826	0.347932	0.197032	0.143638	0.605705	0.851149	0.678256	0.0990545	0.239167	0.936937	0.446745	0.249657	0.170368	0.722182	0.0345347	0.0227336	0.0367564	0.0390663	0.105458	2.2935	0.406631	0.452672	0.233699	0.401567
TCGA-FT-A61P-01	0.113373	0.221869	0.192765	0.151747	0.194724	0.191728	0.201584	0.206638	0.299506	0.660203	0.374112	0.525127	0.518095	0.596028	0.326501	0.507994	0.723483	0.323857	0.370627	0.356532	0.395662	0.317065	0.262243	0.433395	0.318935	0.27309	0.388435	0.243722	0.264404	0.539692	0.35766	0.486982	0.261832	0.343339	0.545576	0.620683	0.315628	0.360621	0.776646	0.344751	0.353589	0.345809	0.325663	0.46615	1.59134	0.221869	0.461286	0.473932	0.289163
TCGA-G2-A2EC-01	0.283333	0.379975	0.29055	0.28315	0.366204	0.335256	0.339602	0.137731	0.480355	0.848331	0.475841	0.558408	0.666628	0.598664	0.222639	0.249671	0.832666	0.279412	0.256303	0.362027	0.276821	0.180259	0.0759055	0.34416	0.391102	0.379639	0.411033	0.261663	0.114751	0.549759	0.655646	0.615893	0.102676	0.0947913	0.761752	0.558633	0.350537	0.15371	0.662899	0.399064	0.167237	0.217151	0.0677911	0.139836	1.46441	0.379975	0.532964	0.483051	0.385322
TCGA-G2-A2EF-01	0.0717467	0.0883897	0.191139	0.103774	0.0867066	0.161076	0.216607	0.20008	0.199428	0.165691	0.15629	0.110845	0.140935	0.179349	0.198998	0.211318	0.210827	0.649614	0.518259	0.548441	0.647595	0.674522	0.59523	0.746444	0.250375	0.14467	0.373142	0.358683	0.272808	0.385984	0.218156	0.239072	0.216837	0.185491	0.293152	0.778412	0.672701	0.552561	0.8339	0.827524	0.769783	0.782313	0.473273	0.64929	1.18175	0.0883897	0.115551	0.32709	0.125229
TCGA-G2-A2EJ-01	0.0392733	0.0277404	0.0454309	0.0580091	0.0240433	0.103623	0.0581135	0.119388	0.0635824	0.0877011	0.052992	0.0547173	0.0645654	0.0646794	0.0662786	0.0766145	0.0903312	0.111646	0.0583741	0.15177	0.083136	0.0621352	0.0573025	0.092061	0.205574	0.114226	0.230935	0.183261	0.209429	0.36836	0.080153	0.0814923	0.057995	0.0617468	0.0857204	0.601614	0.30434	0.315596	0.851337	0.170672	0.169533	0.0979678	0.353318	0.290961	0.668595	0.0277404	0.0417636	0.0332719	0.0340061
TCGA-G2-A2EK-01	0.792372	0.723304	0.439495	0.607223	0.858245	0.739142	0.537861	0.39733	1.03589	0.748067	0.378002	0.529472	0.608241	0.49945	0.189723	0.524496	0.681038	0.159092	0.193647	0.276952	0.201871	0.208567	0.185242	0.328758	0.429308	0.4614	0.508611	0.376148	0.301726	0.761505	1.00389	0.791722	0.238798	0.353417	1.0407	0.709125	0.436651	0.361617	1.03834	0.308156	0.141547	0.00828757	0.199489	0.217311	2.18944	0.723304	0.665331	0.528463	0.583133
TCGA-G2-A2EL-01	0.28135	0.279734	0.201754	0.237941	0.469388	0.193991	0.210899	0.221634	0.449631	0.423538	0.245499	0.300973	0.408348	0.192976	0.217324	0.28583	0.47166	0.0152958	0.0393743	0.184866	0.039166	0.0135772	0.0152944	0.160183	0.24289	0.324047	0.187109	0.206693	0.213313	0.481546	1.03923	0.461761	0.369464	0.417789	1.25753	0.126635	0.184655	0.198218	0.266276	0.0765931	0.0159882	0.140492	0.0168008	0.201265	1.65313	0.279734	0.285947	0.290063	0.247855
TCGA-G2-A2EO-01	0.281096	0.294288	0.395475	0.296202	0.356129	0.322649	0.326454	0.376814	0.39211	0.606494	0.364829	0.412554	0.38651	0.407093	0.27485	0.482336	0.488044	0.693441	0.549712	0.572121	0.602019	0.492846	0.633843	0.736571	0.425185	0.380479	0.501644	0.359299	0.357367	0.618473	0.563096	0.55541	0.394829	0.484781	0.590272	0.629947	0.415142	0.437296	0.738539	0.330756	0.444739	0.283433	0.663326	0.660275	1.11281	0.294288	0.376547	0.606602	0.30072
TCGA-G2-A2ES-01	0.0870081	0.194873	0.14443	0.10664	0.192379	0.158513	0.192763	0.161638	0.232653	0.683922	0.258338	0.40549	0.508835	0.531409	0.249315	0.446463	0.6513	0.217692	0.237736	0.318995	0.317437	0.250191	0.179771	0.334515	0.232483	0.182339	0.287424	0.201149	0.196424	0.371981	0.535087	0.566635	0.277852	0.400801	0.647057	0.600626	0.327275	0.341806	0.749608	0.336061	0.409098	0.226927	0.272526	0.414177	1.35828	0.194873	0.418717	0.44051	0.254531
TCGA-G2-A3IB-01	0.0896913	0.0957079	0.100074	0.0895016	0.113641	0.0936422	0.142758	0.102256	0.153202	0.254813	0.0478336	0.0796406	0.139067	0.132165	0.0233242	0.117151	0.156186	0.106381	0.134101	0.155863	0.119067	0.0832882	0.0537256	0.106601	0.0998521	0.139391	0.225291	0.102647	0.0549684	0.373905	0.244266	0.277463	0.0214615	0.143388	0.24123	0.275552	0.0696844	0.131282	0.530736	0.113459	0.0138459	0.0135542	0.107782	0.251512	1.07818	0.0957079	0.11257	0.266874	0.166957
TCGA-G2-A3IE-01	0.270094	0.400496	0.151934	0.247837	0.446351	0.232984	0.494807	0.271211	0.527763	0.678158	0.165359	0.411913	0.514874	0.429396	0.104521	0.400773	0.539881	0.0732407	0.111045	0.177726	0.112004	0.281247	0.0612967	0.27545	0.334741	0.351011	0.362498	0.445416	0.210043	0.488043	0.818075	0.682523	0.097216	0.375669	0.848388	0.367018	0.416197	0.216122	0.474946	0.48461	0.321468	0.191504	0.268859	0.393208	2.03871	0.400496	0.445271	0.406502	0.342307
TCGA-G2-A3VY-01	0.19683	0.283929	0.126915	0.221472	0.468428	0.261211	0.220061	0.0094827	0.598412	0.432135	0.227795	0.362272	0.464461	0.35359	0.214927	0.020312	0.582109	0.0462278	0.0744258	0.088222	0.0850139	0.0603325	0.0048645	0.177464	0.292866	0.347496	0.340613	0.205154	0.00901936	0.604161	1.0734	0.867633	0.2062	0.0900046	1.30451	0.462801	0.286312	0.0127245	0.738034	0.13216	0.010484	0.00814663	0.000454967	0.0135985	2.86475	0.283929	0.405103	0.220082	0.334461
TCGA-G2-AA3B-01	0.596796	0.419539	0.541598	0.463567	0.77204	0.484085	0.579812	0.608367	0.820109	0.314781	0.21214	0.235464	0.266639	0.206059	0.326189	0.321631	0.300089	0.472018	0.483954	0.623683	0.512921	0.50168	0.407001	0.664284	0.483732	0.47825	0.500063	0.414624	0.413864	0.720267	0.981083	0.742054	0.615707	0.803884	0.933258	0.53959	0.455073	0.459359	0.758768	0.453225	0.575983	0.447856	0.557752	0.704069	2.03343	0.419539	0.25508	0.580619	0.343821
TCGA-G2-AA3C-01	0.363966	0.252029	0.330083	0.323669	0.331141	0.518233	0.371696	0.371838	0.416083	0.362413	0.177055	0.257818	0.242787	0.333633	0.175619	0.271768	0.295211	0.234243	0.342568	0.476344	0.425181	0.313995	0.166587	0.306705	0.392212	0.316917	0.634741	0.230138	0.233042	0.545247	0.375718	0.549847	0.282563	0.384613	0.529424	1.40006	0.475834	0.50822	1.36318	0.460965	0.408106	0.316318	0.335177	0.350455	0.993934	0.252029	0.214849	0.328443	0.23774
TCGA-G2-AA3D-01	0.573693	0.564585	0.238203	0.508668	0.817506	0.517009	0.274283	0.250913	0.97596	0.560749	0.278049	0.510554	0.489647	0.446596	0.244247	0.312559	0.674725	0.0729245	0.0533996	0.0702121	0.0544164	0.0693942	0.0729244	0.16396	0.493762	0.510453	0.433127	0.245449	0.223649	0.798031	1.00543	0.835345	0.357775	0.397801	1.38571	0.425502	0.274524	0.263495	0.75692	0.183993	0.0839704	0.157248	0.0768154	0.174908	2.62679	0.564585	0.555875	0.300033	0.529368
TCGA-G2-AA3F-01	0.117815	0.180926	0.0575181	0.104471	0.206937	0.124288	0.141816	0.107254	0.258457	0.497883	0.168051	0.307546	0.437701	0.350264	0.0700024	0.249905	0.430309	0.0354451	0.0413121	0.0438567	0.0497859	0.0341398	0.0253653	0.0460936	0.140342	0.18804	0.204377	0.114259	0.0922352	0.316463	0.597769	0.530203	0.0607608	0.247948	0.712491	0.296217	0.124852	0.148734	0.445437	0.19915	0.0109923	0.00785718	0.0979148	0.197792	1.49355	0.180926	0.260792	0.11902	0.174183
TCGA-GC-A3BM-01	0.221357	0.29007	0.201685	0.262843	0.356786	0.289307	0.300931	0.227529	0.453191	0.533372	0.294183	0.381757	0.428782	0.365461	0.148896	0.366883	0.488043	0.208925	0.193811	0.248813	0.208189	0.129175	0.153803	0.306975	0.423429	0.393269	0.432075	0.280196	0.229075	0.673401	0.816039	0.617647	0.147368	0.400321	0.86179	0.52781	0.359878	0.2797	0.744079	0.317461	0.340883	0.191585	0.209307	0.38888	1.78288	0.29007	0.416117	0.349755	0.372721
TCGA-GC-A3I6-01	0.167853	0.402535	0.207284	0.192155	0.329144	0.214969	0.306491	0.268527	0.57261	1.00277	0.564773	0.597563	0.710367	0.864057	0.443184	0.791043	1.024	0.216239	0.258699	0.354593	0.346468	0.305275	0.190076	0.330747	0.24644	0.208271	0.372252	0.284824	0.288907	0.51704	0.55718	0.652825	0.363988	0.566385	0.746487	0.534929	0.345521	0.43368	0.736927	0.541278	0.526609	0.296535	0.469804	0.55038	2.47756	0.402535	0.906809	0.590812	0.498507
TCGA-GC-A3OO-01	0.223199	0.355494	0.0581778	0.226406	0.374402	0.272437	0.09875	0.191861	0.481258	0.762975	0.21976	0.530917	0.674978	0.630571	0.172448	0.411445	0.760477	0.0352779	0.0559968	0.0173723	0.0567788	0.0128029	0.0139254	0.0120269	0.300439	0.34006	0.366573	0.258208	0.197538	0.549921	0.883164	0.80401	0.20455	0.381369	0.92413	0.567012	0.251389	0.252137	0.761538	0.0707349	0.05521	0.0638432	0.109136	0.235378	1.79137	0.355494	0.55233	0.100565	0.363562
TCGA-GC-A3RB-01	0.345657	0.491539	0.224803	0.332345	0.474037	0.416618	0.367328	0.12665	0.774328	0.646358	0.395565	0.509506	0.546546	0.546395	0.138407	0.261829	0.72261	0.120321	0.12115	0.208688	0.131925	0.0769763	0.0608202	0.204098	0.340396	0.318616	0.388814	0.302464	0.113684	0.67266	0.597569	0.62179	0.158972	0.185093	0.834027	0.641631	0.411701	0.157471	1.02514	0.197945	0.0907624	0.0247004	0.0464363	0.156107	2.68926	0.491539	0.650514	0.422582	0.503679
TCGA-GC-A3RC-01	0.893824	0.542367	0.744007	0.720385	0.739704	0.837761	0.784295	0.810997	0.944674	0.420754	0.272155	0.332528	0.323458	0.344999	0.298399	0.39839	0.443583	0.621934	0.560737	0.614571	0.620116	0.584142	0.589415	0.655079	0.76714	0.548917	0.838119	0.584226	0.635179	0.973449	0.505228	0.627568	0.448337	0.524045	0.744738	1.01557	0.731709	0.771997	1.24929	0.64101	0.728696	0.517903	0.799959	0.887652	1.69646	0.542367	0.299079	0.599508	0.475801
TCGA-GC-A3RD-01	0.0892323	0.213321	0.0711057	0.118598	0.203052	0.133148	0.283448	0.0806705	0.32501	0.624643	0.239286	0.516184	0.49834	0.517138	0.0614557	0.3131	0.603146	0.05317	0.0786541	0.078343	0.0932901	0.0392112	0.0330747	0.0945458	0.289779	0.262892	0.287032	0.2643	0.143859	0.508012	0.591597	0.571951	0.0473442	0.179821	0.665519	0.40219	0.299886	0.156171	0.610039	0.257946	0.0501261	0.037364	0.0304488	0.130036	2.16873	0.213321	0.476303	0.235591	0.293532
TCGA-GC-A3WC-01	1.2288	0.867968	1.01496	1.12677	0.984476	1.17795	0.561158	1.01015	1.25836	0.560121	0.523626	0.508482	0.46218	0.476128	0.445522	0.622192	0.57494	0.775208	0.817825	0.758926	0.817335	0.568122	0.668956	0.897496	1.0723	0.803533	1.09368	0.518834	0.764993	1.21468	0.686815	0.747348	0.442774	0.719657	0.818468	1.20558	0.516925	0.804081	1.36802	0.428004	0.0838281	0.115818	0.604179	0.836519	1.68388	0.867968	0.542084	0.909373	0.828641
TCGA-GC-A3YS-01	0.0947909	0.12883	0.0702847	0.100535	0.139753	0.122525	0.0792079	0.156249	0.148767	0.512781	0.103975	0.275123	0.313432	0.390707	0.196357	0.320164	0.477879	0.0703877	0.0427609	0.068299	0.0631534	0.0446978	0.0609096	0.0523503	0.13797	0.136961	0.218862	0.149272	0.181777	0.324554	0.303876	0.372256	0.182871	0.246648	0.424983	0.38633	0.264067	0.282271	0.534052	0.155635	0.150867	0.0960132	0.336501	0.426266	0.784625	0.12883	0.214439	0.113205	0.14532
TCGA-GC-A4ZW-01	0.358084	0.294015	0.301143	0.315862	0.409707	0.310092	0.330291	0.0528277	0.702259	0.349182	0.276526	0.263611	0.27972	0.245484	0.0822734	0.0952447	0.304121	0.348154	0.297811	0.405283	0.346357	0.241519	0.059426	0.438138	0.327153	0.370908	0.382467	0.250236	0.0421835	0.659283	0.703671	0.575014	0.21041	0.324572	0.750191	0.427605	0.255666	0.044816	0.697141	0.256886	0.0695976	0.0436075	0.00776801	0.145563	2.45745	0.294015	0.276123	0.366082	0.280437
TCGA-GC-A6I1-01	0.360981	0.210765	0.42807	0.421286	0.247659	0.520129	0.416483	0.481579	0.468922	0.212983	0.177632	0.164209	0.142355	0.160667	0.219527	0.222385	0.187908	0.738965	0.580537	0.502509	0.639135	0.607002	0.561364	0.670997	0.796223	0.385716	0.832486	0.645592	0.515981	0.880653	0.221982	0.263129	0.282482	0.275302	0.300224	1.14707	0.84112	0.692114	1.21257	0.653709	0.598856	0.544286	0.363796	0.700591	1.20521	0.210765	0.139946	0.334064	0.224273
TCGA-GC-A6I3-01	0.6584	0.533923	0.606164	0.674234	0.580235	0.738779	0.659671	0.730761	0.763889	0.537474	0.408545	0.483475	0.360076	0.375443	0.309871	0.611303	0.461715	0.778257	0.595222	0.54975	0.5463	0.407957	0.633416	0.661365	0.855732	0.67435	0.807686	0.687181	0.622572	1.04476	0.444894	0.530675	0.287339	0.602359	0.546359	0.882916	0.817355	0.664302	1.10929	0.798388	0.0204256	0.0689396	0.693908	0.841855	1.49568	0.533923	0.479507	0.615459	0.514731
TCGA-GD-A2C5-01	0.244558	0.360383	0.0612297	0.233384	0.385545	0.258036	0.124806	0.177284	0.497759	0.8045	0.238911	0.472482	0.70948	0.59775	0.203363	0.376061	0.761834	0.0246011	0.030029	0.00769433	0.0582973	0.0110143	0.0298643	0.0101956	0.250501	0.32173	0.317691	0.220727	0.141217	0.516058	0.951576	0.74873	0.113391	0.341312	0.937908	0.427355	0.32174	0.188572	0.642452	0.0839373	0.0483133	0.0712079	0.092737	0.173505	1.74022	0.360383	0.509618	0.102552	0.357204
TCGA-GD-A3OP-01	0.191395	0.326859	0.217118	0.233028	0.312849	0.26537	0.116601	0.087463	0.457731	0.786067	0.448482	0.52314	0.689846	0.584453	0.139546	0.220904	0.762445	0.279645	0.245796	0.3197	0.274667	0.118503	0.0618533	0.331612	0.38233	0.360884	0.411921	0.104697	0.0746648	0.571875	0.755505	0.672012	0.125946	0.147491	0.821064	0.581548	0.120345	0.0940401	0.737703	0.112968	0.0242996	0.00525164	0.0398807	0.131051	1.78127	0.326859	0.571434	0.461515	0.406605
TCGA-GD-A3OQ-01	0.0434356	0.162133	0.0527208	0.0675059	0.16094	0.088615	0.099971	0.0721111	0.209176	0.782425	0.19675	0.4159	0.618798	0.594367	0.0181718	0.426968	0.798143	0.0615387	0.111289	0.102032	0.136349	0.085413	0.0397754	0.0532659	0.142447	0.176604	0.197969	0.0900066	0.111621	0.338042	0.724197	0.664909	0.0173093	0.299623	0.882367	0.346849	0.13099	0.17719	0.543507	0.120188	0.0210172	0.0140504	0.100332	0.264115	1.98927	0.162133	0.579783	0.302821	0.283386
TCGA-GD-A3OS-01	0.075033	0.1791	0.134939	0.12101	0.165629	0.138043	0.235283	0.140378	0.191937	0.840239	0.46476	0.524448	0.503134	0.620293	0.112802	0.525215	0.855256	0.303149	0.254826	0.259131	0.308213	0.174847	0.272021	0.380174	0.220363	0.227199	0.305661	0.255271	0.229778	0.423594	0.377166	0.464051	0.0566402	0.255278	0.628329	0.425461	0.31921	0.301552	0.580325	0.433879	0.0129935	0.0181485	0.181072	0.3764	1.16398	0.1791	0.498261	0.35512	0.277259
TCGA-GD-A6C6-01	0.131043	0.223276	0.130056	0.135547	0.267798	0.165072	0.162828	0.216671	0.295119	0.419951	0.172281	0.324501	0.283918	0.346674	0.0873665	0.347943	0.417771	0.0570106	0.144282	0.201426	0.150579	0.1292	0.0364729	0.0912665	0.262781	0.226501	0.289592	0.196967	0.242847	0.451165	0.434844	0.526419	0.135782	0.385977	0.60219	0.415392	0.262477	0.313158	0.609365	0.202976	0.181522	0.107659	0.189475	0.247183	1.64317	0.223276	0.302874	0.408474	0.239415
TCGA-GD-A76B-01	0.600322	0.526009	0.634034	0.629208	0.661643	0.703725	0.510283	0.589412	0.927425	0.339797	0.446699	0.383595	0.399368	0.417439	0.309186	0.580271	0.439576	0.772394	0.632535	0.698926	0.689132	0.493672	0.657194	0.777256	0.755824	0.651545	0.810158	0.509565	0.581723	0.908887	0.863137	0.784817	0.546037	0.855757	0.836362	1.05639	0.569799	0.679631	1.16368	0.593764	0.403225	0.192117	0.55922	0.760214	1.82233	0.526009	0.499051	0.686544	0.548224
TCGA-GU-A42P-01	0.0631884	0.142944	0.0777971	0.0767843	0.179354	0.110135	0.081458	0.0778825	0.243993	0.476018	0.2263	0.315523	0.505009	0.360544	0.0533135	0.201819	0.565696	0.0751944	0.0754719	0.11283	0.107825	0.0353114	0.0851039	0.237895	0.0814529	0.150188	0.137271	0.0707804	0.0713201	0.282341	0.832425	0.572437	0.149454	0.291295	0.973036	0.282745	0.123108	0.132467	0.565875	0.0483624	0.0523969	0.00484727	0.0959786	0.119025	2.07162	0.142944	0.336525	0.19079	0.170886
TCGA-GU-A42Q-01	0.296145	0.320518	0.115598	0.249833	0.276546	0.300917	0.129183	0.0955839	0.47903	0.566825	0.209431	0.342064	0.315306	0.364021	0.192903	0.256349	0.51857	0.0114184	0.0164488	0.154024	0.0173762	0.0114851	0.0114184	0.131582	0.26423	0.205151	0.301544	0.0926736	0.0833786	0.52936	0.236629	0.331242	0.196555	0.244043	0.472376	0.430857	0.148175	0.135641	0.761177	0.0644159	0.0127603	0.0933409	0.00944145	0.0997522	1.92274	0.320518	0.291344	0.221309	0.303433
TCGA-GU-A42R-01	0.0951288	0.199371	0.114895	0.130034	0.247638	0.115108	0.165116	0.0982479	0.340686	0.5777	0.363625	0.405505	0.513531	0.375059	0.0979746	0.335525	0.524047	0.140681	0.151623	0.246109	0.181305	0.159171	0.11781	0.262499	0.282534	0.284166	0.264181	0.125319	0.143037	0.504559	0.966511	0.649789	0.104938	0.351332	1.07421	0.242357	0.116976	0.156351	0.468417	0.214038	0.0327153	0.0313238	0.0761545	0.184876	2.14949	0.199371	0.449784	0.308993	0.291666
TCGA-GU-A762-01	0.0991149	0.226352	0.19328	0.146654	0.204102	0.192784	0.19253	0.229879	0.324218	0.590108	0.525509	0.506306	0.43627	0.543255	0.550042	0.636894	0.660526	0.664885	0.443252	0.424056	0.512619	0.51784	0.535325	0.610122	0.374212	0.265302	0.453934	0.429373	0.401169	0.532707	0.406034	0.507418	0.440103	0.429182	0.570756	0.707852	0.592793	0.554511	0.798429	0.620938	0.573198	0.475446	0.412857	0.675885	1.67934	0.226352	0.541378	0.459645	0.316173
TCGA-GU-A763-01	0.21318	0.363483	0.202214	0.214863	0.489153	0.305903	0.198331	0.183242	0.65176	0.526507	0.393981	0.323431	0.384642	0.367168	0.33217	0.531754	0.506019	0.227988	0.0392273	0.323492	0.0390898	0.192883	0.227988	0.245349	0.238122	0.262336	0.314652	0.140922	0.149816	0.516127	0.871929	0.786344	0.494383	0.584073	1.13217	0.572326	0.225983	0.226288	0.853386	0.157513	0.223611	0.166659	0.206599	0.217747	3.11231	0.363483	0.471718	0.481291	0.400061
TCGA-GU-A764-01	0.196406	0.261031	0.225515	0.228691	0.302475	0.324276	0.219918	0.297109	0.339907	0.561122	0.306382	0.384036	0.43274	0.481664	0.315898	0.503182	0.519445	0.343078	0.216578	0.324626	0.266194	0.241859	0.305585	0.293871	0.321491	0.33155	0.460702	0.331238	0.312388	0.566126	0.579573	0.648499	0.373102	0.501886	0.667549	0.825657	0.51804	0.509421	1.01706	0.353431	0.332703	0.25733	0.3969	0.523591	1.27922	0.261031	0.402515	0.355761	0.297628
TCGA-GU-A766-01	0.0305375	0.0502207	0.0848583	0.0548699	0.0295154	0.0921341	0.0864482	0.123982	0.0810404	0.145675	0.151639	0.118485	0.143412	0.158728	0.184052	0.21243	0.173321	0.460802	0.254036	0.291598	0.388016	0.398381	0.424962	0.415608	0.189502	0.150685	0.310883	0.32825	0.28444	0.338803	0.14144	0.132359	0.115691	0.118274	0.139141	0.707646	0.618068	0.58037	0.690586	0.487266	0.495661	0.495403	0.612456	0.728971	0.649853	0.0502207	0.150696	0.140798	0.0691967
TCGA-GU-A767-01	0.234863	0.189108	0.145663	0.104344	0.35562	0.186785	0.23627	0.128483	0.332902	0.323158	0.0792761	0.173464	0.321491	0.213438	0.187109	0.161228	0.255585	0.0734527	0.071318	0.102384	0.118389	0.0891252	0.0382198	0.133344	0.0709745	0.133475	0.121297	0.141971	0.0391346	0.178996	0.974683	0.673572	0.346804	0.250704	0.884337	0.324266	0.248545	0.110094	0.461392	0.121968	0.0118054	0.0115351	0.0489093	0.137027	1.26931	0.189108	0.15367	0.275804	0.104229
TCGA-GU-AATO-01	0.371931	0.487744	0.430989	0.396485	0.489289	0.521179	0.500619	0.308097	0.707193	0.720952	0.540924	0.510977	0.509011	0.574588	0.293395	0.398968	0.653947	0.493588	0.475999	0.580917	0.553427	0.596209	0.439201	0.526982	0.474405	0.414417	0.618179	0.440121	0.284898	0.727266	0.509428	0.68847	0.569518	0.691525	0.688252	1.01931	0.658344	0.417424	1.19406	0.770455	0.495056	0.187956	0.240954	0.229466	2.03292	0.487744	0.641189	0.671756	0.521968
TCGA-GU-AATP-01	0.133752	0.264685	0.212579	0.158159	0.239732	0.16669	0.207692	0.189965	0.359869	0.863805	0.536408	0.522579	0.690981	0.628853	0.162091	0.391024	0.857929	0.474914	0.343609	0.401068	0.427797	0.237711	0.408656	0.472621	0.230344	0.254414	0.325684	0.215493	0.212646	0.440775	0.590595	0.57001	0.239321	0.324962	0.736654	0.439966	0.234173	0.240212	0.537081	0.249111	0.278487	0.0944211	0.275563	0.224706	1.60452	0.264685	0.580817	0.492078	0.310187
TCGA-GU-AATQ-01	0.328218	0.44959	0.187024	0.303586	0.407282	0.386221	0.306592	0.172592	0.674535	0.77205	0.366817	0.502219	0.54666	0.579511	0.154171	0.300823	0.750692	0.0822439	0.0750391	0.190368	0.0978977	0.0428163	0.0368454	0.143611	0.323272	0.251734	0.359204	0.217191	0.129013	0.545997	0.556242	0.561702	0.173609	0.223509	0.730973	0.635088	0.29427	0.201384	0.958298	0.194882	0.0770152	0.0103564	0.0907912	0.103037	2.21983	0.44959	0.559987	0.31912	0.44676
TCGA-GV-A3JV-01	0.273788	0.351509	0.28907	0.294972	0.402327	0.33796	0.242751	0.363354	0.455408	0.746007	0.38685	0.486855	0.57305	0.533983	0.155393	0.524548	0.679448	0.397298	0.278794	0.370794	0.316364	0.18563	0.374284	0.370399	0.359311	0.343502	0.406092	0.238403	0.351054	0.597847	0.852292	0.692522	0.152636	0.594768	0.797136	0.547966	0.261223	0.412707	0.750793	0.291554	0.0980985	0.071747	0.409389	0.526625	1.41695	0.351509	0.458514	0.446639	0.374619
TCGA-GV-A3JW-01	0.207747	0.311571	0.0737723	0.204014	0.357898	0.182026	0.271176	0.0571782	0.517157	0.692887	0.195963	0.457392	0.561171	0.385766	0.118945	0.129868	0.644243	0.0167778	0.0264859	0.0387715	0.0254689	0.035882	0.0132803	0.0996811	0.265406	0.33183	0.210357	0.232528	0.0505423	0.519351	0.782197	0.583155	0.0522046	0.0525366	0.958276	0.188173	0.229315	0.0501149	0.386787	0.202054	0.0724437	0.0330847	0.015752	0.0164313	2.24597	0.311571	0.432106	0.151456	0.324837
TCGA-GV-A3JX-01	0.149954	0.332782	0.243401	0.19947	0.365306	0.254432	0.269785	0.284737	0.485287	0.644647	0.65728	0.576816	0.654132	0.645467	0.452007	0.693373	0.777213	0.508857	0.356006	0.428284	0.449612	0.307595	0.462232	0.516457	0.349251	0.314073	0.428835	0.329229	0.32491	0.599659	0.848739	0.84692	0.521248	0.710756	1.08465	0.691392	0.454655	0.498619	0.881234	0.519811	0.470558	0.293802	0.483384	0.599924	2.20922	0.332782	0.74399	0.554617	0.440919
TCGA-GV-A3JZ-01	0.12665	0.211773	0.142028	0.1505	0.220202	0.189615	0.177804	0.0569157	0.28055	0.697306	0.282797	0.460872	0.540398	0.517116	0.0833412	0.211837	0.574324	0.165635	0.186963	0.256362	0.214468	0.116426	0.0685816	0.26141	0.267636	0.29091	0.33202	0.183611	0.0565752	0.469681	0.571226	0.558866	0.307853	0.401738	0.694892	0.552138	0.236395	0.0795879	0.65472	0.161668	0.0546244	0.0254248	0.0249144	0.201717	1.28794	0.211773	0.375676	0.357738	0.250732
TCGA-GV-A3QF-01	0.143817	0.230141	0.039716	0.111527	0.320751	0.208866	0.179886	0.082763	0.485825	0.451828	0.146148	0.188873	0.445898	0.360436	0.0856153	0.196428	0.486083	0.0124033	0.0143713	0.0428328	0.0270347	0.019665	0.0277955	0.0562299	0.0613148	0.156026	0.113972	0.10724	0.0529823	0.28819	0.920405	0.73535	0.0874407	0.121132	1.04139	0.356926	0.240316	0.137823	0.704453	0.0750959	0.0614282	0.0104174	0.0475137	0.057338	2.79494	0.230141	0.36436	0.0806356	0.193533
TCGA-GV-A3QG-01	1.4923	1.18057	1.21103	1.28211	1.1754	1.35641	0.363617	1.23112	1.34838	0.881136	0.820336	0.819655	0.846872	0.901009	0.220875	0.974103	0.946872	0.951631	0.965722	0.853957	0.972676	0.42895	0.898952	1.01961	1.01968	0.943637	1.13397	0.289089	0.813691	1.21549	0.826913	0.950135	0.187945	0.779427	0.986509	1.2718	0.283935	0.887593	1.41532	0.164634	0.0297612	0.0271184	0.693457	1.00351	1.38968	1.18057	0.931023	1.05518	1.03601
TCGA-GV-A3QH-01	0.0566098	0.103533	0.0829749	0.0721076	0.157969	0.0925639	0.11647	0.0296602	0.24684	0.220732	0.209003	0.217568	0.286706	0.214072	0.0951067	0.0991573	0.328616	0.146485	0.143517	0.226808	0.189968	0.141705	0.0544217	0.356817	0.146894	0.218483	0.181136	0.10793	0.0281974	0.370218	0.625264	0.542635	0.244007	0.304333	0.8829	0.296631	0.163291	0.0427767	0.508052	0.160091	0.0583596	0.00715349	0.0155007	0.0991038	2.3382	0.103533	0.21356	0.198083	0.131837
TCGA-GV-A3QI-01	0.21637	0.2695	0.0847661	0.159039	0.364302	0.279991	0.270874	0.112292	0.48264	0.544973	0.243211	0.336136	0.510738	0.392151	0.0205604	0.223583	0.56668	0.0329935	0.0232246	0.0288484	0.0325447	0.00733025	0.0184701	0.0356674	0.0697174	0.146543	0.155599	0.203727	0.0460781	0.322137	0.824457	0.691365	0.025719	0.255996	1.09161	0.423062	0.348038	0.133442	0.833929	0.0834632	0.0147771	0.162996	0.0472457	0.124282	2.07771	0.2695	0.322645	0.129883	0.209206
TCGA-GV-A3QK-01	0.316738	0.451487	0.333538	0.379359	0.544369	0.405596	0.389569	0.498803	0.668648	0.556488	0.453496	0.500775	0.500137	0.440052	0.205851	0.647425	0.609094	0.431067	0.395159	0.381327	0.397286	0.304566	0.424501	0.442273	0.577507	0.524036	0.558359	0.393511	0.645724	0.793832	0.970984	0.820703	0.211657	0.840285	1.06841	0.645944	0.419636	0.604452	0.814723	0.722147	0.01699	0.0182903	0.739686	0.870927	2.00318	0.451487	0.613557	0.55665	0.549895
TCGA-GV-A40E-01	0.202211	0.343393	0.225412	0.22678	0.298552	0.263443	0.356534	0.243128	0.491701	0.748626	0.393678	0.544975	0.527154	0.589026	0.377845	0.543913	0.822968	0.256273	0.269942	0.326124	0.348602	0.411011	0.214406	0.396106	0.332442	0.269443	0.389231	0.324038	0.283864	0.633369	0.3843	0.524714	0.324626	0.364979	0.666994	0.566807	0.45725	0.373322	0.811439	0.656806	0.473779	0.313593	0.217561	0.386865	2.16595	0.343393	0.573963	0.448511	0.40385
TCGA-GV-A40G-01	0.173302	0.154207	0.0739704	0.111901	0.242728	0.16092	0.0853583	0.0735581	0.295991	0.235062	0.0533866	0.127659	0.257046	0.160125	0.0565549	0.0779225	0.209376	0.018151	0.0074189	0.0409557	0.00755043	0.0164836	0.0181509	0.0639313	0.0804236	0.144643	0.124649	0.037545	0.0282094	0.244291	0.721799	0.494672	0.127554	0.143504	0.72719	0.273565	0.0826311	0.0684505	0.522402	0.0251824	0.0209454	0.0727787	0.0180498	0.0671224	1.55194	0.154207	0.140387	0.144161	0.109101
TCGA-GV-A6ZA-01	0.260979	0.366945	0.346031	0.284827	0.456697	0.311298	0.384531	0.343716	0.577253	0.599267	0.40508	0.432709	0.438078	0.431298	0.264897	0.509819	0.557006	0.541234	0.452326	0.532225	0.495155	0.496809	0.497006	0.630745	0.439796	0.383191	0.441645	0.380612	0.330636	0.664514	0.730724	0.73054	0.360706	0.594136	0.982462	0.536122	0.436813	0.403644	0.781979	0.648258	0.50767	0.216105	0.501659	0.583203	2.11439	0.366945	0.522117	0.610558	0.422282
TCGA-H4-A2HO-01	0.184038	0.266587	0.237116	0.22325	0.303863	0.249118	0.19813	0.0636518	0.360282	0.551583	0.39869	0.417496	0.562849	0.47795	0.113284	0.138247	0.560734	0.316769	0.267245	0.430126	0.303114	0.179328	0.064827	0.419519	0.347564	0.378823	0.392678	0.174091	0.0588974	0.558065	0.850091	0.632237	0.165301	0.189973	0.88157	0.501368	0.201556	0.0681476	0.691801	0.278945	0.0719339	0.191566	0.0216474	0.129873	1.44857	0.266587	0.411668	0.438602	0.332118
TCGA-H4-A2HQ-01	0.0909933	0.1802	0.167391	0.134272	0.236873	0.150959	0.255271	0.150493	0.29294	0.61781	0.37469	0.326123	0.407068	0.410604	0.0343358	0.339321	0.529089	0.368879	0.310939	0.382447	0.373712	0.323755	0.315609	0.526001	0.308313	0.210966	0.315309	0.235419	0.19017	0.476984	0.635427	0.627309	0.0304649	0.46872	0.962052	0.389522	0.324611	0.272554	0.640841	0.49175	0.443747	0.203173	0.257457	0.32027	1.85151	0.1802	0.424868	0.407509	0.259594
TCGA-HQ-A2OE-01	0.251769	0.342988	0.295408	0.281591	0.47722	0.318025	0.312881	0.276194	0.649488	0.333605	0.25826	0.358384	0.354619	0.372597	0.0942028	0.419006	0.471656	0.293276	0.2791	0.356446	0.306347	0.248448	0.230746	0.335665	0.391732	0.371733	0.399925	0.304531	0.290248	0.665533	0.827973	0.770659	0.110241	0.592219	1.10174	0.50642	0.374393	0.350437	0.854013	0.273145	0.00747459	0.00648004	0.281854	0.412828	2.80397	0.342988	0.447013	0.509067	0.390888
TCGA-HQ-A2OF-01	0.171251	0.222861	0.0613439	0.190686	0.25961	0.23222	0.0615776	0.0422925	0.352542	0.377207	0.142843	0.264164	0.468974	0.382296	0.133116	0.0891437	0.546213	0.0141866	0.0154038	0.00933049	0.0165721	0.0104474	0.0141866	0.0411779	0.21272	0.257549	0.263878	0.0693338	0.0443371	0.43593	0.78327	0.528493	0.0760239	0.0665625	0.867523	0.398852	0.0802166	0.0626888	0.736544	0.0130182	0.0142407	0.0336484	0.00978074	0.0313966	1.78807	0.222861	0.298078	0.072742	0.248965
TCGA-HQ-A5ND-01	0.123935	0.187178	0.108839	0.102064	0.183765	0.159393	0.219026	0.0407715	0.379515	0.287478	0.260729	0.178679	0.293138	0.31576	0.0934288	0.114525	0.531893	0.11889	0.0707981	0.167124	0.098215	0.0808968	0.0209117	0.195139	0.0907916	0.0695444	0.144164	0.115744	0.0238458	0.28457	0.380229	0.34193	0.0726997	0.0687706	0.498388	0.324032	0.254947	0.0552617	0.607088	0.292568	0.077345	0.0447874	0.0133903	0.0843546	2.45632	0.187178	0.324748	0.215703	0.176858
TCGA-HQ-A5NE-01	0.150994	0.24471	0.0304675	0.167029	0.258227	0.192177	0.0538929	0.161225	0.328314	0.667054	0.288019	0.408685	0.557025	0.537274	0.191629	0.386365	0.735447	0.0204813	0.0246771	0.00293917	0.0248686	0.0040343	0.02037	0.00336895	0.261225	0.265246	0.334367	0.183197	0.202961	0.498344	0.631974	0.606	0.120727	0.346776	0.741788	0.452976	0.167056	0.261197	0.654094	0.0497612	0.0309503	0.0244839	0.174195	0.289814	1.60623	0.24471	0.401238	0.0500681	0.287216
TCGA-K4-A3WS-01	0.334453	0.446195	0.363726	0.35795	0.454689	0.401276	0.267927	0.357696	0.552441	0.939892	0.52131	0.651198	0.764262	0.738732	0.29105	0.480447	0.859808	0.374757	0.332181	0.446441	0.348848	0.234916	0.329194	0.485341	0.458829	0.502049	0.521533	0.273857	0.343733	0.629447	0.799313	0.76974	0.275112	0.312434	0.836924	0.677504	0.298512	0.402063	0.830208	0.274612	0.22226	0.166605	0.335003	0.395726	1.33059	0.446195	0.611919	0.592849	0.468105
TCGA-K4-A3WU-01	1.15803	0.99693	0.916745	1.04858	1.08408	1.07672	0.623587	0.766146	1.22507	0.859356	0.786691	0.717066	0.796573	0.718086	0.504181	0.732182	0.890216	0.726026	0.717405	0.754603	0.723553	0.558267	0.654533	0.844052	0.869343	0.837472	0.87382	0.580751	0.697429	1.05098	1.0531	0.959201	0.448671	0.482839	1.08476	0.956207	0.573971	0.693796	1.19402	0.391602	0.312525	0.158087	0.479256	0.551097	1.58635	0.99693	0.845155	0.866432	0.918233
TCGA-K4-A3WV-01	0.170593	0.274064	0.142195	0.173071	0.349131	0.213946	0.317926	0.0124116	0.392627	0.593584	0.248257	0.376374	0.446378	0.406409	0.113979	0.0404919	0.558401	0.0608045	0.0980562	0.0967954	0.139181	0.0980993	0.010927	0.22496	0.136143	0.258668	0.220682	0.228822	0.00887468	0.461971	0.762053	0.642313	0.243348	0.237057	1.09792	0.302646	0.475272	0.0184314	0.707238	0.205488	0.0228723	0.190908	0.0008928	0.0534336	1.86785	0.274064	0.39271	0.329903	0.318164
TCGA-K4-A4AB-01	0.207548	0.308624	0.0514299	0.179305	0.310868	0.189754	0.0648879	0.185052	0.405603	0.791108	0.209449	0.472163	0.544399	0.551448	0.152709	0.388151	0.634281	0.0408381	0.0324119	0.00554017	0.0321331	0.00393811	0.0431768	0.00411816	0.238147	0.279668	0.308142	0.156131	0.164602	0.491489	0.635536	0.593264	0.147926	0.332294	0.672258	0.363336	0.123804	0.208176	0.538571	0.0483366	0.0592922	0.023215	0.131187	0.276101	1.54205	0.308624	0.433883	0.0895221	0.298118
TCGA-K4-A4AC-01	0.205927	0.184381	0.186271	0.238659	0.20038	0.264877	0.274381	0.285532	0.307399	0.261941	0.127641	0.223024	0.193076	0.234523	0.178529	0.276482	0.288563	0.142916	0.226444	0.318708	0.258445	0.221102	0.117106	0.246739	0.439011	0.255484	0.540575	0.342537	0.369309	0.68199	0.233187	0.277088	0.184083	0.283571	0.344988	0.70612	0.367384	0.484934	0.904223	0.264241	0.350162	0.263048	0.346467	0.477479	1.29383	0.184381	0.182545	0.294966	0.236675
TCGA-K4-A54R-01	0.547081	0.599869	0.563257	0.460658	0.456957	0.572894	0.598794	0.603599	0.688679	0.911515	0.586267	0.692303	0.553603	0.766612	0.586354	0.731634	0.890732	0.569754	0.509881	0.417968	0.595742	0.636437	0.516552	0.658419	0.511843	0.380362	0.587068	0.474064	0.502455	0.688662	0.364229	0.514997	0.355583	0.323829	0.533591	0.898512	0.700588	0.705151	1.07321	0.71168	0.710087	0.581822	0.676491	0.697432	1.39802	0.599869	0.651424	0.779147	0.548748
TCGA-K4-A5RH-01	0.0352425	0.0592581	0.0925786	0.0609715	0.0770428	0.0814866	0.108924	0.112328	0.0861599	0.330016	0.25762	0.240574	0.208121	0.283035	0.182635	0.384767	0.265178	0.597444	0.386328	0.367316	0.451133	0.251063	0.273765	0.471537	0.28781	0.181468	0.335649	0.207326	0.125477	0.351396	0.234216	0.349652	0.169402	0.172784	0.336169	0.55294	0.264375	0.182789	0.539757	0.576438	0.365355	0.216806	0.279284	0.538164	0.556722	0.0592581	0.242893	0.168082	0.075622
TCGA-K4-A5RI-01	0.357059	0.40979	0.165747	0.320634	0.376814	0.329348	0.211351	0.285906	0.590146	0.681723	0.195019	0.407022	0.417858	0.449409	0.357369	0.441582	0.511657	0.0336778	0.0748768	0.236212	0.079081	0.103908	0.0261981	0.151437	0.375791	0.344304	0.409561	0.20331	0.173526	0.670911	0.451303	0.513138	0.414938	0.463621	0.597263	0.486776	0.228726	0.202562	0.776186	0.209976	0.164672	0.203064	0.209327	0.303005	1.86165	0.40979	0.357123	0.324756	0.407123
TCGA-K4-A5RJ-01	0.0266531	0.00323488	0.0855944	0.0405226	0.0430196	0.0480101	0.0856352	0.0855542	0.000586363	0.0140054	0.0166989	0.0164829	0.0114603	0.0147313	0.0142129	0.021512	0.0153077	0.677596	0.577098	0.264084	0.590497	0.34611	0.416345	0.556678	0.329877	0.14276	0.328837	0.205283	0.160365	0.297524	0.126687	0.159769	0.0895673	0.0528374	0.209313	0.421555	0.212823	0.186359	0.356578	0.4714	0.478727	0.368371	0.108734	0.392772	0.00412256	0.00323488	0.0219722	0.00512721	0.00166696
TCGA-K4-A6FZ-01	0.154851	0.212127	0.154838	0.199346	0.227705	0.228692	0.176313	0.239213	0.378966	0.363088	0.233718	0.284287	0.290778	0.270458	0.0708524	0.328774	0.353436	0.209067	0.152994	0.208901	0.177983	0.0724473	0.157007	0.188655	0.409581	0.340752	0.443619	0.173407	0.34268	0.63677	0.53977	0.479872	0.0652323	0.389675	0.562765	0.594577	0.189024	0.400422	0.79606	0.236118	0.015926	0.011826	0.296463	0.486042	1.82578	0.212127	0.27353	0.282201	0.281802
TCGA-K4-A6MB-01	0.04424	0.126645	0.0534079	0.0613338	0.102362	0.078561	0.114392	0.0581881	0.197152	0.746489	0.198145	0.461239	0.549993	0.470089	0.0882372	0.145859	0.657148	0.0605045	0.0584609	0.0860298	0.0661996	0.0219967	0.0538497	0.109769	0.173366	0.180804	0.184078	0.131283	0.0704292	0.340579	0.52138	0.394472	0.175682	0.21334	0.551347	0.288821	0.178384	0.0942656	0.46653	0.156828	0.159546	0.0501655	0.0628093	0.0751864	1.72041	0.126645	0.355289	0.236669	0.189837
TCGA-K4-A83P-01	1.74289	1.33464	1.21976	1.4306	1.35464	1.51119	0.308905	1.22943	1.51637	0.909969	0.810409	0.898886	0.843781	0.880831	0.280245	0.985877	0.975068	0.766298	0.843195	0.788662	0.828915	0.426099	0.735987	0.87344	1.03175	0.905624	1.08212	0.29601	0.817926	1.24225	0.946086	0.955527	0.208995	0.850659	0.976784	1.23039	0.285967	0.871309	1.39005	0.125218	0.0109772	0.0177968	0.618319	0.864844	1.53036	1.33464	1.00515	1.03337	1.11227
TCGA-K4-AAQO-01	0.531147	0.59192	0.404423	0.528003	0.68241	0.570939	0.381855	0.477991	0.780348	0.780287	0.396664	0.61027	0.708977	0.658151	0.227449	0.584705	0.814177	0.337993	0.313408	0.29467	0.308119	0.186467	0.283269	0.339139	0.64383	0.614972	0.681687	0.355052	0.388636	0.80015	0.940322	0.916753	0.192385	0.57796	1.0383	0.795612	0.375536	0.473096	0.950563	0.274156	0.0151952	0.0167709	0.289191	0.464755	1.67447	0.59192	0.661929	0.522667	0.585693
TCGA-KQ-A41N-01	0.110171	0.221498	0.0429845	0.114285	0.246113	0.125236	0.0506527	0.0464842	0.389974	0.494674	0.160787	0.381185	0.491839	0.350314	0.133119	0.173491	0.682737	0.00402965	0.0116371	0.0188708	0.0115591	0.00367783	0.00402961	0.0252955	0.134373	0.204397	0.1554	0.0737405	0.0617472	0.442637	0.709411	0.501274	0.119677	0.128402	0.874738	0.177231	0.079872	0.0702621	0.456782	0.00719819	0.00474853	0.0246085	0.00435767	0.0267838	2.51737	0.221498	0.406896	0.112816	0.244719
TCGA-KQ-A41O-01	0.198123	0.100104	0.185401	0.171291	0.179789	0.179731	0.452875	0.0719987	0.364396	0.0799093	0.0757425	0.0610753	0.0846366	0.0726879	0.0853084	0.087262	0.134042	0.245299	0.201202	0.238607	0.215903	0.221155	0.0645475	0.439197	0.147728	0.184823	0.192026	0.410966	0.0663545	0.385962	0.295872	0.218593	0.0854408	0.0856796	0.427823	0.227147	0.458321	0.0740007	0.493836	0.563926	0.164589	0.169144	0.0261662	0.0671912	2.01208	0.100104	0.0697358	0.138405	0.102575
TCGA-KQ-A41P-01	0.330123	0.441367	0.201289	0.302435	0.489024	0.344196	0.462838	0.271998	0.60677	0.847549	0.194607	0.577535	0.615365	0.554539	0.0811185	0.434111	0.634672	0.132375	0.140132	0.0967476	0.135221	0.0314536	0.0761694	0.073607	0.434934	0.421749	0.481458	0.356867	0.21999	0.668104	0.840195	0.783005	0.0645611	0.43981	0.886054	0.61881	0.356967	0.30385	0.798362	0.354395	0.0197645	0.0150633	0.165825	0.247191	1.72994	0.441367	0.510572	0.413653	0.442501
TCGA-KQ-A41Q-01	0.334196	0.555418	0.103036	0.284103	0.578479	0.341318	0.119078	0.0994587	0.812849	0.811626	0.24256	0.563981	0.747322	0.641237	0.220312	0.205559	0.780094	0.00867033	0.0202038	0.0369944	0.0218517	0.0258056	0.00867031	0.038766	0.235054	0.30715	0.26049	0.0967574	0.0776543	0.534162	0.97892	0.877804	0.30012	0.338973	1.06535	0.404296	0.141957	0.10691	0.800407	0.175047	0.0100202	0.0571879	0.00836925	0.0473511	2.88554	0.555418	0.674892	0.248596	0.481473
TCGA-KQ-A41R-01	0.164075	0.261047	0.11164	0.163144	0.309325	0.197588	0.251226	0.181759	0.406001	0.49351	0.196675	0.358682	0.493865	0.315595	0.0219337	0.353501	0.535743	0.0586908	0.111507	0.156977	0.116686	0.130216	0.0568609	0.242559	0.216197	0.263313	0.227671	0.216589	0.163635	0.453097	0.806804	0.577187	0.0254182	0.377142	0.906611	0.321216	0.288581	0.226079	0.592317	0.155556	0.177896	0.132837	0.196767	0.352526	1.94537	0.261047	0.376773	0.242517	0.27203
TCGA-KQ-A41S-01	0.122922	0.202007	0.116431	0.112941	0.177879	0.14615	0.284832	0.0750078	0.269165	0.723975	0.241402	0.364215	0.596814	0.529315	0.154658	0.250653	0.681042	0.0867873	0.0919745	0.181687	0.120604	0.088203	0.0481054	0.151982	0.142245	0.157134	0.196232	0.15892	0.0374847	0.297992	0.569666	0.498051	0.280149	0.321013	0.604013	0.394523	0.197383	0.0465653	0.528335	0.300792	0.0923968	0.0177052	0.0412048	0.178783	1.22707	0.202007	0.361358	0.279059	0.196197
TCGA-LC-A66R-01	0.365738	0.374984	0.433933	0.423308	0.418606	0.488086	0.462643	0.491582	0.606446	0.456051	0.388715	0.362935	0.387496	0.395379	0.417923	0.467404	0.490534	0.598081	0.521476	0.63163	0.561684	0.612543	0.571278	0.720512	0.630412	0.503745	0.655734	0.58504	0.589318	0.815235	0.584122	0.607505	0.444794	0.44971	0.663947	0.869621	0.719956	0.683829	1.04875	0.70366	0.694711	0.619585	0.70025	0.792924	1.61658	0.374984	0.393262	0.566588	0.432167
TCGA-LT-A5Z6-01	0.266885	0.35841	0.329322	0.282772	0.422959	0.350288	0.356574	0.191939	0.607181	0.510425	0.474331	0.376163	0.459645	0.431882	0.32772	0.384301	0.512635	0.560032	0.409882	0.516113	0.488534	0.376455	0.177176	0.635359	0.330605	0.385496	0.43635	0.355011	0.189054	0.588917	0.771979	0.74284	0.286215	0.249745	0.912419	0.659295	0.447115	0.25701	0.864302	0.631158	0.13812	0.0236146	0.138186	0.236118	2.02512	0.35841	0.512779	0.537183	0.374337
TCGA-LT-A8JT-01	0.320782	0.388433	0.253786	0.339286	0.476599	0.356359	0.397701	0.359778	0.630131	0.525009	0.25745	0.377837	0.412166	0.355593	0.0528172	0.394885	0.471329	0.277707	0.229467	0.213962	0.221162	0.156003	0.211693	0.255572	0.480386	0.436522	0.49349	0.349853	0.317824	0.713521	0.771585	0.647662	0.0559587	0.501722	0.916246	0.550262	0.350493	0.355384	0.757512	0.477825	0.0519306	0.0343942	0.319971	0.448294	2.30529	0.388433	0.43733	0.404477	0.421908
TCGA-MV-A51V-01	0.0472557	0.130938	0.0568951	0.0484923	0.156178	0.0845598	0.155946	0.0344734	0.213312	0.551159	0.193155	0.283922	0.556674	0.433276	0.0896231	0.142839	0.567694	0.0350059	0.0514013	0.103129	0.0704139	0.0328099	0.0408745	0.12645	0.0341472	0.10048	0.0909929	0.136941	0.0314298	0.20768	0.948838	0.622072	0.194455	0.244792	0.935321	0.265892	0.268314	0.061585	0.479	0.0908629	0.113487	0.0693254	0.0250836	0.0424566	1.91776	0.130938	0.36976	0.213596	0.135343
TCGA-PQ-A6FI-01	0.0234849	0.0828862	0.0373094	0.0360179	0.0756878	0.0623102	0.0393752	0.0831677	0.153183	0.328062	0.293066	0.229418	0.290444	0.342662	0.321645	0.391015	0.54431	0.146142	0.0611753	0.10872	0.0883312	0.0866854	0.0967336	0.116593	0.0977451	0.072831	0.161408	0.174725	0.137416	0.251687	0.336266	0.35534	0.278022	0.314051	0.462379	0.40374	0.301009	0.29887	0.684265	0.143397	0.17509	0.141829	0.345563	0.435491	1.98249	0.0828862	0.329911	0.113256	0.107389
TCGA-PQ-A6FN-01	0.454502	0.425072	0.282257	0.419794	0.538842	0.473304	0.376312	0.401159	0.580811	0.55068	0.228202	0.408342	0.454839	0.436322	0.249394	0.458715	0.635511	0.165517	0.167302	0.235703	0.163485	0.144811	0.152641	0.192519	0.411952	0.440275	0.441523	0.378605	0.387493	0.736435	0.748168	0.69674	0.373282	0.513763	0.863567	0.559926	0.442263	0.438515	0.900434	0.255755	0.340432	0.216127	0.294453	0.326995	1.5991	0.425072	0.406148	0.343347	0.400544
TCGA-R3-A69X-01	0.496196	0.535299	0.348685	0.524631	0.573035	0.546517	0.335305	0.476259	0.694059	0.793977	0.417	0.649753	0.681217	0.660932	0.135455	0.615307	0.777071	0.280914	0.285577	0.265993	0.286669	0.158366	0.286306	0.289352	0.703569	0.653089	0.716825	0.339887	0.499718	0.889853	0.826818	0.825945	0.105891	0.559441	0.892602	0.797389	0.31318	0.521727	0.941603	0.250522	0.0276449	0.024721	0.357502	0.549762	1.51884	0.535299	0.591989	0.425886	0.557088
TCGA-S5-A6DX-01	0.474675	0.511128	0.608536	0.534429	0.594834	0.632592	0.564938	0.673438	0.699057	0.511838	0.55741	0.493209	0.517346	0.525089	0.555511	0.646715	0.536715	0.757988	0.63228	0.700993	0.676623	0.736636	0.718022	0.707219	0.72743	0.656891	0.782463	0.651594	0.724308	0.887724	0.870658	0.827654	0.599486	0.638748	0.849526	1.04929	0.869164	0.884861	1.19962	0.580804	0.745257	0.545049	0.9161	0.703742	1.43834	0.511128	0.563062	0.835347	0.566206
TCGA-S5-AA26-01	0.345671	0.446122	0.137892	0.257148	0.548446	0.373651	0.150046	0.14917	0.696029	0.747752	0.211163	0.364191	0.561981	0.463588	0.199876	0.248751	0.705261	0.0135645	0.0198013	0.0359697	0.0197202	0.0133071	0.0135645	0.0496712	0.142918	0.221564	0.225082	0.127112	0.129231	0.464001	0.842885	0.733869	0.191906	0.211579	1.14454	0.422464	0.205894	0.21412	0.768473	0.0528088	0.0147602	0.05314	0.014674	0.0565325	2.4179	0.446122	0.548686	0.250784	0.375336
TCGA-SY-A9G0-01	0.673641	0.704238	0.357584	0.568882	0.715027	0.617442	0.260372	0.37	0.853604	1.04953	0.422374	0.681469	0.95863	0.766773	0.37296	0.490343	1.0263	0.131268	0.159002	0.254193	0.161886	0.124043	0.162051	0.249234	0.428275	0.551048	0.472497	0.22659	0.287125	0.71591	1.02825	0.818997	0.351571	0.373992	1.06185	0.591714	0.24467	0.318335	0.838792	0.108447	0.0869332	0.00665877	0.201549	0.263779	1.5653	0.704238	0.720809	0.434645	0.603052
TCGA-SY-A9G5-01	0.0312146	0.116427	0.057189	0.0464627	0.0783832	0.0588274	0.0567756	0.0940273	0.196484	0.72746	0.53902	0.566353	0.495807	0.606251	0.507571	0.650513	0.705982	0.300301	0.165862	0.169952	0.191335	0.210681	0.224305	0.221852	0.206047	0.168827	0.2452	0.226052	0.230318	0.297251	0.330074	0.401329	0.221478	0.221774	0.407191	0.378515	0.277454	0.251692	0.413345	0.288754	0.29381	0.244809	0.506829	0.464937	1.62511	0.116427	0.626093	0.171681	0.134637
TCGA-UY-A78K-01	1.38387	0.887217	1.18989	1.19869	1.03562	1.28053	0.996101	1.27425	1.23609	0.556669	0.534769	0.493756	0.525965	0.441568	0.547112	0.72738	0.580186	0.979771	0.920417	0.933281	0.911603	0.801384	0.925834	1.09461	0.969284	0.808052	1.00465	0.807329	0.825939	1.15689	0.741958	0.734464	0.619684	0.731275	0.841035	1.14459	0.897745	0.898104	1.27525	0.650374	0.735927	0.507922	0.878371	1.02229	1.6093	0.887217	0.559854	0.899754	0.77675
TCGA-UY-A78L-01	0.0564137	0.155181	0.0302315	0.0660006	0.130401	0.0824813	0.218894	0.0714984	0.201499	0.627354	0.151077	0.45899	0.471624	0.537988	0.040997	0.314009	0.581347	0.0255178	0.0397608	0.0177323	0.0449571	0.00157523	0.0200042	0.0228619	0.183838	0.190819	0.221194	0.18897	0.101745	0.346354	0.370676	0.482525	0.0256808	0.252796	0.522521	0.339717	0.237849	0.143284	0.513009	0.040264	0.271551	0.135678	0.0904427	0.176115	1.57731	0.155181	0.375713	0.107905	0.191596
TCGA-UY-A78M-01	0.0563361	0.16127	0.025562	0.0581156	0.10045	0.0623808	0.15908	0.0166125	0.271104	0.835271	0.133495	0.482948	0.506105	0.493351	0.0903856	0.121405	0.649064	0.0119746	0.00975955	0.0280159	0.00856445	0.00178298	0.0089808	0.0435638	0.119682	0.139334	0.123904	0.11976	0.0127664	0.262294	0.341048	0.304251	0.0499659	0.051097	0.403866	0.157236	0.138728	0.0149123	0.306923	0.0654459	0.0584409	0.0452954	0.00590698	0.0326911	2.24652	0.16127	0.289625	0.121071	0.173179
TCGA-UY-A78N-01	0.172282	0.376263	0.0698724	0.203886	0.359463	0.214023	0.152586	0.188796	0.530926	0.833734	0.25344	0.642976	0.760339	0.624528	0.220955	0.577349	0.957434	0.0366667	0.039159	0.00592743	0.0724795	0.00727327	0.0337306	0.0114491	0.293418	0.316061	0.262253	0.166085	0.18702	0.609669	0.800275	0.692294	0.130927	0.449849	1.03525	0.312905	0.258889	0.227256	0.601278	0.0999198	0.135765	0.141484	0.176896	0.350758	2.51319	0.376263	0.790283	0.178018	0.471211
TCGA-UY-A78O-01	0.397742	0.509039	0.0913134	0.378234	0.577235	0.42556	0.150793	0.267037	0.804554	0.646982	0.121868	0.519287	0.607439	0.478142	0.100527	0.30295	0.690446	0.0400674	0.0448107	0.00297827	0.0480972	0.00195319	0.0243732	0.00509486	0.406061	0.416379	0.4243	0.351708	0.187169	0.741105	0.912733	0.765746	0.0987866	0.236895	1.05388	0.525886	0.398786	0.249883	0.881866	0.0307474	0.0473458	0.0597007	0.0900859	0.174546	2.50036	0.509039	0.597102	0.15024	0.484804
TCGA-UY-A78P-01	0.125955	0.260396	0.162159	0.164571	0.278981	0.212202	0.162583	0.244942	0.380855	0.603817	0.494767	0.515488	0.552102	0.537399	0.407964	0.572775	0.593557	0.400145	0.261669	0.318975	0.301573	0.223779	0.309491	0.310629	0.407987	0.328875	0.485215	0.343205	0.309818	0.56816	0.742883	0.756378	0.477627	0.59778	0.7894	0.736975	0.439816	0.435876	0.79273	0.343765	0.193437	0.192851	0.425707	0.53139	1.62067	0.260396	0.564924	0.360776	0.320469
TCGA-UY-A8OB-01	0.17743	0.339628	0.236553	0.22382	0.313768	0.234196	0.274483	0.252273	0.559727	0.545366	0.39643	0.4709	0.336888	0.423902	0.413381	0.562604	0.655265	0.403354	0.271565	0.271449	0.312967	0.328138	0.192163	0.463913	0.423971	0.238505	0.415105	0.409808	0.28289	0.678811	0.322816	0.466716	0.31684	0.377543	0.577572	0.487501	0.478546	0.355405	0.816468	0.365642	0.258745	0.423652	0.357744	0.575908	2.96904	0.339628	0.550219	0.603116	0.500198
TCGA-UY-A8OC-01	0.0705242	0.181593	0.0391267	0.0815788	0.153022	0.0920459	0.225403	0.0797145	0.215422	0.883694	0.0623085	0.471394	0.631724	0.5635	0.0711657	0.40352	0.832931	0.0176287	0.0377931	0.030228	0.0389111	0.0134124	0.0161131	0.0137157	0.130541	0.177689	0.168311	0.208986	0.105503	0.300664	0.55629	0.487344	0.0379685	0.229901	0.682207	0.234216	0.175472	0.136302	0.406626	0.05593	0.108991	0.0271995	0.0883269	0.173989	1.53346	0.181593	0.480952	0.164726	0.244956
TCGA-UY-A8OD-01	0.352189	0.435781	0.359065	0.358594	0.499035	0.435561	0.161415	0.387925	0.568601	0.804913	0.437974	0.46513	0.667939	0.582073	0.268889	0.570184	0.710827	0.431996	0.401045	0.415853	0.400803	0.141345	0.348326	0.460773	0.360809	0.46143	0.476786	0.170696	0.291399	0.643514	0.806262	0.767841	0.281728	0.592392	0.953614	0.68099	0.215554	0.409766	0.916309	0.0831794	0.186193	0.372047	0.299431	0.493896	1.50446	0.435781	0.539305	0.527819	0.443258
TCGA-UY-A9PA-01	0.442663	0.343468	0.431584	0.448834	0.597184	0.465765	0.438406	0.472398	0.874524	0.325886	0.227489	0.216574	0.209805	0.212719	0.199217	0.266507	0.299384	0.537782	0.38995	0.504799	0.441711	0.369385	0.427485	0.575043	0.538543	0.417268	0.595091	0.330162	0.413876	0.787947	0.667098	0.685083	0.265071	0.621957	0.936342	0.650009	0.338331	0.484579	0.868773	0.654386	0.0559918	0.0385554	0.523404	0.635001	2.76936	0.343468	0.25241	0.441623	0.399414
TCGA-UY-A9PB-01	0.18177	0.25365	0.264771	0.233177	0.241211	0.315616	0.27187	0.344754	0.321791	0.598365	0.389343	0.453013	0.394464	0.539797	0.372097	0.545279	0.57189	0.517318	0.387178	0.388602	0.466808	0.439947	0.478092	0.516021	0.43044	0.281131	0.521296	0.435491	0.412307	0.575932	0.283786	0.418434	0.338529	0.350418	0.440295	0.894046	0.647409	0.650302	0.997143	0.584064	0.573885	0.405708	0.794311	0.836474	1.16718	0.25365	0.42918	0.414243	0.30844
TCGA-UY-A9PD-01	0.133943	0.287155	0.120854	0.128094	0.267494	0.181934	0.243138	0.0929506	0.375831	0.95041	0.253377	0.437291	0.731018	0.559479	0.220894	0.329453	0.80184	0.0846136	0.0897989	0.093191	0.0825976	0.0402342	0.0549675	0.234488	0.148075	0.19171	0.179359	0.199221	0.0770509	0.309673	0.76744	0.539682	0.166396	0.174949	0.824083	0.326856	0.33926	0.131209	0.589469	0.122939	0.167665	0.16052	0.064091	0.153555	1.85288	0.287155	0.528659	0.374462	0.281527
TCGA-UY-A9PE-01	0.237044	0.367753	0.141889	0.221363	0.419467	0.289757	0.140641	0.150462	0.541838	0.725987	0.323694	0.465348	0.647219	0.560089	0.310575	0.354378	0.77725	0.0563308	0.0904639	0.105566	0.095512	0.0464773	0.0498914	0.130169	0.197694	0.279303	0.274886	0.180823	0.169931	0.479026	0.849493	0.742015	0.309131	0.33948	0.958499	0.487372	0.254552	0.247659	0.75915	0.0559668	0.0493388	0.135347	0.0476026	0.149594	2.07746	0.367753	0.534579	0.27818	0.350731
TCGA-UY-A9PF-01	0.340924	0.378177	0.236461	0.319576	0.470147	0.358784	0.0923905	0.313173	0.608094	0.615354	0.289012	0.384461	0.546546	0.464187	0.131299	0.427093	0.638926	0.190487	0.184544	0.191937	0.18618	0.0432297	0.157844	0.245869	0.341222	0.380172	0.368408	0.0814636	0.288596	0.640894	0.934455	0.675318	0.144808	0.434243	0.962642	0.454243	0.086837	0.334136	0.714824	0.0279911	0.0870888	0.1668	0.222684	0.38361	1.8623	0.378177	0.435656	0.328756	0.366804
TCGA-UY-A9PH-01	0.30023	0.466975	0.383373	0.371617	0.500607	0.434382	0.361803	0.478201	0.570224	0.806507	0.605178	0.644196	0.631062	0.651412	0.505739	0.768858	0.671789	0.674166	0.527348	0.473555	0.564468	0.465964	0.571259	0.56812	0.669709	0.540942	0.735048	0.566524	0.589899	0.81127	0.864821	0.852191	0.506117	0.65646	0.825117	0.967041	0.662577	0.684273	1.01575	0.637946	0.57946	0.327358	0.631943	0.766687	1.43701	0.466975	0.71468	0.688695	0.573807
TCGA-XF-A8HB-01	0.204946	0.234329	0.122786	0.101808	0.349471	0.230105	0.134635	0.157991	0.456539	0.291288	0.0981342	0.140939	0.288167	0.228958	0.0963945	0.113441	0.326581	0.0526141	0.0191967	0.0540598	0.0272001	0.0386016	0.0526141	0.115171	0.0366556	0.0772257	0.12683	0.0438828	0.0385951	0.198318	0.721054	0.56405	0.174858	0.174697	0.906884	0.389137	0.174928	0.168298	0.765131	0.0531908	0.0576913	0.0947402	0.0676993	0.152113	2.33094	0.234329	0.234421	0.22664	0.127431
TCGA-XF-A8HC-01	0.0374192	0.0637186	0.0172721	0.019713	0.109349	0.0552422	0.269033	0.0470163	0.11918	0.249466	0.0554871	0.0883565	0.248174	0.185956	0.0128016	0.126716	0.288163	0.0134653	0.00872534	0.013521	0.0168298	0.00784049	0.00790903	0.0172752	0.00554486	0.0304117	0.0350697	0.194746	0.0123457	0.0582465	0.539729	0.504654	0.0181555	0.234796	0.780425	0.19731	0.323909	0.105842	0.36811	0.364507	0.378558	0.294456	0.0423697	0.1891	1.33535	0.0637186	0.0986083	0.0339926	0.0368027
TCGA-XF-A8HD-01	0.274682	0.314775	0.439578	0.317934	0.364398	0.372797	0.427982	0.438071	0.50838	0.481598	0.417185	0.38175	0.38127	0.390289	0.439956	0.476709	0.511311	0.819736	0.632696	0.651564	0.699772	0.783293	0.784027	0.947944	0.488291	0.376052	0.545328	0.505972	0.525101	0.700896	0.475536	0.552745	0.494169	0.465982	0.648739	0.744383	0.629702	0.634955	0.865074	0.798147	0.779255	0.63252	0.746977	0.797789	1.66486	0.314775	0.389695	0.675486	0.363485
TCGA-XF-A8HE-01	0.159355	0.147333	0.175087	0.1577	0.200908	0.177437	0.187068	0.255168	0.195488	0.323008	0.246239	0.195272	0.25343	0.27403	0.214208	0.298633	0.300662	0.359045	0.216505	0.299984	0.32301	0.264853	0.298329	0.353988	0.229099	0.175985	0.326335	0.297656	0.222314	0.341668	0.405903	0.45473	0.333127	0.351227	0.488833	0.499481	0.380387	0.349787	0.594747	0.452728	0.411959	0.245396	0.372447	0.588893	0.785668	0.147333	0.259304	0.161038	0.140133
TCGA-XF-A8HF-01	0.360507	0.550911	0.256968	0.339477	0.502485	0.363713	0.2679	0.276995	0.738986	1.04792	0.486371	0.749269	0.775504	0.749008	0.410726	0.567592	1.01592	0.069137	0.0896968	0.280589	0.0868284	0.064455	0.0691367	0.170792	0.420961	0.381977	0.491159	0.248738	0.24582	0.641904	0.774515	0.692927	0.33653	0.39026	0.854588	0.581402	0.267843	0.266862	0.709728	0.130454	0.072078	0.168398	0.0745249	0.228848	2.10678	0.550911	0.7887	0.464614	0.552467
TCGA-XF-A8HG-01	0.624768	0.671859	0.134763	0.444853	0.696543	0.560846	0.127987	0.0963261	1.04649	0.618621	0.170881	0.342456	0.511687	0.525241	0.17242	0.229366	0.791441	0.0228518	0.0187694	0.0202775	0.0184232	0.0172101	0.0228517	0.109107	0.332705	0.24541	0.343758	0.113539	0.0767173	0.658709	0.676407	0.59535	0.14098	0.144708	0.876048	0.50923	0.148382	0.10222	0.95935	0.0117768	0.0217027	0.0966321	0.016334	0.0892015	2.66294	0.671859	0.667587	0.1792	0.521692
TCGA-XF-A8HH-01	0.171335	0.271417	0.12336	0.179708	0.264092	0.187358	0.14855	0.176884	0.37476	0.752796	0.255087	0.441035	0.593026	0.54146	0.312688	0.381981	0.683087	0.0972443	0.104915	0.134961	0.109778	0.101842	0.0974128	0.174095	0.272424	0.295128	0.304721	0.206968	0.199753	0.445414	0.653242	0.543084	0.269024	0.290747	0.69572	0.395669	0.21646	0.209173	0.540675	0.142985	0.158449	0.210996	0.177162	0.312205	1.47253	0.271417	0.423266	0.283303	0.292678
TCGA-XF-A8HI-01	0.254166	0.309265	0.116703	0.264435	0.426484	0.321345	0.335752	0.278076	0.505449	0.409778	0.177445	0.325479	0.407316	0.323738	0.0996639	0.374044	0.403385	0.0616301	0.0383939	0.0371482	0.0583303	0.0181308	0.049022	0.0329889	0.360263	0.37666	0.390134	0.299258	0.256089	0.600558	0.94284	0.742571	0.109541	0.45289	1.04249	0.541603	0.384731	0.342838	0.780184	0.253351	0.234688	0.151514	0.24446	0.444266	1.94191	0.309265	0.398701	0.184759	0.342667
TCGA-XF-A9SH-01	0.366848	0.54838	0.0803112	0.373691	0.61963	0.398379	0.109306	0.272504	0.78504	0.770602	0.239635	0.591953	0.681064	0.675602	0.198292	0.501147	0.797596	0.0365817	0.0391468	0.00453199	0.0425689	0.00419799	0.0363095	0.00905603	0.485649	0.439606	0.514591	0.226348	0.268788	0.725403	1.08813	0.900396	0.131189	0.506284	1.15053	0.582792	0.184173	0.313777	0.833248	0.0333517	0.054272	0.0467241	0.141223	0.240863	2.41792	0.54838	0.759052	0.145881	0.588994
TCGA-XF-A9SI-01	1.26359	1.03889	1.31053	1.14232	0.997644	1.19374	0.689777	1.04704	1.29461	0.73549	0.826173	0.704089	0.70804	0.637712	0.749614	0.948932	0.779836	1.57609	1.26915	1.07716	1.21307	0.68852	1.12987	1.37482	1.00681	0.809452	1.01487	0.689612	1.02041	1.05099	0.701442	0.714322	0.477035	0.431932	0.768231	1.13104	0.692125	1.03528	1.18126	0.4804	0.344305	0.181495	0.849818	0.985539	1.42516	1.03889	0.828792	1.1942	0.95249
TCGA-XF-A9SJ-01	0.289444	0.461561	0.343046	0.350727	0.456558	0.39476	0.374671	0.345197	0.648809	0.674441	0.60732	0.652774	0.651392	0.647549	0.514958	0.60965	0.841388	0.529681	0.436653	0.430511	0.45551	0.451778	0.358581	0.54193	0.578873	0.509709	0.623168	0.493819	0.278109	0.818517	0.705987	0.774873	0.495706	0.518278	0.870047	0.777415	0.579666	0.3526	0.939857	0.606575	0.470222	0.385251	0.155233	0.41015	2.06334	0.461561	0.720298	0.62483	0.565837
TCGA-XF-A9SK-01	0.144483	0.358256	0.166097	0.188166	0.278099	0.253155	0.213791	0.244305	0.424005	1.13076	0.459204	0.763204	0.746425	0.970799	0.187619	0.736379	1.19498	0.211697	0.175262	0.112753	0.193472	0.0556152	0.120594	0.09162	0.298812	0.284773	0.388771	0.214119	0.271404	0.51373	0.501274	0.609072	0.107022	0.374625	0.634129	0.684849	0.30201	0.436659	0.888386	0.386511	0.0264808	0.0220529	0.445626	0.467273	1.76561	0.358256	0.866909	0.463457	0.484568
TCGA-XF-A9SL-01	1.3508	1.11382	0.795763	1.19045	1.24844	1.21175	0.372209	0.941759	1.23292	0.920341	0.58881	0.833252	0.937249	0.866401	0.203715	0.881352	0.981827	0.391846	0.558241	0.503957	0.505765	0.436023	0.316679	0.519491	1.00608	0.978836	1.01257	0.335339	0.643151	1.13572	1.21274	1.11327	0.16953	0.856673	1.19476	1.08872	0.308672	0.723065	1.21842	0.218914	0.02156	0.0227947	0.595839	0.703843	1.41126	1.11382	0.900044	0.737733	1.00404
TCGA-XF-A9SM-01	0.320792	0.459695	0.408405	0.344545	0.42888	0.385215	0.387879	0.503197	0.631793	0.681677	0.674431	0.515766	0.570764	0.696458	0.531751	0.772855	0.739344	0.781934	0.520283	0.518223	0.667417	0.542593	0.668449	0.738419	0.361646	0.299589	0.582226	0.479513	0.462419	0.615356	0.490325	0.615421	0.508612	0.567583	0.650209	0.819947	0.595433	0.626125	0.898785	0.664924	0.626101	0.402366	0.672363	0.895323	1.67005	0.459695	0.683871	0.605908	0.496819
TCGA-XF-A9SP-01	0.207669	0.314392	0.213822	0.220956	0.348823	0.299017	0.20739	0.250507	0.389498	0.858047	0.291471	0.521739	0.667637	0.617867	0.277123	0.484782	0.817736	0.223528	0.20305	0.221327	0.21554	0.175336	0.158081	0.207185	0.303337	0.38182	0.37194	0.251693	0.205174	0.519398	0.708537	0.725763	0.336404	0.454831	0.836149	0.624466	0.372678	0.349335	0.789342	0.270209	0.209574	0.206989	0.210322	0.354878	1.37805	0.314392	0.51264	0.398236	0.337924
TCGA-XF-A9ST-01	0.00467373	0.0195199	0.00504396	0.00979823	0.0247609	0.0148513	0.0162047	0.0122075	0.0246078	0.234483	0.0542458	0.134769	0.229637	0.161614	0.0535235	0.113344	0.304958	0.00600365	0.0236261	0.00622944	0.0236217	0.00807368	0.00369786	0.00528449	0.0344833	0.12187	0.0511303	0.032028	0.0254754	0.143268	0.409948	0.260178	0.0457106	0.139105	0.533017	0.118173	0.0619698	0.0717264	0.221503	0.0285148	0.0221734	0.0877097	0.0513803	0.0812363	0.784706	0.0195199	0.0877044	0.029429	0.0419578
TCGA-XF-A9SU-01	0.234437	0.321479	0.212352	0.264227	0.376022	0.309633	0.251008	0.274569	0.440672	0.670071	0.30345	0.508275	0.568516	0.526516	0.14201	0.456322	0.658886	0.235899	0.204458	0.219345	0.206708	0.0747666	0.16026	0.20413	0.415176	0.446266	0.448084	0.250067	0.26417	0.610814	0.797758	0.732564	0.119952	0.479955	0.835234	0.590916	0.29182	0.342811	0.746837	0.238713	0.0145959	0.0131145	0.316101	0.374543	1.51705	0.321479	0.436946	0.368158	0.354144
TCGA-XF-A9SV-01	0.0416806	0.153869	0.0602767	0.0513974	0.11225	0.0758123	0.163468	0.019111	0.228305	0.874022	0.237019	0.389848	0.741827	0.650573	0.088792	0.0869881	0.867566	0.0766946	0.128812	0.184601	0.133727	0.065306	0.0619626	0.0962671	0.0812237	0.130649	0.129941	0.126394	0.0145294	0.192007	0.49559	0.459774	0.100758	0.106956	0.630566	0.313845	0.241901	0.0272503	0.440631	0.172464	0.107598	0.071475	0.0101304	0.0286581	1.99476	0.153869	0.451648	0.306237	0.208779
TCGA-XF-A9SW-01	0.485454	0.544087	0.31279	0.478699	0.560465	0.523535	0.359332	0.245788	0.6514	0.872244	0.372294	0.651939	0.839573	0.738262	0.239227	0.342538	0.889117	0.151659	0.151993	0.274242	0.158083	0.108209	0.0684386	0.219533	0.557513	0.631548	0.579276	0.321978	0.207264	0.740662	0.94723	0.822557	0.256076	0.318391	0.988064	0.734729	0.333039	0.231887	0.886838	0.292509	0.117598	0.0580032	0.124887	0.201161	1.39458	0.544087	0.609964	0.4145	0.535011
TCGA-XF-A9SX-01	0.145727	0.302706	0.196018	0.193083	0.273131	0.229147	0.182432	0.296583	0.395601	0.807573	0.540964	0.703514	0.522297	0.675487	0.339103	0.805311	0.762591	0.447409	0.323703	0.282945	0.34063	0.247287	0.40353	0.343786	0.479376	0.35307	0.534513	0.340393	0.51653	0.608939	0.422556	0.56468	0.349922	0.514179	0.546679	0.720543	0.399307	0.605462	0.775276	0.398574	0.353024	0.167911	0.685568	0.770848	1.51629	0.302706	0.656346	0.420534	0.38152
TCGA-XF-A9SY-01	0.140919	0.146976	0.179353	0.172159	0.170644	0.25548	0.18493	0.2851	0.194897	0.432858	0.217511	0.247907	0.213189	0.354929	0.237064	0.357504	0.366683	0.377156	0.226222	0.286283	0.307642	0.256798	0.337509	0.325481	0.271051	0.163761	0.419493	0.356193	0.398211	0.414876	0.205725	0.319378	0.234331	0.240439	0.315801	0.849716	0.572514	0.646318	0.945248	0.386793	0.296523	0.3166	0.715721	0.777223	0.759978	0.146976	0.220451	0.201497	0.158543
TCGA-XF-A9SZ-01	0.0436136	0.152903	0.107726	0.0598491	0.143577	0.089998	0.0961797	0.0871533	0.186099	0.9101	0.396541	0.507979	0.765352	0.806267	0.278565	0.4378	0.877774	0.119471	0.278903	0.259689	0.327453	0.219116	0.0694688	0.253059	0.122741	0.170208	0.201238	0.143857	0.130501	0.245517	0.647814	0.710726	0.28874	0.341858	0.832962	0.431179	0.239955	0.212346	0.598141	0.170629	0.241357	0.192461	0.186477	0.241862	1.35472	0.152903	0.51667	0.467191	0.216839
TCGA-XF-A9T0-01	0.209066	0.318553	0.203242	0.2464	0.31924	0.302124	0.116676	0.261412	0.411592	0.72464	0.341267	0.515134	0.567562	0.572068	0.12518	0.48909	0.649611	0.283086	0.215633	0.236647	0.218114	0.0613573	0.221838	0.243941	0.39621	0.391325	0.461836	0.134682	0.284154	0.591969	0.64663	0.647516	0.0959085	0.425084	0.6872	0.676981	0.169787	0.363417	0.856278	0.0958201	0.0119678	0.00587957	0.229125	0.381803	1.48912	0.318553	0.490914	0.389134	0.35718
TCGA-XF-A9T2-01	0.0153852	0.0352495	0.0295269	0.0153982	0.189455	0.029503	0.0689103	0.0410511	0.150622	0.339752	0.265686	0.170333	0.282975	0.233339	0.0147857	0.283679	0.334138	0.19611	0.0891616	0.22404	0.170927	0.0123863	0.160136	0.234464	0.0775662	0.115364	0.0565202	0.00646848	0.117003	0.134622	1.7373	1.36739	0.079462	0.678948	2.15617	0.125307	0.012375	0.132861	0.326257	0.301791	0.156749	0.0439194	0.152387	0.367306	1.8219	0.0352495	0.188672	0.142538	0.110354
TCGA-XF-A9T3-01	0.348391	0.405239	0.304636	0.369134	0.385867	0.385412	0.360917	0.402828	0.5884	0.73539	0.391509	0.542483	0.615274	0.559542	0.422094	0.496637	0.749233	0.311164	0.260664	0.37387	0.264904	0.313185	0.308539	0.32924	0.485239	0.501851	0.503102	0.401734	0.417906	0.682431	0.608034	0.587631	0.32583	0.344138	0.67639	0.604682	0.423121	0.425792	0.744395	0.469099	0.428122	0.393636	0.452805	0.396564	1.72012	0.405239	0.48682	0.441991	0.414982
TCGA-XF-A9T4-01	0.0751259	0.146129	0.081183	0.106741	0.156195	0.122702	0.228225	0.13856	0.220242	0.502661	0.201821	0.305843	0.365679	0.352136	0.192972	0.316767	0.48175	0.138996	0.104837	0.138914	0.12044	0.0431909	0.107071	0.122428	0.256336	0.23207	0.280087	0.195177	0.207312	0.438515	0.51049	0.479959	0.15772	0.299757	0.62166	0.388714	0.231904	0.250595	0.565848	0.350666	0.015568	0.0143217	0.273594	0.302757	1.51017	0.146129	0.318424	0.200249	0.213282
TCGA-XF-A9T5-01	0.639648	0.533865	0.767556	0.733596	0.618157	0.769103	0.552963	0.78283	0.891006	0.468926	0.441329	0.429077	0.375715	0.358421	0.433246	0.523265	0.442619	1.13686	0.990416	0.767784	0.914342	0.665	1.01566	1.12347	1.05127	0.689212	0.979299	0.656634	0.770966	1.15747	0.603439	0.60285	0.467961	0.504152	0.653417	1.08586	0.668003	0.757279	1.20253	0.621893	0.259474	0.234465	0.634341	0.992454	1.58505	0.533865	0.411443	0.811084	0.616994
TCGA-XF-A9T6-01	0.200321	0.2049	0.163921	0.226685	0.328111	0.246377	0.226413	0.212201	0.446578	0.226849	0.15236	0.221739	0.246664	0.221317	0.104457	0.251825	0.293702	0.171589	0.136327	0.168705	0.14722	0.0813138	0.123038	0.143207	0.454219	0.33659	0.47904	0.275204	0.296756	0.697649	0.651853	0.584447	0.20699	0.430719	0.82618	0.570876	0.304802	0.356734	0.807967	0.192565	0.275591	0.110521	0.168528	0.283041	2.18593	0.2049	0.206149	0.215143	0.249899
TCGA-XF-A9T8-01	0.0424246	0.074467	0.107769	0.0650893	0.0932406	0.0954791	0.111794	0.136109	0.116172	0.30505	0.236384	0.202704	0.240221	0.27347	0.241074	0.306214	0.275095	0.475127	0.321274	0.375594	0.424282	0.374959	0.390785	0.44572	0.200659	0.167653	0.288776	0.280741	0.216135	0.350163	0.367001	0.416254	0.288023	0.309405	0.427178	0.567241	0.439118	0.367556	0.674178	0.505842	0.467127	0.368442	0.382072	0.621713	0.836497	0.074467	0.209583	0.207379	0.0968617
TCGA-XF-AAME-01	1.01698	0.8411	0.677743	0.938586	0.913914	0.984163	0.309587	0.81309	0.907821	0.921207	0.521198	0.801827	0.796207	0.795983	0.242124	0.761388	0.871297	0.440174	0.461491	0.461993	0.491997	0.337489	0.436411	0.423222	0.962437	0.890381	0.990388	0.324168	0.725249	1.06608	0.900584	0.916757	0.173849	0.728598	0.945222	1.10458	0.307044	0.773105	1.15978	0.198893	0.0295554	0.0384792	0.494187	0.660366	1.12852	0.8411	0.721889	0.65426	0.785161
TCGA-XF-AAMG-01	0.116037	0.307243	0.203521	0.139227	0.316531	0.186632	0.304591	0.202683	0.355342	1.09193	0.597583	0.705858	0.979486	0.845008	0.224623	0.635889	1.04783	0.321401	0.289186	0.379244	0.349679	0.196971	0.275038	0.412434	0.175934	0.224838	0.248068	0.269824	0.18381	0.405922	0.927118	0.850845	0.385496	0.498685	1.15079	0.482087	0.385983	0.275752	0.626881	0.424705	0.259611	0.040175	0.352964	0.384869	1.63374	0.307243	0.814719	0.597422	0.374487
TCGA-XF-AAMH-01	0.000928725	0.0229814	0.0186149	0.00103309	0.0324453	0.00474172	0.00515999	0.0007589	0.0316897	0.853654	0.574974	0.580829	0.504233	0.367546	0.425472	0.451141	0.911646	0.481402	0.287191	0.529063	0.351238	0.0666324	0.0902061	0.687283	0.0171637	0.0336021	0.0115054	0.0536288	0.00858034	0.0514298	0.830524	0.609312	0.0686194	0.0686075	1.50103	0.0561681	0.0795649	0.0657518	0.225369	0.0264393	0.00512651	0.0093602	0.000533539	0.0356511	1.94926	0.0229814	0.497197	0.185221	0.21091
TCGA-XF-AAMJ-01	0.0899432	0.230178	0.0890731	0.11113	0.192605	0.163209	0.146782	0.147456	0.276468	1.12069	0.364342	0.603405	0.795964	0.781953	0.138318	0.51382	0.930933	0.120593	0.117582	0.104385	0.131319	0.0604196	0.103823	0.0905224	0.165247	0.22478	0.250416	0.167262	0.151879	0.334932	0.687883	0.568681	0.116868	0.379774	0.62966	0.476068	0.264435	0.297116	0.596957	0.265787	0.127417	0.0637636	0.212973	0.304285	1.03371	0.230178	0.610349	0.253712	0.282697
TCGA-XF-AAML-01	0.726167	0.554647	0.653696	0.694628	0.749067	0.758977	0.903385	0.694632	1.18363	0.271089	0.431089	0.288081	0.329905	0.2611	0.12881	0.472091	0.479337	0.56894	0.473398	0.586802	0.544009	0.345507	0.513639	0.732697	0.604575	0.42651	0.63196	0.721996	0.523195	1.01408	0.680268	0.583135	0.16002	0.672326	0.948651	0.764976	0.840567	0.611017	1.19702	0.620598	0.851656	0.395704	0.472588	0.744464	2.70323	0.554647	0.396162	0.573764	0.558536
TCGA-XF-AAMQ-01	0.260029	0.353495	0.343729	0.321308	0.374975	0.367759	0.287889	0.430148	0.51365	0.66641	0.463434	0.474279	0.481432	0.447385	0.227476	0.561525	0.534698	0.630915	0.484694	0.490969	0.506745	0.345146	0.605885	0.632022	0.520079	0.435944	0.535618	0.315539	0.521935	0.742899	0.694959	0.619129	0.212904	0.532208	0.72225	0.694998	0.363482	0.600435	0.8853	0.489984	0.0937984	0.0771622	0.811685	0.81848	1.63989	0.353495	0.506686	0.552653	0.429563
TCGA-XF-AAMR-01	0.198956	0.330864	0.0971706	0.211082	0.378834	0.267762	0.115823	0.180566	0.429373	0.768116	0.2682	0.55233	0.669883	0.647262	0.278722	0.413048	0.785607	0.0705506	0.063183	0.0180514	0.100852	0.0210522	0.0463267	0.0182925	0.326118	0.363296	0.380544	0.206396	0.162661	0.534656	0.899117	0.878081	0.294326	0.450315	1.03728	0.591996	0.330609	0.240904	0.778608	0.131814	0.0749635	0.107397	0.113244	0.209369	1.68117	0.330864	0.576784	0.173772	0.363109
TCGA-XF-AAMT-01	0.137806	0.238183	0.15118	0.183141	0.215623	0.214715	0.18388	0.201188	0.273596	0.787971	0.334215	0.537144	0.573369	0.591879	0.174553	0.446954	0.809269	0.207644	0.192227	0.234827	0.213668	0.144997	0.17603	0.240217	0.336016	0.304046	0.376058	0.280285	0.276713	0.530119	0.43415	0.502579	0.214956	0.306147	0.602908	0.536851	0.343095	0.335363	0.693209	0.309178	0.113493	0.130012	0.290981	0.384752	1.26129	0.238183	0.43546	0.299804	0.308547
TCGA-XF-AAMW-01	0.103986	0.192246	0.0481136	0.134326	0.218385	0.165506	0.189055	0.169967	0.253841	0.560595	0.127803	0.360719	0.428985	0.450783	0.0381056	0.338213	0.583224	0.0329998	0.0291878	0.0125453	0.0379194	0.00780554	0.034246	0.011726	0.266077	0.256962	0.324686	0.192178	0.273225	0.464059	0.557187	0.615615	0.0396983	0.340056	0.77758	0.515089	0.220592	0.361547	0.676798	0.161168	0.0569737	0.0352927	0.283237	0.339205	1.47861	0.192246	0.338686	0.109631	0.259967
TCGA-XF-AAMX-01	0.184678	0.294084	0.107346	0.159054	0.312511	0.228388	0.126208	0.187735	0.467403	0.776039	0.161668	0.297786	0.587015	0.526755	0.110639	0.368634	0.645853	0.0369693	0.153102	0.0176393	0.163864	0.0208605	0.0565316	0.020879	0.109277	0.162548	0.21572	0.0835196	0.133945	0.316909	0.760485	0.673757	0.0740964	0.318919	0.824274	0.48027	0.193459	0.262115	0.698643	0.0778117	0.0715452	0.074416	0.200802	0.326051	1.9334	0.294084	0.382939	0.270677	0.269421
TCGA-XF-AAMY-01	0.154642	0.308527	0.0853815	0.17968	0.291301	0.213777	0.131198	0.15443	0.426122	0.95203	0.277063	0.623523	0.789703	0.719684	0.311996	0.346127	0.888872	0.0508423	0.0667359	0.0575202	0.0641362	0.0587333	0.0550358	0.108831	0.285627	0.343434	0.322031	0.20036	0.188449	0.477583	0.807687	0.710758	0.247108	0.2558	0.840979	0.487425	0.233385	0.222799	0.659819	0.113595	0.107793	0.183912	0.120598	0.235451	1.71636	0.308527	0.578562	0.224578	0.372128
TCGA-XF-AAMZ-01	1.01174	0.804499	0.399569	0.867362	1.00548	0.893433	0.643696	0.773242	1.16073	0.611472	0.294242	0.555924	0.638063	0.543056	0.0878728	0.589815	0.644472	0.193872	0.205471	0.173596	0.181458	0.192616	0.173325	0.184076	0.727047	0.751391	0.752538	0.537601	0.519704	0.995159	1.08315	0.884155	0.0986671	0.71721	0.985312	0.823738	0.523784	0.556011	1.02402	0.301045	0.0352881	0.0242641	0.468086	0.62496	2.06562	0.804499	0.60994	0.362596	0.69517
TCGA-XF-AAN0-01	0.367966	0.444021	0.414204	0.387482	0.497615	0.48012	0.580584	0.475032	0.660724	0.655562	0.480221	0.417851	0.51239	0.508168	0.203784	0.562652	0.579528	0.536131	0.446332	0.491452	0.52614	0.392658	0.478831	0.556173	0.437642	0.4249	0.546666	0.536715	0.367224	0.691896	0.796037	0.738398	0.209328	0.57713	0.793762	0.831278	0.685294	0.550806	1.06162	0.786009	0.0586837	0.0536952	0.475723	0.644115	1.79584	0.444021	0.540565	0.599206	0.469631
TCGA-XF-AAN1-01	0.261132	0.376114	0.165021	0.273339	0.504111	0.265303	0.404797	0.229042	0.633978	0.627129	0.220305	0.427193	0.553039	0.373578	0.0206786	0.398047	0.517215	0.0985	0.114474	0.204048	0.118176	0.143525	0.0513135	0.114498	0.387198	0.389078	0.373653	0.311629	0.196189	0.650139	1.17272	0.809161	0.0235204	0.520584	1.30317	0.396703	0.30129	0.209084	0.622388	0.2742	0.282444	0.182738	0.165597	0.236843	2.45567	0.376114	0.488263	0.296277	0.424145
TCGA-XF-AAN2-01	0.252463	0.290415	0.306943	0.260396	0.303767	0.335465	0.349308	0.383925	0.452341	0.48569	0.346054	0.274434	0.349391	0.39247	0.365531	0.424482	0.459832	0.466296	0.323535	0.406027	0.44796	0.426091	0.415516	0.542823	0.275373	0.241521	0.448771	0.369625	0.269115	0.564086	0.435047	0.471213	0.360765	0.375497	0.569386	0.740964	0.5912	0.537026	0.933892	0.682842	0.598607	0.448377	0.617514	0.699626	1.61876	0.290415	0.350331	0.428361	0.326812
TCGA-XF-AAN3-01	0.30301	0.461975	0.156683	0.330358	0.420876	0.348738	0.211542	0.309267	0.547027	0.904616	0.341082	0.649109	0.596048	0.730297	0.0693286	0.567576	0.859382	0.0827876	0.0890795	0.0688623	0.0948475	0.0171617	0.0657636	0.0602437	0.449775	0.404512	0.512209	0.187998	0.303422	0.721618	0.553784	0.668289	0.0396178	0.406361	0.697118	0.63178	0.169909	0.371949	0.869156	0.0990916	0.0043956	0.00422723	0.299361	0.442832	1.7575	0.461975	0.659779	0.306559	0.527517
TCGA-XF-AAN4-01	0.293289	0.379208	0.279685	0.312976	0.402128	0.361261	0.247615	0.401304	0.44372	0.657162	0.446584	0.535435	0.660529	0.672725	0.270568	0.589612	0.740563	0.327832	0.311844	0.29129	0.333158	0.21463	0.276927	0.304483	0.497601	0.500376	0.576574	0.276502	0.414893	0.59448	0.793321	0.790977	0.254404	0.525592	0.851341	0.771955	0.291414	0.529545	0.801377	0.340337	0.0803481	0.0911943	0.418707	0.529387	1.10788	0.379208	0.540897	0.362839	0.38083
TCGA-XF-AAN5-01	0.179967	0.328879	0.239834	0.217966	0.345172	0.275672	0.245864	0.319867	0.491233	0.585268	0.454382	0.42512	0.41553	0.469193	0.52192	0.624792	0.64081	0.462887	0.291159	0.404137	0.367505	0.350457	0.395739	0.45429	0.376498	0.261184	0.450909	0.395651	0.354846	0.627752	0.511091	0.622792	0.558502	0.641605	0.743938	0.710988	0.548497	0.52597	0.889506	0.444144	0.465113	0.402679	0.477666	0.72989	1.97231	0.328879	0.563008	0.529027	0.409513
TCGA-XF-AAN7-01	0.233588	0.267619	0.185911	0.168277	0.320151	0.230502	0.289796	0.202848	0.340948	0.611207	0.127615	0.283748	0.554158	0.417537	0.195521	0.307256	0.483702	0.109265	0.217281	0.245939	0.243078	0.333665	0.0559984	0.195213	0.152478	0.24033	0.244223	0.188542	0.113801	0.254978	0.837535	0.592645	0.156932	0.359658	0.858792	0.448145	0.233593	0.225844	0.489424	0.48282	0.0585734	0.0654692	0.165708	0.223423	1.12554	0.267619	0.30362	0.422495	0.227844
TCGA-YC-A89H-01	0.224631	0.472308	0.196366	0.249434	0.441887	0.260254	0.199891	0.222194	0.654965	1.00208	0.568759	0.724778	0.688179	0.686824	0.466672	0.590498	0.925333	0.213304	0.171621	0.230431	0.188436	0.196059	0.201672	0.199895	0.450266	0.382817	0.433377	0.289106	0.279217	0.675046	0.648419	0.765897	0.426412	0.46996	0.897818	0.502987	0.322547	0.307444	0.707448	0.218972	0.211927	0.181395	0.214466	0.233078	2.59284	0.472308	0.757052	0.549918	0.554016
TCGA-YC-A8S6-01	0.0620222	0.106397	0.0995527	0.0827688	0.135876	0.103258	0.0941539	0.129541	0.150538	0.41471	0.134491	0.25736	0.389683	0.307778	0.0479595	0.30509	0.352827	0.166717	0.189962	0.25014	0.219384	0.14822	0.174029	0.226491	0.223579	0.272585	0.261017	0.0977525	0.238419	0.34439	0.754895	0.53964	0.0463619	0.334844	0.635118	0.387822	0.107902	0.286185	0.475656	0.112258	0.0192781	0.0292042	0.36359	0.434133	0.852516	0.106397	0.224491	0.374253	0.153379
TCGA-YC-A9TC-01	0.340976	0.483129	0.358611	0.32087	0.486423	0.436817	0.378883	0.380016	0.657554	0.815079	0.511914	0.537849	0.61894	0.568083	0.561325	0.626627	0.827031	0.360285	0.323651	0.441129	0.399012	0.416275	0.360981	0.625912	0.2397	0.212779	0.339799	0.318093	0.278689	0.604798	0.711014	0.677409	0.571856	0.488722	0.941218	0.638676	0.560834	0.437927	1.00539	0.410231	0.436649	0.509159	0.396924	0.541418	2.05383	0.483129	0.706368	0.578193	0.478138
TCGA-YF-AA3L-01	0.141426	0.334086	0.166691	0.152025	0.410498	0.167901	0.171085	0.218489	0.596051	0.751833	0.333516	0.596151	0.66784	0.498535	0.298037	0.447025	0.819532	0.0930252	0.0520949	0.202773	0.0537412	0.08387	0.0930252	0.10178	0.268072	0.284595	0.264448	0.114885	0.11176	0.486855	1.1927	0.944731	0.369145	0.427198	1.34654	0.352953	0.130713	0.128608	0.581922	0.122893	0.0954777	0.101237	0.121932	0.137547	3.18633	0.334086	0.820871	0.47667	0.343944
TCGA-YF-AA3M-01	0.297302	0.436562	0.231796	0.288673	0.459397	0.303819	0.412822	0.19476	0.661993	0.58093	0.19857	0.498422	0.512164	0.523793	0.201454	0.406917	0.736896	0.159167	0.109888	0.167738	0.109888	0.164092	0.0561838	0.223521	0.363564	0.31213	0.357501	0.309077	0.189304	0.682086	0.638554	0.629151	0.149615	0.358434	0.852741	0.403716	0.333866	0.226867	0.717262	0.283285	0.562305	0.488699	0.110444	0.227236	2.58836	0.436562	0.618838	0.487867	0.469039
TCGA-ZF-A9R0-01	0.339415	0.428341	0.250743	0.348529	0.454778	0.389364	0.270621	0.281045	0.655222	0.70742	0.311533	0.449548	0.549388	0.513192	0.332376	0.402236	0.701501	0.174365	0.153769	0.187328	0.15638	0.173334	0.165137	0.233723	0.388881	0.429951	0.43186	0.281362	0.281643	0.692333	0.687541	0.624313	0.318213	0.338033	0.840844	0.517683	0.33574	0.330384	0.854467	0.183509	0.221031	0.270823	0.21209	0.250422	2.14695	0.428341	0.497193	0.423907	0.464282
TCGA-ZF-A9R1-01	0.72633	0.655528	0.450007	0.579483	0.726993	0.573316	0.588459	0.135475	0.99251	0.725788	0.379659	0.49682	0.541603	0.468372	0.213146	0.197956	0.683112	0.254958	0.242648	0.278387	0.253488	0.165262	0.0793622	0.368346	0.510057	0.463852	0.506822	0.417087	0.0980755	0.804966	0.804459	0.639128	0.162095	0.146576	0.895441	0.498774	0.377393	0.0887418	0.821303	0.228745	0.109848	0.257463	0.0252892	0.0695014	2.26053	0.655528	0.602884	0.529292	0.542434
TCGA-ZF-A9R2-01	0.902837	0.587441	0.0638459	0.8031	0.993426	0.547695	0.145874	0.404266	1.24089	0.470647	0.064139	0.381059	0.273497	0.234944	0.0639177	0.190637	0.414811	0.00566755	0.0134111	0.0749368	0.013411	0.157417	0.00357138	0.163547	0.754697	0.578971	0.570978	0.142594	0.203079	0.92713	0.897435	0.716506	0.0782186	0.388782	1.13744	0.407877	0.112751	0.183841	0.740214	0.0363646	0.0131881	0.0734253	0.112579	0.356256	2.92098	0.587441	0.358665	0.0583896	0.602922
TCGA-ZF-A9R3-01	0.293084	0.431689	0.152298	0.358761	0.451705	0.412288	0.40132	0.350334	0.598384	0.703894	0.358169	0.538974	0.610702	0.591978	0.0883684	0.537486	0.74021	0.120786	0.106773	0.0386511	0.119278	0.0280726	0.0982504	0.0420461	0.480821	0.451041	0.541557	0.37782	0.399529	0.758877	0.749543	0.787317	0.0878121	0.471293	0.977586	0.726025	0.498514	0.488811	0.9609	0.395491	0.408089	0.203884	0.35636	0.501474	2.02563	0.431689	0.627837	0.264404	0.542727
TCGA-ZF-A9R4-01	0.458992	0.384442	0.469996	0.407379	0.643824	0.508481	0.346397	0.309106	0.748973	0.351154	0.270667	0.262956	0.286498	0.302024	0.300231	0.444311	0.335475	0.44159	0.396169	0.551301	0.454031	0.239511	0.191606	0.506776	0.432447	0.377064	0.511403	0.265327	0.255341	0.600415	0.879766	0.743647	0.459951	0.554327	1.01315	0.785726	0.320917	0.311465	0.963402	0.327498	0.125849	0.038046	0.20822	0.361665	2.12484	0.384442	0.315774	0.608774	0.375233
TCGA-ZF-A9R5-01	0.349748	0.426481	0.346436	0.352007	0.50505	0.433243	0.246514	0.390105	0.671849	0.593635	0.352727	0.384255	0.444757	0.416065	0.266502	0.50003	0.530008	0.42203	0.290147	0.429654	0.36336	0.2092	0.319268	0.505077	0.357009	0.335377	0.434442	0.222301	0.251921	0.608899	0.836207	0.715431	0.304823	0.555999	1.02196	0.676821	0.289708	0.397212	0.909441	0.202078	0.0079303	0.00778338	0.294519	0.499775	2.09375	0.426481	0.526412	0.499719	0.447159
TCGA-ZF-A9R7-01	0.720469	0.591123	0.917877	0.754206	0.716457	0.837353	0.840355	0.80996	0.982167	0.416474	0.461563	0.32991	0.341199	0.304976	0.505903	0.498897	0.382968	1.4856	1.09527	0.970037	1.16856	1.13177	1.18365	1.47266	0.818354	0.583707	0.848125	0.85517	0.566584	0.93214	0.68275	0.659848	0.719986	0.66454	0.799989	1.03135	1.00623	0.727692	1.17024	1.04206	0.63935	0.785629	0.421724	0.954397	1.69296	0.591123	0.47615	0.908433	0.640865
TCGA-ZF-A9R9-01	0.110295	0.184658	0.0941491	0.124581	0.210755	0.177164	0.113249	0.17688	0.199249	0.702955	0.136383	0.390248	0.512698	0.522581	0.0816046	0.433113	0.672273	0.0602228	0.111186	0.0913833	0.0984148	0.0558004	0.0595687	0.0429443	0.162944	0.270128	0.239506	0.108412	0.174607	0.37769	0.560373	0.541234	0.0667243	0.37914	0.688933	0.415518	0.161811	0.313845	0.702514	0.0636145	0.0106799	0.0112507	0.269556	0.418539	0.993952	0.184658	0.330969	0.223055	0.21152
TCGA-ZF-A9RC-01	0.17697	0.358096	0.111945	0.187013	0.234033	0.209129	0.216874	0.167435	0.421524	1.03597	0.251127	0.663684	0.759733	0.6992	0.240667	0.509972	1.03418	0.0452775	0.130509	0.118597	0.130513	0.0589461	0.130507	0.106681	0.186372	0.249947	0.227414	0.100677	0.174216	0.507389	0.409502	0.400784	0.222486	0.177318	0.583374	0.327381	0.238746	0.224609	0.59706	0.112395	0.248161	0.259104	0.11859	0.167641	1.71281	0.358096	0.693881	0.292884	0.415131
TCGA-ZF-A9RD-01	0.838446	0.655906	0.730113	0.792778	0.673825	0.85843	0.720676	0.833872	0.919624	0.564984	0.44626	0.444138	0.430538	0.434176	0.481923	0.599537	0.594504	0.707468	0.611528	0.669094	0.631928	0.595794	0.598745	0.721629	0.879409	0.615025	0.879835	0.678846	0.679641	1.01189	0.560489	0.567863	0.496437	0.621067	0.632804	1.01341	0.77313	0.765295	1.21196	0.705066	0.642521	0.501238	0.619849	0.812733	1.56428	0.655906	0.511049	0.714623	0.63583
TCGA-ZF-A9RE-01	0.253462	0.280064	0.135595	0.213419	0.414934	0.293687	0.230088	0.101506	0.50275	0.441597	0.213654	0.221319	0.337273	0.29564	0.130515	0.205869	0.398666	0.0439682	0.0557849	0.136588	0.0696001	0.0818544	0.0444779	0.160504	0.235079	0.217644	0.295398	0.160948	0.0729922	0.414232	0.733502	0.698276	0.339802	0.415407	1.04681	0.485543	0.224998	0.101871	0.86726	0.169477	0.0887289	0.0204379	0.0405712	0.0966043	2.07727	0.280064	0.300227	0.239467	0.269902
TCGA-ZF-A9RF-01	0.0756713	0.100188	0.190566	0.114329	0.102297	0.168538	0.192088	0.171487	0.241064	0.0934764	0.22067	0.10404	0.128034	0.184279	0.274185	0.215054	0.177886	0.821528	0.470578	0.498028	0.701629	0.479846	0.475825	0.819042	0.215755	0.156596	0.375517	0.293109	0.256215	0.424208	0.191258	0.268328	0.242721	0.200112	0.282036	0.827775	0.405168	0.393334	0.906843	0.669233	0.422376	0.28379	0.339631	0.545093	1.36047	0.100188	0.151367	0.334439	0.157641
TCGA-ZF-A9RL-01	0.306483	0.328873	0.136438	0.282596	0.531555	0.348129	0.137665	0.132918	0.688017	0.462266	0.19046	0.249561	0.337557	0.280323	0.174696	0.215888	0.388299	0.0098118	0.0447561	0.077104	0.0424021	0.0116887	0.00981171	0.135713	0.352245	0.310274	0.399963	0.144179	0.14369	0.585735	0.859719	0.67093	0.270264	0.310058	1.17015	0.507299	0.199324	0.198989	0.769599	0.0835164	0.00989991	0.106071	0.00955853	0.152486	2.72366	0.328873	0.341561	0.217314	0.355
TCGA-ZF-A9RM-01	0.379618	0.342138	0.214939	0.337083	0.539086	0.346901	0.495494	0.197657	0.728313	0.32687	0.207123	0.23394	0.298535	0.219234	0.0300238	0.198272	0.384975	0.134366	0.115465	0.097692	0.120368	0.0294895	0.0670779	0.170128	0.347963	0.384805	0.370008	0.432179	0.139764	0.642976	0.847534	0.662824	0.040949	0.306047	1.00571	0.417482	0.439484	0.197957	0.675593	0.177899	0.0358717	0.0331185	0.0759178	0.211148	2.67899	0.342138	0.284567	0.268082	0.322868
TCGA-ZF-A9RN-01	0.342025	0.542136	0.513403	0.338525	0.583512	0.423792	0.277156	0.390946	0.65909	0.537733	0.750366	0.561324	0.546705	0.518816	0.770741	0.901781	0.732498	1.16818	0.762752	0.732708	0.83913	0.376737	0.546585	1.2111	0.480411	0.33298	0.539331	0.256783	0.371658	0.605375	0.725905	0.580854	0.353575	0.298779	0.893385	0.755092	0.316635	0.492292	0.907844	0.278933	0.170861	0.0318853	0.447342	0.654606	1.63969	0.542136	0.861102	0.942287	0.557721
TCGA-ZF-AA4N-01	0.358638	0.355166	0.279108	0.367379	0.390853	0.423902	0.554636	0.357646	0.547798	0.526533	0.275832	0.300833	0.290759	0.350984	0.150576	0.354058	0.443038	0.274443	0.270182	0.281122	0.26909	0.215867	0.201915	0.273656	0.472718	0.361276	0.577072	0.564735	0.371733	0.665778	0.38117	0.485647	0.132279	0.42497	0.565849	0.804577	0.675127	0.454345	0.972488	0.706001	0.0149489	0.0138798	0.281976	0.403464	1.53136	0.355166	0.29005	0.388245	0.401432
TCGA-ZF-AA4R-01	0.0965566	0.253129	0.149811	0.121675	0.266254	0.151541	0.249996	0.115257	0.338589	1.14322	0.421874	0.649668	0.718514	0.724739	0.336942	0.45037	1.14176	0.137853	0.125652	0.217143	0.121838	0.0983982	0.122559	0.29975	0.179605	0.207468	0.197026	0.218071	0.156447	0.382801	0.672138	0.597734	0.688218	0.729126	0.865718	0.320834	0.333075	0.21953	0.583752	0.295476	0.346557	0.26615	0.112953	0.222978	1.77654	0.253129	0.659664	0.476472	0.330827
TCGA-ZF-AA4T-01	0.292589	0.362722	0.126233	0.14085	0.544405	0.288606	0.237388	0.1255	0.630799	0.685306	0.107775	0.224058	0.400316	0.354864	0.121444	0.310969	0.401181	0.021467	0.0289273	0.0297927	0.0424012	0.0335403	0.0212838	0.122256	0.074378	0.11116	0.131347	0.132665	0.0752988	0.246253	0.967774	0.883313	0.277552	0.355627	1.05636	0.405595	0.22918	0.128687	0.750635	0.160594	0.0849568	0.00992155	0.0537919	0.0606046	2.32421	0.362722	0.302008	0.274296	0.183926
TCGA-ZF-AA4U-01	0.160918	0.127253	0.13334	0.119318	0.294521	0.111991	0.232182	0.148882	0.519623	0.183446	0.0765658	0.0951252	0.1315	0.0842531	0.00778159	0.10257	0.127733	0.115991	0.126432	0.239164	0.13967	0.0756991	0.0930284	0.218983	0.179395	0.200432	0.195963	0.0804719	0.132377	0.397046	0.692064	0.566797	0.0135345	0.339938	0.892712	0.195416	0.0569897	0.138477	0.411451	0.150049	0.0191276	0.0143619	0.120319	0.228565	2.81335	0.127253	0.116103	0.26401	0.126367
TCGA-ZF-AA4V-01	0.0916993	0.25593	0.170197	0.132919	0.182724	0.17172	0.18422	0.20205	0.350215	0.79023	0.605535	0.579697	0.605948	0.701847	0.524243	0.657133	0.846013	0.507757	0.346455	0.383833	0.418772	0.409617	0.454318	0.50669	0.293131	0.256462	0.370844	0.305466	0.323035	0.490226	0.344432	0.458931	0.426077	0.416449	0.531241	0.60819	0.433114	0.422583	0.767208	0.518062	0.532178	0.335191	0.534152	0.503769	2.00731	0.25593	0.705191	0.562326	0.384892
TCGA-ZF-AA4W-01	0.112887	0.0834926	0.106625	0.116046	0.104332	0.138743	0.138577	0.124007	0.197819	0.164486	0.0794972	0.107322	0.148349	0.135639	0.107861	0.15174	0.211442	0.0779925	0.114109	0.289726	0.187357	0.106623	0.057048	0.232348	0.131623	0.152953	0.204352	0.138727	0.119738	0.42391	0.261891	0.235405	0.160508	0.212111	0.315293	0.311746	0.215017	0.231181	0.611493	0.127385	0.151058	0.201347	0.135969	0.248648	1.23477	0.0834926	0.107746	0.172932	0.0997488
TCGA-ZF-AA4X-01	0.378443	0.404231	0.226292	0.395563	0.579042	0.463289	0.245061	0.251316	0.871803	0.456067	0.187162	0.341584	0.36112	0.342699	0.18955	0.224069	0.445579	0.0394493	0.0537607	0.0707571	0.0606508	0.0396163	0.0394493	0.156652	0.446068	0.435552	0.495989	0.267022	0.276076	0.775606	0.774379	0.739261	0.244896	0.247528	1.07655	0.677732	0.382781	0.363711	0.972375	0.17383	0.0427213	0.161096	0.0438117	0.208827	3.01863	0.404231	0.388596	0.336836	0.439741
TCGA-ZF-AA51-01	0.183504	0.356801	0.21275	0.226823	0.355106	0.274981	0.273109	0.351044	0.444544	0.79713	0.571251	0.60576	0.656938	0.659518	0.186196	0.775354	0.837142	0.398515	0.277682	0.278593	0.289634	0.140569	0.33461	0.321479	0.387176	0.337528	0.435904	0.261427	0.476974	0.58439	0.686185	0.71196	0.178571	0.578253	0.74933	0.625935	0.351292	0.572492	0.801693	0.472828	0.0183806	0.0164442	0.762901	0.853944	1.64164	0.356801	0.710747	0.448359	0.435175
TCGA-ZF-AA52-01	0.074188	0.148877	0.0820977	0.105532	0.140115	0.122514	0.0800709	0.142481	0.188424	0.624064	0.294169	0.47898	0.47827	0.533961	0.28535	0.410035	0.591585	0.125889	0.119355	0.140003	0.115076	0.0830295	0.0731823	0.119536	0.303503	0.281803	0.355018	0.219481	0.229365	0.437549	0.412401	0.476153	0.261786	0.3352	0.498499	0.467644	0.253584	0.287635	0.587805	0.17116	0.121579	0.143531	0.273745	0.344098	1.06081	0.148877	0.396626	0.163308	0.190736
TCGA-ZF-AA53-01	0.0859458	0.172685	0.163168	0.107215	0.129177	0.129555	0.189652	0.172521	0.307812	0.549916	0.334328	0.434353	0.383258	0.472065	0.264684	0.418132	0.551515	0.356561	0.383837	0.466916	0.392059	0.338025	0.297232	0.42108	0.336414	0.19969	0.375873	0.24444	0.257349	0.444464	0.23144	0.335353	0.253621	0.28778	0.373364	0.552271	0.28939	0.296852	0.613497	0.454814	0.437942	0.300937	0.341811	0.481551	1.71465	0.172685	0.358053	0.463565	0.206363
TCGA-ZF-AA54-01	0.0967281	0.169964	0.119796	0.118284	0.159886	0.158749	0.153726	0.218654	0.224297	0.606244	0.204479	0.356276	0.41956	0.446934	0.195991	0.384001	0.44383	0.237599	0.154668	0.180422	0.209738	0.11185	0.203647	0.148582	0.268771	0.22757	0.360714	0.214958	0.246194	0.379289	0.412443	0.445644	0.179465	0.3229	0.479164	0.672837	0.28223	0.415338	0.677238	0.47511	0.293207	0.120777	0.536675	0.44692	0.93115	0.169964	0.269587	0.290656	0.204295
TCGA-ZF-AA56-01	0.594224	0.568482	0.372087	0.540288	0.642415	0.638346	0.409016	0.311741	0.760942	0.737135	0.373904	0.510901	0.62309	0.616075	0.15065	0.477749	0.69274	0.219236	0.206695	0.320294	0.225117	0.11188	0.125282	0.260324	0.570386	0.559761	0.63716	0.353682	0.287288	0.791977	0.8601	0.80987	0.232266	0.319544	0.890385	0.857345	0.386228	0.334565	1.08796	0.19594	0.0971417	0.0130976	0.162001	0.383331	1.64012	0.568482	0.544884	0.472152	0.528733
TCGA-ZF-AA58-01	0.121528	0.144059	0.21142	0.1711	0.14581	0.231404	0.214762	0.28318	0.227397	0.345955	0.250771	0.265325	0.242051	0.335435	0.291043	0.356146	0.300959	0.617257	0.413716	0.430487	0.496461	0.452534	0.497287	0.528531	0.402311	0.25733	0.526762	0.466699	0.451982	0.54156	0.253294	0.319843	0.245087	0.255861	0.316497	0.906299	0.658335	0.645999	0.949347	0.545342	0.403107	0.512939	0.517927	0.789877	0.861091	0.144059	0.226176	0.289205	0.181563
TCGA-ZF-AA5H-01	0.156545	0.182169	0.181415	0.19189	0.195817	0.225545	0.191254	0.261047	0.290268	0.38486	0.220391	0.291804	0.274309	0.307862	0.257304	0.366075	0.364899	0.290827	0.258236	0.26764	0.274227	0.272859	0.267502	0.318512	0.387381	0.327663	0.449291	0.356447	0.378901	0.579293	0.316901	0.382847	0.261984	0.292569	0.456815	0.609574	0.434983	0.453805	0.739824	0.36119	0.361448	0.262463	0.426633	0.562436	1.39015	0.182169	0.256052	0.262123	0.209227
TCGA-ZF-AA5N-01	0.0480099	0.107398	0.0621574	0.0987883	0.169569	0.100917	0.0771435	0.0854249	0.226367	0.270258	0.243959	0.293514	0.247131	0.215622	0.229209	0.249307	0.373144	0.107982	0.0993155	0.135536	0.179372	0.0655432	0.118665	0.135886	0.263677	0.2083	0.284102	0.181457	0.13827	0.517808	0.7165	0.610712	0.346775	0.46892	0.986524	0.364019	0.238877	0.257121	0.578037	0.0613923	0.177474	0.145993	0.166373	0.264163	2.30115	0.107398	0.269771	0.146997	0.231213
TCGA-ZF-AA5P-01	0.514709	0.575985	0.322771	0.406452	0.664526	0.552464	0.270348	0.229808	0.688489	0.881233	0.410363	0.529078	0.819165	0.790071	0.199697	0.353422	0.90933	0.177936	0.121345	0.25493	0.140436	0.120458	0.0650628	0.216757	0.27192	0.384175	0.4084	0.208799	0.17165	0.539469	1.12362	0.999702	0.302989	0.380429	1.11643	0.735951	0.275869	0.236569	0.985274	0.231785	0.0582263	0.0100064	0.100295	0.248458	1.40661	0.575985	0.677278	0.41412	0.466164
TCGA-3C-AAAU-01	0.289953	0.36383	0.13345	0.265974	0.388659	0.410554	0.220875	0.101296	0.422157	0.65993	0.237498	0.434461	0.603786	0.611656	0.101065	0.169006	0.667174	0.0414534	0.0868225	0.101633	0.0736955	0.079266	0.0333002	0.0559982	0.316661	0.332969	0.318078	0.165617	0.0797503	0.444897	0.759215	0.718758	0.127379	0.136606	0.83512	0.787285	0.318287	0.156329	1.05163	0.184071	0.0585089	0.00560822	0.0353164	0.0636819	1.43378	0.36383	0.447679	0.2032	0.339571
TCGA-3C-AALI-01	0.175638	0.262306	0.296876	0.216471	0.268129	0.278702	0.309603	0.321658	0.349591	0.613897	0.484063	0.412653	0.534864	0.532998	0.332759	0.657008	0.565877	0.707677	0.530029	0.559192	0.65622	0.438708	0.570494	0.671927	0.264291	0.421686	0.444449	0.351259	0.36896	0.531011	0.571169	0.59693	0.348631	0.429894	0.656603	0.732512	0.496025	0.52581	0.847583	0.622248	0.438575	0.160061	0.595733	0.499928	1.20956	0.262306	0.443253	0.548737	0.315684
TCGA-3C-AALJ-01	0.211892	0.302076	0.324457	0.253916	0.330452	0.297936	0.203409	0.176945	0.363617	0.675448	0.520124	0.495987	0.574013	0.568812	0.287981	0.371031	0.616926	0.583744	0.549634	0.577892	0.609165	0.278952	0.217073	0.611606	0.351252	0.41413	0.474266	0.194465	0.176246	0.578759	0.666261	0.644986	0.214733	0.213638	0.775337	0.663321	0.259822	0.235457	0.783467	0.220728	0.171552	0.260657	0.149158	0.236884	1.15592	0.302076	0.475047	0.555138	0.350065
TCGA-3C-AALK-01	0.144511	0.266369	0.167985	0.185778	0.297342	0.242802	0.150137	0.223088	0.276718	0.852664	0.384887	0.597022	0.660951	0.683012	0.23145	0.567991	0.831253	0.262907	0.201242	0.241829	0.239328	0.0778868	0.215733	0.199324	0.294215	0.338331	0.377175	0.219296	0.260934	0.46731	0.764682	0.762969	0.294005	0.525469	0.827365	0.625217	0.29534	0.375224	0.755504	0.17015	0.145695	0.117511	0.285038	0.412775	1.10437	0.266369	0.51343	0.349569	0.335096
TCGA-4H-AAAK-01	0.203118	0.213627	0.133538	0.176086	0.284662	0.255703	0.238976	0.24229	0.22527	0.607442	0.178947	0.285315	0.425519	0.476993	0.298895	0.359677	0.530145	0.136354	0.114766	0.132939	0.127839	0.0415827	0.104325	0.081085	0.132608	0.295317	0.294278	0.199897	0.179279	0.30661	0.611196	0.576862	0.279577	0.369204	0.603089	0.564342	0.261729	0.374061	0.691201	0.213134	0.0155678	0.0113108	0.318838	0.376614	0.665468	0.213627	0.258366	0.153834	0.202618
TCGA-5L-AAT0-01	0.304265	0.506148	0.369684	0.361683	0.47432	0.448551	0.202611	0.44942	0.537201	1.0074	0.782614	0.78387	0.847446	0.918799	0.199058	0.898745	1.00834	0.518647	0.47938	0.538938	0.530689	0.254494	0.460169	0.535406	0.427911	0.522184	0.573456	0.22458	0.461	0.659095	0.812914	0.811437	0.157362	0.547845	0.866282	0.8506	0.28595	0.629206	0.986168	0.214048	0.0111637	0.00991105	0.657549	0.674614	1.31233	0.506148	0.842984	0.653984	0.599732
TCGA-5L-AAT1-01	0.248733	0.341431	0.389557	0.318903	0.371881	0.390098	0.283723	0.465229	0.405387	0.655827	0.578772	0.558371	0.532709	0.626732	0.348519	0.709396	0.61095	0.803418	0.67005	0.706966	0.730308	0.409153	0.728935	0.736407	0.507838	0.499657	0.625219	0.388594	0.603528	0.679455	0.669676	0.722102	0.463117	0.667355	0.685415	0.921698	0.476469	0.746369	0.955391	0.354727	0.363052	0.22463	0.978768	0.881359	1.02025	0.341431	0.561355	0.620775	0.414127
TCGA-5T-A9QA-01	0.929556	0.495084	0.36224	0.328921	0.73087	0.76965	0.60569	0.115282	0.892999	0.236664	0.297348	0.149959	0.349302	0.289311	0.0774966	0.110886	0.257917	0.060685	0.176013	0.187987	0.168792	0.312716	0.0369053	0.109688	0.0647425	0.127253	0.200791	0.230998	0.0453304	0.216281	0.63779	0.584049	0.0932433	0.103189	0.685567	0.95369	0.428517	0.0840917	1.17771	0.634257	0.074824	0.176436	0.0142408	0.112918	1.77379	0.495084	0.217023	0.302137	0.171762
TCGA-A1-A0SB-01	0.211245	0.263734	0.147766	0.118624	0.320992	0.271279	0.10283	0.148464	0.390655	0.506204	0.183933	0.273403	0.419698	0.386023	0.0533738	0.239313	0.540076	0.089648	0.0880822	0.0924515	0.107692	0.0180872	0.0593183	0.108057	0.0584176	0.18768	0.15988	0.0706357	0.0410548	0.253869	0.532558	0.525051	0.0431323	0.234537	0.829214	0.460487	0.129784	0.222707	0.726537	0.033843	0.00344371	0.00372104	0.0773735	0.201179	1.65734	0.263734	0.288858	0.265778	0.173139
TCGA-A1-A0SD-01	0.184229	0.30895	0.15552	0.211812	0.326183	0.279555	0.149678	0.241832	0.34817	0.780501	0.345344	0.528446	0.729948	0.689935	0.113503	0.506382	0.793739	0.162801	0.16731	0.170868	0.184175	0.0870764	0.141706	0.13602	0.287412	0.377668	0.396839	0.14375	0.226863	0.487766	0.875724	0.801449	0.0969691	0.490967	0.927456	0.673799	0.1914	0.347273	0.821682	0.172376	0.0148793	0.0106032	0.229611	0.366765	1.23048	0.30895	0.515877	0.302727	0.359534
TCGA-A1-A0SE-01	0.227769	0.337676	0.221963	0.239183	0.326933	0.293876	0.171754	0.101398	0.404501	0.827419	0.468628	0.544975	0.706188	0.640555	0.136443	0.209468	0.836167	0.249307	0.217858	0.302865	0.250891	0.166964	0.0729822	0.324693	0.257317	0.329491	0.334113	0.152283	0.089023	0.474187	0.710967	0.630022	0.193626	0.253284	0.790313	0.520975	0.198971	0.127869	0.741822	0.198668	0.0327454	0.00725719	0.0448488	0.115835	1.35082	0.337676	0.506278	0.396419	0.357947
TCGA-A1-A0SF-01	0.343741	0.380422	0.397155	0.373782	0.421192	0.428768	0.210643	0.470277	0.496266	0.653295	0.5208	0.490137	0.526145	0.487953	0.224403	0.590651	0.616233	0.591273	0.496066	0.538655	0.529732	0.218995	0.51826	0.662448	0.423344	0.468179	0.497179	0.208253	0.470359	0.676109	0.696815	0.622413	0.227617	0.413295	0.716311	0.641659	0.261484	0.525297	0.842164	0.157153	0.00809522	0.00740767	0.654049	0.673862	1.30197	0.380422	0.448708	0.532141	0.397359
TCGA-A1-A0SG-01	0.92248	0.833443	0.523925	0.817311	0.806222	0.865734	0.465907	0.30677	0.941933	0.930369	0.55899	0.702656	0.791711	0.871011	0.227079	0.328566	0.978271	0.227545	0.323881	0.427773	0.320015	0.289548	0.205849	0.392089	0.547892	0.68658	0.709137	0.414277	0.301876	0.936481	0.804989	0.746482	0.148083	0.146908	0.87047	0.877429	0.393757	0.289402	1.20124	0.226736	0.0970725	0.0179296	0.102917	0.146216	1.49617	0.833443	0.743185	0.533045	0.750957
TCGA-A1-A0SH-01	0.108257	0.225881	0.110897	0.107389	0.182854	0.195215	0.120103	0.182499	0.170668	1.01858	0.302855	0.487633	0.597689	0.745242	0.112706	0.515884	0.731637	0.055527	0.0952384	0.199649	0.107908	0.0311362	0.0624196	0.104035	0.079376	0.195041	0.179986	0.0846589	0.13396	0.101348	0.446561	0.423061	0.0955196	0.372111	0.549403	0.579231	0.17852	0.311477	0.594042	0.100469	0.22688	0.372569	0.306008	0.482717	0.673624	0.225881	0.452182	0.299483	0.233606
TCGA-A1-A0SI-01	0.122996	0.24033	0.210774	0.164388	0.199031	0.2089	0.187078	0.240636	0.245337	0.876611	0.560238	0.56157	0.613822	0.690712	0.306891	0.625364	0.723612	0.478876	0.398213	0.440084	0.492878	0.285302	0.401247	0.455752	0.304891	0.314329	0.368808	0.249966	0.296488	0.35449	0.491312	0.502168	0.233385	0.23579	0.50937	0.610341	0.334845	0.400177	0.672581	0.339448	0.295511	0.206324	0.461769	0.486121	0.760692	0.24033	0.530942	0.505929	0.308764
TCGA-A1-A0SJ-01	0.291174	0.362223	0.25138	0.301458	0.398648	0.348824	0.183492	0.057059	0.435296	0.676284	0.38798	0.496835	0.6387	0.548858	0.0939284	0.121862	0.705688	0.226951	0.221821	0.32878	0.236353	0.108875	0.0332806	0.305956	0.340241	0.441201	0.427763	0.14897	0.0448587	0.588724	0.819006	0.69774	0.169624	0.195401	0.889165	0.590945	0.200455	0.0623219	0.765597	0.116248	0.0239322	0.00605339	0.0107453	0.133168	1.3628	0.362223	0.460791	0.380175	0.37539
TCGA-A1-A0SK-01	0.429109	0.591933	0.326316	0.380835	0.61376	0.446145	0.335223	0.141931	0.728891	0.876677	0.531404	0.648182	0.833432	0.760819	0.181495	0.22673	1.01075	0.26007	0.239442	0.247156	0.252499	0.0984245	0.106947	0.390375	0.226809	0.326062	0.319402	0.294142	0.134812	0.665408	0.963316	0.825138	0.240059	0.261855	1.19515	0.442611	0.348338	0.155445	0.832009	0.113703	0.0679536	0.0258676	0.0468608	0.16475	1.94865	0.591933	0.828404	0.471947	0.536794
TCGA-A1-A0SM-01	0.0666934	0.145185	0.0511205	0.0686953	0.1679	0.131477	0.145805	0.0838453	0.155756	0.703099	0.176945	0.294842	0.510314	0.584634	0.10973	0.251223	0.66524	0.0544033	0.0492869	0.061276	0.0680595	0.0157095	0.0411214	0.0315215	0.0549445	0.164096	0.171627	0.118347	0.0636813	0.192222	0.626686	0.587632	0.0986207	0.28344	0.681541	0.536826	0.230625	0.187296	0.674448	0.135388	0.00620195	0.00515023	0.0664618	0.138585	0.965118	0.145185	0.304546	0.137877	0.153294
TCGA-A1-A0SN-01	0.0994308	0.202506	0.18158	0.137458	0.213546	0.172561	0.140587	0.23418	0.241675	0.71252	0.460822	0.458139	0.550681	0.581749	0.108636	0.593817	0.649145	0.455371	0.377441	0.425272	0.467318	0.257026	0.443068	0.468173	0.228881	0.255231	0.348609	0.15239	0.383945	0.387291	0.610073	0.638638	0.0934716	0.423197	0.69516	0.592082	0.194316	0.48103	0.653901	0.327095	0.0176997	0.014445	0.613245	0.661806	1.09049	0.202506	0.451839	0.437187	0.274916
TCGA-A1-A0SO-01	0.294876	0.384711	0.299671	0.318191	0.45309	0.416303	0.0837334	0.124668	0.568144	0.5996	0.403832	0.440433	0.536828	0.552228	0.129357	0.220326	0.614773	0.258262	0.303032	0.391434	0.329726	0.0966529	0.123274	0.381151	0.381624	0.346168	0.459392	0.0877427	0.116793	0.611073	0.702044	0.777297	0.160422	0.186859	1.02384	0.810613	0.120466	0.169191	1.07084	0.0322147	0.0191199	0.00680714	0.0526667	0.158154	1.80932	0.384711	0.472127	0.48303	0.43223
TCGA-A1-A0SP-01	0.800181	0.890753	0.348679	0.831097	0.900066	0.866545	0.475256	0.613881	1.15119	0.863626	0.383081	0.869485	0.797021	0.77826	0.174424	0.776501	0.972529	0.171085	0.223298	0.162189	0.218121	0.0970771	0.170195	0.126745	0.961439	0.773217	0.976183	0.442089	0.557413	1.19487	0.77219	0.905594	0.136556	0.605391	1.01581	1.10215	0.453083	0.598113	1.19905	0.301178	0.0102146	0.00822054	0.354124	0.490488	2.05302	0.890753	0.970415	0.447488	0.942431
TCGA-A1-A0SQ-01	0.600285	0.509195	0.292014	0.49172	0.575814	0.581801	0.211972	0.0587585	0.594036	0.444959	0.29828	0.43577	0.589526	0.512138	0.125082	0.0738454	0.555884	0.0229022	0.132215	0.197781	0.138992	0.0326843	0.0164281	0.114878	0.449808	0.506794	0.590215	0.167594	0.0432001	0.716722	0.913965	0.708276	0.135634	0.13055	0.924298	0.82561	0.196005	0.0494872	0.987697	0.0531411	0.0729159	0.215807	0.00574818	0.0569982	1.31742	0.509195	0.44376	0.314243	0.440418
TCGA-A2-A04N-01	0.273199	0.372228	0.202945	0.252711	0.385416	0.375842	0.371089	0.275655	0.380152	0.878422	0.317542	0.471729	0.72198	0.738104	0.22114	0.478784	0.829365	0.121575	0.159314	0.243277	0.185045	0.0974607	0.109682	0.159671	0.175411	0.344529	0.327253	0.313594	0.141055	0.415299	0.779734	0.687459	0.230556	0.409616	0.805447	0.698459	0.47634	0.327769	0.923832	0.255211	0.064973	0.0552008	0.223931	0.297734	1.08186	0.372228	0.510334	0.314639	0.342874
TCGA-A2-A04P-01	0.945483	0.784242	0.635068	0.879497	0.889362	0.966916	0.536609	0.876931	1.06046	0.724402	0.482252	0.619733	0.697001	0.634179	0.183352	0.700425	0.72475	0.483002	0.514913	0.517398	0.468108	0.327449	0.439736	0.495491	0.755582	0.767057	0.867146	0.498815	0.616253	1.08622	0.899384	0.844624	0.273854	0.778091	1.00675	1.05497	0.519417	0.714194	1.26773	0.347989	0.220072	0.0846752	0.621262	0.84538	1.5606	0.784242	0.637733	0.608132	0.733389
TCGA-A2-A04Q-01	1.09512	0.787069	1.10671	1.093	0.862667	1.09556	0.952524	1.22408	1.03677	0.597844	0.623197	0.608167	0.489483	0.533687	0.649542	0.809335	0.558135	1.23386	1.16291	0.867364	1.0782	0.94126	1.19665	1.2146	1.21274	0.89028	1.16424	1.00079	1.20866	1.2533	0.640561	0.712659	0.540291	0.550216	0.691016	1.20446	0.965936	1.07945	1.24651	0.722251	0.940284	0.752181	1.36954	1.33203	1.23553	0.787069	0.570888	0.958784	0.786738
TCGA-A2-A04R-01	0.258645	0.346634	0.0905186	0.182834	0.396725	0.29835	0.255842	0.0621368	0.408395	0.76081	0.204335	0.397732	0.715833	0.625158	0.0858595	0.124067	0.839289	0.0218682	0.0311649	0.0565383	0.03553	0.0230187	0.0100819	0.035488	0.0868405	0.170464	0.179059	0.15805	0.0379578	0.300091	0.886476	0.693121	0.489266	0.553595	0.986307	0.482045	0.257913	0.0619278	0.757483	0.146129	0.0592656	0.0768261	0.0143816	0.0763935	1.43528	0.346634	0.438626	0.141435	0.251695
TCGA-A2-A04T-01	0.273399	0.301788	0.415961	0.344798	0.39761	0.398752	0.235077	0.444898	0.472807	0.416648	0.409148	0.398358	0.354385	0.356139	0.213678	0.489836	0.375086	0.851984	0.743974	0.630717	0.76407	0.359368	0.805634	0.84015	0.669199	0.541386	0.695241	0.295969	0.531492	0.826505	0.558682	0.674689	0.166873	0.576349	0.734388	0.912181	0.315895	0.632052	0.946878	0.30148	0.0311775	0.0369706	0.577204	0.766266	1.31789	0.301788	0.359433	0.563166	0.369815
TCGA-A2-A04U-01	0.451219	0.586339	0.23213	0.410772	0.595351	0.565452	0.246033	0.195055	0.702735	0.95331	0.367188	0.513085	0.8121	0.736492	0.307411	0.371504	0.919282	0.10598	0.0693196	0.164813	0.0768006	0.092231	0.10562	0.167065	0.244886	0.273887	0.33939	0.166555	0.155996	0.596602	0.755746	0.730727	0.281593	0.309077	1.00291	0.78376	0.273606	0.244817	1.12078	0.118339	0.112243	0.162304	0.0888493	0.144951	1.72147	0.586339	0.727725	0.377164	0.589171
TCGA-A2-A04V-01	0.150029	0.26551	0.159016	0.153614	0.233038	0.198906	0.213062	0.105675	0.278212	0.733939	0.338604	0.560349	0.714225	0.727598	0.168432	0.224658	0.810388	0.159992	0.13687	0.240041	0.157777	0.0418989	0.0392433	0.132963	0.203374	0.260853	0.302592	0.14882	0.0763064	0.393179	0.622987	0.582226	0.194782	0.198554	0.659017	0.55603	0.207855	0.108111	0.680754	0.165848	0.124759	0.019339	0.0731207	0.20298	1.09645	0.26551	0.458318	0.31597	0.278193
TCGA-A2-A04W-01	0.221267	0.213446	0.184163	0.179835	0.263695	0.218586	0.253902	0.225091	0.248404	0.559633	0.146797	0.267607	0.420807	0.426742	0.0423815	0.248986	0.523177	0.114938	0.229345	0.261738	0.223424	0.162552	0.107579	0.197853	0.111155	0.274667	0.250145	0.166026	0.0907851	0.296019	0.546265	0.478703	0.045584	0.307164	0.591031	0.425676	0.203929	0.184595	0.574911	0.161604	0.0133175	0.0123618	0.200298	0.27597	0.909347	0.213446	0.224171	0.265174	0.18366
TCGA-A2-A04X-01	0.611455	0.643304	0.624925	0.643507	0.702055	0.762248	0.550301	0.808595	0.778914	0.629275	0.723403	0.598201	0.651939	0.641688	0.497498	0.805129	0.659368	0.758272	0.668234	0.64322	0.740807	0.543925	0.70098	0.711256	0.692977	0.640801	0.884203	0.617137	0.65539	0.887744	0.881276	0.860623	0.551806	0.688876	0.81496	1.20574	0.746696	0.866759	1.21283	0.61146	0.584188	0.299626	1.10595	0.922431	1.44307	0.643304	0.662351	0.70705	0.670601
TCGA-A2-A04Y-01	0.29704	0.397673	0.388347	0.292336	0.438976	0.411383	0.243463	0.251968	0.579322	0.533089	0.588909	0.388957	0.56594	0.582005	0.260395	0.539899	0.559865	0.615843	0.487641	0.590241	0.645084	0.320573	0.265507	0.625484	0.278398	0.34033	0.482207	0.203896	0.205577	0.517342	0.784109	0.76202	0.43974	0.525513	0.763918	0.976244	0.290582	0.317159	1.03712	0.290714	0.0965971	0.014703	0.210101	0.790784	1.58462	0.397673	0.545151	0.615535	0.396419
TCGA-A2-A0CK-01	0.100131	0.157244	0.153404	0.125115	0.191676	0.182918	0.128022	0.207163	0.185643	0.498581	0.296243	0.352005	0.453823	0.429619	0.180182	0.41658	0.47225	0.349613	0.214911	0.291976	0.285043	0.104467	0.251566	0.265508	0.211701	0.289211	0.314578	0.12013	0.223989	0.394139	0.622431	0.558703	0.19152	0.414822	0.667619	0.594583	0.203857	0.401248	0.724451	0.180214	0.0185618	0.0174097	0.463047	0.496263	0.835928	0.157244	0.311694	0.268778	0.180832
TCGA-A2-A0CL-01	1.02591	0.853807	1.09589	0.999219	0.933742	1.07495	0.341388	1.15201	1.0007	0.708085	0.761027	0.661971	0.705929	0.727863	0.303586	0.878701	0.718897	1.20735	1.14981	1.03535	1.15717	0.440185	1.25006	1.16385	0.921335	0.882617	1.04195	0.336669	0.91587	1.04847	0.886047	0.926935	0.285513	0.886837	0.915496	1.20142	0.346348	1.02329	1.25445	0.17775	0.0636685	0.0551345	1.14018	1.20274	1.15935	0.853807	0.727359	1.01391	0.844672
TCGA-A2-A0CM-01	0.205877	0.294983	0.327536	0.271222	0.30893	0.356139	0.301917	0.401596	0.377227	0.556906	0.50413	0.466649	0.479203	0.586936	0.326666	0.635536	0.537098	0.73927	0.578637	0.523353	0.719336	0.473058	0.714342	0.723304	0.416579	0.359537	0.601766	0.428678	0.45635	0.620042	0.526635	0.627365	0.358141	0.45861	0.637867	1.03066	0.591285	0.713955	1.0144	0.590184	0.47138	0.230494	0.765398	0.907543	1.13493	0.294983	0.485749	0.519024	0.368245
TCGA-A2-A0CO-01	0.606397	0.680662	0.608586	0.61838	0.708864	0.673207	0.222763	0.654409	0.740016	0.837803	0.690682	0.717693	0.88584	0.811266	0.158582	0.827988	0.861488	0.643439	0.605692	0.616898	0.643494	0.276159	0.585214	0.655458	0.670111	0.744465	0.738294	0.223149	0.534508	0.845195	1.08586	0.971684	0.12683	0.788243	1.07175	0.898668	0.222029	0.647916	1.01399	0.138808	0.0182604	0.0158044	0.506769	0.757544	1.18832	0.680662	0.78449	0.746911	0.691135
TCGA-A2-A0CP-01	0.0898266	0.22354	0.10487	0.105184	0.212683	0.171916	0.165148	0.138084	0.22512	0.919986	0.390917	0.488959	0.804699	0.76137	0.250509	0.481246	0.943007	0.15762	0.134674	0.177657	0.14248	0.067954	0.111385	0.135971	0.130885	0.234771	0.212084	0.153085	0.11402	0.283523	0.804455	0.690125	0.235697	0.368074	0.815241	0.518099	0.294023	0.244005	0.70682	0.210644	0.274161	0.238222	0.200156	0.231554	1.11927	0.22354	0.548847	0.283833	0.26297
TCGA-A2-A0CQ-01	0.276794	0.350816	0.246445	0.167322	0.414398	0.33428	0.118717	0.284473	0.454159	0.547942	0.353073	0.272522	0.553693	0.596555	0.221416	0.428033	0.505998	0.270215	0.179373	0.349625	0.350509	0.103213	0.170605	0.254054	0.0550491	0.157779	0.204311	0.073322	0.0628566	0.238877	0.849055	0.763894	0.24782	0.466821	0.768627	0.828143	0.118442	0.31721	0.97723	0.0423624	0.00538063	0.00534466	0.196772	0.286615	1.32579	0.350816	0.400594	0.412085	0.225993
TCGA-A2-A0CR-01	1.6832	1.17868	1.54385	1.40243	1.25558	1.37041	0.926238	1.50605	1.36983	0.653461	0.841161	0.777472	0.665951	0.635581	0.690104	1.0893	0.731381	1.55661	1.33923	1.1018	1.30271	0.770529	1.46211	1.32975	1.2128	0.998122	1.22772	0.778083	1.1999	1.23311	0.864928	0.838275	0.739275	0.92128	0.893767	1.22084	0.742925	1.15657	1.21722	0.459137	0.574887	0.37143	1.32035	1.14976	1.28948	1.17868	0.844916	1.22251	0.999295
TCGA-A2-A0CS-01	0.408805	0.421439	0.24115	0.419015	0.392549	0.43381	0.363352	0.300703	0.409656	0.794773	0.298078	0.704006	0.565358	0.716496	0.163073	0.385318	0.830547	0.118218	0.246685	0.188355	0.242073	0.159057	0.0729176	0.110633	0.567464	0.458206	0.673669	0.345487	0.260705	0.781674	0.510377	0.522706	0.175586	0.249045	0.532557	0.745241	0.392211	0.294711	0.932138	0.171906	0.23117	0.180703	0.167112	0.236477	0.898329	0.421439	0.425257	0.260184	0.441913
TCGA-A2-A0CT-01	0.283964	0.287779	0.245298	0.195653	0.384811	0.308932	0.268048	0.080744	0.355495	0.522384	0.271971	0.299235	0.524984	0.509161	0.0927767	0.122361	0.585931	0.138158	0.153636	0.287977	0.188275	0.301896	0.0510549	0.184856	0.1149	0.166167	0.245329	0.135136	0.0408721	0.295086	0.776148	0.744975	0.301308	0.329184	0.838676	0.650187	0.208524	0.0630684	0.790206	0.429716	0.0726506	0.156055	0.021884	0.180741	1.07587	0.287779	0.291696	0.27783	0.198519
TCGA-A2-A0CU-01	0.300603	0.388673	0.193907	0.306405	0.4187	0.37826	0.244297	0.274068	0.481634	0.665192	0.318222	0.481905	0.694176	0.622611	0.0684372	0.479978	0.741509	0.136123	0.153937	0.162532	0.177398	0.0522224	0.0956931	0.141258	0.306264	0.408388	0.421869	0.193898	0.248479	0.606616	0.924035	0.761104	0.0610954	0.46114	0.943631	0.659834	0.245757	0.339346	0.914345	0.121572	0.0301389	0.0203945	0.164909	0.309269	1.44716	0.388673	0.490934	0.301372	0.41251
TCGA-A2-A0CV-01	0.181236	0.263332	0.219405	0.224277	0.281478	0.279206	0.0964357	0.252048	0.316374	0.678571	0.431887	0.468628	0.550343	0.549624	0.147489	0.482205	0.623645	0.35999	0.281985	0.373139	0.341792	0.102076	0.253887	0.381081	0.334317	0.427339	0.451136	0.112386	0.25369	0.541202	0.68825	0.636537	0.138596	0.429955	0.683916	0.68308	0.147322	0.356631	0.816236	0.0700129	0.00916212	0.00965498	0.176951	0.402341	1.08933	0.263332	0.428972	0.375106	0.310089
TCGA-A2-A0CW-01	0.246525	0.335072	0.308574	0.268987	0.399315	0.368054	0.263162	0.37858	0.494233	0.539623	0.456168	0.402405	0.531052	0.5402	0.284795	0.538415	0.621801	0.413646	0.395853	0.411965	0.503017	0.236218	0.38264	0.464304	0.312434	0.318862	0.474107	0.224951	0.325511	0.553205	0.707574	0.733855	0.316371	0.50398	0.857836	0.857659	0.318003	0.552405	1.01321	0.305541	0.0142664	0.0260435	0.420837	0.605085	1.71509	0.335072	0.440614	0.468298	0.379585
TCGA-A2-A0CX-01	0.237388	0.339242	0.220194	0.232488	0.2483	0.2611	0.215102	0.288676	0.402298	0.747433	0.419167	0.51754	0.639349	0.710337	0.245411	0.411054	0.758691	0.24216	0.227638	0.316205	0.270828	0.17301	0.224167	0.249791	0.266142	0.336161	0.419984	0.220301	0.277224	0.458295	0.427687	0.444532	0.394048	0.476664	0.479897	0.625362	0.252859	0.325713	0.684868	0.21224	0.25767	0.174501	0.3739	0.363129	1.21467	0.339242	0.470397	0.365708	0.338098
TCGA-A2-A0CY-01	0.213672	0.218606	0.244926	0.154101	0.305814	0.238119	0.365214	0.186319	0.395886	0.385837	0.248975	0.294173	0.33539	0.268279	1.07469	0.260906	0.366854	0.282311	0.254026	0.279334	0.307513	0.116332	0.276517	0.474481	0.112849	0.189812	0.188157	0.32732	0.127258	0.359385	0.638149	0.543924	1.30822	0.311845	0.816819	0.384623	0.400744	0.242254	0.711816	0.169709	0.338581	0.547117	0.0820508	0.210906	1.65669	0.218606	0.246519	0.31258	0.172503
TCGA-A2-A0CZ-01	0.280085	0.361199	0.29852	0.312299	0.333702	0.363645	0.266079	0.297175	0.403111	0.827055	0.473585	0.576926	0.695187	0.659547	0.189929	0.360845	0.756462	0.38836	0.341769	0.407783	0.378995	0.221779	0.318895	0.400467	0.384619	0.467224	0.469332	0.280362	0.294498	0.584174	0.657096	0.604529	0.157092	0.172133	0.695032	0.651039	0.343533	0.348084	0.804017	0.2961	0.214806	0.0952231	0.270225	0.242444	1.0043	0.361199	0.489168	0.476757	0.39167
TCGA-A2-A0D0-01	0.16663	0.179143	0.301283	0.212624	0.22059	0.250437	0.294424	0.301349	0.358668	0.27536	0.242219	0.277399	0.205671	0.262961	0.24893	0.311955	0.294512	0.617786	0.594621	0.55227	0.640128	0.516315	0.522028	0.786093	0.504676	0.29845	0.531247	0.387888	0.3449	0.698738	0.29457	0.444656	0.31741	0.309188	0.48042	0.726636	0.453858	0.454449	0.876146	0.519827	0.529223	0.33816	0.345369	0.638778	1.5233	0.179143	0.212451	0.452091	0.22446
TCGA-A2-A0D1-01	0.0154639	0.0308997	0.0237359	0.0146198	0.0269541	0.0353053	0.0484952	0.066873	0.0324926	0.234794	0.0806257	0.110028	0.218038	0.19179	0.211936	0.363131	0.222422	0.0600678	0.0267023	0.0714584	0.0621414	0.0307731	0.0553195	0.0722006	0.0110213	0.038788	0.0297944	0.0371139	0.0508486	0.0445304	0.247062	0.184477	0.0614195	0.0602303	0.258979	0.250679	0.0771194	0.106239	0.388705	0.115604	0.18559	0.00743488	0.28788	0.220103	0.494596	0.0308997	0.0889772	0.0522822	0.0293739
TCGA-A2-A0D2-01	0.306406	0.373059	0.36398	0.371638	0.383101	0.406265	0.1711	0.178662	0.540142	0.640816	0.462728	0.562243	0.543854	0.587673	0.261651	0.348403	0.595694	0.501645	0.46316	0.529471	0.496369	0.183813	0.140612	0.554424	0.582689	0.525284	0.640907	0.217427	0.190342	0.790332	0.659432	0.673844	0.164523	0.161228	0.689487	0.843706	0.241512	0.235815	0.967682	0.14213	0.0600355	0.0373242	0.104089	0.279178	1.42086	0.373059	0.47468	0.567899	0.440317
TCGA-A2-A0D3-01	0.473367	0.494837	0.480415	0.500873	0.551879	0.585941	0.135778	0.526856	0.654993	0.594483	0.538213	0.492121	0.555874	0.581781	0.161083	0.611254	0.622851	0.5215	0.519372	0.573618	0.572677	0.160276	0.443252	0.595614	0.499886	0.573078	0.65318	0.130548	0.480005	0.787476	0.694817	0.719388	0.17021	0.457079	0.730884	0.929514	0.145935	0.606649	1.12456	0.0582046	0.00763695	0.00987337	0.342086	0.503785	1.57354	0.494837	0.522034	0.587604	0.532959
TCGA-A2-A0D4-01	0.359101	0.396965	0.149035	0.282715	0.491045	0.398819	0.153353	0.168239	0.565512	0.592592	0.216645	0.340702	0.649308	0.485387	0.184689	0.203774	0.650562	0.0432679	0.0482767	0.100053	0.0542595	0.0359052	0.0432679	0.0485743	0.176674	0.307487	0.283268	0.108899	0.0904717	0.459696	1.03861	0.747276	0.232895	0.258082	1.05341	0.612518	0.167794	0.153811	0.855067	0.0471248	0.0445216	0.0473933	0.0488434	0.059026	1.77473	0.396965	0.404155	0.206959	0.326409
TCGA-A2-A0EM-01	0.393595	0.505828	0.212904	0.345509	0.479236	0.434679	0.29719	0.236116	0.555891	0.924433	0.349129	0.637331	0.792494	0.861316	0.0883371	0.45036	0.976086	0.102589	0.208641	0.230735	0.219667	0.0970974	0.055102	0.188359	0.280577	0.362507	0.4167	0.199679	0.181668	0.549003	0.758043	0.752448	0.0710329	0.336083	0.830367	0.695899	0.239517	0.28276	0.955452	0.108132	0.00753535	0.00711611	0.115003	0.165127	1.37706	0.505828	0.625237	0.316097	0.464435
TCGA-A2-A0EN-01	0.330246	0.370448	0.403235	0.386521	0.366044	0.39952	0.225501	0.300605	0.452352	0.673605	0.505089	0.549806	0.600119	0.609826	0.246693	0.536066	0.595074	0.600601	0.6078	0.582982	0.63639	0.26374	0.286075	0.635014	0.630902	0.617637	0.684492	0.249629	0.302876	0.747863	0.694038	0.650004	0.200317	0.226967	0.641448	0.810143	0.247778	0.342595	0.854931	0.22082	0.0933376	0.024228	0.27791	0.41267	0.931659	0.370448	0.467146	0.559171	0.41338
TCGA-A2-A0EO-01	0.202189	0.298162	0.204506	0.237288	0.293145	0.294934	0.1611	0.266588	0.327985	0.766632	0.410661	0.534707	0.626538	0.64909	0.171859	0.520488	0.726233	0.242394	0.229878	0.325938	0.263768	0.105215	0.191349	0.271881	0.309016	0.391058	0.420852	0.15091	0.232021	0.529663	0.650454	0.627729	0.167503	0.436633	0.682772	0.671914	0.213129	0.325469	0.81744	0.149114	0.0105233	0.00964678	0.313794	0.449666	1.05997	0.298162	0.461412	0.351738	0.341249
TCGA-A2-A0EP-01	0.861442	0.809624	0.775423	0.919103	0.837282	0.924578	0.295787	0.9658	0.795355	0.866809	0.678948	0.903881	0.800561	0.83177	0.254483	0.889639	0.760683	0.693518	0.796943	0.650857	0.743534	0.301918	0.65515	0.672879	1.20841	1.0405	1.17912	0.318647	0.961408	1.09572	0.925858	0.913741	0.256449	0.741945	0.854574	1.20976	0.292207	0.935787	1.11958	0.153998	0.0814712	0.0547165	0.819861	0.937224	0.793769	0.809624	0.77841	0.822983	0.858068
TCGA-A2-A0EQ-01	1.13223	0.871427	1.09222	1.12223	0.968842	1.15839	0.56727	1.23666	1.18772	0.545886	0.643919	0.658328	0.539579	0.595862	0.550012	0.799607	0.642448	1.14136	1.09936	0.852671	1.04655	0.494402	1.10258	1.19509	1.11363	0.88885	1.14225	0.591982	1.03782	1.24487	0.673753	0.771121	0.59128	0.748647	0.770536	1.2507	0.587268	1.01107	1.33975	0.288889	0.293906	0.198679	1.12337	1.32213	1.49492	0.871427	0.655622	0.95214	0.863711
TCGA-A2-A0ER-01	0.307336	0.358683	0.189847	0.314671	0.411885	0.414183	0.328914	0.316479	0.488876	0.500518	0.323873	0.414732	0.505929	0.550801	0.158663	0.451364	0.551585	0.130475	0.19721	0.153977	0.187098	0.0413751	0.0764976	0.107245	0.349767	0.369671	0.480397	0.279467	0.274976	0.589092	0.732747	0.725716	0.183905	0.426921	0.79236	0.829698	0.3989	0.3971	1.08517	0.149331	0.330199	0.187448	0.284371	0.360355	1.53958	0.358683	0.402271	0.270291	0.382917
TCGA-A2-A0ES-01	0.180719	0.279765	0.186457	0.219368	0.292653	0.250189	0.0996521	0.244553	0.342494	0.679055	0.40922	0.510717	0.635473	0.578014	0.102659	0.4885	0.659993	0.24197	0.242367	0.284522	0.254109	0.0974916	0.197233	0.287152	0.416342	0.427854	0.479082	0.102945	0.307276	0.55779	0.768002	0.689077	0.0879644	0.431854	0.776578	0.613334	0.108679	0.340453	0.732575	0.0983493	0.00707607	0.00809845	0.210253	0.401886	1.18824	0.279765	0.453945	0.337585	0.337007
TCGA-A2-A0ET-01	0.313495	0.355376	0.368454	0.335062	0.426626	0.427574	0.156315	0.452855	0.447889	0.478828	0.456022	0.405937	0.491434	0.497098	0.252387	0.559362	0.512921	0.570305	0.497115	0.517569	0.552365	0.158165	0.444045	0.499061	0.494926	0.433072	0.586093	0.14414	0.461094	0.641364	0.824158	0.715897	0.287676	0.592355	0.777273	0.924517	0.177417	0.643094	0.999834	0.112881	0.0119101	0.00962431	0.459713	0.63113	1.22988	0.355376	0.4157	0.490114	0.382116
TCGA-A2-A0EU-01	0.271826	0.371739	0.19639	0.258271	0.419306	0.30205	0.432801	0.247635	0.401653	0.774657	0.372591	0.553922	0.696399	0.716821	0.209003	0.532229	0.805881	0.160571	0.172482	0.195862	0.198361	0.130738	0.132343	0.168097	0.282351	0.333792	0.4137	0.349301	0.220391	0.507117	0.825894	0.820851	0.221438	0.480264	0.956889	0.589588	0.340403	0.30698	0.764018	0.518428	0.411343	0.242139	0.218855	0.309444	1.21123	0.371739	0.517452	0.287676	0.361476
TCGA-A2-A0EV-01	0.184166	0.286429	0.226654	0.227199	0.319368	0.299781	0.199531	0.315427	0.335912	0.716308	0.422101	0.485901	0.540035	0.633121	0.142719	0.585392	0.66359	0.371468	0.336752	0.385508	0.384549	0.148784	0.323629	0.351656	0.311977	0.368279	0.476291	0.202405	0.33597	0.527182	0.635363	0.704111	0.130714	0.49058	0.713032	0.802063	0.274914	0.496413	0.926571	0.226494	0.0416158	0.0283291	0.552789	0.612824	1.14536	0.286429	0.462024	0.416336	0.351612
TCGA-A2-A0EW-01	0.233713	0.333418	0.251537	0.259751	0.313269	0.290805	0.143396	0.13406	0.383602	0.78827	0.483933	0.566324	0.704451	0.669139	0.157504	0.313413	0.744429	0.304232	0.308473	0.391615	0.335312	0.179897	0.108737	0.406278	0.358662	0.46365	0.467286	0.140346	0.111659	0.546043	0.75051	0.668557	0.20341	0.265724	0.746403	0.629662	0.158778	0.141871	0.725522	0.142839	0.0427273	0.019984	0.0729367	0.247452	1.06886	0.333418	0.512885	0.435453	0.358445
TCGA-A2-A0EX-01	0.489433	0.571637	0.338354	0.476177	0.544646	0.540281	0.308122	0.184713	0.628657	0.988005	0.483898	0.635971	0.780822	0.746507	0.317078	0.281885	0.938477	0.215036	0.247115	0.314708	0.248596	0.145289	0.103123	0.30433	0.448935	0.581303	0.516345	0.246223	0.152142	0.680972	0.775336	0.691488	0.167375	0.156155	0.7766	0.664566	0.300233	0.185505	0.919444	0.164426	0.116471	0.206905	0.0697805	0.141268	1.32987	0.571637	0.652738	0.471178	0.565613
TCGA-A2-A0EY-01	0.4684	0.449663	0.433373	0.49119	0.465858	0.531608	0.409123	0.417256	0.559883	0.618695	0.451954	0.519498	0.506733	0.585576	0.490743	0.595166	0.576379	0.432155	0.481475	0.536879	0.510998	0.336448	0.317517	0.484191	0.557334	0.58139	0.708058	0.38973	0.402347	0.771513	0.576491	0.663732	0.314668	0.299734	0.633627	0.927166	0.414293	0.427706	1.02101	0.386685	0.364927	0.44214	0.372182	0.474548	1.18913	0.449663	0.453316	0.511828	0.458564
TCGA-A2-A0ST-01	1.5855	1.02725	1.42579	1.56699	1.13572	1.41565	0.822665	1.39821	1.41414	0.531667	0.670579	0.611334	0.505907	0.518862	0.686321	0.882259	0.54377	1.37548	1.34793	1.00375	1.16733	0.681735	1.29123	1.31864	1.61408	1.18701	1.40945	0.848245	1.38292	1.46428	0.723619	0.718284	0.590892	0.562654	0.763134	1.24065	0.72737	1.20399	1.22432	0.459099	0.481399	0.269196	1.20068	1.21281	1.34623	1.02725	0.634136	1.059	1.02042
TCGA-A2-A0SU-01	0.315989	0.35776	0.299642	0.346325	0.386712	0.378981	0.169372	0.197309	0.429765	0.668218	0.407624	0.527427	0.605308	0.551283	0.116836	0.321936	0.66574	0.305091	0.301575	0.370415	0.31095	0.141292	0.132154	0.38371	0.455658	0.474154	0.525659	0.154776	0.172787	0.647927	0.784997	0.670727	0.130298	0.169879	0.758588	0.678673	0.171064	0.220156	0.805981	0.12626	0.0449243	0.00683621	0.124045	0.199452	1.14667	0.35776	0.427934	0.418574	0.389264
TCGA-A2-A0SV-01	0.284762	0.279727	0.214697	0.220319	0.280166	0.317941	0.262665	0.311312	0.330689	0.571886	0.244664	0.337926	0.391229	0.552803	0.167727	0.408809	0.539762	0.16145	0.151202	0.289097	0.239557	0.103962	0.163508	0.188273	0.155033	0.204281	0.308593	0.205152	0.235942	0.352727	0.392227	0.428194	0.129714	0.139314	0.399391	0.82343	0.298316	0.389154	0.831808	0.24315	0.271765	0.169147	0.316584	0.50999	0.925828	0.279727	0.281225	0.265666	0.21595
TCGA-A2-A0SW-01	0.615744	0.637922	0.69176	0.641369	0.614629	0.747459	0.376353	0.403742	0.759232	0.790683	0.736792	0.645461	0.66763	0.72959	0.361991	0.588686	0.736806	0.939795	0.839065	0.765901	0.909164	0.41613	0.413417	0.913628	0.630244	0.626577	0.812155	0.392124	0.411797	0.908631	0.641264	0.740712	0.197806	0.194179	0.709367	1.07124	0.455821	0.516664	1.19851	0.298218	0.144659	0.0625367	0.265628	0.493778	1.32644	0.637922	0.693135	0.836746	0.660052
TCGA-A2-A0SX-01	0.600466	0.619825	0.626741	0.641063	0.619403	0.7098	0.308325	0.735868	0.751628	0.757092	0.622184	0.659939	0.632863	0.749461	0.278809	0.850698	0.74146	0.694146	0.698218	0.656335	0.746534	0.389078	0.745596	0.783739	0.704834	0.619536	0.834765	0.325022	0.698098	0.90268	0.635527	0.761311	0.224942	0.614559	0.753196	1.05826	0.357182	0.821872	1.15662	0.242217	0.0126724	0.010599	0.942773	1.08649	1.25713	0.619825	0.673461	0.742844	0.663968
TCGA-A2-A0SY-01	0.835837	0.745666	0.590827	0.754836	0.819658	0.849605	0.479098	0.592563	0.851152	0.835327	0.596348	0.660245	0.754199	0.74037	0.481625	0.706985	0.822798	0.359024	0.418367	0.496277	0.445939	0.217483	0.348761	0.499138	0.649868	0.701372	0.783755	0.394306	0.490969	0.895428	0.934457	0.916828	0.535624	0.565846	0.965017	1.03354	0.447797	0.563866	1.15662	0.213588	0.280801	0.00482379	0.418835	0.495446	1.29519	0.745666	0.654315	0.629886	0.682906
TCGA-A2-A0T0-01	0.0462409	0.104992	0.113912	0.0706388	0.107686	0.0913088	0.0939986	0.127967	0.133937	0.543134	0.206743	0.409219	0.397608	0.452566	0.130236	0.345322	0.475172	0.280536	0.371533	0.329926	0.411566	0.219138	0.224802	0.328927	0.22119	0.190297	0.282262	0.128972	0.180239	0.373665	0.383872	0.450943	0.173562	0.264397	0.533035	0.498814	0.168348	0.259844	0.549525	0.165153	0.197758	0.0939785	0.371678	0.400697	0.956928	0.104992	0.262468	0.405094	0.152084
TCGA-A2-A0T1-01	0.27359	0.301298	0.341166	0.356505	0.349599	0.425828	0.255009	0.421358	0.375983	0.554433	0.433349	0.500341	0.474614	0.499921	0.264294	0.542718	0.498572	0.593021	0.54384	0.524498	0.569528	0.274034	0.526037	0.560013	0.641984	0.611621	0.723756	0.375564	0.525983	0.785534	0.67279	0.693537	0.325361	0.507361	0.643153	0.987686	0.446056	0.654079	0.998148	0.279637	0.266302	0.169571	0.522813	0.673254	0.935633	0.301298	0.405342	0.419537	0.356561
TCGA-A2-A0T2-01	0.120793	0.204249	0.240091	0.128201	0.280799	0.167593	0.0974758	0.123944	0.338372	0.512194	0.360593	0.32662	0.468109	0.463864	0.19202	0.380208	0.498153	0.460209	0.365925	0.477341	0.529718	0.153445	0.188425	0.515848	0.155429	0.201195	0.31496	0.0799871	0.103948	0.375235	0.68829	0.822936	0.178184	0.204243	1.01921	0.564966	0.0949021	0.117391	0.672811	0.0998956	0.0474089	0.00967858	0.126018	0.382833	1.59853	0.204249	0.362873	0.558666	0.234611
TCGA-A2-A0T3-01	0.093093	0.175159	0.116926	0.109815	0.214375	0.150949	0.118383	0.145652	0.238208	0.59901	0.282865	0.312254	0.541101	0.446791	0.109988	0.334226	0.564197	0.19691	0.174699	0.22123	0.202643	0.110313	0.151776	0.258412	0.134391	0.209973	0.22273	0.10715	0.1342	0.316299	0.820576	0.675099	0.106861	0.345824	0.830947	0.42514	0.158522	0.238032	0.627498	0.165925	0.0082753	0.00705252	0.152524	0.293425	1.35734	0.175159	0.329802	0.273536	0.214482
TCGA-A2-A0T4-01	0.387764	0.3573	0.339856	0.37241	0.444352	0.405778	0.237372	0.419816	0.417164	0.601076	0.357808	0.460953	0.551818	0.528421	0.114477	0.472024	0.551399	0.363651	0.323271	0.367025	0.371476	0.164061	0.316741	0.348911	0.455114	0.554227	0.575375	0.205609	0.32831	0.649782	0.814987	0.758164	0.117104	0.494428	0.791804	0.750426	0.220825	0.416281	0.812696	0.207338	0.0265967	0.0224748	0.443778	0.510945	0.913262	0.3573	0.383367	0.374325	0.347526
TCGA-A2-A0T5-01	0.227106	0.33007	0.112345	0.237588	0.325321	0.300142	0.17474	0.16188	0.391636	0.771989	0.219881	0.444607	0.659026	0.667419	0.0904102	0.353279	0.765934	0.0553022	0.0627756	0.091024	0.0752798	0.0251832	0.0317859	0.0528981	0.220197	0.313821	0.320898	0.14369	0.135365	0.462697	0.700155	0.628587	0.0933062	0.294111	0.739267	0.572486	0.197515	0.190487	0.840656	0.0817579	0.00763618	0.0070632	0.104252	0.163207	1.40201	0.33007	0.463561	0.197357	0.356394
TCGA-A2-A0T6-01	0.39097	0.486099	0.381565	0.416494	0.520317	0.47848	0.179085	0.45487	0.505993	0.912507	0.557252	0.672862	0.723304	0.817377	0.201978	0.697492	0.829819	0.388998	0.411404	0.494524	0.451864	0.205276	0.372217	0.454626	0.502879	0.589856	0.625562	0.184662	0.40482	0.663097	0.825214	0.871865	0.170644	0.670741	0.829941	0.860687	0.195126	0.51601	0.943689	0.139349	0.00527615	0.0052486	0.362644	0.592716	0.980907	0.486099	0.63156	0.538191	0.511489
TCGA-A2-A0T7-01	0.0807939	0.174845	0.127659	0.10777	0.179767	0.150694	0.120431	0.149793	0.208394	0.727964	0.381827	0.438102	0.552103	0.601798	0.0957452	0.41605	0.686454	0.276503	0.233086	0.291428	0.289359	0.152235	0.21	0.300305	0.158278	0.222866	0.265721	0.129812	0.139737	0.334657	0.580414	0.60509	0.0786327	0.337268	0.661673	0.553288	0.193095	0.267449	0.676741	0.227357	0.0226139	0.0192888	0.165666	0.327489	1.14984	0.174845	0.409475	0.329102	0.23086
TCGA-A2-A0YC-01	0.441585	0.468444	0.311024	0.44599	0.519119	0.498689	0.201797	0.425088	0.548879	0.717647	0.405033	0.563937	0.642617	0.656623	0.171197	0.532999	0.675218	0.215848	0.285457	0.294438	0.307386	0.132965	0.194691	0.245042	0.538229	0.554935	0.641908	0.1753	0.374667	0.748095	0.840145	0.821444	0.163478	0.512448	0.890929	0.884447	0.189088	0.480343	0.991687	0.148956	0.0167652	0.0074871	0.36179	0.431677	1.21134	0.468444	0.489096	0.395264	0.487716
TCGA-A2-A0YD-01	0.268824	0.40317	0.275106	0.315341	0.392399	0.361266	0.268959	0.2619	0.415499	0.916429	0.524767	0.681662	0.807416	0.805538	0.455308	0.564436	0.863535	0.272146	0.323345	0.379142	0.337933	0.213937	0.183623	0.35523	0.439539	0.507265	0.509731	0.225559	0.209142	0.604782	0.86822	0.798337	0.535913	0.555185	0.839003	0.748734	0.29483	0.273368	0.847652	0.287085	0.246383	0.347485	0.239911	0.424019	1.02383	0.40317	0.616617	0.48669	0.477165
TCGA-A2-A0YE-01	0.118627	0.222233	0.12769	0.136521	0.188841	0.227388	0.159414	0.067805	0.288707	0.695483	0.246984	0.462451	0.562268	0.559157	0.126987	0.184966	0.687425	0.109063	0.143591	0.187925	0.172812	0.0960104	0.0702739	0.200553	0.207532	0.225542	0.24743	0.151782	0.0669158	0.379562	0.451021	0.445938	0.107854	0.11264	0.622764	0.672663	0.313883	0.143124	0.854757	0.127424	0.0644071	0.00758631	0.0386648	0.100694	1.53004	0.222233	0.399071	0.314338	0.267303
TCGA-A2-A0YF-01	0.203239	0.233733	0.0952112	0.188416	0.266898	0.320875	0.105876	0.21684	0.268005	0.458124	0.241722	0.295646	0.438387	0.426957	0.196997	0.367983	0.421589	0.104436	0.101831	0.0142352	0.14052	0.00394081	0.0782868	0.00819197	0.198179	0.294687	0.361587	0.248042	0.163958	0.375295	0.663246	0.605571	0.225136	0.295115	0.639394	0.892719	0.307961	0.367665	1.01863	0.0539167	0.0951551	0.036483	0.245785	0.260179	0.933417	0.233733	0.295243	0.111402	0.226016
TCGA-A2-A0YG-01	0.209651	0.285819	0.141797	0.224374	0.322572	0.3126	0.247397	0.241116	0.361141	0.601058	0.275726	0.398062	0.561516	0.525979	0.0787064	0.422283	0.584174	0.081016	0.126886	0.149748	0.156993	0.0614446	0.15222	0.111985	0.266861	0.338881	0.383699	0.226627	0.271958	0.461907	0.690475	0.703415	0.0776667	0.458303	0.772719	0.729673	0.31763	0.418914	0.920188	0.210296	0.012761	0.00857076	0.178043	0.34721	1.37439	0.285819	0.374608	0.236894	0.315599
TCGA-A2-A0YH-01	0.529343	0.492915	0.464761	0.427376	0.555522	0.620012	0.265495	0.679052	0.566911	0.674679	0.462518	0.438507	0.53726	0.653163	0.193559	0.625575	0.63357	0.435341	0.366079	0.414285	0.504484	0.159971	0.491734	0.403693	0.294327	0.363885	0.56975	0.206856	0.445857	0.528498	0.650014	0.687387	0.208955	0.455182	0.623233	1.1498	0.295309	0.858711	1.09379	0.177454	0.0245093	0.0199749	0.869377	0.742727	0.998065	0.492915	0.485183	0.488216	0.415701
TCGA-A2-A0YI-01	0.397398	0.4371	0.437285	0.447263	0.445833	0.516623	0.258301	0.392612	0.521912	0.661541	0.571062	0.573072	0.573401	0.647359	0.373353	0.674238	0.616909	0.53535	0.543277	0.612365	0.609221	0.247152	0.356756	0.635723	0.55369	0.578478	0.699362	0.278923	0.381913	0.750222	0.680419	0.721956	0.390903	0.429793	0.697108	0.975228	0.342505	0.522955	1.05295	0.19989	0.127579	0.0304713	0.381793	0.624962	1.10995	0.4371	0.524805	0.574441	0.479446
TCGA-A2-A0YJ-01	0.106052	0.210211	0.114622	0.157675	0.196354	0.196032	0.199542	0.0566249	0.305133	0.589718	0.293976	0.44489	0.494638	0.531575	0.121135	0.178133	0.617312	0.103078	0.166801	0.158435	0.185582	0.0648882	0.0774013	0.24102	0.329219	0.319677	0.401	0.229889	0.0662865	0.566177	0.515491	0.550078	0.109921	0.119542	0.701629	0.619428	0.339932	0.0980169	0.834351	0.088577	0.105659	0.155671	0.0299829	0.176007	1.75033	0.210211	0.408947	0.275738	0.32476
TCGA-A2-A0YK-01	0.958989	0.836222	0.90213	0.9489	0.878433	0.920853	0.290776	0.859064	0.984507	0.790625	0.765995	0.734992	0.757878	0.717003	0.365949	0.815202	0.798589	0.873814	0.897123	0.898439	0.886289	0.309501	0.749458	1.00415	0.957784	0.93206	0.988116	0.312803	0.763449	1.08018	0.921947	0.888864	0.316746	0.696762	0.957808	1.00575	0.282917	0.752442	1.073	0.12763	0.0210023	0.018412	0.388771	0.798072	1.26075	0.836222	0.732951	0.885594	0.83007
TCGA-A2-A0YL-01	0.225405	0.33653	0.266696	0.259289	0.35498	0.308107	0.131497	0.327298	0.393731	0.785793	0.520077	0.547227	0.672514	0.644818	0.128312	0.600535	0.769033	0.397064	0.350151	0.451297	0.405499	0.171825	0.326383	0.454837	0.353573	0.415535	0.443186	0.133271	0.334806	0.550514	0.789429	0.733606	0.110222	0.472567	0.831075	0.625584	0.163376	0.432003	0.760947	0.129257	0.00635882	0.00622809	0.456447	0.560816	1.2042	0.33653	0.524148	0.461827	0.384559
TCGA-A2-A0YM-01	0.138419	0.262108	0.0940622	0.178744	0.241778	0.185564	0.169463	0.233938	0.364432	0.61127	0.367737	0.562137	0.537021	0.677966	0.177264	0.558458	0.679795	0.140297	0.0853785	0.085309	0.108375	0.0256651	0.123938	0.0849092	0.39787	0.283098	0.494667	0.158189	0.361718	0.584407	0.430175	0.601461	0.157513	0.383598	0.63781	0.665911	0.147942	0.420278	0.712045	0.184943	0.0225814	0.0159155	0.342886	0.533676	1.56716	0.262108	0.492886	0.190473	0.34812
TCGA-A2-A0YT-01	0.310017	0.32981	0.287954	0.288323	0.40443	0.350995	0.276231	0.0791061	0.535026	0.40727	0.387464	0.339114	0.472686	0.444118	0.145388	0.141136	0.504875	0.354635	0.296377	0.386124	0.371002	0.177377	0.0531653	0.344498	0.297261	0.367352	0.456267	0.213087	0.0638997	0.528507	0.72807	0.706975	0.243152	0.269719	0.762608	0.721836	0.268184	0.0819632	0.855507	0.239025	0.0535061	0.0175133	0.0197939	0.191033	1.60914	0.32981	0.350953	0.375388	0.324081
TCGA-A2-A1FV-01	0.398349	0.411446	0.155211	0.280323	0.519998	0.41667	0.14868	0.171234	0.533949	0.634052	0.301939	0.365831	0.703054	0.541392	0.257593	0.244747	0.720774	0.0118812	0.0430161	0.0983795	0.052849	0.0141532	0.0118812	0.0868055	0.159464	0.296306	0.302999	0.0935679	0.0881075	0.437358	1.09329	0.848562	0.283104	0.274897	1.13047	0.581648	0.161066	0.153091	0.852955	0.0363031	0.0113813	0.101061	0.0131077	0.105331	1.44732	0.411446	0.418494	0.195024	0.309267
TCGA-A2-A1FW-01	0.311205	0.413185	0.275983	0.334124	0.471034	0.427737	0.103225	0.412245	0.496794	0.667832	0.470602	0.508716	0.661021	0.620345	0.107689	0.634136	0.726945	0.218911	0.261301	0.297766	0.338044	0.114174	0.224178	0.349469	0.303303	0.405301	0.469838	0.103249	0.379415	0.614488	0.821301	0.814173	0.103048	0.511459	0.897073	0.792385	0.137653	0.543689	0.987849	0.0594194	0.00696897	0.00639827	0.503126	0.584795	1.41889	0.413185	0.536489	0.424481	0.463451
TCGA-A2-A1FX-01	0.206004	0.342541	0.26093	0.205615	0.354053	0.310307	0.208652	0.149987	0.400412	0.683017	0.481281	0.43181	0.706167	0.750846	0.248046	0.353619	0.766431	0.258512	0.326136	0.396758	0.419139	0.230599	0.186015	0.373463	0.177805	0.262656	0.361383	0.167949	0.11597	0.399366	0.865039	0.812734	0.367762	0.432927	0.859189	0.831844	0.254028	0.190371	0.935302	0.218591	0.0759967	0.0157273	0.105052	0.379867	1.29926	0.342541	0.550273	0.502129	0.351147
TCGA-A2-A1FZ-01	0.198497	0.313138	0.201889	0.211051	0.306428	0.268145	0.237694	0.222709	0.34178	0.762877	0.394886	0.567322	0.708972	0.714381	0.318381	0.49963	0.752246	0.172668	0.217065	0.295884	0.248934	0.126255	0.136701	0.240744	0.341946	0.40373	0.42187	0.187185	0.176723	0.49101	0.719158	0.717591	0.430264	0.472009	0.769755	0.6834	0.261119	0.24993	0.786834	0.240616	0.206133	0.00736571	0.242131	0.342925	1.1083	0.313138	0.489868	0.383155	0.343126
TCGA-A2-A1G0-01	0.584731	0.570632	0.47591	0.616565	0.589259	0.656641	0.317642	0.152913	0.690594	0.745952	0.535311	0.64344	0.691784	0.658654	0.195523	0.221024	0.749385	0.37994	0.448911	0.548679	0.468405	0.240996	0.107895	0.543939	0.683533	0.703024	0.766922	0.286583	0.139128	0.925429	0.807061	0.759551	0.233907	0.247214	0.83344	0.905986	0.337431	0.172794	1.05074	0.19144	0.0472549	0.00616082	0.0389504	0.196923	1.27407	0.570632	0.552592	0.561797	0.604453
TCGA-A2-A1G1-01	0.350957	0.39695	0.356653	0.423917	0.400245	0.496962	0.456431	0.495125	0.531435	0.578813	0.394966	0.517299	0.492914	0.587603	0.365221	0.573176	0.592171	0.435421	0.420073	0.381485	0.479921	0.33596	0.465778	0.492978	0.617428	0.486548	0.743428	0.462645	0.551327	0.790524	0.500791	0.616493	0.345615	0.412217	0.607879	1.06218	0.577068	0.679107	1.1089	0.625987	0.0429853	0.0369703	0.585947	0.771237	1.38834	0.39695	0.463126	0.469083	0.472724
TCGA-A2-A1G4-01	0.620767	0.546367	0.404474	0.459232	0.618087	0.693988	0.144141	0.476771	0.719006	0.472583	0.437858	0.265824	0.553433	0.598154	0.0999922	0.520368	0.566348	0.22988	0.23354	0.355365	0.342603	0.138382	0.220421	0.332174	0.167768	0.366425	0.472132	0.0925849	0.230729	0.547935	0.790881	0.732193	0.118571	0.495263	0.85797	0.990398	0.145266	0.506187	1.26862	0.0565974	0.00711678	0.00545631	0.218631	0.384651	1.5515	0.546367	0.486314	0.403084	0.424022
TCGA-A2-A1G6-01	0.265295	0.34764	0.26159	0.313926	0.33465	0.342339	0.189364	0.283599	0.433483	0.655855	0.480581	0.510822	0.594781	0.519886	0.38101	0.518665	0.628601	0.344788	0.320839	0.391953	0.328964	0.138373	0.24891	0.381469	0.544082	0.544481	0.579756	0.197084	0.31595	0.655018	0.682263	0.623474	0.354488	0.391522	0.692772	0.683902	0.230077	0.366243	0.79069	0.146763	0.00755476	0.00803866	0.161743	0.363251	1.26218	0.34764	0.47983	0.407606	0.407549
TCGA-A2-A259-01	0.643972	0.571922	0.35403	0.594715	0.669529	0.649057	0.22871	0.572496	0.647191	0.68808	0.356652	0.589337	0.66241	0.69136	0.138591	0.609084	0.684111	0.193915	0.240649	0.240812	0.250381	0.15622	0.19739	0.214491	0.667655	0.686394	0.738752	0.200408	0.49558	0.815997	0.924603	0.917848	0.139355	0.609279	0.940998	0.891246	0.193987	0.557493	1.02559	0.123866	0.0222996	0.00573787	0.428518	0.599334	1.12541	0.571922	0.521904	0.362693	0.538984
TCGA-A2-A25A-01	0.293734	0.409166	0.302087	0.337182	0.421885	0.382629	0.153776	0.359665	0.460316	0.772494	0.547187	0.643267	0.754279	0.705132	0.186879	0.66486	0.770897	0.383614	0.334549	0.402901	0.370531	0.149406	0.303559	0.421901	0.482868	0.552047	0.559842	0.170565	0.391896	0.654926	0.939554	0.824283	0.163029	0.555204	0.923501	0.739282	0.189879	0.433892	0.838339	0.12995	0.0141391	0.0166176	0.418014	0.573898	1.14483	0.409166	0.596968	0.481638	0.460162
TCGA-A2-A25B-01	0.2844	0.392325	0.290041	0.289375	0.395906	0.41335	0.23183	0.376024	0.466929	0.754928	0.389331	0.444301	0.585355	0.665587	0.0860591	0.57132	0.759991	0.270761	0.305441	0.34397	0.423783	0.200541	0.298555	0.389419	0.270698	0.275431	0.445269	0.200772	0.303279	0.501608	0.580059	0.620449	0.066823	0.429581	0.750143	0.87602	0.292854	0.548538	1.02329	0.217215	0.0198624	0.0174439	0.470324	0.619326	1.39276	0.392325	0.517821	0.478983	0.416566
TCGA-A2-A25C-01	0.35323	0.426973	0.288325	0.383812	0.503177	0.468477	0.291812	0.410213	0.474972	0.763629	0.378318	0.559064	0.688263	0.687859	0.159722	0.573208	0.756804	0.253602	0.247247	0.306854	0.308038	0.152376	0.222434	0.241591	0.432534	0.568626	0.548007	0.265449	0.353619	0.662374	0.975323	0.866014	0.173591	0.572032	0.950664	0.826205	0.332303	0.456976	1.01057	0.27969	0.0116638	0.00844845	0.329553	0.474982	1.18923	0.426973	0.512172	0.406991	0.467769
TCGA-A2-A25D-01	0.447134	0.460658	0.586441	0.473393	0.504164	0.550023	0.241831	0.481517	0.615579	0.440391	0.561842	0.387705	0.527613	0.498421	0.316376	0.774832	0.488155	0.893014	0.783188	0.798088	0.890809	0.243948	0.501164	0.878539	0.547214	0.577261	0.727335	0.238062	0.445272	0.735218	0.846093	0.752397	0.448406	0.605319	0.720927	1.02272	0.278207	0.558864	1.05379	0.144599	0.126967	0.0288825	0.514199	1.03461	1.21641	0.460658	0.506461	0.725335	0.490473
TCGA-A2-A25E-01	0.490512	0.519221	0.352212	0.48581	0.643181	0.576248	0.326834	0.483188	0.672848	0.716258	0.399271	0.515118	0.668754	0.605417	0.0827169	0.529569	0.697386	0.206804	0.306433	0.308938	0.333184	0.213385	0.203862	0.28527	0.516952	0.490986	0.650138	0.275222	0.362536	0.761084	0.981111	0.874733	0.0873811	0.645238	1.03911	0.885262	0.319576	0.492336	1.08113	0.259637	0.0303709	0.0212161	0.349677	0.480117	1.5708	0.519221	0.517196	0.445039	0.536091
TCGA-A2-A25F-01	0.871075	0.7379	0.918462	0.94445	0.725843	0.969921	0.397333	1.0194	0.870883	0.653397	0.690886	0.703872	0.60937	0.682985	0.427124	0.825902	0.645283	1.09276	1.12397	0.899479	1.07605	0.498388	1.09926	1.10451	1.19177	0.949577	1.21347	0.446993	1.06481	1.12737	0.637572	0.73406	0.378448	0.654846	0.67989	1.3008	0.436536	1.03755	1.21604	0.268038	0.0876086	0.0689156	0.986172	1.17485	0.961806	0.7379	0.64001	0.872226	0.790323
TCGA-A2-A3KC-01	0.232516	0.353919	0.257673	0.269208	0.360587	0.327022	0.115743	0.0985887	0.390581	0.799758	0.452971	0.596367	0.757027	0.718632	0.191253	0.20741	0.807124	0.248864	0.273983	0.364695	0.311352	0.0994175	0.0724241	0.334426	0.372381	0.425574	0.435175	0.109034	0.0905234	0.55282	0.856063	0.790653	0.154958	0.153811	0.885387	0.695973	0.146543	0.123378	0.858925	0.0684567	0.0392421	0.00609174	0.0410397	0.141206	1.15556	0.353919	0.541122	0.470409	0.411949
TCGA-A2-A3KD-01	0.162558	0.247716	0.154432	0.183549	0.273985	0.254471	0.175107	0.210562	0.316443	0.551927	0.336429	0.425574	0.538573	0.53959	0.114831	0.396898	0.563216	0.163035	0.158039	0.218027	0.189069	0.0671067	0.126648	0.190505	0.256923	0.321072	0.387274	0.147986	0.194228	0.432847	0.672348	0.662932	0.120993	0.395569	0.754929	0.69773	0.244705	0.334787	0.841498	0.140012	0.228686	0.144035	0.252694	0.34799	1.26023	0.247716	0.380845	0.283112	0.283244
TCGA-A2-A3XS-01	0.590563	0.591896	0.604804	0.594139	0.732897	0.647726	0.411691	0.529093	0.790902	0.718017	0.56546	0.626395	0.666181	0.627103	0.275221	0.750143	0.691414	0.625956	0.604924	0.576677	0.628277	0.375559	0.486472	0.704223	0.677167	0.614922	0.71453	0.386636	0.507671	0.917637	0.977417	0.920599	0.297411	0.354982	1.07139	0.860118	0.413174	0.584075	1.05201	0.332513	0.178056	0.0349006	0.474207	0.541641	1.68779	0.591896	0.618492	0.725053	0.604409
TCGA-A2-A3XT-01	0.254286	0.291967	0.20963	0.323573	0.33494	0.399696	0.185111	0.398031	0.392555	0.438229	0.240567	0.456407	0.449637	0.50458	0.105047	0.510727	0.443794	0.235318	0.204858	0.110535	0.209588	0.045745	0.152463	0.115156	0.626671	0.495383	0.73811	0.183457	0.509663	0.795388	0.581811	0.664619	0.110733	0.457529	0.683842	1.10796	0.232913	0.660985	1.13551	0.177958	0.00363787	0.0032083	0.609271	0.70626	1.0619	0.291967	0.337909	0.27244	0.368434
TCGA-A2-A3XU-01	0.0111133	0.0254302	0.0662491	0.0111135	0.128748	0.0100435	0.0383196	0.0129237	0.0535697	0.170889	0.103944	0.167878	0.151129	0.208625	0.109186	0.145827	0.268277	0.20465	0.165513	0.198629	0.497761	0.136559	0.176034	0.456923	0.0201109	0.047067	0.0598858	0.0712715	0.0246319	0.101315	0.769396	0.983515	0.172905	0.172904	1.58813	0.100567	0.177183	0.0633941	0.17981	0.0588006	0.0497752	0.0140483	0.0163399	0.0539077	0.959683	0.0254302	0.166628	0.276491	0.0511212
TCGA-A2-A3XV-01	0.0712409	0.0937292	0.0932075	0.057005	0.111255	0.200613	0.0970774	0.111832	0.108939	0.332888	0.126142	0.116235	0.340105	0.330066	0.0790578	0.240768	0.415635	0.127518	0.136319	0.226022	0.184664	0.0919021	0.139144	0.0668989	0.0372909	0.139834	0.141459	0.0692456	0.060708	0.154244	0.353327	0.395763	0.168895	0.294438	0.448419	0.830117	0.284001	0.350467	1.05565	0.10265	0.16908	0.0563435	0.199598	0.184804	0.698562	0.0937292	0.106933	0.129246	0.0822829
TCGA-A2-A3XW-01	0.405937	0.434732	0.512953	0.366915	0.65798	0.423822	0.207171	0.316566	0.594428	0.562786	0.425047	0.515409	0.53772	0.483143	0.252015	0.620318	0.536511	0.545756	0.377454	0.510352	0.408732	0.095318	0.123167	0.472638	0.578246	0.509453	0.592858	0.143912	0.196753	0.747456	1.09122	1.00589	0.267802	0.325356	1.13102	0.733129	0.148863	0.229379	0.879084	0.133538	0.0751936	0.0128337	0.245915	0.410734	1.4662	0.434732	0.552141	0.732499	0.38906
TCGA-A2-A3XX-01	0.678294	0.62515	0.605021	0.639313	0.816103	0.760443	0.448892	0.651711	0.790028	0.724669	0.478852	0.545298	0.616377	0.614497	0.161798	0.622144	0.648598	0.595046	0.519528	0.525906	0.55706	0.373513	0.518361	0.564182	0.593069	0.580623	0.708707	0.431458	0.526487	0.899702	0.965837	0.959582	0.304874	0.722218	1.07526	0.975721	0.500442	0.66132	1.20673	0.354731	0.0967232	0.100246	0.589506	0.677009	1.47307	0.62515	0.576682	0.672967	0.59785
TCGA-A2-A3XY-01	0.34926	0.425499	0.349694	0.385906	0.494147	0.453163	0.290551	0.480031	0.504933	0.76156	0.407706	0.597645	0.661053	0.659479	0.162249	0.651295	0.710591	0.358613	0.371742	0.347956	0.414865	0.25649	0.39216	0.34905	0.505134	0.562696	0.608878	0.332332	0.494037	0.766029	0.836444	0.847563	0.231817	0.663128	0.943072	0.829605	0.385042	0.629664	0.96233	0.323702	0.215044	0.0835997	0.61406	0.738192	1.1799	0.425499	0.553897	0.481932	0.471637
TCGA-A2-A3XZ-01	1.44734	1.05279	1.15157	1.40703	1.15694	1.33266	0.541427	1.06757	1.36715	0.620607	0.740277	0.743615	0.585409	0.627366	0.441016	0.942922	0.696322	0.876866	0.929999	0.814615	0.841227	0.467482	0.773162	0.970897	1.42627	1.08415	1.27878	0.510934	0.989242	1.49567	0.842407	0.835569	0.573895	0.647693	0.891436	1.18941	0.464336	1.00469	1.34267	0.287205	0.178661	0.00962425	0.784973	1.05185	1.65348	1.05279	0.753313	0.937396	1.03531
TCGA-A2-A3Y0-01	0.492362	0.574361	0.603861	0.52046	0.600267	0.604532	0.566393	0.672862	0.853993	0.627876	0.598023	0.616768	0.52569	0.584904	0.595254	0.784268	0.641918	0.898084	0.680868	0.608365	0.715382	0.628558	0.817962	0.868479	0.746813	0.536247	0.801122	0.602147	0.706312	0.950604	0.558209	0.672123	0.310906	0.279892	0.822318	1.04223	0.708655	0.81837	1.16061	0.747142	0.759229	0.473815	0.928675	0.961882	1.76507	0.574361	0.670041	0.851257	0.612422
TCGA-A2-A4RW-01	0.289413	0.463973	0.314806	0.333937	0.402573	0.356206	0.167373	0.174196	0.505245	0.960643	0.653277	0.756012	0.890214	0.795566	0.288409	0.338286	0.983761	0.406142	0.37485	0.411173	0.383125	0.141773	0.136989	0.43446	0.45975	0.531907	0.503723	0.161513	0.167301	0.645278	0.830796	0.729661	0.185018	0.181302	0.849342	0.619577	0.186174	0.200722	0.76026	0.110185	0.0566265	0.0121047	0.105644	0.208827	1.34205	0.463973	0.724334	0.574036	0.548079
TCGA-A2-A4RX-01	0.702342	0.795262	0.499805	0.677993	0.731308	0.704614	0.596547	0.386846	0.875788	1.16636	0.665073	0.833868	0.940835	0.910544	0.359343	0.520445	1.14532	0.343006	0.383847	0.423621	0.372525	0.338684	0.268323	0.449788	0.602482	0.649317	0.678903	0.541546	0.366039	0.852924	0.835645	0.820202	0.236913	0.24672	0.952277	0.777274	0.523629	0.37633	0.958539	0.453972	0.170834	0.0452336	0.214273	0.285802	1.39615	0.795262	0.904742	0.628233	0.774469
TCGA-A2-A4RY-01	0.461179	0.557938	0.369118	0.492191	0.573385	0.548501	0.15156	0.455239	0.649041	0.897424	0.552136	0.701609	0.824957	0.756333	0.106391	0.695753	0.891454	0.344785	0.309301	0.38026	0.325351	0.14224	0.258159	0.364865	0.552958	0.6185	0.631493	0.151536	0.438717	0.796111	0.896961	0.830695	0.0935932	0.616548	0.96101	0.763826	0.16416	0.521456	0.96264	0.0869047	0.00858631	0.0161031	0.403452	0.551881	1.34672	0.557938	0.678414	0.506884	0.595547
TCGA-A2-A4S0-01	0.609612	0.512785	0.200232	0.382479	0.661374	0.685604	0.188309	0.185971	0.752927	0.452791	0.234807	0.30942	0.598079	0.506977	0.197044	0.206864	0.565847	0.0805625	0.0633274	0.0917929	0.0628865	0.0695619	0.0805625	0.0357233	0.155271	0.245927	0.3698	0.140587	0.119694	0.431744	0.96452	0.812141	0.280012	0.274897	1.09378	0.952083	0.242727	0.244048	1.23163	0.050929	0.0757655	0.0370483	0.074825	0.0486196	1.76063	0.512785	0.410743	0.212297	0.344896
TCGA-A2-A4S1-01	0.166092	0.268504	0.133969	0.141178	0.231057	0.161968	0.35874	0.223102	0.247535	0.945155	0.309246	0.537855	0.651516	0.778799	0.200655	0.303118	0.372925	0.1698	0.0929163	0.174293	0.165889	0.108353	0.103367	0.0614515	0.135071	0.161314	0.242286	0.169011	0.115877	0.0963394	0.464359	0.394667	0.302916	0.280177	0.410369	0.472875	0.167253	0.194454	0.34769	0.867732	0.0636313	0.361928	0.147429	0.165233	0.00693172	0.268504	0.419324	0.249004	0.243638
TCGA-A2-A4S2-01	0.181391	0.261296	0.288751	0.209625	0.31392	0.278014	0.144462	0.367707	0.299287	0.617004	0.426696	0.435615	0.549494	0.545797	0.231929	0.574167	0.600611	0.548785	0.446377	0.506612	0.561463	0.203273	0.526916	0.497213	0.273126	0.34297	0.410031	0.148791	0.409697	0.475968	0.772305	0.747054	0.256911	0.566314	0.782747	0.739319	0.20749	0.60588	0.800476	0.149016	0.0638162	0.0639928	0.770647	0.786456	0.973106	0.261296	0.436742	0.472319	0.294754
TCGA-A2-A4S3-01	0.191299	0.271447	0.261018	0.244548	0.326662	0.299921	0.287942	0.357241	0.363972	0.555339	0.413595	0.47069	0.459138	0.494823	0.147865	0.601996	0.519075	0.495924	0.422228	0.401286	0.474187	0.241395	0.484693	0.459946	0.444216	0.407197	0.539612	0.307992	0.456376	0.665178	0.591379	0.654247	0.157333	0.536438	0.683969	0.7681	0.387659	0.581128	0.872549	0.458227	0.0631965	0.0446297	0.619536	0.791024	1.26753	0.271447	0.4168	0.426638	0.334582
TCGA-A7-A0CD-01	0.274763	0.319287	0.0991355	0.167311	0.341379	0.309894	0.122129	0.184711	0.336981	0.646161	0.27678	0.288895	0.648888	0.593611	0.197369	0.302113	0.681921	0.0354239	0.0305428	0.00971119	0.119116	0.00266889	0.0317253	0.00563042	0.0647239	0.195917	0.212316	0.0632744	0.0973547	0.308117	0.737408	0.636094	0.271384	0.232929	0.799421	0.588937	0.263299	0.257657	0.772198	0.059263	0.0606409	0.041227	0.0782674	0.127796	1.06411	0.319287	0.368392	0.131283	0.205654
TCGA-A7-A0CE-01	0.128204	0.210958	0.160803	0.157268	0.228704	0.223107	0.166588	0.0347408	0.333042	0.508676	0.314977	0.340273	0.49827	0.492009	0.0780864	0.0861418	0.538121	0.240196	0.181537	0.304881	0.238731	0.130495	0.0293931	0.312271	0.195185	0.256708	0.317937	0.171576	0.0357717	0.437939	0.67024	0.620101	0.0921768	0.109943	0.755181	0.669983	0.243462	0.0545754	0.846455	0.217804	0.0373904	0.0188852	0.00940169	0.0616806	1.65557	0.210958	0.36669	0.326072	0.259856
TCGA-A7-A0CG-01	0.412477	0.440334	0.418042	0.434298	0.487014	0.49866	0.229218	0.512362	0.526306	0.730493	0.495549	0.55396	0.620299	0.618497	0.240478	0.641175	0.671257	0.478406	0.467192	0.541544	0.511226	0.232252	0.412514	0.555141	0.531261	0.574108	0.618237	0.24692	0.499725	0.690323	0.771125	0.763049	0.197514	0.509014	0.764659	0.844691	0.282394	0.577762	0.918636	0.169209	0.0382617	0.0366761	0.626733	0.735454	1.11388	0.440334	0.514352	0.533924	0.45696
TCGA-A7-A0CH-01	0.266229	0.418392	0.141575	0.240074	0.367565	0.340363	0.239656	0.186183	0.431778	0.94664	0.369572	0.628291	0.779529	0.856665	0.344318	0.481995	0.988266	0.0857848	0.174633	0.263832	0.188022	0.0976806	0.0546439	0.168209	0.184671	0.239908	0.325321	0.214862	0.143896	0.408866	0.682361	0.671183	0.299371	0.384106	0.728098	0.672855	0.258108	0.282643	0.876469	0.0974188	0.182506	0.270425	0.0913296	0.156207	1.31216	0.418392	0.641924	0.249251	0.384884
TCGA-A7-A0CJ-01	0.121233	0.27978	0.1544	0.130101	0.271273	0.196411	0.145766	0.227864	0.33777	0.848636	0.561209	0.390818	0.653359	0.686754	0.31871	0.635461	0.7613	0.26215	0.210202	0.266113	0.286943	0.136787	0.222533	0.250496	0.125828	0.196462	0.290135	0.140406	0.151236	0.347668	0.693859	0.679839	0.318786	0.453578	0.751607	0.66903	0.208243	0.38494	0.768415	0.197336	0.0115966	0.0113028	0.447611	0.408803	1.59694	0.27978	0.618015	0.405937	0.307448
TCGA-A7-A0D9-01	0.314151	0.390486	0.139531	0.27317	0.446001	0.367271	0.245914	0.200092	0.474425	0.795416	0.276292	0.456049	0.70426	0.628982	0.0577373	0.350358	0.807161	0.0632618	0.0755358	0.109636	0.0995505	0.0504904	0.0551433	0.0779707	0.238699	0.344442	0.328938	0.175922	0.147798	0.461074	0.843415	0.770577	0.0552515	0.367671	0.98944	0.579124	0.219566	0.223928	0.84517	0.185023	0.0262154	0.0169684	0.086274	0.142128	1.54213	0.390486	0.454958	0.203469	0.354981
TCGA-A7-A0DA-01	0.156876	0.288226	0.142169	0.176044	0.281267	0.279062	0.178405	0.158381	0.363835	0.893956	0.356732	0.42827	0.65698	0.726576	0.0674681	0.435762	0.878832	0.131318	0.124198	0.151963	0.181369	0.04295	0.0908006	0.135793	0.131134	0.251843	0.289074	0.118334	0.10113	0.391114	0.584529	0.618515	0.0485777	0.320212	0.788542	0.669111	0.249156	0.299519	0.948914	0.120994	0.00861429	0.0088358	0.144042	0.244016	1.51372	0.288226	0.534441	0.292223	0.348805
TCGA-A7-A0DB-01	0.140162	0.228945	0.112861	0.15164	0.225793	0.22558	0.0758464	0.0341734	0.250414	0.675771	0.24369	0.430015	0.576658	0.615524	0.0471163	0.0758937	0.669175	0.0581318	0.0881365	0.152566	0.103448	0.0309941	0.00838006	0.100035	0.249858	0.307754	0.32568	0.0658503	0.0278583	0.386629	0.565182	0.62375	0.0637443	0.0710962	0.629544	0.724516	0.0934773	0.045426	0.839995	0.0688525	0.0130769	0.00684671	0.00823422	0.0465347	1.0254	0.228945	0.371354	0.224722	0.244711
TCGA-A7-A13D-01	0.146274	0.232606	0.0426092	0.112312	0.237592	0.212116	0.0537084	0.0457721	0.29263	0.7183	0.100347	0.384946	0.567555	0.532957	0.101254	0.120946	0.631304	0.00453692	0.0096884	0.0120682	0.0158996	0.00337944	0.00453692	0.0324269	0.0665086	0.137456	0.138231	0.0439167	0.0416075	0.271316	0.53476	0.531047	0.108391	0.114074	0.766925	0.488483	0.116591	0.0913717	0.716006	0.00744833	0.00571873	0.0394096	0.0048737	0.044776	1.35882	0.232606	0.334453	0.0926252	0.189246
TCGA-A7-A13E-01	0.18351	0.32845	0.221926	0.213864	0.243151	0.267324	0.224008	0.187592	0.392951	0.767402	0.474871	0.495602	0.61372	0.692446	0.0484008	0.412498	0.788887	0.349386	0.296266	0.270951	0.389537	0.190511	0.234554	0.41833	0.247037	0.294033	0.383083	0.237735	0.152752	0.484555	0.377286	0.472352	0.0340811	0.128159	0.562808	0.636824	0.314746	0.273998	0.810952	0.20383	0.00871184	0.00806203	0.164406	0.180593	1.65466	0.32845	0.608566	0.456573	0.409785
TCGA-A7-A13F-01	0.126916	0.207112	0.0472543	0.112252	0.229531	0.227063	0.0630979	0.11059	0.238104	0.536149	0.401696	0.275122	0.563036	0.529018	0.290451	0.261023	0.583306	0.0387743	0.0542415	0.0108958	0.0570001	0.00364412	0.00751355	0.00706161	0.082294	0.138934	0.19957	0.204434	0.0810511	0.248202	0.74614	0.619283	0.26837	0.247593	0.748486	0.720811	0.271254	0.213276	0.904938	0.0494627	0.0304247	0.0352528	0.0767514	0.126552	1.18124	0.207112	0.316473	0.0947346	0.187291
TCGA-A7-A13G-01	0.367891	0.469023	0.137566	0.333304	0.428402	0.41575	0.164809	0.158049	0.52841	0.841401	0.473812	0.615344	0.786187	0.778271	0.281637	0.352837	0.959708	0.0563153	0.117446	0.213635	0.117446	0.0501585	0.0173882	0.109288	0.300585	0.349259	0.450399	0.238557	0.137164	0.598613	0.712715	0.660533	0.453736	0.215418	0.812788	0.707675	0.193462	0.21064	0.981546	0.0330639	0.0371813	0.0699141	0.042774	0.0864798	1.50009	0.469023	0.591794	0.184252	0.433086
TCGA-A7-A13H-01	0.258315	0.36245	0.313498	0.316299	0.376545	0.397266	0.244912	0.383351	0.4305	0.724242	0.513707	0.561018	0.588705	0.659594	0.332419	0.628048	0.662803	0.509641	0.44392	0.450643	0.492013	0.20537	0.435954	0.461084	0.482325	0.457818	0.59647	0.236339	0.404714	0.663452	0.674179	0.747778	0.329081	0.495138	0.749064	0.945844	0.342357	0.567245	1.03217	0.254494	0.378175	0.29873	0.411964	0.566226	1.14251	0.36245	0.542406	0.506677	0.434421
TCGA-A7-A26E-01	0.195935	0.284377	0.156896	0.177337	0.289999	0.239357	0.155523	0.183538	0.302245	0.770947	0.269382	0.413871	0.616791	0.657548	0.084886	0.408451	0.729509	0.102411	0.171085	0.231345	0.224383	0.145407	0.081323	0.151527	0.174828	0.285487	0.326872	0.116487	0.127621	0.346815	0.658724	0.634579	0.0743548	0.341909	0.686371	0.589715	0.147087	0.258312	0.727738	0.127836	0.0121064	0.00969524	0.178271	0.246797	1.04367	0.284377	0.403871	0.295826	0.273835
TCGA-A7-A26F-01	0.164404	0.249364	0.160591	0.20142	0.276359	0.265274	0.195623	0.264365	0.318269	0.714244	0.269485	0.492724	0.548523	0.610137	0.114275	0.487431	0.619574	0.203129	0.182315	0.205028	0.244141	0.114234	0.207944	0.185525	0.326603	0.31589	0.459691	0.214257	0.313402	0.499557	0.577385	0.666645	0.104109	0.459355	0.683161	0.809222	0.278157	0.469239	0.876238	0.280088	0.0219225	0.0155341	0.357938	0.561946	1.12606	0.249364	0.408285	0.29637	0.305909
TCGA-A7-A26G-01	0.354628	0.462981	0.327565	0.410003	0.446715	0.465225	0.298248	0.457692	0.513265	0.909706	0.513874	0.690281	0.683199	0.787372	0.232417	0.725119	0.864735	0.314064	0.36412	0.416866	0.400972	0.298408	0.352729	0.395279	0.508761	0.509185	0.592217	0.33709	0.473018	0.729194	0.606497	0.71071	0.160994	0.509443	0.76039	0.811214	0.384671	0.550608	0.939412	0.364515	0.0133909	0.0137034	0.574312	0.714694	1.12018	0.462981	0.621095	0.478361	0.527277
TCGA-A7-A26H-01	0.258537	0.392406	0.275779	0.290361	0.405086	0.371024	0.210829	0.351928	0.452084	0.841768	0.499053	0.58703	0.650834	0.766926	0.185907	0.617644	0.789546	0.3081	0.327879	0.383512	0.411262	0.186724	0.30662	0.359863	0.376552	0.374666	0.502143	0.208099	0.328338	0.545337	0.706193	0.770918	0.145309	0.508607	0.765525	0.861602	0.275697	0.502294	0.951079	0.209953	0.0107375	0.0146605	0.437076	0.535904	1.25359	0.392406	0.585393	0.499641	0.449593
TCGA-A7-A26I-01	0.107562	0.239753	0.109195	0.111188	0.206099	0.190417	0.115605	0.112014	0.300739	0.811194	0.283557	0.47491	0.660362	0.747725	0.275494	0.333306	0.785253	0.0838156	0.119996	0.125477	0.130086	0.0729721	0.0838157	0.156118	0.119868	0.175075	0.231616	0.117405	0.129074	0.317492	0.512107	0.565304	0.222914	0.235638	0.661081	0.696031	0.260364	0.250104	0.791225	0.0483726	0.0887357	0.142947	0.0859794	0.181831	1.4969	0.239753	0.47583	0.337166	0.259545
TCGA-A7-A26J-01	0.158748	0.318221	0.0994048	0.170769	0.301094	0.24895	0.185753	0.22564	0.347747	0.89707	0.296546	0.510875	0.718764	0.822416	0.0699982	0.579428	0.911368	0.0574564	0.0663567	0.0792069	0.126623	0.025037	0.0910756	0.045982	0.188966	0.21576	0.303147	0.165308	0.197856	0.353513	0.732166	0.714442	0.0511855	0.478295	0.797327	0.680882	0.241291	0.381597	0.840163	0.164867	0.0148949	0.0100769	0.31001	0.405012	1.35026	0.318221	0.593054	0.24036	0.355347
TCGA-A7-A2KD-01	0.213363	0.317453	0.231361	0.259171	0.330748	0.342658	0.144075	0.372906	0.353304	0.748325	0.42211	0.526776	0.547118	0.65595	0.1063	0.642329	0.686684	0.309524	0.299575	0.356529	0.36017	0.10789	0.334404	0.29787	0.334522	0.356525	0.5064	0.158455	0.47849	0.549295	0.612919	0.656107	0.0990801	0.51736	0.678053	0.876971	0.210311	0.653074	0.934585	0.126277	0.0134703	0.0195416	0.655313	0.750033	1.08255	0.317453	0.494484	0.389545	0.378527
TCGA-A7-A3IY-01	0.253765	0.35026	0.228266	0.209576	0.346871	0.265698	0.17127	0.122698	0.366075	0.647127	0.397996	0.51557	0.62595	0.757016	0.165281	0.292133	0.653303	0.187742	0.223286	0.343546	0.260928	0.215858	0.113442	0.16911	0.268798	0.279556	0.354949	0.126661	0.0832247	0.37454	0.659774	0.729987	0.286725	0.345577	0.732116	0.704319	0.143058	0.0962575	0.729239	0.180401	0.0440528	0.0128705	0.0561851	0.334116	1.03942	0.35026	0.50848	0.387326	0.294626
TCGA-A7-A3IZ-01	0.787087	0.738439	0.258026	0.552811	0.815168	0.856661	0.245665	0.256099	0.873573	0.722105	0.40139	0.458901	0.798906	0.732665	0.340586	0.294435	0.826578	0.00647435	0.086262	0.133894	0.101959	0.0130698	0.00647434	0.0898443	0.261552	0.338613	0.531504	0.172632	0.178557	0.572106	0.981059	0.89362	0.364303	0.332503	1.07486	1.11475	0.339504	0.333917	1.36746	0.0376222	0.00616419	0.064259	0.00642598	0.0788806	1.57541	0.738439	0.669701	0.277298	0.533153
TCGA-A7-A3J0-01	0.537005	0.477513	0.525619	0.479999	0.598702	0.634938	0.229042	0.57539	0.727519	0.4324	0.468314	0.374052	0.472044	0.446408	0.292251	0.537585	0.511183	0.506665	0.457792	0.524809	0.557394	0.253947	0.475665	0.659449	0.382759	0.381524	0.569281	0.194751	0.372972	0.6803	0.693933	0.70641	0.339314	0.49594	0.884236	0.948556	0.258232	0.648988	1.17585	0.148779	0.00794803	0.022626	0.582499	0.733972	1.7154	0.477513	0.423573	0.556181	0.452873
TCGA-A7-A3J1-01	0.644425	0.666584	0.682479	0.656342	0.684146	0.740721	0.298382	0.489555	0.814883	0.796334	0.707129	0.635653	0.78498	0.776515	0.3885	0.68831	0.768201	0.735797	0.751268	0.742844	0.814271	0.297976	0.494403	0.849828	0.630793	0.695297	0.780975	0.295847	0.460886	0.859071	0.876914	0.858131	0.381825	0.434694	0.887909	1.02043	0.339386	0.568066	1.15271	0.160062	0.114574	0.0417017	0.372509	0.581438	1.25796	0.666584	0.694486	0.826283	0.688646
TCGA-A7-A3RF-01	0.26221	0.291305	0.111913	0.14037	0.37348	0.363514	0.0914488	0.168623	0.385701	0.482959	0.200685	0.301703	0.553796	0.532159	0.0468546	0.221596	0.555813	0.0301777	0.0386849	0.0497041	0.0809503	0.0145486	0.026195	0.0383326	0.0571923	0.153735	0.170222	0.0427072	0.0339478	0.250743	0.808853	0.82049	0.0515156	0.267328	0.938052	0.772032	0.112597	0.229977	1.03738	0.0315917	0.00808029	0.00816654	0.0624069	0.08194	1.33734	0.291305	0.316875	0.142601	0.162079
TCGA-A7-A425-01	0.0981821	0.224767	0.106127	0.118602	0.259246	0.161569	0.164594	0.172033	0.244121	0.760392	0.38087	0.597069	0.729731	0.74266	0.152797	0.492744	0.801766	0.157947	0.100449	0.107226	0.130498	0.0337689	0.104446	0.0844404	0.265962	0.315678	0.351907	0.139691	0.185199	0.382925	0.881652	0.925006	0.152397	0.52855	0.986433	0.614764	0.198937	0.260392	0.661301	0.221467	0.00842398	0.00601829	0.178676	0.275131	1.08805	0.224767	0.516368	0.246485	0.266202
TCGA-A7-A426-01	0.383768	0.454233	0.378504	0.373562	0.471015	0.456064	0.236839	0.390916	0.51197	0.793771	0.471497	0.561965	0.731672	0.633189	0.162158	0.580556	0.772316	0.417281	0.327195	0.428878	0.398963	0.242096	0.327441	0.422683	0.375205	0.480733	0.470717	0.224337	0.282727	0.627601	0.889983	0.721704	0.151422	0.49411	0.914828	0.675529	0.276087	0.418042	0.874125	0.207739	0.0357799	0.0519905	0.272448	0.399836	1.23583	0.454233	0.566742	0.535844	0.444448
TCGA-A7-A4SA-01	0.263387	0.351897	0.39616	0.318017	0.365229	0.350678	0.135451	0.198141	0.434076	0.698457	0.588995	0.551598	0.566476	0.587602	0.184853	0.440581	0.653769	0.765005	0.693209	0.67595	0.749737	0.180234	0.245057	0.766008	0.486603	0.483493	0.570514	0.140946	0.189778	0.661495	0.692048	0.665723	0.206669	0.234915	0.734771	0.710148	0.161622	0.238271	0.792325	0.0855986	0.0473173	0.00779405	0.148551	0.37765	1.16203	0.351897	0.537723	0.642799	0.404834
TCGA-A7-A4SB-01	0.336286	0.43813	0.216491	0.306598	0.439698	0.355644	0.269947	0.0224143	0.540984	0.696062	0.349418	0.513215	0.780693	0.645388	0.0555855	0.0452418	0.80853	0.0922195	0.142018	0.206274	0.139406	0.118147	0.0103765	0.14953	0.31789	0.392157	0.375376	0.204251	0.0169161	0.554302	0.899664	0.687652	0.116614	0.134403	0.94089	0.506185	0.237567	0.0197262	0.749279	0.200445	0.0165019	0.00868036	0.00143926	0.0436599	1.55303	0.43813	0.54043	0.336508	0.410205
TCGA-A7-A4SC-01	0.18757	0.278019	0.239811	0.222627	0.317033	0.269903	0.167723	0.253139	0.300372	0.76892	0.430507	0.509197	0.653975	0.577298	0.276766	0.491878	0.694398	0.350444	0.313402	0.414696	0.370352	0.170244	0.258724	0.371682	0.342687	0.421885	0.420503	0.167188	0.276138	0.491232	0.846857	0.767578	0.255828	0.438521	0.877728	0.617243	0.212626	0.337148	0.702317	0.169386	0.0222223	0.022572	0.17776	0.358753	0.948878	0.278019	0.45452	0.422765	0.325201
TCGA-A7-A4SD-01	0.567598	0.638975	0.54686	0.538406	0.519878	0.673694	0.282646	0.672615	0.800327	0.863667	0.625895	0.559453	0.588867	0.801753	0.198969	0.790425	0.890909	0.580028	0.454873	0.373217	0.615238	0.275946	0.614643	0.633254	0.324886	0.353904	0.625331	0.23053	0.508002	0.645559	0.377601	0.502478	0.160905	0.361105	0.604793	1.02234	0.324119	0.771365	1.14976	0.224451	0.0570198	0.0313397	0.705111	0.833994	1.61483	0.638975	0.754527	0.67603	0.644983
TCGA-A7-A4SE-01	0.087962	0.201769	0.109933	0.112695	0.215513	0.165215	0.210294	0.122893	0.255799	0.824672	0.27755	0.550315	0.694353	0.700573	0.25451	0.416866	0.786326	0.141321	0.083964	0.181576	0.115282	0.0273008	0.144833	0.16479	0.186819	0.242045	0.268381	0.198874	0.127128	0.391223	0.685286	0.730411	0.260806	0.274656	0.846578	0.586542	0.311365	0.19942	0.716493	0.233136	0.245346	0.0470504	0.152794	0.20402	1.23011	0.201769	0.484342	0.317097	0.263942
TCGA-A7-A4SF-01	0.31612	0.432386	0.283474	0.332357	0.485462	0.414391	0.284131	0.418214	0.538641	0.724595	0.537667	0.591121	0.600971	0.692406	0.198216	0.676823	0.732455	0.308625	0.308445	0.29722	0.358722	0.118904	0.300108	0.312317	0.400374	0.414346	0.545745	0.26964	0.477356	0.687744	0.692561	0.793937	0.213891	0.566571	0.799472	0.819626	0.327566	0.611478	0.99935	0.197952	0.0166536	0.0122485	0.414131	0.5463	1.49859	0.432386	0.566437	0.430195	0.459554
TCGA-A7-A56D-01	0.257268	0.346071	0.233992	0.227398	0.285473	0.307934	0.30117	0.342984	0.391	0.745829	0.337046	0.449129	0.523076	0.679015	0.357561	0.466329	0.775876	0.201136	0.294646	0.287691	0.364314	0.209622	0.227495	0.187021	0.218135	0.269947	0.33512	0.275535	0.275862	0.390748	0.359847	0.457295	0.259465	0.267576	0.483068	0.688319	0.482024	0.495418	0.793963	0.212527	0.316708	0.252834	0.332689	0.284684	1.18836	0.346071	0.42989	0.361517	0.295661
TCGA-A7-A5ZV-01	0.461973	0.310887	0.363785	0.462242	0.465587	0.5197	0.281744	0.0432985	0.618733	0.401379	0.204926	0.225685	0.258793	0.255558	0.0297214	0.0827916	0.248187	0.251841	0.369973	0.30639	0.408601	0.126626	0.0445414	0.406136	0.618242	0.591898	0.75371	0.240209	0.0436811	0.87871	0.531842	0.633758	0.178975	0.350906	0.697745	0.920804	0.251415	0.0492754	1.10614	0.0995404	0.0265526	0.0183583	0.00397798	0.115672	1.61911	0.310887	0.230614	0.413883	0.378176
TCGA-A7-A5ZW-01	0.130472	0.265658	0.148342	0.153064	0.248055	0.188383	0.0988936	0.202052	0.260276	0.911734	0.45954	0.689458	0.704288	0.73392	0.163618	0.59116	0.88722	0.269955	0.192088	0.247295	0.210361	0.0657453	0.211238	0.187169	0.284225	0.327885	0.332606	0.100324	0.258485	0.438495	0.675059	0.674265	0.127873	0.386344	0.705943	0.497345	0.126468	0.301023	0.618979	0.104329	0.00945344	0.00957086	0.339434	0.356802	1.02749	0.265658	0.556337	0.326141	0.307292
TCGA-A7-A5ZX-01	0.14545	0.292423	0.0963964	0.158744	0.278002	0.229103	0.120411	0.148009	0.31869	0.963192	0.3906	0.550488	0.810382	0.769414	0.221415	0.428119	0.996771	0.0818748	0.0755247	0.100062	0.0817363	0.0291614	0.0623694	0.070549	0.198997	0.260383	0.243823	0.129606	0.140087	0.378514	0.722714	0.657902	0.185479	0.327084	0.844999	0.498721	0.204419	0.21848	0.75149	0.112285	0.00480984	0.00568869	0.109919	0.1689	1.3431	0.292423	0.5711	0.217532	0.322991
TCGA-A7-A6VV-01	0.151317	0.232582	0.137602	0.173131	0.243444	0.224189	0.184845	0.215764	0.294944	0.739281	0.229562	0.482001	0.507323	0.563984	0.0931654	0.453092	0.6313	0.159655	0.183523	0.162102	0.183581	0.0750645	0.158769	0.150504	0.274394	0.287265	0.370663	0.195573	0.254797	0.482013	0.471634	0.557191	0.0677543	0.372917	0.672342	0.630859	0.246523	0.376561	0.745299	0.174	0.0269146	0.0227204	0.318412	0.460882	1.10292	0.232582	0.385004	0.25033	0.262435
TCGA-A7-A6VW-01	0.233316	0.383157	0.190598	0.264492	0.377536	0.382667	0.273263	0.245727	0.501477	0.796058	0.276381	0.559273	0.590768	0.748615	0.302109	0.540545	0.734528	0.103077	0.221691	0.240413	0.262164	0.146714	0.130635	0.192914	0.183445	0.321507	0.421283	0.203642	0.185081	0.55742	0.55186	0.722684	0.356451	0.487828	0.766592	1.00148	0.537929	0.463442	1.16656	0.218514	0.38682	0.201314	0.268132	0.310339	1.70194	0.383157	0.649572	0.407763	0.467693
TCGA-A7-A6VX-01	0.0976253	0.25022	0.0729414	0.125042	0.218838	0.182182	0.0895821	0.150946	0.234681	0.962687	0.419331	0.668509	0.804738	0.909165	0.291984	0.546008	1.00855	0.12496	0.164634	0.0186582	0.165035	0.0104836	0.102092	0.0109623	0.169021	0.233681	0.296859	0.210227	0.204288	0.365012	0.650709	0.669706	0.344654	0.358372	0.721918	0.62142	0.272895	0.353093	0.80209	0.11497	0.145488	0.0621079	0.167693	0.247531	1.07449	0.25022	0.631025	0.214706	0.331596
TCGA-A7-A6VY-01	0.338847	0.457504	0.311884	0.428919	0.383444	0.508568	0.306969	0.488096	0.590463	0.83826	0.427608	0.708383	0.536037	0.71012	0.319134	0.713218	0.766805	0.335922	0.34781	0.251991	0.363397	0.170789	0.33125	0.352675	0.677783	0.447735	0.764562	0.432239	0.591738	0.898707	0.341698	0.500715	0.260704	0.35045	0.609192	1.05733	0.520761	0.713213	1.15886	0.305869	0.167789	0.156468	0.617222	0.780182	1.47265	0.457504	0.623934	0.495504	0.572279
TCGA-A8-A06N-01	0.350996	0.312133	0.122088	0.232203	0.438617	0.475762	0.128168	0.302635	0.43039	0.261322	0.266043	0.210675	0.396152	0.299241	0.234527	0.416955	0.366601	0.0255187	0.0204706	0.0276842	0.107991	0.00936401	0.0589764	0.0190476	0.0564138	0.130109	0.286278	0.117198	0.108155	0.294918	0.656174	0.672248	0.343128	0.465856	0.874674	0.980205	0.332153	0.489542	1.23936	0.0566377	0.0749347	0.0407964	0.236554	0.292276	1.3236	0.312133	0.300599	0.108517	0.214135
TCGA-A8-A06O-01	0.313439	0.416883	0.300372	0.332443	0.416474	0.432301	0.321024	0.265365	0.496801	0.711062	0.481856	0.591756	0.678753	0.712113	0.303818	0.437764	0.749077	0.27581	0.303906	0.31289	0.336985	0.143527	0.152462	0.306399	0.404387	0.43207	0.535362	0.257895	0.21696	0.631832	0.685556	0.713102	0.438118	0.464446	0.737485	0.938615	0.393582	0.340639	1.039	0.258414	0.187758	0.0130899	0.223573	0.383365	1.36697	0.416883	0.531008	0.460899	0.455428
TCGA-A8-A06P-01	0.100589	0.157732	0.081808	0.102881	0.176497	0.170945	0.231963	0.130656	0.162844	0.579424	0.173598	0.344151	0.492097	0.509205	0.153232	0.297528	0.537806	0.0874014	0.0819657	0.0818358	0.107071	0.0242586	0.053067	0.0561683	0.122064	0.233641	0.234155	0.192105	0.118598	0.301545	0.566097	0.550113	0.152459	0.265094	0.603699	0.589033	0.358693	0.252862	0.713611	0.250395	0.336939	0.194183	0.161975	0.218885	0.75795	0.157732	0.268392	0.154721	0.162881
TCGA-A8-A06Q-01	0.576777	0.49981	0.222945	0.446727	0.564137	0.685709	0.360927	0.402452	0.687723	0.515501	0.39186	0.370276	0.397507	0.407876	0.095365	0.440731	0.44317	0.0909444	0.159126	0.12065	0.148695	0.0769223	0.0563783	0.0875019	0.341582	0.360773	0.58811	0.254242	0.210248	0.595268	0.499682	0.6654	0.098537	0.413858	0.682563	1.0576	0.38482	0.504744	1.30888	0.203192	0.00938695	0.005864	0.239302	0.300301	1.81011	0.49981	0.40116	0.244641	0.408406
TCGA-A8-A06R-01	0.48904	0.5353	0.352469	0.459698	0.511056	0.599234	0.484387	0.446976	0.539359	0.850144	0.421772	0.617564	0.729341	0.760102	0.176049	0.613331	0.803213	0.172834	0.391252	0.33264	0.452986	0.156121	0.198884	0.268359	0.43494	0.454815	0.604944	0.398076	0.338921	0.64286	0.75798	0.736902	0.156036	0.461314	0.809382	0.995113	0.542281	0.56586	1.06054	0.180979	0.111694	0.100094	0.315619	0.441298	1.09495	0.5353	0.581374	0.476559	0.521586
TCGA-A8-A06T-01	0.1931	0.29093	0.269163	0.240154	0.310467	0.313442	0.227502	0.332744	0.366169	0.69134	0.429411	0.449252	0.56387	0.591942	0.230732	0.57322	0.615866	0.490185	0.388029	0.367907	0.483214	0.195907	0.471192	0.468603	0.318587	0.329805	0.484349	0.242295	0.432514	0.56425	0.603396	0.651464	0.218318	0.399692	0.710595	0.815334	0.316035	0.586706	0.938044	0.272271	0.0295085	0.0216704	0.431869	0.584866	1.21704	0.29093	0.4421	0.485258	0.364738
TCGA-A8-A06U-01	0.610853	0.39072	0.462904	0.540813	0.51787	0.598237	0.209216	0.624165	0.577294	0.429179	0.286	0.344775	0.351328	0.369986	0.137679	0.381384	0.387971	0.440032	0.383355	0.420692	0.436672	0.157961	0.406057	0.456928	0.598551	0.485155	0.715361	0.169622	0.465007	0.785004	0.559005	0.58516	0.163955	0.447579	0.613609	0.907844	0.183172	0.557296	1.01811	0.121526	0.00704987	0.00575388	0.437855	0.656047	1.15816	0.39072	0.261222	0.360054	0.348711
TCGA-A8-A06X-01	0.1365	0.261391	0.213451	0.181413	0.271515	0.25045	0.206413	0.294752	0.334046	0.613644	0.465143	0.497553	0.593204	0.63774	0.220981	0.60768	0.676305	0.42481	0.348598	0.343609	0.453156	0.212202	0.416441	0.369931	0.296895	0.335937	0.450077	0.229545	0.417134	0.529845	0.624282	0.693574	0.204003	0.505223	0.724681	0.822197	0.313067	0.621813	0.915114	0.393764	0.0434313	0.0461627	0.703733	0.610206	1.42223	0.261391	0.491709	0.448874	0.3513
TCGA-A8-A06Y-01	0.461505	0.428084	0.117572	0.280137	0.492776	0.4266	0.160364	0.214007	0.563676	0.573399	0.332663	0.326062	0.571416	0.455201	0.242414	0.198625	0.545234	0.0299171	0.0849277	0.165439	0.0849276	0.137602	0.0110505	0.155862	0.0924926	0.192599	0.266648	0.219845	0.113316	0.362734	0.77684	0.672489	0.255681	0.177849	0.91016	0.582393	0.206572	0.201878	0.851044	0.0626609	0.0252046	0.0784567	0.0423485	0.111698	1.45323	0.428084	0.329767	0.143704	0.272101
TCGA-A8-A06Z-01	0.424883	0.423982	0.127098	0.288168	0.465285	0.527483	0.113273	0.212309	0.533936	0.522107	0.221367	0.307476	0.614773	0.533245	0.138264	0.22774	0.56473	0.0405934	0.155697	0.135465	0.155697	0.0612924	0.021934	0.116565	0.100692	0.209457	0.297024	0.193824	0.0852342	0.451252	0.795485	0.733583	0.176673	0.21361	0.871689	0.927743	0.210076	0.254979	1.20746	0.0241143	0.0185254	0.0241745	0.0891598	0.114461	1.46261	0.423982	0.362571	0.167267	0.309668
TCGA-A8-A075-01	0.290517	0.407839	0.319262	0.340769	0.372124	0.448799	0.259756	0.399017	0.429467	0.841066	0.495951	0.628703	0.609545	0.758252	0.264928	0.650297	0.784807	0.410456	0.393886	0.359413	0.468836	0.260296	0.371161	0.411699	0.422222	0.438398	0.632077	0.310281	0.409997	0.658562	0.56946	0.631633	0.271062	0.381485	0.623421	1.05201	0.432514	0.644364	1.09318	0.29778	0.240215	0.128329	0.400609	0.514769	1.1106	0.407839	0.595102	0.509094	0.474435
TCGA-A8-A076-01	0.114232	0.203591	0.113152	0.129007	0.237428	0.211288	0.318002	0.194342	0.20283	0.69362	0.242435	0.40971	0.531906	0.628654	0.13313	0.40722	0.673883	0.14257	0.14735	0.124763	0.17776	0.0515091	0.141953	0.0981383	0.152107	0.218945	0.290638	0.282038	0.193391	0.310094	0.616174	0.691622	0.134255	0.392577	0.723657	0.7823	0.505824	0.373337	0.821256	0.38113	0.0207258	0.0179537	0.252477	0.329983	0.894356	0.203591	0.371968	0.233353	0.229698
TCGA-A8-A079-01	0.294483	0.350672	0.206426	0.23967	0.412436	0.423038	0.26086	0.136125	0.413822	0.668264	0.324407	0.346054	0.517239	0.571985	0.14498	0.232372	0.543367	0.103754	0.132893	0.212654	0.172963	0.0558322	0.0543291	0.127484	0.16248	0.216259	0.343917	0.212532	0.117752	0.398211	0.638343	0.692633	0.135086	0.138647	0.764588	0.967636	0.363489	0.204101	1.14217	0.125446	0.0885275	0.00685094	0.0629463	0.106296	1.26229	0.350672	0.386147	0.323947	0.289671
TCGA-A8-A07B-01	0.172657	0.297688	0.148996	0.172604	0.284817	0.274745	0.204229	0.224612	0.339233	0.758682	0.266068	0.462954	0.618602	0.710825	0.687653	0.506417	0.788141	0.160437	0.232629	0.231544	0.290839	0.131152	0.210857	0.242399	0.197183	0.228739	0.303205	0.228942	0.232859	0.354447	0.603929	0.60919	0.681349	0.347276	0.685086	0.683119	0.387148	0.421263	0.860129	0.132073	0.235713	0.308202	0.306198	0.322162	1.26562	0.297688	0.476192	0.300921	0.309195
TCGA-A8-A07C-01	0.547371	0.570885	0.596311	0.605871	0.64017	0.689908	0.327962	0.667016	0.757151	0.566413	0.584416	0.526864	0.553307	0.59515	0.321495	0.69977	0.624764	0.731812	0.684181	0.653207	0.719859	0.408921	0.743306	0.761023	0.728837	0.608519	0.840675	0.353831	0.664113	0.946061	0.645356	0.800481	0.285423	0.755131	0.868875	1.10595	0.402757	0.779069	1.22136	0.296134	0.0647052	0.110106	0.676593	0.879779	1.46148	0.570885	0.559803	0.733468	0.646908
TCGA-A8-A07E-01	0.118467	0.209701	0.17138	0.148928	0.199523	0.162683	0.120155	0.0940584	0.25121	0.70017	0.418999	0.516741	0.629024	0.567612	0.158854	0.262141	0.645582	0.301622	0.298045	0.387469	0.328543	0.155385	0.0833648	0.355414	0.339908	0.363091	0.401342	0.106382	0.0756228	0.440841	0.6759	0.617395	0.201127	0.263044	0.689869	0.516824	0.112085	0.091122	0.547013	0.199395	0.0385477	0.00943274	0.0744646	0.178449	1.01291	0.209701	0.406666	0.376906	0.256746
TCGA-A8-A07F-01	0.611968	0.6799	0.433863	0.490747	0.642722	0.647631	0.649228	0.597924	0.749175	0.915284	0.676424	0.634736	0.803226	0.893782	0.282424	0.799954	0.9281	0.293423	0.303836	0.383189	0.391283	0.25904	0.293795	0.367474	0.303218	0.385276	0.538447	0.439237	0.352537	0.623225	0.745868	0.804167	0.270753	0.525964	0.848585	0.938462	0.555421	0.603975	1.10707	0.581774	0.0801588	0.0696943	0.517219	0.634854	1.32694	0.6799	0.74306	0.518177	0.557078
TCGA-A8-A07G-01	0.156923	0.278268	0.193938	0.183097	0.26708	0.237309	0.150416	0.231485	0.315201	0.87672	0.439628	0.554918	0.637124	0.712597	0.12427	0.54494	0.819682	0.275984	0.250726	0.351277	0.30645	0.180043	0.225434	0.307237	0.214743	0.312769	0.317097	0.159374	0.237258	0.41137	0.632959	0.624757	0.0986123	0.325848	0.648707	0.587763	0.195305	0.315866	0.741653	0.216343	0.0129149	0.0212845	0.322392	0.401166	1.13142	0.278268	0.515331	0.402374	0.320301
TCGA-A8-A07I-01	0.127384	0.235035	0.148828	0.157401	0.247969	0.23706	0.202742	0.246807	0.251385	0.70988	0.297732	0.426712	0.542172	0.675635	0.175677	0.542626	0.703804	0.164938	0.177945	0.211585	0.253084	0.14836	0.231304	0.180421	0.151737	0.254357	0.34753	0.201883	0.238866	0.363277	0.596988	0.652529	0.171942	0.3839	0.66412	0.808175	0.345757	0.526585	0.899141	0.351098	0.0277511	0.0227844	0.423068	0.512886	1.0424	0.235035	0.444751	0.311018	0.295899
TCGA-A8-A07J-01	0.2043	0.358536	0.228272	0.223277	0.362579	0.319083	0.143816	0.120687	0.354703	0.891879	0.489289	0.664756	0.782592	0.887055	0.227818	0.245873	0.903856	0.184465	0.21011	0.31229	0.246841	0.0715184	0.0521064	0.225083	0.343123	0.38597	0.459304	0.118355	0.0870793	0.467127	0.800133	0.900113	0.262773	0.290493	0.846139	0.892792	0.174475	0.148773	0.904525	0.120785	0.0442494	0.0155245	0.0710573	0.172301	1.00083	0.358536	0.615071	0.452087	0.404593
TCGA-A8-A07L-01	0.385788	0.41899	0.19718	0.260474	0.474848	0.441946	0.415846	0.256848	0.460809	0.774436	0.244797	0.455894	0.651742	0.67591	0.160426	0.384837	0.785524	0.075522	0.154987	0.193019	0.198838	0.175599	0.0771818	0.115382	0.109315	0.233695	0.313088	0.253988	0.114367	0.379288	0.737939	0.736735	0.184171	0.33367	0.857713	0.769959	0.382915	0.339879	0.94562	0.246799	0.254943	0.14818	0.143395	0.190842	1.21429	0.41899	0.446855	0.25677	0.297872
TCGA-A8-A07O-01	0.250264	0.373822	0.240264	0.281008	0.285511	0.305096	0.22991	0.152629	0.513647	0.800557	0.475655	0.577008	0.620979	0.746259	0.160709	0.29347	0.741345	0.289725	0.276329	0.240028	0.324837	0.139319	0.0935315	0.346801	0.404829	0.311453	0.542413	0.20642	0.138744	0.63733	0.421445	0.498381	0.169617	0.19014	0.614373	0.76456	0.211091	0.145199	0.85948	0.227642	0.0720727	0.0104904	0.0924831	0.263375	1.61927	0.373822	0.565526	0.398261	0.423545
TCGA-A8-A07P-01	0.151821	0.232681	0.168693	0.165748	0.258973	0.233493	0.106236	0.0520064	0.267742	0.618894	0.312275	0.421741	0.504785	0.57672	0.11101	0.111454	0.622141	0.168008	0.188494	0.243003	0.214231	0.0785254	0.0301603	0.220117	0.243155	0.253543	0.352351	0.0804918	0.0416116	0.387284	0.561224	0.611689	0.115276	0.113664	0.668224	0.712012	0.131832	0.0690489	0.808372	0.0953516	0.0310244	0.00290837	0.017789	0.0714959	1.11196	0.232681	0.360303	0.320763	0.253524
TCGA-A8-A07R-01	0.246845	0.343595	0.272445	0.20111	0.364752	0.347758	0.390303	0.292214	0.473794	0.621244	0.496954	0.323327	0.54398	0.62356	0.0773476	0.473371	0.670525	0.311392	0.197821	0.293087	0.419926	0.111681	0.250797	0.39734	0.090409	0.0986114	0.225189	0.253546	0.147595	0.310026	0.528005	0.639499	0.0719643	0.322076	0.79325	0.780758	0.447128	0.447653	0.979196	0.165965	0.401347	0.173976	0.299512	0.375353	1.63711	0.343595	0.527737	0.419173	0.297177
TCGA-A8-A07S-01	0.332835	0.369693	0.16601	0.151542	0.389702	0.40378	0.163488	0.159133	0.405077	0.679926	0.272755	0.325619	0.593427	0.659172	0.227103	0.209336	0.651787	0.0947787	0.0824285	0.119345	0.108518	0.0901662	0.0947791	0.0656865	0.0741012	0.114228	0.142436	0.0485264	0.0516576	0.191008	0.662586	0.654193	0.243185	0.236229	0.727063	0.844602	0.234617	0.230852	1.03423	0.0855209	0.0933391	0.0649902	0.0908529	0.0680704	1.11945	0.369693	0.390054	0.240114	0.179176
TCGA-A8-A07U-01	0.883956	0.759358	0.846119	0.914893	0.842532	1.01374	0.671144	1.0049	0.995103	0.655558	0.629569	0.634159	0.63258	0.678885	0.479555	0.78704	0.661925	0.851432	0.86513	0.719594	0.923259	0.559777	0.870293	0.930673	0.961817	0.83331	1.13261	0.747551	0.906714	1.07738	0.801537	0.879804	0.542405	0.71012	0.840844	1.40463	0.837213	1.0903	1.33933	0.457178	0.58126	0.386784	0.967082	1.14523	1.35896	0.759358	0.650769	0.807921	0.790689
TCGA-A8-A07W-01	0.356347	0.442626	0.222978	0.297498	0.468277	0.423579	0.276291	0.353752	0.497923	0.77751	0.433592	0.515483	0.694179	0.755626	0.196449	0.572947	0.791432	0.138589	0.14428	0.19676	0.209436	0.0604811	0.156128	0.144384	0.224025	0.325008	0.436002	0.190102	0.234036	0.474729	0.74135	0.777286	0.181825	0.457687	0.823471	0.825133	0.263117	0.495559	0.951026	0.159466	0.0143413	0.0113002	0.322433	0.404006	1.27227	0.442626	0.533156	0.307826	0.381263
TCGA-A8-A07Z-01	0.457857	0.535646	0.343881	0.402571	0.575285	0.489205	0.371151	0.483625	0.635096	0.657042	0.571207	0.620749	0.711303	0.773772	0.188578	0.670859	0.809306	0.327036	0.268715	0.313243	0.343537	0.0924443	0.243911	0.229536	0.334607	0.388969	0.567392	0.251426	0.357515	0.625288	0.820064	0.84373	0.230728	0.48848	0.870182	0.853138	0.30609	0.570334	0.984964	0.211061	0.0263816	0.0231137	0.481116	0.385632	1.47896	0.535646	0.625007	0.414403	0.476658
TCGA-A8-A081-01	0.424178	0.375593	0.55278	0.473791	0.45127	0.563006	0.24829	0.580355	0.614482	0.290268	0.44201	0.328776	0.327467	0.352774	0.431822	0.477166	0.34108	0.941809	0.796978	0.732509	0.884762	0.309018	0.917772	1.00976	0.589987	0.588418	0.754404	0.285019	0.584367	0.820108	0.513141	0.601681	0.507392	0.479868	0.588401	1.04934	0.331813	0.720042	1.14218	0.180323	0.0379687	0.059382	0.640489	0.840102	1.48848	0.375593	0.344786	0.571809	0.413528
TCGA-A8-A082-01	0.192791	0.321552	0.0771733	0.128578	0.292419	0.286849	0.105496	0.142133	0.383732	0.854681	0.283126	0.328433	0.643803	0.722784	0.194461	0.305116	0.712431	0.0633652	0.111049	0.0957127	0.114836	0.018207	0.0285239	0.0217938	0.0375632	0.208797	0.181166	0.183635	0.050313	0.28076	0.617975	0.597274	0.518905	0.204121	0.692879	0.736465	0.351828	0.225427	0.932743	0.0730153	0.0637232	0.0509682	0.0843648	0.119457	1.4486	0.321552	0.450421	0.161635	0.216555
TCGA-A8-A083-01	0.511648	0.493222	0.215073	0.290745	0.544661	0.55714	0.215613	0.194707	0.539405	0.531533	0.387149	0.385487	0.622565	0.607155	0.334723	0.360372	0.581938	0.0606927	0.0803718	0.201537	0.0913984	0.0575115	0.0606927	0.0676127	0.113506	0.180991	0.293757	0.096774	0.0966557	0.346452	0.748306	0.775023	0.337873	0.331766	0.903907	0.90378	0.246884	0.236604	1.13651	0.0652259	0.0608451	0.0660341	0.0549455	0.057167	1.31152	0.493222	0.490073	0.226314	0.288692
TCGA-A8-A084-01	0.171322	0.198182	0.0840627	0.150857	0.271436	0.242333	0.110354	0.195586	0.231298	0.608099	0.146028	0.304242	0.420645	0.465673	0.11616	0.253729	0.521763	0.0279638	0.181728	0.146659	0.18173	0.0568918	0.0265625	0.0981958	0.189582	0.191418	0.252568	0.072725	0.132196	0.311496	0.558159	0.578912	0.154191	0.277977	0.600599	0.603196	0.220179	0.323771	0.802025	0.0479704	0.0522595	0.0873747	0.179727	0.184984	0.929568	0.198182	0.222262	0.146208	0.179845
TCGA-A8-A085-01	0.256401	0.323827	0.0523283	0.130863	0.307645	0.293759	0.0597866	0.0513356	0.328048	0.75125	0.0970142	0.250087	0.673658	0.575576	0.0914988	0.0422567	0.823479	0.00837394	0.0243349	0.00805957	0.0290667	0.00793663	0.00837395	0.0148914	0.0211042	0.102051	0.117683	0.0242189	0.0186185	0.188204	0.719901	0.510488	0.0618112	0.0490946	0.820875	0.471244	0.0853464	0.0724236	0.714607	0.00467355	0.00956752	0.0169064	0.00821511	0.0108142	1.12997	0.323827	0.385752	0.0756008	0.17682
TCGA-A8-A086-01	0.286975	0.351599	0.104104	0.216919	0.332049	0.353395	0.254067	0.203314	0.337648	0.815711	0.178136	0.429023	0.627929	0.691378	0.0673707	0.321744	0.812618	0.0380016	0.085645	0.0579048	0.1082	0.00617521	0.0270613	0.0382187	0.178023	0.224064	0.295598	0.166943	0.109403	0.338143	0.576212	0.549658	0.0500113	0.200653	0.675979	0.688539	0.240768	0.318022	0.846641	0.0372877	0.0188562	0.0164631	0.12241	0.155981	0.958072	0.351599	0.425474	0.147868	0.27996
TCGA-A8-A08A-01	0.390927	0.48674	0.17404	0.328483	0.473452	0.479124	0.168125	0.332113	0.526153	0.885672	0.253973	0.592016	0.695692	0.877687	0.0860598	0.554009	0.895104	0.0987416	0.104796	0.0506951	0.153898	0.00616847	0.0741271	0.0296669	0.329897	0.320462	0.458373	0.114947	0.200211	0.459965	0.627085	0.690068	0.0712241	0.435494	0.712519	0.914297	0.150187	0.416655	1.07521	0.0366295	0.00820782	0.00644488	0.245788	0.321557	1.2492	0.48674	0.576189	0.256176	0.425194
TCGA-A8-A08B-01	0.496913	0.560791	0.509552	0.406882	0.561707	0.609554	0.636854	0.575592	0.660047	0.68599	0.606132	0.5198	0.548405	0.661415	0.625301	0.716375	0.681637	0.597211	0.548502	0.48145	0.662835	0.586373	0.504111	0.641638	0.385024	0.36222	0.612262	0.526011	0.425083	0.546675	0.552593	0.67229	0.537764	0.545375	0.655319	1.06907	0.862618	0.770341	1.08724	0.725639	0.798895	0.53013	0.75627	0.676705	1.40528	0.560791	0.618396	0.62558	0.461085
TCGA-A8-A08C-01	0.425113	0.457123	0.216646	0.367165	0.468441	0.495947	0.261142	0.317117	0.576914	0.760676	0.326265	0.446228	0.617536	0.683309	0.14585	0.447189	0.737167	0.109379	0.120738	0.149881	0.169604	0.0525477	0.0910887	0.11429	0.23904	0.311676	0.437017	0.193857	0.265164	0.539123	0.601863	0.639033	0.159327	0.358757	0.702958	0.804008	0.219264	0.401203	1.09235	0.137695	0.00589557	0.00515484	0.208318	0.234287	1.43065	0.457123	0.464941	0.273305	0.408442
TCGA-A8-A08F-01	0.108466	0.248002	0.183074	0.138333	0.226834	0.211339	0.161262	0.217795	0.282231	0.782623	0.532921	0.557422	0.626602	0.792496	0.334453	0.59993	0.743619	0.423294	0.322229	0.338761	0.447635	0.223995	0.371959	0.399936	0.217256	0.224855	0.384299	0.209387	0.214917	0.391904	0.583872	0.648181	0.329996	0.408129	0.676568	0.877991	0.326552	0.439452	0.90502	0.29128	0.269705	0.171734	0.243222	0.478102	1.17939	0.248002	0.56389	0.469066	0.322435
TCGA-A8-A08G-01	0.516613	0.488679	0.372624	0.447253	0.491267	0.591096	0.337484	0.510338	0.581108	0.673385	0.378236	0.485696	0.531931	0.658748	0.134632	0.539198	0.689443	0.322222	0.296332	0.251442	0.365736	0.118365	0.297954	0.263838	0.315385	0.35877	0.579113	0.233852	0.308686	0.631359	0.55214	0.616288	0.118734	0.35527	0.683362	0.998442	0.309549	0.574163	1.14063	0.207285	0.0154381	0.0142107	0.463368	0.466815	1.2786	0.488679	0.466296	0.410951	0.447658
TCGA-A8-A08H-01	0.225239	0.338646	0.258915	0.226753	0.355555	0.287663	0.224812	0.26872	0.340425	0.787057	0.446838	0.663007	0.738895	0.794792	0.259937	0.389579	0.692089	0.234688	0.261794	0.342604	0.30305	0.198821	0.190928	0.306311	0.426189	0.463742	0.532216	0.203488	0.22879	0.475304	0.847175	0.897132	0.253608	0.281826	0.81918	0.839442	0.256441	0.305647	0.757047	0.256297	0.226905	0.161978	0.2545	0.242352	0.751799	0.338646	0.530129	0.470833	0.336867
TCGA-A8-A08I-01	0.491254	0.440889	0.677032	0.594686	0.391238	0.703651	0.376305	0.717253	0.608703	0.438221	0.430398	0.36467	0.292737	0.354155	0.735238	0.498242	0.328602	1.22616	1.02831	0.696472	1.11992	0.546456	1.08536	1.13546	0.922891	0.504797	1.06736	0.441817	0.830249	0.9631	0.283502	0.389664	0.597569	0.312398	0.41863	1.46206	0.512784	1.01412	1.36672	0.457668	0.0525193	0.0801912	0.713737	0.995718	1.101	0.440889	0.379708	0.734063	0.535014
TCGA-A8-A08J-01	0.0848554	0.163342	0.10281	0.10054	0.17331	0.18195	0.137041	0.145285	0.184238	0.577746	0.230342	0.325372	0.500447	0.561099	0.0613984	0.336269	0.584055	0.128509	0.127713	0.140922	0.203048	0.080179	0.23512	0.122539	0.133815	0.219531	0.2534	0.135711	0.107451	0.274775	0.540338	0.573675	0.0551521	0.259706	0.637067	0.794747	0.267212	0.37167	0.850289	0.240859	0.016187	0.0141791	0.237416	0.249195	1.03785	0.163342	0.317519	0.238446	0.197349
TCGA-A8-A08L-01	0.249618	0.313557	0.388373	0.304139	0.390417	0.355394	0.275002	0.400344	0.429474	0.520401	0.409124	0.451743	0.493601	0.493391	0.222557	0.561062	0.53423	0.677728	0.627411	0.608382	0.685835	0.513339	0.649173	0.728797	0.488863	0.51466	0.595906	0.304492	0.455481	0.695742	0.71586	0.753604	0.231328	0.591526	0.826437	0.807501	0.347449	0.575333	0.922882	0.429928	0.0403704	0.0834891	0.541753	0.767891	1.37997	0.313557	0.409984	0.582738	0.386446
TCGA-A8-A08O-01	0.321831	0.395758	0.166005	0.289769	0.397332	0.391258	0.250746	0.232161	0.430976	0.85285	0.272916	0.532621	0.695384	0.696502	0.0760895	0.402206	0.844749	0.0896169	0.122085	0.125638	0.12732	0.0675085	0.0641198	0.0963152	0.226927	0.352189	0.374925	0.197011	0.142939	0.502749	0.645437	0.657679	0.0598396	0.315964	0.830565	0.655501	0.271029	0.267396	0.909189	0.197999	0.0137482	0.011881	0.13997	0.21959	1.276	0.395758	0.493376	0.244277	0.370671
TCGA-A8-A08P-01	0.181126	0.342073	0.262465	0.230108	0.336283	0.290896	0.267465	0.368479	0.397368	0.737451	0.633236	0.655107	0.628764	0.747626	0.507573	0.770606	0.719915	0.547633	0.500304	0.421358	0.552011	0.242386	0.51783	0.4978	0.483948	0.375408	0.574861	0.258721	0.56119	0.571672	0.62088	0.737615	0.562386	0.601435	0.701443	0.903236	0.36271	0.687879	0.863712	0.422031	0.00807849	0.00695463	0.684907	0.775718	1.19849	0.342073	0.641222	0.532279	0.429322
TCGA-A8-A08R-01	0.561356	0.577801	0.519886	0.602017	0.629248	0.720163	0.361087	0.691674	0.751759	0.647657	0.51866	0.590063	0.609716	0.690967	0.383279	0.692744	0.66425	0.51281	0.525129	0.470823	0.592148	0.295961	0.527379	0.584553	0.677788	0.632197	0.860305	0.409416	0.578368	0.926605	0.654383	0.827144	0.406424	0.572018	0.845627	1.23125	0.489075	0.821641	1.30587	0.274354	0.237731	0.1562	0.837796	0.890808	1.40457	0.577801	0.592252	0.620859	0.623881
TCGA-A8-A08S-01	0.092555	0.193271	0.125164	0.110601	0.215183	0.169994	0.0959796	0.15848	0.228105	0.687103	0.346751	0.47629	0.574912	0.643061	0.119012	0.422731	0.701326	0.185184	0.299327	0.302888	0.31163	0.18915	0.198174	0.194629	0.199925	0.199185	0.289889	0.101803	0.198294	0.358959	0.619541	0.662941	0.119933	0.401716	0.721924	0.684892	0.144576	0.357003	0.765186	0.121252	0.0177459	0.0173017	0.189	0.259993	1.17294	0.193271	0.386679	0.290693	0.238082
TCGA-A8-A08T-01	0.213404	0.379386	0.179919	0.23496	0.375823	0.339937	0.13198	0.25431	0.415723	0.86808	0.534031	0.55537	0.795233	0.806778	0.226201	0.605943	0.832358	0.129188	0.177222	0.213558	0.207556	0.0669493	0.129747	0.153941	0.220859	0.352347	0.398548	0.129811	0.216118	0.477893	0.782579	0.814063	0.230765	0.475097	0.871178	0.815083	0.186944	0.428083	1.00547	0.0872401	0.155137	0.148356	0.273449	0.317317	1.3855	0.379386	0.651352	0.359178	0.425623
TCGA-A8-A08X-01	0.510786	0.615062	0.391437	0.589672	0.541835	0.704682	0.348062	0.532121	0.695716	0.975557	0.488632	0.785964	0.722058	0.834845	0.293819	0.80079	0.92273	0.331243	0.387383	0.355278	0.38967	0.2437	0.306459	0.34329	0.710234	0.585031	0.80387	0.447723	0.605478	0.916202	0.567065	0.692381	0.337638	0.440471	0.721263	1.11736	0.531243	0.696121	1.27463	0.326699	0.266131	0.146545	0.515854	0.658098	1.34583	0.615062	0.73237	0.542477	0.710804
TCGA-A8-A08Z-01	0.260942	0.424435	0.239781	0.236956	0.377123	0.313403	0.297552	0.284482	0.436932	0.945329	0.470836	0.55927	0.746936	0.929643	0.348003	0.619266	0.928113	0.162555	0.325364	0.350136	0.388718	0.32056	0.161879	0.32588	0.199079	0.340673	0.399736	0.239998	0.245434	0.383478	0.671814	0.731979	0.338623	0.481413	0.715423	0.740983	0.262747	0.394842	0.79574	0.317536	0.323989	0.263812	0.278075	0.363987	1.12692	0.424435	0.669079	0.439471	0.393225
TCGA-A8-A090-01	0.126323	0.241582	0.147663	0.141622	0.264098	0.222744	0.235896	0.228514	0.291057	0.674823	0.40685	0.411889	0.588982	0.68506	0.26982	0.521347	0.637777	0.179063	0.178301	0.218812	0.263606	0.119596	0.180457	0.212048	0.136907	0.222752	0.31961	0.203992	0.22341	0.336706	0.639176	0.745352	0.312219	0.430717	0.739756	0.819339	0.355614	0.465466	0.87939	0.347967	0.120077	0.0456905	0.386642	0.479789	1.16295	0.241582	0.439514	0.325805	0.280153
TCGA-A8-A091-01	0.224922	0.306864	0.208801	0.230772	0.371279	0.335354	0.206347	0.284874	0.383273	0.591511	0.370485	0.402432	0.608136	0.571239	0.340151	0.508083	0.596595	0.19985	0.182899	0.257554	0.259426	0.116147	0.183369	0.206748	0.216747	0.327176	0.39451	0.174097	0.242565	0.459974	0.840494	0.818145	0.415536	0.505401	0.859816	0.797888	0.285502	0.452907	0.947787	0.198705	0.266264	0.226464	0.335239	0.397947	1.19681	0.306864	0.409318	0.348313	0.324614
TCGA-A8-A092-01	0.295578	0.317848	0.239319	0.232267	0.391283	0.407261	0.325954	0.329022	0.414657	0.586445	0.225026	0.315361	0.452962	0.536535	0.154712	0.412165	0.551667	0.137708	0.27651	0.245573	0.349358	0.127084	0.181321	0.207061	0.16665	0.225152	0.352915	0.221073	0.190455	0.359488	0.532547	0.616222	0.176222	0.338942	0.645357	0.938236	0.329847	0.568519	1.06422	0.151669	0.0113158	0.010413	0.324288	0.385568	1.24107	0.317848	0.330301	0.346746	0.267586
TCGA-A8-A093-01	0.132076	0.271079	0.0696017	0.126298	0.268836	0.215118	0.108427	0.121885	0.266456	0.964008	0.225742	0.592482	0.765549	0.777957	0.0675863	0.351954	0.993279	0.0284159	0.144046	0.128128	0.0940349	0.0604245	0.0170843	0.105649	0.214458	0.226597	0.195979	0.0778601	0.100896	0.31113	0.694607	0.634438	0.0747044	0.236719	0.769029	0.514327	0.151836	0.199226	0.802034	0.0401999	0.0602953	0.0481678	0.0887504	0.129698	1.14438	0.271079	0.53792	0.163857	0.268243
TCGA-A8-A094-01	0.258482	0.416163	0.344209	0.327155	0.432824	0.425491	0.262542	0.412037	0.492517	0.73539	0.615898	0.641738	0.645187	0.761197	0.543608	0.745098	0.749228	0.541132	0.505222	0.451959	0.612017	0.268946	0.530812	0.58313	0.505096	0.416199	0.673569	0.301757	0.476208	0.678161	0.654438	0.809999	0.540577	0.558603	0.791244	1.10357	0.420595	0.711557	1.1015	0.285357	0.0643412	0.0605428	0.718288	0.705035	1.32042	0.416163	0.654994	0.601987	0.525416
TCGA-A8-A095-01	0.285869	0.379778	0.261082	0.332005	0.427263	0.38771	0.224248	0.323422	0.442292	0.776879	0.404312	0.56735	0.636871	0.65805	0.111338	0.50592	0.716994	0.281025	0.276444	0.320566	0.317412	0.162598	0.243494	0.275349	0.44385	0.476888	0.55038	0.227744	0.315684	0.656374	0.78392	0.817586	0.103341	0.471131	0.882022	0.80261	0.255	0.396158	0.934686	0.200901	0.0212583	0.0185467	0.341496	0.389376	1.28591	0.379778	0.488023	0.4149	0.444703
TCGA-A8-A096-01	0.334097	0.519124	0.329859	0.342888	0.462508	0.385185	0.216962	0.43468	0.540366	0.910542	0.740356	0.729278	0.82138	1.00534	0.309903	0.783878	0.913684	0.399818	0.352155	0.389817	0.4254	0.170503	0.389282	0.401242	0.438615	0.381186	0.577623	0.222314	0.386273	0.57512	0.732487	0.8278	0.31368	0.516538	0.784214	0.830918	0.236023	0.521985	0.872489	0.1964	0.138759	0.0854875	0.410377	0.579156	1.16829	0.519124	0.803721	0.550894	0.543119
TCGA-A8-A097-01	0.161	0.281073	0.179545	0.186354	0.303341	0.263421	0.219563	0.243956	0.313849	0.845246	0.372144	0.465927	0.622743	0.700329	0.14932	0.520914	0.786598	0.191018	0.221794	0.281558	0.29282	0.139115	0.210531	0.250162	0.20394	0.315273	0.369039	0.204585	0.245221	0.419779	0.707261	0.706576	0.131953	0.437591	0.744109	0.710603	0.297726	0.417609	0.839913	0.253667	0.0282216	0.0229197	0.34398	0.442067	1.11998	0.281073	0.487635	0.372838	0.336442
TCGA-A8-A099-01	0.362677	0.454253	0.212003	0.31103	0.482726	0.425574	0.21966	0.342945	0.557122	0.738659	0.323292	0.518168	0.712519	0.695161	0.156867	0.535794	0.766962	0.10221	0.24466	0.191044	0.2477	0.0942864	0.0793673	0.072618	0.277052	0.315357	0.439385	0.145681	0.272056	0.507505	0.745566	0.747326	0.154066	0.514302	0.822489	0.805104	0.181282	0.450224	0.963486	0.107958	0.0141686	0.0127386	0.287368	0.363024	1.46127	0.454253	0.510923	0.319571	0.416269
TCGA-A8-A09A-01	0.222919	0.327622	0.278023	0.270742	0.345754	0.302134	0.193486	0.16324	0.403729	0.756717	0.499089	0.559888	0.650393	0.63245	0.198358	0.333285	0.736825	0.371336	0.378244	0.421893	0.411249	0.212881	0.154349	0.477736	0.395646	0.40856	0.46622	0.181658	0.158892	0.609957	0.751054	0.722411	0.206582	0.256192	0.807521	0.64404	0.209401	0.196257	0.809684	0.230942	0.0581314	0.0104354	0.120722	0.211119	1.31334	0.327622	0.484265	0.501232	0.413433
TCGA-A8-A09B-01	0.321849	0.40271	0.189211	0.269141	0.400737	0.349848	0.354166	0.109476	0.454507	0.779682	0.398125	0.519753	0.724202	0.720922	0.186347	0.182025	0.830775	0.110344	0.121619	0.200977	0.141105	0.116125	0.037486	0.135501	0.230498	0.317057	0.358595	0.222624	0.0689958	0.418699	0.733852	0.701237	0.2825	0.289813	0.791305	0.647739	0.289688	0.0899913	0.821503	0.360028	0.0970589	0.00687133	0.0357522	0.138281	1.27245	0.40271	0.492696	0.262656	0.347257
TCGA-A8-A09C-01	0.0630482	0.13354	0.0373005	0.0785266	0.149941	0.117451	0.0488523	0.116787	0.149605	0.584295	0.224675	0.345859	0.52519	0.509435	0.204861	0.325122	0.582131	0.0327326	0.0248163	0.0183457	0.0819045	0.00569828	0.0401088	0.00732536	0.166381	0.196463	0.210417	0.0823382	0.134133	0.274007	0.641414	0.58004	0.308005	0.270641	0.658173	0.478402	0.200926	0.245222	0.660878	0.0504772	0.0461092	0.0406368	0.175469	0.200115	1.0096	0.13354	0.27889	0.0863444	0.16794
TCGA-A8-A09D-01	0.273233	0.267994	0.22752	0.217073	0.279696	0.257944	0.248939	0.152008	0.306725	0.541161	0.24717	0.365234	0.49787	0.50713	0.155354	0.210322	0.527926	0.15564	0.156693	0.235973	0.197619	0.0601922	0.0418403	0.19828	0.250018	0.353466	0.401515	0.185569	0.132308	0.400095	0.514843	0.550772	0.155363	0.164218	0.583943	0.598832	0.191354	0.130112	0.630947	0.214018	0.0792541	0.0101629	0.0849331	0.172366	0.865273	0.267994	0.25612	0.292009	0.238489
TCGA-A8-A09E-01	0.171717	0.250674	0.085916	0.161788	0.306774	0.271371	0.170642	0.173713	0.345008	0.513388	0.185998	0.358886	0.563311	0.531036	0.0554997	0.363714	0.601667	0.042701	0.0713314	0.0493031	0.102105	0.0127529	0.0387189	0.0341482	0.177713	0.255055	0.282887	0.138412	0.137955	0.38126	0.763861	0.692336	0.0623315	0.376108	0.803986	0.744111	0.225147	0.310548	0.947736	0.0708997	0.0118058	0.00795114	0.142939	0.205148	1.48805	0.250674	0.336994	0.151207	0.242983
TCGA-A8-A09G-01	0.364438	0.401334	0.401598	0.42895	0.445725	0.523033	0.207989	0.552341	0.501943	0.589754	0.458354	0.476262	0.508522	0.542706	0.253554	0.607931	0.53139	0.556076	0.484287	0.475559	0.558113	0.207303	0.513643	0.516241	0.574632	0.557357	0.709436	0.239519	0.562496	0.759701	0.618967	0.723107	0.255167	0.517889	0.699251	1.05699	0.291002	0.714741	1.10739	0.168956	0.0552696	0.0401779	0.820813	0.794679	1.20267	0.401334	0.458756	0.516162	0.459317
TCGA-A8-A09I-01	0.231946	0.245021	0.260728	0.258486	0.236921	0.31867	0.282819	0.324687	0.33585	0.468112	0.2996	0.371446	0.351954	0.45205	0.268947	0.419976	0.427928	0.358895	0.349877	0.326294	0.408276	0.255033	0.299256	0.373077	0.400487	0.334728	0.558191	0.311525	0.349312	0.578463	0.377803	0.414106	0.264712	0.275543	0.397835	0.902227	0.391517	0.447185	0.90985	0.441299	0.355539	0.179855	0.433757	0.490906	1.06204	0.245021	0.279346	0.36786	0.263333
TCGA-A8-A09K-01	0.692331	0.52161	0.811109	0.715086	0.62513	0.823048	0.368421	0.562733	0.867822	0.335724	0.512528	0.346665	0.355303	0.360381	0.631809	0.594632	0.373386	1.08945	0.972908	0.78912	1.04115	0.289729	0.598569	1.15003	0.725189	0.566262	0.909139	0.378645	0.577925	0.947311	0.537977	0.620039	0.251694	0.126713	0.656859	1.20861	0.446273	0.711749	1.27703	0.172967	0.169143	0.0345466	0.460082	0.543118	1.61516	0.52161	0.369986	0.745755	0.554896
TCGA-A8-A09M-01	0.316936	0.454997	0.400327	0.376783	0.480042	0.504754	0.202987	0.542865	0.575701	0.651108	0.696324	0.546909	0.586072	0.686176	0.279633	0.76598	0.691639	0.642299	0.507125	0.512303	0.692414	0.240502	0.647527	0.572436	0.448892	0.365521	0.635006	0.227617	0.604526	0.679415	0.655457	0.749916	0.284124	0.573353	0.700751	1.13686	0.313886	0.847629	1.17775	0.18719	0.0423008	0.0280634	0.996095	0.869835	1.5022	0.454997	0.631783	0.635319	0.544721
TCGA-A8-A09N-01	0.317343	0.400684	0.351633	0.244027	0.445212	0.35394	0.31284	0.371141	0.454739	0.755769	0.523313	0.460694	0.667875	0.700487	0.17867	0.611977	0.768624	0.379077	0.318062	0.456686	0.44648	0.346969	0.282927	0.445655	0.141465	0.196724	0.315325	0.203949	0.184337	0.383673	0.748391	0.744566	0.19095	0.451289	0.822744	0.678102	0.279163	0.453726	0.819168	0.375376	0.0762498	0.0667862	0.391655	0.450014	1.22387	0.400684	0.504833	0.493038	0.31315
TCGA-A8-A09Q-01	0.4728	0.490464	0.406294	0.502553	0.527291	0.636362	0.182628	0.623127	0.60484	0.710794	0.462959	0.513475	0.539058	0.644911	0.191223	0.640112	0.605765	0.376959	0.373502	0.377469	0.478099	0.157113	0.419635	0.394577	0.537046	0.466921	0.743991	0.182459	0.508995	0.759793	0.568831	0.699264	0.190743	0.529856	0.676093	1.21687	0.223529	0.797638	1.26441	0.105724	0.0121894	0.00923859	0.758534	0.799017	1.18314	0.490464	0.50447	0.495444	0.524456
TCGA-A8-A09R-01	0.255384	0.403473	0.274196	0.250246	0.350777	0.329336	0.252403	0.326667	0.408438	0.888592	0.504196	0.589546	0.684568	0.876421	0.173686	0.635244	0.92616	0.324836	0.28466	0.33867	0.407604	0.181706	0.343332	0.338202	0.204513	0.292989	0.407244	0.192001	0.233869	0.442386	0.544482	0.64537	0.126039	0.354689	0.677045	0.79061	0.251109	0.464577	0.88466	0.282954	0.0307375	0.0240898	0.319059	0.415273	1.22477	0.403473	0.640485	0.490865	0.416215
TCGA-A8-A09T-01	0.535698	0.580777	0.235994	0.281811	0.434258	0.537176	0.412347	0.429715	0.510664	0.857402	0.340388	0.448698	0.699202	0.887383	0.150171	0.513208	0.904746	0.0644486	0.12867	0.119301	0.120213	0.118761	0.0798375	0.0772473	0.133592	0.177496	0.280839	0.229102	0.245025	0.272829	0.4828	0.486642	0.443975	0.483659	0.538774	0.846551	0.367144	0.394331	0.97002	0.304151	0.289492	0.180969	0.304149	0.228544	0.993305	0.580777	0.615552	0.277722	0.305262
TCGA-A8-A09V-01	0.500187	0.556694	0.174666	0.403352	0.576315	0.586518	0.212835	0.269079	0.579252	0.942932	0.304805	0.529215	0.824648	0.831905	0.244964	0.424949	0.9223	0.0732188	0.115464	0.010271	0.115526	0.00291951	0.0256777	0.00409423	0.265851	0.412479	0.451858	0.223236	0.161423	0.50175	0.779269	0.758005	0.45064	0.34277	0.876097	0.850049	0.290524	0.380444	1.07825	0.0570037	0.045288	0.10921	0.127448	0.156277	1.22721	0.556694	0.602364	0.250476	0.467758
TCGA-A8-A09W-01	0.373363	0.422115	0.260436	0.287887	0.462895	0.399065	0.241807	0.357486	0.454642	0.713082	0.379834	0.436922	0.641721	0.654247	0.0701315	0.556667	0.717426	0.255967	0.207735	0.242044	0.26192	0.0733053	0.177372	0.193061	0.262945	0.332181	0.44838	0.144274	0.218591	0.437321	0.81401	0.728114	0.0435829	0.500529	0.772588	0.789203	0.185684	0.41302	0.864524	0.132368	0.017313	0.00751522	0.304744	0.389285	1.06193	0.422115	0.483262	0.329926	0.341868
TCGA-A8-A09X-01	0.269593	0.312275	0.378934	0.332099	0.354057	0.407714	0.166316	0.471969	0.411474	0.511407	0.466476	0.454888	0.457421	0.525863	0.201585	0.597286	0.496629	0.703155	0.62343	0.577234	0.716652	0.24274	0.659661	0.669134	0.508823	0.481244	0.677905	0.213168	0.645128	0.703708	0.590467	0.656817	0.193668	0.492602	0.613329	1.03863	0.250915	0.772205	1.01001	0.157815	0.0231754	0.0214029	0.918816	0.878307	0.965408	0.312275	0.419979	0.49436	0.360534
TCGA-A8-A09Z-01	0.295688	0.35657	0.444611	0.234235	0.361017	0.33147	0.362726	0.47401	0.481031	0.423477	0.521185	0.343073	0.487093	0.536409	0.421221	0.558839	0.53577	0.810498	0.551244	0.67122	0.817487	0.457782	0.745278	0.749129	0.209174	0.207891	0.392442	0.252576	0.281544	0.402227	0.535631	0.550891	0.43604	0.434983	0.634103	0.71675	0.361323	0.619252	0.816783	0.461128	0.203657	0.229129	0.63604	0.700226	1.3131	0.35657	0.426731	0.610459	0.294671
TCGA-A8-A0A1-01	0.2763	0.441045	0.371572	0.307036	0.411998	0.333654	0.25722	0.427367	0.488836	0.904091	0.600769	0.700959	0.735118	0.863888	0.410943	0.80188	0.856008	0.478256	0.608462	0.56917	0.698807	0.362803	0.490003	0.577216	0.448781	0.433416	0.602847	0.206958	0.504345	0.605785	0.652419	0.777864	0.383032	0.519767	0.728455	0.790576	0.212222	0.585895	0.811205	0.229586	0.015789	0.360897	0.678407	0.708181	1.14746	0.441045	0.686687	0.657354	0.509004
TCGA-A8-A0A2-01	0.146188	0.249279	0.196597	0.180886	0.271017	0.284164	0.163344	0.243488	0.283679	0.70562	0.419015	0.380446	0.591169	0.642183	0.192793	0.540658	0.657742	0.295478	0.232422	0.370308	0.365602	0.157704	0.257746	0.325757	0.198713	0.253087	0.339271	0.178442	0.262697	0.395999	0.685323	0.704286	0.180222	0.451923	0.708212	0.828247	0.311393	0.478488	0.983122	0.226983	0.0139399	0.0109981	0.280152	0.429597	1.06672	0.249279	0.440773	0.39496	0.310787
TCGA-A8-A0A4-01	0.34406	0.366039	0.226067	0.302393	0.389553	0.34854	0.295385	0.315768	0.439435	0.618511	0.319118	0.422468	0.566566	0.529231	0.255592	0.444728	0.614659	0.179518	0.161053	0.172985	0.184048	0.0550647	0.115111	0.165453	0.316825	0.444547	0.421733	0.24872	0.22787	0.558497	0.673953	0.64239	0.245985	0.332032	0.752601	0.565314	0.284433	0.339738	0.75446	0.157431	0.0427512	0.0457366	0.276082	0.357367	1.21284	0.366039	0.411782	0.291604	0.339294
TCGA-A8-A0A6-01	0.493836	0.500059	0.583652	0.561237	0.520547	0.608498	0.327428	0.461173	0.642614	0.610212	0.601106	0.523196	0.537379	0.545487	0.428649	0.648675	0.570329	0.85048	0.808872	0.775011	0.841055	0.368734	0.54494	0.880424	0.758783	0.667299	0.826182	0.366126	0.483382	0.885354	0.672573	0.714522	0.32197	0.31229	0.696961	0.992993	0.402905	0.572719	1.06807	0.251093	0.193071	0.0886541	0.424574	0.525166	1.24621	0.500059	0.539182	0.702499	0.562345
TCGA-A8-A0A7-01	1.02505	0.865207	1.08144	1.0242	0.768419	1.0933	0.509692	1.02531	1.01799	0.777883	0.833621	0.705438	0.558925	0.746673	0.422967	0.877949	0.764698	1.38208	1.1798	0.945787	1.22801	0.465723	1.23166	1.24906	0.932042	0.754424	1.08605	0.566785	0.680461	1.05546	0.568626	0.661192	0.382362	0.479749	0.583865	1.30505	0.585996	0.804171	1.28031	0.223946	0.122966	0.170069	0.946887	0.99592	1.22286	0.865207	0.776437	1.02598	0.856657
TCGA-A8-A0A9-01	0.34991	0.435452	0.254792	0.291792	0.411927	0.463027	0.340119	0.346049	0.467162	0.79211	0.479723	0.491321	0.63366	0.770302	0.188914	0.585407	0.823915	0.27518	0.223916	0.27435	0.293251	0.140097	0.218379	0.225547	0.229831	0.259044	0.381933	0.24	0.212968	0.405909	0.610172	0.619073	0.176283	0.423448	0.629779	0.914047	0.422392	0.473557	1.10226	0.303084	0.00727037	0.00638289	0.254603	0.371667	1.18022	0.435452	0.531965	0.349742	0.37926
TCGA-A8-A0AB-01	0.51569	0.48818	0.182754	0.294575	0.603335	0.504353	0.186225	0.184159	0.601502	0.791813	0.200205	0.367006	0.644774	0.624383	0.172134	0.197211	0.746618	0.0226747	0.0596533	0.105214	0.0591489	0.0206461	0.0226744	0.0611693	0.0925977	0.237283	0.247966	0.10042	0.0932391	0.371458	0.811127	0.759282	0.283001	0.29026	0.937736	0.619533	0.199692	0.200776	0.99684	0.0190326	0.0231055	0.0468716	0.0228488	0.0546132	1.423	0.48818	0.45318	0.231311	0.299109
TCGA-A8-A0AD-01	0.178282	0.27194	0.0549011	0.12487	0.284997	0.28426	0.0750799	0.141557	0.263778	0.770716	0.146096	0.303977	0.605028	0.743271	0.145926	0.317631	0.744791	0.039957	0.0790789	0.0104473	0.0805835	0.00330514	0.0464615	0.00401314	0.11118	0.12188	0.190324	0.134078	0.0602849	0.173608	0.628519	0.588425	0.328698	0.314326	0.651594	0.832009	0.297484	0.285404	0.896833	0.0465002	0.0637994	0.0431043	0.0961282	0.15213	0.850058	0.27194	0.389807	0.101949	0.201772
TCGA-AC-A23C-01	0.240609	0.371366	0.31637	0.299362	0.385659	0.390997	0.201656	0.379803	0.42166	0.777982	0.591876	0.574017	0.641012	0.73145	0.246683	0.695365	0.764001	0.530274	0.459261	0.533986	0.556253	0.285738	0.456377	0.545086	0.385672	0.410696	0.524208	0.223098	0.452162	0.585821	0.71553	0.805306	0.218914	0.48877	0.773288	0.912948	0.300064	0.626556	1.02539	0.256084	0.0220306	0.0209098	0.446815	0.617319	1.18505	0.371366	0.594717	0.554585	0.46617
TCGA-AC-A23E-01	0.175976	0.274413	0.0482094	0.134849	0.233252	0.254446	0.0631771	0.165081	0.263039	0.833311	0.253879	0.379342	0.647437	0.73794	0.227294	0.30628	0.810555	0.0371504	0.0714264	0.00904268	0.0721563	0.00168858	0.009211	0.00217024	0.0680383	0.201601	0.200651	0.161514	0.0709988	0.213824	0.498188	0.516662	0.35108	0.22815	0.55481	0.665555	0.257794	0.213147	0.796434	0.03425	0.0175423	0.0378117	0.132686	0.151405	0.902635	0.274413	0.402809	0.0929564	0.216924
TCGA-AC-A23G-01	0.273272	0.450355	0.196149	0.262895	0.406973	0.302072	0.213712	0.249933	0.390211	1.14122	0.489794	0.748663	0.97473	0.966666	0.0995674	0.623678	0.998127	0.163963	0.145078	0.182977	0.174392	0.0609249	0.125975	0.127254	0.321022	0.38669	0.390508	0.159575	0.19875	0.414097	0.890979	0.807057	0.0918249	0.472547	0.849183	0.609345	0.175589	0.274777	0.671479	0.187891	0.0372317	0.0191976	0.197359	0.29403	0.836746	0.450355	0.735153	0.348902	0.441841
TCGA-AC-A23H-01	0.0943149	0.175196	0.0751868	0.0818583	0.19153	0.142829	0.140525	0.0992025	0.213095	0.674598	0.161664	0.35068	0.545888	0.578203	0.041262	0.281171	0.677996	0.0599975	0.145518	0.129467	0.138468	0.0553365	0.053247	0.0792084	0.0540729	0.177731	0.177183	0.100796	0.0659465	0.233472	0.548565	0.567396	0.0348979	0.264834	0.666965	0.480397	0.17445	0.179721	0.641097	0.0883432	0.00968117	0.00946512	0.105925	0.153723	1.18368	0.175196	0.296259	0.16995	0.160297
TCGA-AC-A2B8-01	0.201796	0.402102	0.249492	0.234912	0.378887	0.301792	0.173749	0.319192	0.400313	0.972227	0.70487	0.744452	0.911709	0.939913	0.208914	0.746935	0.998659	0.330138	0.329972	0.417234	0.400896	0.166956	0.305024	0.382947	0.32553	0.401374	0.433808	0.148681	0.291043	0.503539	0.885494	0.912479	0.172896	0.607359	0.943634	0.734962	0.188925	0.445904	0.846062	0.188754	0.0125913	0.0102819	0.452453	0.532985	1.19916	0.402102	0.79835	0.533869	0.476615
TCGA-AC-A2BK-01	0.359372	0.366885	0.418303	0.20821	0.528081	0.399486	0.41037	0.235331	0.564469	0.363571	0.201905	0.280306	0.357427	0.381482	0.190391	0.304663	0.400816	0.197349	0.414492	0.092456	0.445246	0.0787546	0.0460813	0.122368	0.068918	0.13877	0.208056	0.0890888	0.104362	0.32031	0.766659	0.751894	0.176514	0.458054	1.06339	0.680899	0.386415	0.284818	0.915913	0.309006	0.119651	0.19373	0.100296	0.213108	1.78167	0.366885	0.275265	0.771893	0.208133
TCGA-AC-A2BM-01	0.385248	0.544302	0.410725	0.431514	0.512895	0.516924	0.24738	0.572237	0.650655	0.753903	0.641701	0.688308	0.705464	0.804677	0.134464	0.86956	0.829373	0.457616	0.485009	0.44329	0.561555	0.231875	0.538368	0.480838	0.429551	0.40774	0.615643	0.244523	0.603911	0.752085	0.681871	0.742506	0.112037	0.610111	0.792432	0.918519	0.301811	0.743087	1.10303	0.199491	0.0156136	0.0136477	0.778029	0.878849	1.5941	0.544302	0.742579	0.63552	0.620505
TCGA-AC-A2FB-01	0.79049	0.649116	0.854228	0.794901	0.727104	0.803341	0.30377	0.578371	0.840967	0.597706	0.606909	0.538574	0.523969	0.544606	0.365348	0.694526	0.58415	1.02689	1.00055	0.955462	0.997877	0.304246	0.61348	1.02445	0.910449	0.820227	0.946525	0.318279	0.574993	0.978555	0.784165	0.783281	0.326609	0.369697	0.79503	1.01613	0.317068	0.624959	1.08682	0.144069	0.101878	0.0249974	0.427065	0.632603	1.21763	0.649116	0.541002	0.849879	0.665882
TCGA-AC-A2FE-01	0.120756	0.142047	0.206501	0.161729	0.207701	0.200615	0.107939	0.257913	0.194749	0.401136	0.316714	0.341472	0.329689	0.340076	0.130374	0.407486	0.336705	0.635982	0.538644	0.499023	0.554201	0.164619	0.534494	0.559716	0.437444	0.396548	0.4684	0.145082	0.338555	0.518952	0.584772	0.594588	0.171953	0.485008	0.592856	0.679302	0.180581	0.415199	0.689248	0.134209	0.0134687	0.0114984	0.428819	0.650278	0.706096	0.142047	0.279876	0.266449	0.155377
TCGA-AC-A2FF-01	0.59733	0.592605	0.516929	0.618848	0.570356	0.626422	0.292918	0.31512	0.657435	0.847845	0.606547	0.706017	0.7826	0.722189	0.273903	0.418278	0.810869	0.474671	0.50946	0.536214	0.531289	0.250162	0.234789	0.599766	0.705194	0.765723	0.729957	0.31059	0.316949	0.854892	0.796977	0.77418	0.179525	0.180386	0.807172	0.839739	0.314696	0.365476	0.934818	0.194383	0.0728867	0.0241341	0.171106	0.269712	1.07172	0.592605	0.610535	0.609095	0.601113
TCGA-AC-A2FG-01	0.268446	0.429559	0.228601	0.296642	0.396014	0.352509	0.212831	0.0821238	0.491371	0.783817	0.533503	0.69544	0.831511	0.762623	0.186264	0.157777	0.944195	0.180345	0.178844	0.250459	0.200895	0.10776	0.0404024	0.249193	0.374992	0.472552	0.45331	0.19556	0.0750001	0.602474	0.797416	0.766744	0.177237	0.176128	0.919762	0.67978	0.263215	0.103845	0.843607	0.175792	0.0481668	0.00991871	0.0248791	0.111151	1.47004	0.429559	0.687944	0.396638	0.473887
TCGA-AC-A2FK-01	0.367651	0.436633	0.332786	0.402861	0.409416	0.446232	0.229648	0.38961	0.505548	0.672929	0.49405	0.532074	0.634233	0.596237	0.37472	0.582496	0.690824	0.372403	0.337939	0.399047	0.360529	0.16551	0.277631	0.435053	0.50348	0.575628	0.563445	0.229207	0.375909	0.72117	0.694636	0.659572	0.339934	0.396856	0.728286	0.721866	0.267558	0.438216	0.883449	0.166503	0.00753989	0.00765516	0.370036	0.477565	1.21844	0.436633	0.545914	0.461742	0.473889
TCGA-AC-A2FM-01	0.388778	0.386477	0.209898	0.336145	0.461671	0.395908	0.159375	0.091628	0.499055	0.501935	0.31374	0.393499	0.609991	0.526226	0.135395	0.131807	0.613946	0.0925575	0.0971262	0.194314	0.115267	0.0487905	0.0224802	0.128391	0.259492	0.350336	0.394449	0.121583	0.0700902	0.494272	0.860361	0.747338	0.245633	0.287923	0.959827	0.639335	0.130751	0.0697701	0.836448	0.080166	0.0351615	0.0306786	0.0211636	0.118813	1.40713	0.386477	0.377409	0.24472	0.349223
TCGA-AC-A2FO-01	0.822705	0.686458	0.687413	0.786584	0.716902	0.80558	0.258307	0.451252	0.817734	0.693226	0.620512	0.660661	0.677237	0.651469	0.246227	0.530948	0.715791	0.584768	0.615205	0.642646	0.629666	0.225042	0.343065	0.689677	0.80312	0.835002	0.856598	0.251268	0.426893	0.989381	0.839267	0.777416	0.2865	0.352051	0.824146	0.945479	0.250275	0.469385	1.06695	0.112142	0.0666637	0.0191497	0.248563	0.416475	1.2507	0.686458	0.591642	0.693995	0.664088
TCGA-AC-A2QH-01	0.0768919	0.167588	0.0553328	0.0886979	0.153756	0.136265	0.0843732	0.12747	0.181816	0.828199	0.155455	0.453321	0.560206	0.557208	0.224668	0.304058	0.689927	0.0435648	0.147116	0.0432603	0.148951	0.0204693	0.0122276	0.0212542	0.150435	0.170548	0.195447	0.157574	0.169107	0.260619	0.441458	0.446436	0.106401	0.23908	0.634864	0.428007	0.230475	0.256954	0.561635	0.0195009	0.0381967	0.163453	0.147287	0.207905	0.860091	0.167588	0.339711	0.196871	0.212785
TCGA-AC-A2QI-01	0.214949	0.318461	0.265471	0.249826	0.342506	0.321268	0.238189	0.314206	0.360636	0.755474	0.442332	0.501733	0.691501	0.68356	0.442033	0.572101	0.706981	0.420631	0.360463	0.432224	0.412169	0.212624	0.334225	0.396937	0.321012	0.43938	0.4439	0.215272	0.27543	0.526215	0.766097	0.752617	0.482694	0.473584	0.805858	0.734359	0.302619	0.441116	0.891655	0.262039	0.374579	0.29415	0.447083	0.508004	1.06289	0.318461	0.489619	0.453208	0.368678
TCGA-AC-A2QJ-01	0.265084	0.330839	0.312143	0.36255	0.348346	0.423337	0.320117	0.381533	0.42601	0.772451	0.33932	0.692595	0.571735	0.805985	0.269636	0.418119	0.753359	0.219959	0.446755	0.360041	0.426754	0.298009	0.169357	0.337137	0.727873	0.447491	0.895147	0.392937	0.44477	0.77515	0.435387	0.729919	0.310924	0.350128	0.704456	1.16386	0.508871	0.572756	1.08779	0.278998	0.307395	0.166251	0.366092	0.306746	0.895744	0.330839	0.407514	0.377924	0.393904
TCGA-AC-A3BB-01	0.59912	0.599824	0.611887	0.641983	0.638634	0.684431	0.328678	0.621435	0.666852	0.818796	0.628628	0.726285	0.726736	0.706055	0.251076	0.745468	0.778927	0.691834	0.661178	0.636269	0.668812	0.315388	0.549002	0.698169	0.798286	0.799396	0.814115	0.353354	0.47693	0.950624	0.872977	0.793009	0.302236	0.588953	0.855508	0.939853	0.36266	0.566233	1.03783	0.211307	0.0565557	0.0923501	0.573255	0.692655	1.10804	0.599824	0.637464	0.70544	0.624998
TCGA-AC-A3EH-01	0.0738573	0.0839519	0.107834	0.0740791	0.128988	0.110589	0.0791452	0.108295	0.103477	0.352724	0.104492	0.159396	0.286131	0.296494	0.037576	0.191442	0.321655	0.178641	0.210461	0.277396	0.249286	0.0751863	0.104319	0.161042	0.0590922	0.178247	0.153035	0.0747653	0.0921558	0.191937	0.478639	0.456441	0.052811	0.268469	0.520859	0.435145	0.0833887	0.212889	0.586065	0.0712353	0.00654904	0.00475243	0.129435	0.198134	0.587489	0.0839519	0.114755	0.194933	0.0910608
TCGA-AC-A3HN-01	0.296184	0.388234	0.31055	0.336633	0.41537	0.411937	0.207932	0.349574	0.423022	0.839206	0.472688	0.613807	0.749058	0.738984	0.167212	0.583449	0.756624	0.347019	0.347519	0.409402	0.386033	0.198631	0.294244	0.384392	0.479341	0.543842	0.564061	0.2253	0.308262	0.631666	0.861866	0.836182	0.167734	0.535624	0.875707	0.830629	0.261524	0.450939	0.938333	0.19938	0.025629	0.0417996	0.267239	0.470661	0.93189	0.388234	0.536188	0.467599	0.430733
TCGA-AC-A3OD-01	0.386881	0.379784	0.479311	0.429897	0.413132	0.46428	0.236901	0.351794	0.51135	0.508733	0.472027	0.466323	0.452563	0.4825	0.320353	0.58494	0.47877	0.695722	0.681231	0.641695	0.720785	0.257507	0.363298	0.732379	0.680379	0.62305	0.746174	0.252631	0.35312	0.806131	0.608514	0.644634	0.289141	0.30945	0.656675	0.904623	0.275829	0.430234	0.957357	0.179798	0.110552	0.0261232	0.320454	0.517931	1.13308	0.379784	0.407364	0.603577	0.421251
TCGA-AC-A3QP-01	0.257032	0.41186	0.242048	0.271913	0.429044	0.418129	0.106759	0.274762	0.433212	0.878335	0.546896	0.578266	0.731502	0.869178	0.0804188	0.592099	0.907507	0.25999	0.219669	0.332515	0.276509	0.0938014	0.149698	0.225913	0.2837	0.363975	0.470984	0.107318	0.191741	0.495587	0.779438	0.811953	0.0787647	0.442786	0.831629	0.993892	0.167925	0.399845	1.07296	0.080366	0.00539522	0.0053341	0.235887	0.265982	1.22707	0.41186	0.661473	0.410832	0.43003
TCGA-AC-A3QQ-01	0.292276	0.300545	0.300774	0.29147	0.380059	0.43657	0.163783	0.385899	0.391093	0.499294	0.352839	0.352147	0.428418	0.493803	0.0889965	0.465801	0.496404	0.414321	0.302605	0.333346	0.368525	0.140043	0.277433	0.314906	0.23231	0.365428	0.470214	0.158463	0.22117	0.478037	0.590591	0.640753	0.114139	0.450926	0.648552	0.992755	0.236102	0.560333	1.12059	0.134679	0.0220774	0.0113074	0.50879	0.46124	1.10264	0.300545	0.348042	0.353475	0.287495
TCGA-AC-A3TM-01	0.256335	0.400162	0.37762	0.293176	0.411586	0.395867	0.217906	0.196087	0.505187	0.78682	0.608711	0.606476	0.618625	0.723795	0.276054	0.353227	0.842208	0.606813	0.51627	0.521643	0.567436	0.332043	0.286973	0.530011	0.497751	0.394794	0.468072	0.208519	0.191433	0.577919	0.580152	0.704621	0.428743	0.45805	0.760026	0.850081	0.331428	0.306004	1.04634	0.204228	0.151999	0.0291684	0.149395	0.296976	1.56465	0.400162	0.633827	0.645038	0.454002
TCGA-AC-A3TN-01	0.0655083	0.142112	0.116272	0.0637411	0.159404	0.120537	0.0615512	0.0201579	0.144447	0.64382	0.304634	0.318594	0.567851	0.543722	0.0521809	0.0583313	0.634965	0.175012	0.150803	0.386288	0.183109	0.123498	0.0292665	0.138503	0.0724916	0.138919	0.141033	0.0469421	0.0149433	0.177365	0.637695	0.594827	0.106007	0.136351	0.697382	0.468267	0.0866901	0.0304907	0.676189	0.0915126	0.0107045	0.0038535	0.00613503	0.0424994	0.925109	0.142112	0.316433	0.30337	0.137764
TCGA-AC-A3W5-01	0.222706	0.297865	0.278899	0.262701	0.348149	0.31553	0.215347	0.340393	0.342981	0.722893	0.438309	0.548226	0.585361	0.626461	0.195179	0.588145	0.633114	0.444171	0.40763	0.443639	0.451747	0.246059	0.421627	0.427925	0.421905	0.475889	0.51449	0.271147	0.356725	0.575835	0.726976	0.771006	0.307118	0.487007	0.752249	0.754516	0.314957	0.481721	0.839541	0.267852	0.216162	0.108686	0.413212	0.5972	0.921172	0.297865	0.472919	0.426783	0.333852
TCGA-AC-A3W6-01	0.117991	0.272669	0.193251	0.145068	0.217784	0.173566	0.158919	0.246863	0.309109	0.948158	0.661613	0.687726	0.842287	0.800909	0.323813	0.654609	0.838707	0.468743	0.381058	0.432441	0.44871	0.200434	0.346477	0.42376	0.27513	0.319609	0.365189	0.167528	0.253856	0.394817	0.705382	0.626597	0.304422	0.366269	0.673927	0.548239	0.192416	0.301592	0.585342	0.255943	0.210754	0.110035	0.481635	0.497556	0.980101	0.272669	0.67015	0.504717	0.315633
TCGA-AC-A3W7-01	0.109178	0.213367	0.132649	0.123313	0.193964	0.168548	0.137886	0.0695161	0.250708	0.803703	0.378668	0.46469	0.687774	0.618902	0.122418	0.220227	0.739408	0.175642	0.152991	0.242484	0.186592	0.105176	0.0441623	0.219863	0.209515	0.251951	0.265159	0.114876	0.0519775	0.32464	0.652896	0.559313	0.156001	0.182094	0.6769	0.503156	0.162339	0.084397	0.634851	0.217948	0.0300772	0.00440428	0.0423548	0.131116	1.12202	0.213367	0.437849	0.326112	0.236048
TCGA-AC-A3YI-01	0.0691465	0.133347	0.0904019	0.087311	0.137491	0.141763	0.0712726	0.100175	0.145105	0.626734	0.253356	0.324322	0.524529	0.544506	0.132621	0.348677	0.563094	0.155816	0.113792	0.196865	0.152384	0.059231	0.0563515	0.157028	0.133929	0.214539	0.233001	0.0861377	0.0938891	0.251742	0.610309	0.5578	0.214983	0.261863	0.581055	0.590252	0.139704	0.182439	0.687101	0.113851	0.0462621	0.0207347	0.135941	0.24962	0.76054	0.133347	0.295454	0.217528	0.154307
TCGA-AC-A3YJ-01	0.131891	0.234216	0.210349	0.148826	0.272567	0.237196	0.112948	0.195293	0.281774	0.488265	0.344198	0.405866	0.525676	0.52026	0.164038	0.459711	0.499642	0.314437	0.360238	0.410888	0.418813	0.240097	0.160278	0.25558	0.24231	0.251072	0.362563	0.105315	0.17585	0.390056	0.789386	0.725322	0.181763	0.441837	0.803024	0.869061	0.197352	0.346958	0.906378	0.127316	0.00734923	0.00840469	0.282715	0.259809	1.25536	0.234216	0.40251	0.446151	0.265904
TCGA-AC-A4ZE-01	0.362166	0.392486	0.318573	0.296251	0.496671	0.395426	0.275409	0.12197	0.577853	0.430898	0.425416	0.299855	0.577657	0.457105	0.245044	0.20662	0.528251	0.296599	0.261419	0.398628	0.331555	0.172556	0.0763876	0.339268	0.230402	0.384336	0.397232	0.187778	0.0868199	0.484147	0.975313	0.771405	0.24775	0.229794	1.02849	0.688018	0.248468	0.115362	0.809581	0.212612	0.0693737	0.0114604	0.0407686	0.172198	1.57612	0.392486	0.406575	0.441897	0.340845
TCGA-AC-A5EH-01	0.00530431	0.0378182	0.0285871	0.0104871	0.0336538	0.0202458	0.0193081	0.0332855	0.0432988	0.611963	0.241031	0.299408	0.449974	0.566192	0.0895423	0.377155	0.596385	0.191646	0.167553	0.248038	0.261056	0.0872992	0.154162	0.177109	0.0722854	0.0693261	0.0829016	0.0280399	0.0804524	0.0863081	0.362172	0.401762	0.112016	0.217561	0.429068	0.316216	0.0568004	0.196657	0.356846	0.0828984	0.0565101	0.0301711	0.269106	0.30814	0.882757	0.0378182	0.276087	0.243463	0.0739754
TCGA-AC-A5XS-01	0.682773	0.665625	0.607555	0.637748	0.688321	0.731042	0.360428	0.28694	0.77017	0.662263	0.627029	0.63787	0.664776	0.72125	0.291215	0.404931	0.768919	0.630659	0.527834	0.59322	0.603885	0.283544	0.167693	0.558575	0.641308	0.645877	0.797853	0.3344	0.257195	0.827768	0.852184	0.837877	0.437567	0.506739	0.829605	1.09721	0.362947	0.300847	1.11037	0.274443	0.089024	0.030599	0.117663	0.481273	1.27331	0.665625	0.673262	0.674228	0.613066
TCGA-AC-A5XU-01	0.232296	0.384954	0.242558	0.259095	0.34606	0.340193	0.16264	0.171178	0.413984	0.84809	0.478678	0.603331	0.822594	0.747088	0.373773	0.324619	0.942772	0.253553	0.266998	0.290925	0.28412	0.141746	0.157328	0.269245	0.220254	0.42359	0.350115	0.175846	0.170002	0.503355	0.788595	0.667737	0.20747	0.187566	0.877329	0.61025	0.24826	0.240008	0.89064	0.108164	0.119968	0.320429	0.126246	0.192118	1.40491	0.384954	0.630254	0.443433	0.438483
TCGA-AC-A62V-01	0.116963	0.134948	0.149191	0.0823999	0.185928	0.104612	0.0743512	0.0469477	0.16305	0.428069	0.125318	0.259099	0.369421	0.376054	0.0424104	0.071762	0.440169	0.0976164	0.103452	0.216203	0.0973062	0.0549772	0.063949	0.0388124	0.105918	0.146924	0.173677	0.0376065	0.023703	0.21846	0.497744	0.53542	0.276499	0.325366	0.590614	0.335626	0.0511817	0.0324746	0.420625	0.0617771	0.0271112	0.00376884	0.0188732	0.116575	0.837868	0.134948	0.146938	0.207271	0.0965299
TCGA-AC-A62X-01	0.237945	0.300624	0.165623	0.146709	0.334832	0.369692	0.302317	0.245795	0.422028	0.538499	0.298325	0.386822	0.519415	0.500094	0.0482235	0.360104	0.571864	0.0983539	0.123164	0.17246	0.19779	0.146673	0.0921606	0.2367	0.088683	0.178856	0.222465	0.245025	0.0629361	0.30857	0.680954	0.629749	0.0451622	0.306099	0.864635	0.726796	0.488911	0.376946	1.06576	0.191159	0.00937414	0.00885596	0.224727	0.344077	1.45236	0.300624	0.369122	0.23974	0.19755
TCGA-AC-A62Y-01	0.358762	0.381337	0.333312	0.325655	0.472368	0.442842	0.349894	0.356153	0.492278	0.579601	0.354457	0.409454	0.583845	0.623377	0.312441	0.443996	0.563049	0.31173	0.388647	0.45488	0.431045	0.299516	0.235852	0.3122	0.355905	0.399381	0.520059	0.30917	0.261753	0.499688	0.812148	0.811319	0.469256	0.529994	0.789495	0.970465	0.433928	0.4662	1.02714	0.292944	0.297966	0.170787	0.218955	0.347914	1.18042	0.381337	0.387924	0.419791	0.356196
TCGA-AC-A6IV-01	0.200742	0.394037	0.26197	0.242547	0.395418	0.300641	0.155685	0.331599	0.417815	0.965533	0.667139	0.748188	0.925937	0.898811	0.199481	0.735429	0.953083	0.409206	0.389292	0.38816	0.431669	0.160133	0.374029	0.386394	0.405261	0.487431	0.485869	0.155193	0.342497	0.566001	0.986946	0.962956	0.176705	0.634756	0.998336	0.741706	0.192964	0.466174	0.817576	0.18832	0.0105833	0.0107738	0.357471	0.52768	1.1705	0.394037	0.773687	0.555215	0.475008
TCGA-AC-A6IW-01	0.707949	0.400413	0.831621	0.752535	0.488775	0.840369	0.264301	0.98486	0.829525	0.199849	0.242743	0.237878	0.20483	0.201853	0.44521	0.325851	0.201206	1.19187	0.975768	0.71181	1.03118	0.307887	1.06494	0.972533	1.09074	0.646841	1.15817	0.271627	0.920413	1.12982	0.355812	0.379919	0.491288	0.368432	0.406491	1.43364	0.282211	1.05463	1.35996	0.167294	0.0222601	0.0222199	1.49096	1.28142	1.34693	0.400413	0.182994	0.63138	0.43586
TCGA-AC-A6IX-01	0.352447	0.446065	0.326119	0.37799	0.451026	0.452127	0.296334	0.260449	0.482386	0.856796	0.477333	0.64464	0.775739	0.739027	0.292624	0.479004	0.816657	0.325659	0.302172	0.371945	0.33422	0.19911	0.142591	0.340156	0.458965	0.579298	0.558298	0.256423	0.210889	0.650378	0.861836	0.815698	0.351665	0.411872	0.868947	0.828439	0.329325	0.294082	0.928528	0.311616	0.107211	0.0296968	0.186636	0.351917	1.10607	0.446065	0.573103	0.503838	0.47755
TCGA-AC-A6NO-01	0.209747	0.375217	0.165697	0.242301	0.373013	0.303795	0.15651	0.239775	0.418928	0.876749	0.431928	0.650697	0.782084	0.811215	0.121953	0.604039	0.96243	0.157464	0.133051	0.173538	0.150171	0.059862	0.108893	0.113924	0.296381	0.404649	0.411585	0.141936	0.259868	0.555908	0.786478	0.809637	0.1367	0.513154	0.899895	0.658369	0.197761	0.35206	0.888003	0.136005	0.0103891	0.109047	0.207437	0.282161	1.49093	0.375217	0.660849	0.320269	0.44051
TCGA-AC-A7VB-01	0.411645	0.441246	0.217072	0.29444	0.501512	0.429397	0.399303	0.0685067	0.588003	0.723122	0.348381	0.332429	0.703559	0.477029	0.0504921	0.0936613	0.673037	0.115839	0.140722	0.158663	0.183464	0.122852	0.0419352	0.168076	0.173386	0.27606	0.303531	0.28496	0.0514212	0.409955	0.902597	0.710815	0.0753795	0.085795	0.968485	0.609209	0.387576	0.0699433	0.811125	0.195609	0.062189	0.00806625	0.0113929	0.046576	1.78493	0.441246	0.467165	0.262495	0.323885
TCGA-AC-A7VC-01	0.11232	0.14999	0.19335	0.0861886	0.129037	0.121015	0.195037	0.238289	0.189049	0.645178	0.120792	0.29071	0.47842	0.405813	0.13791	0.151745	0.485174	0.131396	0.136234	0.239135	0.135012	0.120312	0.12928	0.117835	0.140042	0.157101	0.189403	0.0990856	0.0919461	0.196374	0.412367	0.316262	0.124606	0.133656	0.448396	0.335745	0.170912	0.175355	0.404194	0.1484	0.131396	0.200059	0.158847	0.196094	0.681694	0.14999	0.206996	0.474301	0.126782
TCGA-AC-A8OP-01	0.411503	0.478481	0.272766	0.423717	0.538138	0.50212	0.306195	0.434478	0.559794	0.804591	0.340483	0.557563	0.759668	0.654385	0.261756	0.59878	0.765067	0.173538	0.192909	0.209809	0.222212	0.118138	0.154705	0.181213	0.458253	0.537408	0.566724	0.260401	0.369847	0.720463	0.918749	0.862062	0.267806	0.592671	1.02245	0.792736	0.32713	0.49013	0.975097	0.232315	0.0159253	0.014776	0.359685	0.489072	1.32931	0.478481	0.546105	0.371931	0.500846
TCGA-AC-A8OQ-01	0.577582	0.69382	0.575051	0.609479	0.721114	0.76207	0.350547	0.708765	0.830556	0.825239	0.684699	0.699983	0.841612	0.843843	0.176165	0.924884	0.859966	0.575272	0.567876	0.57892	0.679673	0.417491	0.605579	0.618113	0.579088	0.680058	0.766691	0.347844	0.563942	0.892872	0.990825	1.01671	0.152149	0.774792	1.05682	1.13821	0.439173	0.838895	1.23962	0.339584	0.0206918	0.01532	0.866369	0.888622	1.5032	0.69382	0.845544	0.750315	0.738127
TCGA-AC-A8OR-01	0.281483	0.280454	0.147451	0.18408	0.33986	0.341775	0.155742	0.326371	0.396468	0.29458	0.260662	0.257183	0.372203	0.42521	0.0281072	0.441871	0.386108	0.0558062	0.115078	0.108962	0.139008	0.137086	0.250584	0.0953257	0.111597	0.127705	0.231996	0.0825549	0.181627	0.25133	0.522526	0.553937	0.210311	0.32999	0.624034	0.821566	0.204069	0.449008	0.962714	0.0983141	0.18054	0.0720991	0.378398	0.157295	1.35095	0.280454	0.300264	0.190116	0.187518
TCGA-AC-A8OS-01	0.278704	0.370923	0.317813	0.296959	0.400461	0.361742	0.184472	0.362753	0.45024	0.802626	0.468485	0.557292	0.719795	0.655206	0.22827	0.595098	0.724297	0.403224	0.344821	0.455096	0.413414	0.197121	0.331036	0.448996	0.355452	0.479239	0.442289	0.184404	0.284673	0.574885	0.844305	0.771381	0.201934	0.514188	0.870156	0.653417	0.223756	0.390812	0.826915	0.160787	0.0131463	0.0131009	0.451907	0.533668	1.12783	0.370923	0.542439	0.510964	0.388688
TCGA-AN-A03X-01	0.596281	0.522417	0.218323	0.303614	0.421766	0.543624	0.401678	0.350007	0.364593	0.90874	0.360402	0.428286	0.626194	0.744736	0.13984	0.450729	0.826988	0.0995408	0.241091	0.247762	0.217991	0.415056	0.150433	0.213821	0.0955229	0.251146	0.285336	0.172341	0.122839	0.227282	0.478982	0.419438	0.183375	0.315111	0.473946	0.723064	0.338506	0.295053	0.829392	0.337734	0.144876	0.102461	0.180287	0.223795	0.590385	0.522417	0.455741	0.210161	0.276959
TCGA-AN-A03Y-01	0.192936	0.292067	0.297586	0.235966	0.369701	0.30903	0.134401	0.356367	0.372775	0.665299	0.465649	0.428473	0.547117	0.555199	0.181804	0.57037	0.556248	0.571998	0.487081	0.546963	0.611933	0.203423	0.521852	0.587406	0.278124	0.368127	0.450286	0.137898	0.369012	0.524121	0.797806	0.859775	0.198991	0.559913	0.838628	0.784559	0.184469	0.587184	0.940199	0.130883	0.0181121	0.0193267	0.504863	0.624743	1.22064	0.292067	0.46455	0.530241	0.361915
TCGA-AN-A041-01	0.584432	0.689731	0.198666	0.475597	0.568834	0.586213	0.211244	0.209871	0.669463	1.08895	0.396866	0.770749	0.989585	0.963928	0.322421	0.402567	1.17537	0.0277998	0.0591737	0.121525	0.0734055	0.0326253	0.0277997	0.0831194	0.330951	0.386276	0.43308	0.141108	0.133404	0.604633	0.863974	0.695426	0.278202	0.260179	0.902695	0.722618	0.219807	0.194069	1.00777	0.0869658	0.0295599	0.0793638	0.0293676	0.103153	1.3305	0.689731	0.804337	0.249734	0.573496
TCGA-AN-A046-01	0.0513817	0.0853367	0.116193	0.0770738	0.124154	0.099584	0.096524	0.164679	0.125199	0.362453	0.271654	0.271533	0.262291	0.309888	0.126076	0.343987	0.303123	0.51057	0.373166	0.342227	0.448669	0.183339	0.445439	0.423001	0.24476	0.213182	0.317956	0.162152	0.278844	0.366214	0.469226	0.467642	0.213893	0.315881	0.437832	0.527744	0.20568	0.399828	0.565881	0.236125	0.227924	0.100373	0.535102	0.638406	0.796993	0.0853367	0.215002	0.20856	0.107913
TCGA-AN-A049-01	0.284203	0.395216	0.27088	0.313751	0.436764	0.405135	0.252258	0.351942	0.440085	0.81487	0.400997	0.517748	0.689079	0.713372	0.033019	0.547781	0.787099	0.269681	0.297534	0.320402	0.357239	0.188848	0.2524	0.274929	0.342542	0.403229	0.514793	0.221313	0.358972	0.578261	0.791787	0.78813	0.0304783	0.527254	0.84835	0.861232	0.275431	0.512109	0.982838	0.269768	0.0236699	0.0166644	0.296862	0.438243	1.22758	0.395216	0.53096	0.451058	0.451228
TCGA-AN-A04A-01	0.0771217	0.187544	0.111375	0.0825958	0.137768	0.128602	0.165218	0.0264465	0.196592	0.860865	0.335773	0.445062	0.67025	0.677132	0.0698831	0.0912581	0.880405	0.162301	0.160958	0.251669	0.211732	0.154208	0.038804	0.203905	0.0935614	0.132433	0.159725	0.128769	0.0188367	0.22269	0.491742	0.434245	0.0967447	0.106168	0.563175	0.427236	0.225143	0.0355736	0.570415	0.234128	0.033719	0.0139232	0.00842808	0.0746033	1.16846	0.187544	0.4406	0.317803	0.206322
TCGA-AN-A04C-01	0.178562	0.266184	0.192362	0.205143	0.285747	0.245556	0.174684	0.0872415	0.466908	0.556062	0.360508	0.391955	0.481787	0.428924	0.122963	0.220008	0.457006	0.279053	0.208552	0.326641	0.233752	0.0820142	0.0403491	0.284172	0.34993	0.366215	0.430723	0.182519	0.0852034	0.527483	0.663253	0.606321	0.198432	0.232449	0.652589	0.650537	0.226649	0.119637	0.76887	0.182027	0.0496352	0.00971744	0.0424541	0.223186	1.84044	0.266184	0.353507	0.399059	0.292674
TCGA-AN-A04D-01	0.228246	0.291141	0.246098	0.212484	0.433168	0.310891	0.0688241	0.0351603	0.469442	0.492887	0.266304	0.288087	0.509016	0.395315	0.0497197	0.0699786	0.44448	0.139213	0.170534	0.224072	0.191305	0.0777787	0.0261935	0.276322	0.206808	0.247263	0.289456	0.0597455	0.0307979	0.452689	0.948868	0.830171	0.0776074	0.0928217	1.19509	0.581744	0.0865257	0.0467843	0.952589	0.0352487	0.0069007	0.00288908	0.005411	0.0394254	1.87211	0.291141	0.343092	0.441031	0.281025
TCGA-AN-A0AJ-01	0.321845	0.324421	0.40417	0.392001	0.367358	0.452917	0.237763	0.525498	0.428745	0.515814	0.421044	0.453179	0.384647	0.451975	0.191429	0.548705	0.458717	0.665117	0.612877	0.485894	0.632008	0.243824	0.601696	0.607248	0.702478	0.468208	0.782553	0.26571	0.629333	0.818483	0.470813	0.509975	0.207123	0.423935	0.512351	1.03491	0.291703	0.711996	1.02742	0.240395	0.0325653	0.0215656	0.701242	0.811067	1.04002	0.324421	0.365135	0.459133	0.375081
TCGA-AN-A0AK-01	0.292887	0.349191	0.302773	0.31363	0.357139	0.424378	0.144151	0.187208	0.518049	0.465067	0.40852	0.448399	0.434033	0.537967	0.186414	0.287827	0.580419	0.34027	0.316805	0.295837	0.381774	0.124121	0.126687	0.369297	0.478778	0.326774	0.553127	0.136485	0.170634	0.620589	0.46007	0.538607	0.24885	0.294191	0.598209	1.01855	0.190607	0.261065	1.12629	0.0980211	0.0503376	0.0156702	0.119707	0.243211	1.62897	0.349191	0.390192	0.435517	0.38332
TCGA-AN-A0AL-01	0.9079	0.811764	0.413201	0.745847	0.922393	0.861038	0.466289	0.742495	0.942069	0.921376	0.297783	0.703825	0.784648	0.800385	0.236611	0.770651	0.882189	0.162975	0.203889	0.207601	0.254386	0.164731	0.203381	0.181868	0.656754	0.55184	0.705264	0.339273	0.530152	0.852685	0.905808	0.950976	0.325288	0.783184	1.10934	0.942739	0.463772	0.691332	1.14951	0.24363	0.235862	0.137787	0.578573	0.741996	1.43191	0.811764	0.730535	0.4434	0.690101
TCGA-AN-A0AM-01	0.106375	0.260224	0.165682	0.134109	0.227125	0.204862	0.201322	0.230775	0.298589	0.78652	0.520168	0.550166	0.619109	0.764028	0.390505	0.667951	0.808917	0.343173	0.251413	0.302562	0.371613	0.245419	0.323487	0.339709	0.16615	0.199917	0.33197	0.255622	0.213628	0.371327	0.505809	0.61214	0.366609	0.446267	0.635367	0.758546	0.455563	0.48413	0.834417	0.496303	0.438204	0.207988	0.422564	0.526934	1.45406	0.260224	0.626798	0.450448	0.333972
TCGA-AN-A0AR-01	0.374742	0.418647	0.27148	0.310889	0.490939	0.463312	0.501795	0.352469	0.513414	0.627282	0.308945	0.469559	0.547046	0.566134	0.0930145	0.52896	0.62093	0.141271	0.259503	0.310299	0.301407	0.165987	0.0994813	0.14616	0.219562	0.294713	0.407404	0.406124	0.203951	0.603317	0.719346	0.722996	0.114293	0.466897	0.933722	0.786847	0.515547	0.452067	1.02849	0.232627	0.345053	0.391039	0.290268	0.379613	1.46852	0.418647	0.482785	0.404772	0.369667
TCGA-AN-A0AS-01	0.0873692	0.172948	0.0685098	0.0652543	0.156021	0.15543	0.118823	0.14541	0.190605	0.744746	0.215327	0.32712	0.504049	0.650248	0.154524	0.300831	0.681129	0.072663	0.0677472	0.0672495	0.123875	0.0254255	0.0600337	0.0659304	0.0551186	0.108067	0.140778	0.104988	0.0623408	0.145752	0.399806	0.461798	0.165038	0.224646	0.462905	0.60415	0.255884	0.344166	0.700045	0.0885362	0.155311	0.0688365	0.229092	0.225037	0.878215	0.172948	0.320542	0.157488	0.135439
TCGA-AN-A0AT-01	0.458654	0.480597	0.444872	0.505108	0.459925	0.565384	0.203899	0.52262	0.672136	0.590215	0.44096	0.579361	0.476407	0.658076	0.250435	0.621708	0.621668	0.481551	0.460282	0.433329	0.491319	0.212105	0.45667	0.535031	0.708702	0.473184	0.739023	0.220442	0.524141	0.963833	0.415164	0.611141	0.192722	0.437153	0.63327	0.988981	0.242763	0.633834	1.13815	0.141777	0.00932344	0.0137191	0.487361	0.678108	1.59684	0.480597	0.531464	0.532285	0.533771
TCGA-AN-A0FD-01	0.0662724	0.170881	0.134392	0.086203	0.119271	0.135781	0.13859	0.140307	0.172989	0.815444	0.413012	0.425216	0.581048	0.674697	0.264285	0.432271	0.828783	0.289866	0.233111	0.284827	0.32965	0.23537	0.265827	0.309718	0.0980048	0.175268	0.205577	0.141972	0.15108	0.25044	0.374561	0.345395	0.346955	0.358805	0.441955	0.528839	0.290169	0.313534	0.667987	0.245259	0.306515	0.19921	0.278773	0.309884	1.0546	0.170881	0.445722	0.397324	0.221898
TCGA-AN-A0FF-01	0.443429	0.500112	0.382907	0.435693	0.527357	0.56497	0.269001	0.234871	0.586658	0.685846	0.492235	0.551815	0.681738	0.759003	0.190017	0.375168	0.736549	0.39324	0.325908	0.372111	0.39165	0.153711	0.136075	0.354967	0.394974	0.459767	0.594304	0.211318	0.179976	0.678659	0.825569	0.803448	0.327416	0.384429	0.831081	1.06493	0.293175	0.281031	1.16406	0.174555	0.065674	0.0157435	0.12262	0.311401	1.25547	0.500112	0.559995	0.521755	0.501927
TCGA-AN-A0FJ-01	0.657333	0.723635	0.387042	0.674308	0.658072	0.695367	0.333904	0.274777	0.921573	0.848997	0.491216	0.731129	0.761601	0.719727	0.230038	0.36234	0.918541	0.161896	0.235956	0.302167	0.232132	0.196424	0.150718	0.342535	0.753397	0.656784	0.781702	0.298194	0.277787	0.981792	0.758671	0.686518	0.16915	0.177373	0.927126	0.817851	0.297633	0.294142	1.06939	0.211407	0.0753853	0.0165203	0.115099	0.173248	1.92503	0.723635	0.727563	0.499883	0.771248
TCGA-AN-A0FK-01	0.203312	0.295735	0.156254	0.174107	0.32655	0.330462	0.0930686	0.206107	0.342419	0.679643	0.277466	0.374446	0.660727	0.622799	0.0337548	0.394808	0.710053	0.0747979	0.17576	0.230324	0.212366	0.147216	0.0641824	0.213084	0.153541	0.176031	0.261461	0.0697396	0.0987993	0.309638	0.745176	0.707262	0.0344575	0.365702	0.837709	0.799005	0.128733	0.354945	1.02133	0.0612376	0.0108125	0.00768728	0.182731	0.21139	1.27217	0.295735	0.425245	0.285703	0.260284
TCGA-AN-A0FL-01	0.02846	0.0750145	0.0371449	0.0318887	0.0925374	0.0743439	0.0329305	0.0623549	0.111529	0.389178	0.123555	0.117615	0.357074	0.30026	0.106847	0.20671	0.36378	0.0549988	0.135926	0.16276	0.135926	0.0596965	0.0259945	0.131901	0.0437157	0.067414	0.0968843	0.0694041	0.0426586	0.134708	0.566084	0.464926	0.195208	0.274865	0.74513	0.374744	0.132012	0.184181	0.605269	0.0344057	0.0293263	0.0610037	0.146696	0.195833	1.17423	0.0750145	0.174511	0.173933	0.0935724
TCGA-AN-A0FN-01	0.61883	0.603285	0.543703	0.614778	0.631176	0.66241	0.301464	0.623679	0.598793	0.930465	0.548333	0.727583	0.801727	0.777085	0.183314	0.739279	0.75692	0.479593	0.529914	0.583489	0.542554	0.342734	0.453248	0.540658	0.673474	0.731186	0.723351	0.301548	0.523924	0.772061	0.941982	0.844696	0.164112	0.657567	0.826403	0.883383	0.296137	0.564468	0.955847	0.247286	0.0233555	0.0191802	0.469889	0.682161	0.748966	0.603285	0.630934	0.621925	0.597092
TCGA-AN-A0FS-01	0.164075	0.226804	0.125353	0.155208	0.249363	0.210876	0.109358	0.131913	0.252054	0.681103	0.167113	0.425728	0.610931	0.520286	0.147982	0.278943	0.637999	0.0856347	0.164747	0.136792	0.174378	0.0707918	0.0311772	0.067953	0.209335	0.278258	0.287857	0.10371	0.105274	0.375096	0.762904	0.610067	0.131256	0.249487	0.740007	0.500097	0.147113	0.164842	0.645937	0.0647834	0.00680839	0.0138623	0.0961477	0.163207	0.9636	0.226804	0.327295	0.270664	0.218907
TCGA-AN-A0FT-01	0.265296	0.281836	0.256815	0.205665	0.345206	0.278923	0.133553	0.277005	0.360737	0.557395	0.244572	0.312512	0.521159	0.4768	0.0887393	0.31948	0.498158	0.2503	0.264378	0.321025	0.343009	0.188869	0.172506	0.247835	0.161391	0.31699	0.323911	0.0848138	0.144182	0.373358	0.804691	0.642992	0.101409	0.328525	0.735266	0.620283	0.111882	0.2993	0.729363	0.0935747	0.0339099	0.0176495	0.176381	0.259457	1.12647	0.281836	0.290167	0.376512	0.242536
TCGA-AN-A0FV-01	0.123283	0.21272	0.0599398	0.0907833	0.1846	0.179983	0.0686867	0.0717769	0.236815	0.710748	0.134872	0.27786	0.607444	0.609958	0.142632	0.159206	0.749517	0.0247047	0.0177974	0.0321353	0.0373953	0.0178344	0.0247047	0.0492162	0.0617844	0.141028	0.120984	0.0351308	0.0374876	0.167597	0.50669	0.471069	0.123493	0.0925038	0.583698	0.496031	0.147979	0.132172	0.671058	0.019944	0.0283099	0.0569228	0.0295835	0.0718405	1.13272	0.21272	0.340585	0.123486	0.161693
TCGA-AN-A0FW-01	0.317213	0.384823	0.294908	0.336387	0.453931	0.393681	0.154359	0.346413	0.489574	0.662205	0.410091	0.501154	0.637769	0.555128	0.130426	0.490845	0.664546	0.273048	0.255409	0.332739	0.30947	0.120928	0.190476	0.300379	0.386987	0.464605	0.495917	0.13794	0.287879	0.636023	0.887334	0.788371	0.12582	0.411595	0.907298	0.705189	0.161782	0.380262	0.869613	0.114379	0.0124651	0.0090192	0.348819	0.342065	1.41516	0.384823	0.445594	0.450105	0.426618
TCGA-AN-A0FX-01	0.151697	0.313598	0.209467	0.202939	0.306942	0.225641	0.279446	0.0610477	0.368203	0.91371	0.559076	0.642793	0.790897	0.710512	0.170447	0.161066	0.924681	0.305279	0.322184	0.374731	0.357972	0.222451	0.075182	0.407063	0.31034	0.429041	0.361915	0.265957	0.0599813	0.615417	0.831424	0.716558	0.10095	0.0973756	0.996826	0.46109	0.328352	0.0754241	0.673113	0.343988	0.0750871	0.010972	0.0245396	0.08945	1.52219	0.313598	0.68136	0.480386	0.414957
TCGA-AN-A0FY-01	0.347716	0.475942	0.230099	0.303392	0.475341	0.392997	0.227215	0.360618	0.493685	0.939868	0.389197	0.601152	0.757599	0.824979	0.12315	0.604653	1.00614	0.19284	0.187444	0.177719	0.214817	0.0772179	0.165358	0.145779	0.259215	0.321541	0.39993	0.164281	0.277464	0.497205	0.760683	0.750959	0.0967519	0.416328	0.857922	0.65372	0.203391	0.425056	0.827064	0.16	0.00592606	0.00550417	0.278196	0.34929	1.3198	0.475942	0.638899	0.342893	0.426369
TCGA-AN-A0FZ-01	0.367019	0.379608	0.0907078	0.227089	0.428834	0.384713	0.137991	0.194529	0.462683	0.702575	0.169181	0.317385	0.641437	0.576773	0.138707	0.282864	0.73208	0.0139786	0.0150671	0.0233829	0.0594837	0.0139887	0.0125233	0.0106204	0.0818899	0.236301	0.231168	0.0406635	0.0725011	0.337806	0.752748	0.618862	0.177355	0.225039	0.850711	0.52996	0.224321	0.186039	0.845615	0.0663383	0.0444573	0.0384214	0.0910556	0.120569	1.39393	0.379608	0.38012	0.106077	0.254228
TCGA-AN-A0G0-01	0.236603	0.265592	0.192478	0.223306	0.281796	0.300372	0.150297	0.223653	0.328499	0.532241	0.21536	0.371314	0.431134	0.506315	0.0875117	0.345886	0.538889	0.137879	0.209494	0.233434	0.265813	0.187886	0.148244	0.215743	0.24508	0.238827	0.353913	0.133159	0.175913	0.487155	0.481749	0.51187	0.0731949	0.304606	0.675656	0.644957	0.18138	0.329991	0.832156	0.129141	0.0178858	0.01236	0.178097	0.305275	1.10639	0.265592	0.31353	0.323157	0.275194
TCGA-AN-A0XL-01	0.235047	0.384694	0.144877	0.232241	0.355877	0.254141	0.242964	0.207826	0.411175	0.904482	0.417297	0.627124	0.916086	0.745397	0.168546	0.491623	0.958736	0.113246	0.109742	0.0958976	0.123644	0.0306419	0.0587207	0.0841361	0.2857	0.385759	0.371364	0.190827	0.178431	0.46563	0.932353	0.735207	0.138282	0.393359	0.932935	0.49872	0.218131	0.225369	0.603175	0.215533	0.00898422	0.00709199	0.126638	0.222676	1.26517	0.384694	0.610177	0.270333	0.394542
TCGA-AN-A0XN-01	0.217734	0.353464	0.125003	0.19066	0.2933	0.286669	0.32836	0.249123	0.33845	0.929909	0.298584	0.550788	0.735922	0.861263	0.323589	0.512356	0.900506	0.103681	0.0994379	0.0918548	0.13607	0.0263354	0.0808695	0.0604374	0.1428	0.244643	0.304178	0.267833	0.154715	0.321483	0.575013	0.618977	0.243147	0.326662	0.624742	0.745232	0.471035	0.338998	0.792094	0.231378	0.0279125	0.0270233	0.266964	0.322877	0.933954	0.353464	0.558444	0.228376	0.320693
TCGA-AN-A0XO-01	0.0580909	0.213778	0.0448749	0.0673126	0.16724	0.0959777	0.135921	0.064433	0.242548	1.12193	0.262106	0.526505	0.880783	0.807307	0.0653945	0.402163	1.07332	0.0225108	0.102143	0.102814	0.0752825	0.038528	0.009563	0.121239	0.092199	0.154856	0.145547	0.122878	0.0703538	0.241735	0.719051	0.590049	0.0386041	0.227023	0.806851	0.311461	0.16078	0.122789	0.515815	0.0543467	0.0235048	0.018243	0.0486468	0.116869	1.7757	0.213778	0.666867	0.207815	0.263578
TCGA-AN-A0XP-01	0.212675	0.270679	0.110153	0.118573	0.27882	0.274906	0.11607	0.109433	0.274409	0.715139	0.211797	0.301313	0.616517	0.610638	0.188852	0.226621	0.713499	0.050149	0.0427954	0.100323	0.0603576	0.0473795	0.050149	0.0424745	0.0977454	0.096432	0.1158	0.0494667	0.05967	0.155937	0.576714	0.535381	0.201304	0.213595	0.679569	0.625497	0.245725	0.255424	0.814046	0.0547306	0.0528432	0.0590608	0.0498213	0.0545903	0.979971	0.270679	0.339311	0.151944	0.15448
TCGA-AN-A0XR-01	0.408268	0.492107	0.139737	0.344122	0.482337	0.46427	0.407701	0.321046	0.55535	0.894248	0.288897	0.58148	0.728832	0.726253	0.0709136	0.466063	0.899971	0.0454622	0.101434	0.0487555	0.0857078	0.016768	0.0538028	0.0453308	0.390344	0.371258	0.43197	0.292395	0.234363	0.577745	0.74595	0.669331	0.0597928	0.266188	0.870586	0.728521	0.372876	0.419048	0.978563	0.11322	0.0121161	0.0192457	0.215339	0.203643	1.42517	0.492107	0.573826	0.187668	0.424455
TCGA-AN-A0XS-01	0.459178	0.518965	0.466905	0.487986	0.545539	0.601087	0.277031	0.52594	0.586509	0.843992	0.564186	0.583019	0.712888	0.712835	0.168826	0.669383	0.790127	0.521245	0.489047	0.536742	0.558658	0.274387	0.449347	0.551512	0.496176	0.628414	0.640485	0.282042	0.441502	0.743687	0.773171	0.768675	0.152222	0.543334	0.810896	0.934423	0.348858	0.63318	1.10197	0.230116	0.0182703	0.0185303	0.412412	0.589954	1.21712	0.518965	0.610137	0.599554	0.547841
TCGA-AN-A0XT-01	0.459582	0.457051	0.166207	0.345516	0.589724	0.46469	0.306451	0.312901	0.523651	0.474114	0.284166	0.362972	0.641292	0.533714	0.118522	0.447331	0.641964	0.0613694	0.0664475	0.032259	0.0777998	0.0157195	0.0360652	0.0296887	0.270657	0.389981	0.413189	0.22721	0.207011	0.491143	1.15672	0.904766	0.134994	0.469694	1.17177	0.651615	0.271044	0.35949	0.838179	0.18831	0.174283	0.137485	0.189992	0.243702	1.24703	0.457051	0.465888	0.194369	0.357712
TCGA-AN-A0XU-01	0.314103	0.361144	0.420483	0.40102	0.349187	0.453858	0.431568	0.422953	0.587399	0.517372	0.449781	0.460594	0.406432	0.455017	0.427007	0.492961	0.519769	0.718347	0.620269	0.531735	0.678785	0.561985	0.556832	0.846518	0.636773	0.450464	0.695796	0.5626	0.325112	0.88578	0.392841	0.508398	0.395903	0.388164	0.62921	0.913882	0.660206	0.479865	1.05031	0.625473	0.580097	0.414746	0.533091	0.656218	1.69006	0.361144	0.439545	0.577411	0.461422
TCGA-AN-A0XV-01	0.340903	0.370387	0.301938	0.346423	0.434333	0.416667	0.209119	0.414906	0.432212	0.637482	0.369996	0.484164	0.623655	0.537054	0.121567	0.527813	0.603289	0.289937	0.283142	0.325387	0.320262	0.156543	0.235155	0.308924	0.443561	0.491101	0.5285	0.189199	0.392325	0.632785	0.908058	0.745003	0.120846	0.490269	0.842615	0.728987	0.228478	0.497692	0.867025	0.173939	0.0327639	0.029891	0.490728	0.562001	1.07874	0.370387	0.42014	0.400407	0.381847
TCGA-AN-A0XW-01	0.177966	0.304569	0.292123	0.232982	0.324434	0.286966	0.261746	0.343101	0.334392	0.829156	0.54238	0.57463	0.576787	0.698567	0.412118	0.645862	0.760889	0.606066	0.510482	0.475459	0.587466	0.395483	0.574769	0.601134	0.381801	0.404718	0.509005	0.377034	0.375914	0.515891	0.660644	0.669349	0.463238	0.465045	0.672841	0.784272	0.474812	0.511026	0.827926	0.42939	0.453169	0.338429	0.468113	0.649988	1.06729	0.304569	0.558027	0.591635	0.3963
TCGA-AO-A03L-01	0.17721	0.325626	0.23769	0.205516	0.317599	0.287154	0.204978	0.277116	0.373874	0.814754	0.541827	0.541562	0.674009	0.74283	0.117715	0.614361	0.867414	0.441129	0.31162	0.381558	0.398337	0.180008	0.345275	0.395342	0.215298	0.278875	0.364055	0.202326	0.207175	0.450466	0.659929	0.700992	0.10032	0.488808	0.794494	0.71539	0.309385	0.390816	0.877452	0.256185	0.045567	0.0298121	0.301015	0.47879	1.43392	0.325626	0.585782	0.489614	0.383179
TCGA-AO-A03M-01	0.413782	0.41198	0.523012	0.459933	0.440859	0.524447	0.285813	0.455807	0.58961	0.541179	0.492783	0.46714	0.445756	0.494967	0.373412	0.75351	0.511755	0.789987	0.73273	0.706852	0.791784	0.326587	0.484022	0.834024	0.566585	0.545826	0.723838	0.299497	0.441431	0.762759	0.561793	0.626229	0.371234	0.407	0.613707	0.980738	0.362562	0.597249	1.02386	0.254814	0.151276	0.0382858	0.503141	0.693376	1.30896	0.41198	0.435477	0.662665	0.454817
TCGA-AO-A03N-01	0.144428	0.212623	0.145146	0.105636	0.204475	0.135891	0.204398	0.155646	0.195067	0.693994	0.259952	0.320569	0.58407	0.536824	0.250418	0.285267	0.70307	0.0950052	0.146705	0.214095	0.14054	0.0784764	0.0767016	0.11165	0.0853013	0.141367	0.146816	0.119911	0.0991741	0.163063	0.594857	0.484385	0.302775	0.311636	0.632405	0.337448	0.155602	0.177105	0.446267	0.125314	0.180202	0.135596	0.110467	0.181762	0.781983	0.212623	0.316958	0.225371	0.152633
TCGA-AO-A03O-01	0.497018	0.57125	0.486814	0.49222	0.677399	0.588949	0.365125	0.658374	0.682522	0.635214	0.622346	0.582764	0.656012	0.679126	0.393587	0.823758	0.708294	0.594038	0.478561	0.43812	0.591536	0.215728	0.672538	0.485924	0.500485	0.451894	0.717259	0.330696	0.561048	0.731545	0.808084	0.89343	0.48085	0.766861	0.942248	1.07792	0.396498	0.825652	1.07797	0.280706	0.0102257	0.0094672	0.958914	0.866956	1.385	0.57125	0.640268	0.603959	0.571722
TCGA-AO-A03P-01	0.124105	0.18399	0.0838619	0.125235	0.227087	0.230974	0.134699	0.187012	0.236058	0.469707	0.134532	0.253244	0.489323	0.435946	0.0311577	0.333889	0.462618	0.0535171	0.0524847	0.063589	0.0916707	0.0241723	0.0667904	0.0472856	0.153667	0.1567	0.23918	0.114434	0.159488	0.273416	0.706366	0.617518	0.0356569	0.319636	0.787921	0.747688	0.228956	0.36686	0.913669	0.113462	0.0147612	0.00900525	0.280112	0.326853	1.09931	0.18399	0.266483	0.155423	0.192544
TCGA-AO-A03R-01	0.473532	0.526686	0.537195	0.490823	0.610211	0.547725	0.330908	0.542577	0.746379	0.573272	0.597139	0.513008	0.6099	0.567459	0.356657	0.635723	0.623889	0.72191	0.621196	0.62426	0.679777	0.328138	0.632328	0.744162	0.594673	0.582834	0.699812	0.337458	0.529593	0.78943	0.925948	0.803234	0.412493	0.532587	0.931687	0.882065	0.370443	0.596173	1.00689	0.177027	0.27967	0.19275	0.593656	0.516732	1.56125	0.526686	0.59351	0.690835	0.547745
TCGA-AO-A03T-01	0.251104	0.276631	0.312677	0.287231	0.323586	0.319105	0.237546	0.314742	0.432827	0.428755	0.360949	0.385974	0.432962	0.362415	0.189662	0.3824	0.462644	0.499755	0.427395	0.487651	0.459672	0.307012	0.450137	0.489921	0.423413	0.406064	0.4971	0.267896	0.356899	0.685394	0.643674	0.510339	0.180508	0.205073	0.666418	0.633108	0.299243	0.396889	0.819863	0.253632	0.256999	0.123999	0.38221	0.274728	1.52461	0.276631	0.326222	0.444463	0.325334
TCGA-AO-A03U-01	0.125138	0.180669	0.139016	0.151822	0.173364	0.167889	0.182733	0.20786	0.212789	0.55021	0.190902	0.374595	0.453031	0.520345	0.436915	0.365593	0.459844	0.121899	0.18501	0.226761	0.217581	0.2243	0.125244	0.254226	0.26976	0.316482	0.404819	0.341725	0.279674	0.43562	0.436192	0.530719	0.380885	0.303699	0.514214	0.586118	0.447426	0.350522	0.634067	0.41608	0.37532	0.490245	0.356456	0.433661	0.779244	0.180669	0.316428	0.295515	0.208808
TCGA-AO-A03V-01	0.24455	0.330713	0.275146	0.269939	0.416548	0.359906	0.0818906	0.310636	0.380289	0.706255	0.402424	0.445042	0.649934	0.555353	0.0781659	0.516281	0.696739	0.366991	0.307491	0.338964	0.323484	0.0752202	0.28482	0.350046	0.321721	0.408668	0.399083	0.0838603	0.279934	0.533056	0.915545	0.829035	0.0854494	0.578592	1.05362	0.638276	0.119991	0.414616	0.904502	0.0387118	0.012702	0.0111627	0.2992	0.393314	1.27058	0.330713	0.460301	0.421242	0.365732
TCGA-AO-A0J2-01	0.104901	0.226334	0.165756	0.142699	0.221036	0.172507	0.169911	0.220636	0.358052	0.6397	0.457992	0.506612	0.495094	0.511488	0.433237	0.523758	0.591331	0.41879	0.318147	0.404259	0.337042	0.318299	0.346523	0.431939	0.351203	0.323791	0.416561	0.343158	0.273745	0.518338	0.520903	0.607222	0.497937	0.481878	0.672627	0.586424	0.421518	0.350997	0.710188	0.387292	0.382365	0.310488	0.348871	0.567091	1.81586	0.226334	0.460843	0.417165	0.311132
TCGA-AO-A0J3-01	0.35367	0.376303	0.261551	0.311819	0.47763	0.463688	0.159384	0.120933	0.535517	0.434012	0.382787	0.331533	0.57276	0.477824	0.145834	0.167652	0.525883	0.153899	0.182588	0.242977	0.236054	0.12775	0.0674864	0.203567	0.1838	0.26863	0.394689	0.116007	0.0918188	0.520656	0.904053	0.748009	0.218117	0.240192	0.974336	0.895888	0.178665	0.144532	1.02051	0.1118	0.0360414	0.0141929	0.041279	0.156362	1.65959	0.376303	0.389076	0.325631	0.348735
TCGA-AO-A0J4-01	0.974917	0.843739	0.796268	0.89456	0.878104	0.971018	0.440538	0.742579	1.08865	0.762621	0.664033	0.663062	0.72665	0.778897	0.400987	0.755101	0.809106	0.590471	0.642546	0.610671	0.675361	0.386504	0.56115	0.757415	0.741453	0.689202	0.88302	0.416348	0.67919	1.05677	0.737756	0.849647	0.316783	0.338204	0.937597	1.08501	0.425174	0.741692	1.26096	0.268991	0.164304	0.0387502	0.567835	0.599456	1.614	0.843739	0.728105	0.771275	0.781761
TCGA-AO-A0J5-01	0.189837	0.329337	0.158483	0.179131	0.260895	0.238916	0.165724	0.170685	0.284554	1.0468	0.328782	0.573377	0.86706	0.801222	0.235836	0.299534	0.959	0.0727269	0.101973	0.196521	0.116644	0.0792094	0.0600496	0.126525	0.166762	0.26962	0.253393	0.135858	0.125475	0.304921	0.617564	0.55572	0.268089	0.269775	0.654412	0.516215	0.201984	0.19077	0.651899	0.15176	0.113588	0.127388	0.101119	0.154633	0.87967	0.329337	0.538817	0.328794	0.327749
TCGA-AO-A0J6-01	0.241974	0.31836	0.366644	0.244576	0.313997	0.398165	0.392443	0.437063	0.539266	0.506467	0.407821	0.30129	0.350511	0.422452	0.498948	0.537263	0.402331	0.708923	0.428239	0.388705	0.658746	0.660749	0.692553	0.801639	0.228922	0.185946	0.439535	0.376736	0.375817	0.464233	0.357882	0.442637	0.326091	0.309433	0.521396	1.07313	0.790137	0.783238	1.21265	0.793268	0.807927	0.673411	0.857972	0.98922	1.80664	0.31836	0.389671	0.623213	0.352116
TCGA-AO-A0J7-01	0.574309	0.529717	0.266891	0.536943	0.533458	0.549562	0.232197	0.374099	0.538142	0.738719	0.245789	0.608107	0.649656	0.698085	0.18672	0.402525	0.855352	0.129103	0.201084	0.161031	0.20291	0.0306844	0.06919	0.0321764	0.461572	0.48125	0.509211	0.243472	0.341408	0.702386	0.655143	0.60896	0.23068	0.361864	0.709737	0.71848	0.211	0.386251	0.986999	0.0179122	0.054052	0.0425826	0.192653	0.223531	1.22882	0.529717	0.48196	0.258603	0.497137
TCGA-AO-A0J8-01	0.269327	0.460319	0.269795	0.32673	0.416505	0.392275	0.144066	0.368922	0.494076	0.923235	0.611043	0.763703	0.78795	0.932954	0.227744	0.75983	0.961664	0.285022	0.300875	0.350678	0.349134	0.112405	0.248881	0.270967	0.51346	0.465168	0.61675	0.153979	0.384769	0.687264	0.718367	0.761643	0.184497	0.557563	0.751653	0.924658	0.175344	0.508358	1.01218	0.120694	0.00856838	0.00862925	0.349271	0.473468	1.29974	0.460319	0.772232	0.499436	0.571135
TCGA-AO-A0J9-01	0.101285	0.213672	0.154886	0.129987	0.258069	0.181653	0.121184	0.231935	0.245894	0.659573	0.426219	0.491439	0.671909	0.6128	0.231023	0.561281	0.630453	0.360169	0.28512	0.283137	0.330251	0.135225	0.297531	0.285737	0.280573	0.359224	0.381052	0.159699	0.245619	0.429782	0.917963	0.86477	0.300323	0.561982	0.899398	0.692625	0.224808	0.417945	0.72001	0.192389	0.165962	0.0761042	0.611592	0.567943	0.984728	0.213672	0.471436	0.362014	0.265986
TCGA-AO-A0JA-01	0.194404	0.382345	0.245181	0.219785	0.361081	0.315783	0.199191	0.297928	0.417157	1.02336	0.485256	0.632511	0.808877	0.890688	0.181921	0.706684	1.00276	0.26831	0.400887	0.450501	0.442436	0.223984	0.307646	0.378843	0.220224	0.353232	0.381318	0.1804	0.301589	0.438135	0.704415	0.78444	0.171736	0.5346	0.835245	0.776099	0.302282	0.479637	0.900602	0.152871	0.0345462	0.0307519	0.463846	0.528057	1.36183	0.382345	0.716009	0.564391	0.441071
TCGA-AO-A0JB-01	0.159496	0.222337	0.194906	0.167446	0.280182	0.237454	0.091799	0.11224	0.290378	0.469021	0.315928	0.308026	0.461218	0.429983	0.169308	0.264669	0.475599	0.252085	0.210662	0.301583	0.275846	0.0729141	0.0843461	0.261963	0.217948	0.267474	0.3505	0.079579	0.0974206	0.384772	0.780331	0.658244	0.314745	0.381574	0.75667	0.678144	0.116388	0.142484	0.824759	0.0558375	0.0645381	0.148382	0.078899	0.196849	1.19418	0.222337	0.361389	0.343092	0.23191
TCGA-AO-A0JC-01	2.34305	1.53775	2.19379	2.08416	1.59929	1.76855	0.434044	2.11274	1.71195	0.525655	0.97481	0.792844	0.708079	0.567244	0.58967	0.989507	0.647093	1.99185	1.88067	1.37992	1.50245	0.527063	1.95532	1.6079	1.62738	1.25174	1.31836	0.42873	1.5349	1.36447	0.880822	0.791827	0.626361	0.919121	0.876704	1.09452	0.333298	1.01829	1.07395	0.149674	0.0262635	0.0204172	1.49847	1.38883	1.03305	1.53775	1.00228	1.45059	1.36218
TCGA-AO-A0JD-01	0.167368	0.227485	0.220696	0.214815	0.260568	0.242019	0.194567	0.162535	0.363471	0.423909	0.349476	0.358696	0.358709	0.381099	0.249546	0.321213	0.44005	0.423	0.354849	0.364042	0.371219	0.19052	0.115976	0.409085	0.480112	0.38685	0.537372	0.197582	0.165002	0.585757	0.544886	0.59184	0.324533	0.334567	0.620036	0.72738	0.229272	0.197582	0.811601	0.313602	0.14672	0.0332786	0.157237	0.420548	1.44948	0.227485	0.317146	0.357069	0.283404
TCGA-AO-A0JE-01	0.146897	0.327461	0.235223	0.211032	0.294983	0.276083	0.138609	0.3126	0.32378	0.925148	0.64264	0.718564	0.721559	0.896817	0.267746	0.831976	0.898082	0.485583	0.429468	0.445222	0.527838	0.179994	0.497139	0.423609	0.366502	0.398804	0.522401	0.176562	0.454815	0.543001	0.672948	0.753169	0.201574	0.522461	0.7276	0.882047	0.242175	0.623206	0.90458	0.19485	0.013849	0.0144589	0.62957	0.685323	1.07313	0.327461	0.756154	0.560577	0.463798
TCGA-AO-A0JF-01	0.113392	0.20756	0.156828	0.152316	0.22726	0.17456	0.144332	0.198856	0.226203	0.730068	0.391949	0.573606	0.644205	0.596357	0.186527	0.487891	0.655695	0.278687	0.259307	0.277589	0.259965	0.107188	0.191821	0.250259	0.381198	0.401617	0.397539	0.126228	0.295496	0.474855	0.76474	0.734935	0.169016	0.421783	0.765987	0.539267	0.142176	0.324606	0.595973	0.239614	0.0119277	0.0105977	0.311892	0.403851	0.85411	0.20756	0.419873	0.332695	0.268541
TCGA-AO-A0JG-01	0.513637	0.558539	0.596599	0.544065	0.569974	0.560723	0.285667	0.426588	0.675658	0.725223	0.680683	0.602818	0.717929	0.647349	0.343604	0.64124	0.740246	0.837702	0.732815	0.755968	0.771793	0.322732	0.464644	0.902217	0.601841	0.610183	0.68979	0.286885	0.409357	0.808804	0.882555	0.764283	0.256515	0.276873	0.913586	0.795028	0.295745	0.461327	0.902279	0.201466	0.123831	0.0569097	0.360655	0.463702	1.31376	0.558539	0.615767	0.774172	0.596353
TCGA-AO-A0JI-01	0.466851	0.390667	0.339048	0.424074	0.545253	0.515107	0.1551	0.390681	0.636526	0.467806	0.319357	0.335005	0.459734	0.365609	0.0891684	0.368336	0.444849	0.239319	0.264963	0.366344	0.28654	0.13492	0.19779	0.348616	0.341225	0.466791	0.465806	0.152176	0.207334	0.675113	0.834845	0.703831	0.114091	0.521654	0.880722	0.700198	0.176724	0.323201	1.01123	0.064728	0.00805891	0.120171	0.200494	0.364697	1.69311	0.390667	0.297222	0.357975	0.372489
TCGA-AO-A0JJ-01	0.593814	0.61804	0.546961	0.632815	0.668329	0.706594	0.290844	0.592397	0.714634	0.757515	0.651343	0.67197	0.726683	0.733014	0.512136	0.730124	0.768027	0.564983	0.55163	0.616543	0.596593	0.23316	0.46167	0.630729	0.680085	0.754684	0.78992	0.348409	0.551904	0.884187	0.864519	0.894195	0.474768	0.631958	0.924537	0.991612	0.393994	0.652472	1.12042	0.164962	0.00908283	0.0110971	0.322533	0.605316	1.20567	0.61804	0.672786	0.658052	0.644418
TCGA-AO-A0JL-01	0.100551	0.181826	0.155934	0.141096	0.235785	0.187294	0.120877	0.107729	0.242263	0.548816	0.263332	0.414418	0.557565	0.429106	0.0987413	0.228037	0.542322	0.205114	0.227156	0.266803	0.260526	0.155721	0.196886	0.283811	0.258367	0.315245	0.277609	0.147807	0.156811	0.473697	0.947717	0.645557	0.200407	0.269368	1.03127	0.499491	0.202908	0.221976	0.752223	0.141378	0.104326	0.0414137	0.105337	0.108953	1.24458	0.181826	0.323861	0.389423	0.268563
TCGA-AO-A0JM-01	0.0408989	0.090714	0.0791677	0.050012	0.128916	0.0866188	0.147125	0.111004	0.100995	0.552679	0.124881	0.295895	0.393148	0.419857	0.0787083	0.309691	0.486394	0.17792	0.232408	0.240423	0.297309	0.171203	0.177762	0.166721	0.0950741	0.0971872	0.15306	0.119449	0.118459	0.196069	0.611227	0.555759	0.0932085	0.397063	0.626039	0.470764	0.229703	0.273388	0.540158	0.271285	0.0738029	0.0656567	0.315624	0.367397	0.777352	0.090714	0.207397	0.260106	0.109114
TCGA-AO-A124-01	0.191475	0.281979	0.314155	0.206689	0.348437	0.315089	0.285491	0.201706	0.443913	0.582527	0.441462	0.215648	0.408218	0.453191	0.148675	0.355773	0.538397	0.628968	0.208249	0.553894	0.62892	0.300989	0.389954	0.823494	0.0317783	0.112134	0.197024	0.0990214	0.0866919	0.224315	0.684536	0.657192	0.144945	0.390516	0.880545	0.804562	0.404957	0.241861	0.98304	0.34813	0.0150469	0.0137423	0.0400309	0.251215	1.72237	0.281979	0.45832	0.562421	0.388406
TCGA-AO-A125-01	0.775973	0.634977	0.12554	0.705096	0.565436	0.772987	0.372833	0.248025	0.721449	0.686029	0.55324	0.621231	0.707761	0.502901	0.0788577	0.180381	0.606921	0.00970361	0.0354249	0.0202616	0.0290941	0.028107	0.0438243	0.0200638	0.0437674	0.305873	0.37082	0.242846	0.167325	0.47821	0.707772	0.545304	0.184142	0.238954	0.764344	0.902717	0.350404	0.241431	1.19207	0.0756992	0.11894	0.0515389	0.0791247	0.074301	1.36859	0.634977	0.50324	0.0902745	0.547604
TCGA-AO-A126-01	0.127497	0.22913	0.172252	0.109205	0.220673	0.157891	0.154813	0.203385	0.257456	0.738899	0.357745	0.372242	0.656916	0.645664	0.252196	0.375214	0.743689	0.255623	0.148841	0.25379	0.21441	0.0650306	0.210596	0.195985	0.0908197	0.174684	0.205258	0.104552	0.119163	0.22544	0.697462	0.588341	0.275949	0.301301	0.66096	0.479443	0.152915	0.208586	0.568496	0.127275	0.206576	0.145825	0.287109	0.352344	1.02308	0.22913	0.390036	0.384639	0.20539
TCGA-AO-A128-01	0.573774	0.485935	0.834057	0.634336	0.582141	0.765734	0.558178	0.850324	0.799888	0.37877	0.466629	0.350822	0.347548	0.437213	0.649924	0.542274	0.354342	1.47912	1.15858	0.815516	1.34856	0.77208	1.31725	1.34353	0.716969	0.587878	0.975302	0.663758	0.697577	0.840747	0.511374	0.581179	0.689377	0.634744	0.568087	1.39462	0.78099	1.01095	1.31266	0.557251	0.611096	0.41456	0.8719	1.30231	1.27555	0.485935	0.406875	0.833739	0.560711
TCGA-AO-A129-01	0.877564	0.813958	0.818456	0.851136	0.829406	0.941764	0.611749	0.853288	1.0833	0.750179	0.723292	0.677973	0.706747	0.74704	0.549652	0.819097	0.754858	0.829312	0.781727	0.724575	0.825174	0.51183	0.778578	0.921593	0.779987	0.712013	0.928413	0.6229	0.601899	1.05536	0.79805	0.831265	0.548305	0.65829	0.91006	1.14931	0.698931	0.740183	1.26212	0.323214	0.452339	0.342044	0.589233	0.829529	1.59687	0.813958	0.776796	0.831859	0.795422
TCGA-AO-A12A-01	0.354655	0.43268	0.327767	0.367243	0.428772	0.422866	0.206209	0.179802	0.49628	0.788012	0.533464	0.585795	0.683758	0.666993	0.208111	0.293184	0.772447	0.333478	0.316756	0.392207	0.347599	0.206969	0.129371	0.421718	0.404005	0.452543	0.489634	0.173605	0.14593	0.639255	0.744177	0.69264	0.177069	0.182773	0.788557	0.696239	0.207185	0.193972	0.891869	0.190612	0.0524284	0.0177499	0.0913519	0.188247	1.23977	0.43268	0.541347	0.471005	0.451091
TCGA-AO-A12B-01	0.365067	0.321502	0.214332	0.240934	0.442231	0.403052	0.112263	0.0493828	0.537331	0.349653	0.280137	0.234091	0.424943	0.366262	0.104457	0.0778938	0.365956	0.116939	0.108717	0.211274	0.169633	0.0305297	0.0171329	0.127065	0.100229	0.173539	0.287095	0.0716147	0.0283325	0.319798	0.811015	0.640793	0.177079	0.193281	0.854546	0.727009	0.123702	0.0489394	0.901603	0.0269148	0.0151037	0.263184	0.00664386	0.0904389	1.51135	0.321502	0.249083	0.262879	0.229628
TCGA-AO-A12C-01	0.173595	0.332804	0.0924528	0.187865	0.304929	0.266466	0.216659	0.114844	0.304048	1.03502	0.254558	0.559698	0.870098	0.818826	0.138707	0.348188	1.05437	0.0431993	0.0730909	0.0525379	0.0902291	0.0317765	0.0231349	0.0376494	0.150683	0.256336	0.269211	0.207844	0.10778	0.359683	0.785665	0.646184	0.127104	0.287583	0.886455	0.564587	0.329724	0.177572	0.768531	0.230511	0.14217	0.119766	0.0605565	0.0998743	1.15563	0.332804	0.609792	0.20715	0.371332
TCGA-AO-A12D-01	0.589791	0.555646	0.477813	0.617059	0.56611	0.67912	0.362295	0.661172	0.686169	0.709404	0.478275	0.577819	0.537033	0.63492	0.228046	0.668407	0.657824	0.472351	0.442206	0.459141	0.499506	0.280917	0.498339	0.480882	0.662943	0.569937	0.825904	0.391134	0.634114	0.886539	0.61391	0.679878	0.264853	0.504259	0.686746	1.02714	0.429425	0.752102	1.09952	0.337534	0.182068	0.0924772	0.679025	0.833119	1.25374	0.555646	0.536027	0.514229	0.580518
TCGA-AO-A12E-01	0.218948	0.308873	0.143333	0.225035	0.336832	0.314447	0.330439	0.212703	0.383247	0.55483	0.244629	0.38968	0.588421	0.588711	0.123367	0.344809	0.594323	0.0846031	0.103056	0.108091	0.153704	0.0340678	0.0517521	0.0842371	0.25513	0.368739	0.395293	0.273276	0.142629	0.474431	0.786982	0.729038	0.127329	0.343714	0.82437	0.787656	0.412041	0.262263	0.918088	0.23832	0.319249	0.192961	0.13252	0.214262	1.28888	0.308873	0.4233	0.25752	0.317827
TCGA-AO-A12F-01	0.144618	0.299272	0.0546849	0.164676	0.351383	0.224618	0.0767162	0.0997229	0.335887	0.848082	0.425404	0.554385	0.854959	0.707871	0.308099	0.279764	0.926579	0.0233773	0.0482781	0.00246216	0.096206	0.00187077	0.0158589	0.00317136	0.219072	0.322104	0.275954	0.134394	0.0868012	0.450665	1.06731	0.965905	0.226417	0.299523	1.24647	0.531215	0.233198	0.128128	0.738495	0.0451774	0.0191511	0.0431481	0.0325249	0.101125	1.41655	0.299272	0.598848	0.132581	0.354991
TCGA-AO-A12G-01	0.116926	0.188785	0.144562	0.137258	0.191429	0.182854	0.0782429	0.101978	0.236056	0.545595	0.298666	0.351575	0.535357	0.506954	0.103736	0.255665	0.55399	0.183362	0.172447	0.250388	0.207488	0.0702793	0.0662684	0.220849	0.199568	0.287159	0.314621	0.0770235	0.0919555	0.392992	0.662613	0.549075	0.117226	0.151296	0.635569	0.559353	0.110594	0.148821	0.720976	0.0766923	0.0307928	0.00981509	0.0890313	0.159237	1.03284	0.188785	0.319425	0.300997	0.214599
TCGA-AO-A12H-01	0.428002	0.37773	0.218451	0.263004	0.455139	0.51315	0.220098	0.220157	0.473992	0.415751	0.21332	0.267812	0.482147	0.483489	0.205407	0.237097	0.461564	0.0861303	0.109477	0.228978	0.124445	0.0839373	0.0861303	0.0526889	0.102506	0.166222	0.258713	0.109918	0.0918922	0.334697	0.75988	0.670712	0.368597	0.392438	0.762646	0.99254	0.327848	0.322886	1.09901	0.110831	0.0867796	0.0784526	0.0868028	0.0967362	1.20239	0.37773	0.32047	0.264893	0.234696
TCGA-AO-A1KO-01	0.160913	0.265932	0.157986	0.190503	0.245687	0.231432	0.0615359	0.182511	0.314876	0.674913	0.391032	0.432979	0.633867	0.574084	0.0938544	0.408688	0.671541	0.178861	0.180222	0.24376	0.208231	0.0539954	0.122459	0.272378	0.307276	0.396643	0.375552	0.0688518	0.125033	0.46526	0.652351	0.554908	0.0811686	0.28727	0.696013	0.554099	0.0866561	0.199057	0.712538	0.0328193	0.00463333	0.0112943	0.181395	0.25322	1.26338	0.265932	0.470128	0.304986	0.308229
TCGA-AO-A1KP-01	0.457134	0.510213	0.194047	0.245109	0.721028	0.519064	0.507267	0.373754	0.63423	0.809603	0.227967	0.37611	0.726419	0.665156	0.267152	0.52155	0.81551	0.0539098	0.0509251	0.101897	0.0756397	0.0241144	0.0617355	0.0679249	0.0510764	0.200233	0.174216	0.266348	0.207727	0.289298	1.24707	0.936276	0.327974	0.338403	1.19794	0.642473	0.582685	0.454558	1.02324	0.162111	0.415431	0.131192	0.306126	0.181267	1.70368	0.510213	0.51336	0.271205	0.281447
TCGA-AO-A1KQ-01	0.289979	0.426826	0.416442	0.332461	0.367472	0.393517	0.349486	0.452209	0.570438	0.707021	0.704662	0.602404	0.571855	0.683355	0.488749	0.749388	0.69512	0.844828	0.662122	0.62459	0.75121	0.506693	0.715747	0.814536	0.379492	0.362385	0.561985	0.398203	0.489046	0.633662	0.549775	0.585976	0.239723	0.22877	0.586661	0.868859	0.483744	0.584492	0.939182	0.473595	0.449191	0.253894	0.701692	0.832283	1.56579	0.426826	0.649432	0.699464	0.485331
TCGA-AO-A1KR-01	0.379737	0.481479	0.50955	0.378509	0.520327	0.439702	0.457345	0.50747	0.665265	0.556602	0.56486	0.507687	0.52959	0.484264	0.520366	0.626163	0.609868	0.852811	0.687445	0.675175	0.683186	0.714311	0.797023	0.882358	0.53112	0.405988	0.514815	0.486057	0.515923	0.712415	0.736965	0.652893	0.56035	0.55331	0.91824	0.651228	0.609843	0.576681	0.879858	0.524103	0.614691	0.447083	0.694976	0.582416	1.76394	0.481479	0.590889	0.79372	0.515401
TCGA-AO-A1KS-01	0.363766	0.429427	0.286208	0.391785	0.54527	0.488651	0.156895	0.520164	0.514393	0.626755	0.422805	0.499553	0.603552	0.597495	0.175112	0.675681	0.661952	0.233809	0.26492	0.247371	0.285342	0.11238	0.335605	0.205853	0.522641	0.477722	0.602403	0.154122	0.591408	0.65488	0.8627	0.888623	0.197069	0.727844	0.910133	0.907956	0.188079	0.743022	1.02422	0.122404	0.00773766	0.00831577	0.718045	0.811924	1.26378	0.429427	0.488371	0.389989	0.473687
TCGA-AO-A1KT-01	0.0751776	0.175643	0.0844671	0.0769265	0.158866	0.138384	0.141644	0.104397	0.190969	0.715387	0.281599	0.422422	0.628581	0.717863	0.180824	0.331881	0.729196	0.0935192	0.0667018	0.179393	0.088784	0.0376705	0.032998	0.0740352	0.0899773	0.165305	0.175508	0.115607	0.0751808	0.223192	0.599464	0.580439	0.207772	0.230087	0.589351	0.603155	0.217829	0.163194	0.722068	0.218078	0.0954603	0.0220606	0.13933	0.352215	1.03719	0.175643	0.399129	0.223023	0.183327
TCGA-AQ-A04H-01	0.249517	0.335953	0.190381	0.237205	0.364451	0.343444	0.127753	0.256433	0.362872	0.640271	0.329668	0.402613	0.673269	0.608093	0.106657	0.491892	0.687464	0.197106	0.174799	0.186958	0.215111	0.0930099	0.177253	0.155037	0.191894	0.278237	0.356933	0.0975293	0.1974	0.417231	0.862561	0.763664	0.0989607	0.447167	0.939061	0.730914	0.145231	0.365234	0.869685	0.109935	0.0114836	0.00901529	0.252576	0.308705	1.21162	0.335953	0.461008	0.312704	0.339007
TCGA-AQ-A04J-01	1.34439	1.0061	1.01971	1.15974	1.14909	1.1569	0.599437	0.709595	1.22782	0.782662	0.739933	0.69753	0.763164	0.728477	0.375877	0.647208	0.758931	0.651119	0.786146	0.815243	0.783027	0.564317	0.566979	0.881268	0.936745	0.941463	0.925373	0.536541	0.66358	1.14661	1.02202	0.962167	0.330306	0.361409	1.07166	0.972639	0.501056	0.62312	1.1956	0.325797	0.267007	0.00367463	0.378909	0.460363	1.39833	1.0061	0.742863	0.875858	0.890015
TCGA-AQ-A04L-01	0.00176015	0.00841128	0.00442557	0.00381429	0.0120729	0.0105417	0.0101167	0.0119264	0.00996286	0.223385	0.055194	0.0974124	0.163651	0.191141	0.0145157	0.110216	0.187883	0.0223763	0.0389992	0.0435675	0.0228213	0.0134339	0.0218458	0.0337488	0.020207	0.0335326	0.0468114	0.0125662	0.0408318	0.0627725	0.242324	0.253233	0.015557	0.108788	0.285673	0.274678	0.0495467	0.132113	0.370892	0.0409706	0.00507799	0.00465586	0.100528	0.14677	0.390943	0.00841128	0.0463391	0.0157469	0.0168169
TCGA-AQ-A0Y5-01	0.0795258	0.170553	0.0170018	0.0792026	0.168205	0.136325	0.033117	0.0927537	0.167247	0.763019	0.147599	0.368022	0.661418	0.665555	0.134663	0.266227	0.775315	0.00566806	0.0101889	0.00230894	0.0394492	0.00123658	0.0100681	0.00187001	0.0660709	0.162711	0.180609	0.0510449	0.0653448	0.205843	0.589887	0.630223	0.111514	0.238573	0.709208	0.523326	0.193465	0.173497	0.637687	0.0154498	0.0260822	0.0187198	0.102753	0.142011	0.964302	0.170553	0.345391	0.0438513	0.17862
TCGA-AQ-A1H2-01	0.192371	0.245283	0.171847	0.119786	0.311254	0.26902	0.0820047	0.256343	0.34898	0.537675	0.329134	0.264411	0.444568	0.471631	0.0828154	0.373723	0.505383	0.156256	0.0952454	0.234761	0.24167	0.0542813	0.156947	0.17736	0.0567789	0.0726253	0.172786	0.0444584	0.0614709	0.192637	0.571541	0.604445	0.0981199	0.443056	0.696451	0.763346	0.100558	0.441764	0.898146	0.0482808	0.00529066	0.00545594	0.326492	0.339533	1.30551	0.245283	0.308282	0.251928	0.164407
TCGA-AQ-A1H3-01	0.353068	0.408698	0.328386	0.406069	0.480115	0.433827	0.147773	0.405103	0.503212	0.718029	0.458613	0.592501	0.671509	0.618206	0.11499	0.562427	0.676688	0.35331	0.376345	0.417375	0.383671	0.173199	0.308923	0.408593	0.602817	0.641952	0.632814	0.163848	0.40913	0.771441	0.918638	0.841965	0.110226	0.540558	0.877813	0.751097	0.166024	0.426885	0.91404	0.111674	0.00969137	0.00905259	0.429099	0.537371	1.20247	0.408698	0.486559	0.443536	0.460734
TCGA-AQ-A54N-01	0.304553	0.32117	0.338675	0.258206	0.392176	0.441292	0.0782888	0.412266	0.530486	0.286315	0.431637	0.39863	0.24194	0.363328	0.0831229	0.46884	0.41195	0.364456	0.334277	0.327134	0.477716	0.0898849	0.264201	0.30905	0.243121	0.216749	0.414596	0.0755324	0.274248	0.529096	0.36786	0.437281	0.0984122	0.462961	0.611675	0.921742	0.111117	0.747268	1.15259	0.0222133	0.0991664	0.11786	0.580021	0.656092	1.67052	0.32117	0.334909	0.418334	0.286295
TCGA-AQ-A54O-01	0.207275	0.410337	0.30215	0.247544	0.382268	0.356486	0.342848	0.354976	0.486128	0.797794	0.688496	0.717876	0.627101	0.784454	0.145675	0.845441	0.870909	0.457974	0.568985	0.529883	0.59399	0.705188	0.364599	0.556156	0.436468	0.344322	0.472597	0.284028	0.369803	0.60762	0.536987	0.623661	0.19634	0.603841	0.701977	0.851386	0.519851	0.588892	1.08123	0.66665	0.522355	0.19744	0.588305	0.565278	1.64084	0.410337	0.761874	0.647551	0.516304
TCGA-AQ-A7U7-01	0.831253	0.882746	0.922295	0.832593	0.834597	0.936955	0.396378	0.946025	0.830247	1.02975	0.973031	0.871195	0.938997	0.992889	0.36145	1.02406	0.741197	1.12346	0.994777	0.990416	1.08165	0.45404	1.06069	0.845657	0.763284	0.824494	0.896946	0.416015	0.702353	0.789736	0.945045	0.978424	0.331714	0.813339	0.838568	1.15004	0.455834	0.906749	0.966022	0.242472	0.10352	0.251653	0.827706	0.869902	0.664819	0.882746	0.977032	1.06986	0.883257
TCGA-AR-A0TP-01	0.221001	0.327223	0.215608	0.270827	0.386232	0.311745	0.263972	0.109744	0.465848	0.660427	0.402274	0.382323	0.596786	0.552788	0.308993	0.249553	0.719316	0.204916	0.208624	0.252146	0.241096	0.144546	0.122595	0.386587	0.348895	0.431433	0.37865	0.327482	0.134412	0.650852	0.752159	0.743176	0.401998	0.397085	1.15958	0.440029	0.414221	0.170013	0.874345	0.153939	0.130562	0.299215	0.0542801	0.214467	1.7413	0.327223	0.499176	0.367992	0.441649
TCGA-AR-A0TQ-01	0.575104	0.503633	0.601783	0.579386	0.643688	0.635099	0.399516	0.673575	0.652682	0.499223	0.49985	0.486266	0.50816	0.509793	0.122869	0.61855	0.534089	0.717767	0.656372	0.658246	0.704239	0.378486	0.677123	0.729248	0.650875	0.644556	0.771405	0.378676	0.552999	0.848263	0.813322	0.809026	0.131097	0.714519	0.867106	0.963288	0.395096	0.65356	1.04423	0.354546	0.0322767	0.0213606	0.764674	0.7927	1.31191	0.503633	0.463898	0.60707	0.495538
TCGA-AR-A0TR-01	1.12489	0.866159	0.690697	0.936802	0.96302	1.09947	0.633894	0.395725	1.13921	0.394705	0.606956	0.487794	0.623376	0.534878	0.233622	0.315245	0.674656	0.409094	0.421141	0.455397	0.435323	0.22441	0.22381	0.437966	0.62392	0.698551	0.84202	0.488184	0.323394	1.0108	0.880164	0.820539	0.232698	0.208279	0.927245	1.19819	0.590708	0.39544	1.40624	0.228477	0.169908	0.00837094	0.139548	0.202282	1.76779	0.866159	0.672796	0.555027	0.725812
TCGA-AR-A0TS-01	1.4665	1.16904	1.17458	1.32934	1.20131	1.26996	0.751433	0.963191	1.39141	0.791605	0.858308	0.866869	0.807317	0.795834	0.61933	0.844887	0.907519	0.879932	0.958187	0.849639	0.911235	0.748642	0.841994	1.07354	1.15969	1.01443	1.11019	0.725627	0.933616	1.31335	0.867811	0.94488	0.317982	0.290601	0.992823	1.07419	0.676787	0.900098	1.20586	0.495588	0.29706	0.0416061	0.646229	0.660091	1.52959	1.16904	0.928868	1.02166	1.07837
TCGA-AR-A0TT-01	0.918166	0.873162	0.969079	0.925053	0.788413	1.05849	0.341578	1.05827	1.00749	0.793079	0.809149	0.711397	0.691118	0.848559	0.348336	0.945742	0.796534	1.1123	1.02433	0.841511	1.13651	0.454036	1.13433	1.08674	0.833059	0.767455	1.10003	0.339875	0.839306	1.0279	0.658317	0.757198	0.278696	0.63731	0.712435	1.43274	0.370889	1.11306	1.38939	0.211368	0.0425165	0.0314361	1.01002	1.12375	1.28621	0.873162	0.839431	1.007	0.888648
TCGA-AR-A0TU-01	0.288689	0.383383	0.396609	0.358217	0.447634	0.417942	0.358392	0.498679	0.641028	0.415665	0.436323	0.443383	0.407278	0.390284	0.439608	0.534229	0.444094	0.746092	0.638143	0.542769	0.663346	0.469886	0.660881	0.766107	0.714365	0.454468	0.780716	0.510275	0.575749	0.839227	0.598523	0.59916	0.488273	0.604569	0.74639	1.02586	0.586087	0.72464	1.03835	0.517209	0.543493	0.330679	0.740083	0.927415	1.7597	0.383383	0.434589	0.631751	0.503575
TCGA-AR-A0TV-01	0.443532	0.415206	0.567096	0.507529	0.467165	0.608097	0.380911	0.610474	0.616984	0.354249	0.469218	0.428742	0.377103	0.424501	0.389412	0.540086	0.3802	0.896816	0.806771	0.696659	0.890094	0.434528	0.822642	0.843391	0.744949	0.564138	0.885023	0.401232	0.629858	0.967469	0.518549	0.606756	0.414629	0.520547	0.576072	1.24005	0.471176	0.815089	1.27138	0.414012	0.0585787	0.0864981	0.601704	0.829987	1.32136	0.415206	0.396304	0.626837	0.474915
TCGA-AR-A0TW-01	0.455242	0.531366	0.546967	0.474191	0.517725	0.606234	0.349777	0.627643	0.69001	0.655227	0.663724	0.546163	0.555517	0.614058	0.277106	0.718317	0.64647	0.823856	0.67302	0.596537	0.788501	0.430477	0.69069	0.772156	0.497702	0.413389	0.704864	0.349741	0.553993	0.776264	0.519969	0.640771	0.260705	0.493743	0.639869	1.09972	0.439297	0.785658	1.18895	0.390652	0.127828	0.0927618	0.8378	0.803205	1.52422	0.531366	0.595614	0.723125	0.553039
TCGA-AR-A0TX-01	0.454251	0.499469	0.563947	0.542583	0.627231	0.608862	0.290815	0.63206	0.612207	0.663436	0.595194	0.659282	0.599303	0.622204	0.37563	0.74926	0.662858	0.78809	0.780564	0.709526	0.77151	0.268879	0.792458	0.79917	0.812565	0.703285	0.840294	0.366017	0.715967	0.94012	0.819559	0.948425	0.46252	0.805947	0.937013	1.03802	0.408179	0.803479	1.09707	0.168915	0.191559	0.14923	0.694565	0.888424	1.22798	0.499469	0.582019	0.701258	0.58021
TCGA-AR-A0TY-01	0.428164	0.404428	0.20359	0.372473	0.552283	0.500846	0.380709	0.342499	0.53118	0.468252	0.18731	0.36729	0.524495	0.453293	0.0492886	0.332415	0.562032	0.119209	0.137926	0.123688	0.151031	0.0635629	0.0820444	0.149052	0.325091	0.453185	0.494158	0.297612	0.235038	0.635961	0.976042	0.801035	0.0573216	0.399446	1.01299	0.81057	0.420295	0.377237	1.01632	0.130916	0.254775	0.126718	0.235208	0.28983	1.41753	0.404428	0.356221	0.233003	0.363747
TCGA-AR-A0TZ-01	0.195727	0.363057	0.162299	0.19506	0.350347	0.32168	0.224555	0.207116	0.367404	0.844963	0.367936	0.523099	0.776816	0.897978	0.079394	0.578403	0.982321	0.0935317	0.202386	0.259632	0.250093	0.141829	0.105356	0.154949	0.115189	0.309246	0.314733	0.170667	0.156689	0.389201	0.793051	0.79729	0.0792403	0.463974	0.87436	0.803105	0.339306	0.358907	1.02747	0.156562	0.00637271	0.00547342	0.156378	0.27853	1.36059	0.363057	0.662736	0.318683	0.371843
TCGA-AR-A0U0-01	0.368194	0.472956	0.530745	0.456911	0.465224	0.57434	0.529471	0.590418	0.686751	0.606381	0.622369	0.485002	0.544612	0.56618	0.648313	0.642262	0.557684	0.940771	0.777442	0.659793	0.887957	0.753257	0.848894	0.951858	0.629114	0.434628	0.823501	0.719233	0.569902	0.807015	0.549652	0.651549	0.539329	0.460538	0.694421	1.27159	0.927698	0.816796	1.23561	0.887468	0.590688	0.600972	0.631976	0.963974	1.54315	0.472956	0.580903	0.777724	0.598459
TCGA-AR-A0U2-01	0.535041	0.477287	0.569498	0.509492	0.507751	0.559518	0.24264	0.295324	0.711653	0.552251	0.503459	0.461939	0.502456	0.497908	0.28489	0.401254	0.535457	0.748881	0.663318	0.665702	0.731062	0.233171	0.282349	0.837232	0.467054	0.459889	0.64752	0.218599	0.264359	0.75323	0.600409	0.617353	0.159032	0.133571	0.685371	0.834938	0.235933	0.280203	0.970921	0.121282	0.0933371	0.049978	0.163976	0.300886	1.49087	0.477287	0.432639	0.625815	0.473021
TCGA-AR-A0U3-01	0.537064	0.464911	0.328112	0.484488	0.58355	0.577357	0.434664	0.491933	0.61519	0.585652	0.349951	0.462237	0.518435	0.508856	0.23784	0.499617	0.531289	0.211162	0.254175	0.252502	0.282489	0.111125	0.202374	0.231432	0.481796	0.480957	0.610149	0.367887	0.449294	0.751428	0.735092	0.777803	0.269221	0.499329	0.855524	0.840036	0.406884	0.589816	1.05573	0.231231	0.387624	0.216717	0.432647	0.518782	1.37718	0.464911	0.401478	0.347283	0.439847
TCGA-AR-A0U4-01	0.545593	0.538677	0.33112	0.612762	0.577587	0.711797	0.387322	0.564068	0.675841	0.637642	0.248059	0.601645	0.529596	0.697311	0.20157	0.652562	0.627116	0.199959	0.453332	0.0964982	0.462789	0.0877312	0.204901	0.070007	0.876642	0.638951	0.987535	0.362119	0.610582	1.03442	0.613776	0.722936	0.175106	0.703156	0.723227	1.31397	0.395663	0.743675	1.38423	0.296706	0.0169089	0.0280313	0.575903	0.774081	1.23842	0.538677	0.537218	0.411003	0.622672
TCGA-AR-A1AH-01	0.181958	0.406156	0.102746	0.206632	0.362831	0.255508	0.207312	0.0823689	0.584172	0.903805	0.32555	0.618092	0.830965	0.801374	0.300455	0.283409	0.87135	0.0407221	0.0750934	0.0874463	0.0762155	0.0609736	0.0495445	0.118423	0.284385	0.273665	0.328451	0.175091	0.0705547	0.515018	0.766602	0.739774	0.375872	0.375679	0.91019	0.559547	0.245209	0.0988093	0.830975	0.114588	0.0931145	0.122721	0.036996	0.10366	2.31337	0.406156	0.75824	0.304208	0.495105
TCGA-AR-A1AI-01	0.653776	0.527013	0.737923	0.698637	0.59206	0.784735	0.36718	0.84173	0.840974	0.472256	0.401572	0.362491	0.3076	0.36511	0.463873	0.527049	0.330913	0.992576	0.894587	0.651324	0.925823	0.454335	0.947568	0.997425	0.951763	0.58436	1.03653	0.397968	0.845404	1.03271	0.494883	0.549777	0.424579	0.502577	0.545863	1.28749	0.429863	0.990076	1.29367	0.307419	0.114523	0.0733801	0.962864	1.15675	1.52973	0.527013	0.373767	0.754071	0.564481
TCGA-AR-A1AJ-01	0.793071	0.688589	0.818156	0.843383	0.715588	0.882562	0.500203	0.970494	0.8523	0.654816	0.566943	0.640343	0.569002	0.62837	0.461469	0.765973	0.569609	0.887363	0.909839	0.766247	0.917712	0.515529	0.882271	0.878271	1.11071	0.876839	1.15897	0.544075	1.01076	1.10825	0.670691	0.759704	0.471217	0.67465	0.723698	1.28688	0.547563	1.02823	1.20275	0.357606	0.338308	0.227676	1.06915	1.17808	1.11067	0.688589	0.599247	0.821453	0.743532
TCGA-AR-A1AK-01	0.264974	0.323336	0.355149	0.303051	0.352552	0.371143	0.231505	0.300893	0.452023	0.488049	0.475043	0.384993	0.489468	0.506338	0.358357	0.618885	0.48611	0.558335	0.516227	0.595263	0.614474	0.255641	0.296561	0.625629	0.401655	0.438423	0.584819	0.208476	0.255931	0.589232	0.726651	0.6807	0.411503	0.481221	0.695798	0.895356	0.280949	0.374176	0.924072	0.258651	0.128901	0.00831513	0.338527	0.602375	1.17705	0.323336	0.409975	0.555759	0.378839
TCGA-AR-A1AL-01	0.287843	0.417291	0.249211	0.338619	0.422031	0.372298	0.160741	0.316781	0.460382	0.862125	0.482844	0.696634	0.81324	0.752066	0.16884	0.609832	0.850249	0.250064	0.25706	0.29141	0.285592	0.121952	0.167678	0.285905	0.51733	0.569257	0.592745	0.167854	0.317967	0.672565	0.89239	0.82578	0.131905	0.517776	0.929476	0.734666	0.182743	0.372652	0.818814	0.144665	0.0198296	0.0171737	0.253531	0.442699	1.18016	0.417291	0.602079	0.421561	0.495681
TCGA-AR-A1AM-01	0.34117	0.395519	0.330062	0.358609	0.429729	0.433346	0.294942	0.380231	0.466585	0.72544	0.457339	0.542713	0.615112	0.617211	0.157923	0.583293	0.703452	0.402774	0.339676	0.407357	0.370949	0.208772	0.314061	0.38804	0.447841	0.478364	0.518799	0.272198	0.351836	0.665879	0.693514	0.712638	0.153051	0.452075	0.801121	0.738123	0.344181	0.453445	0.939277	0.296155	0.0152388	0.0123041	0.41373	0.502592	1.18814	0.395519	0.495333	0.460335	0.412917
TCGA-AR-A1AN-01	0.261704	0.367534	0.188265	0.283208	0.329237	0.314078	0.194339	0.0923899	0.418559	0.880196	0.368804	0.667931	0.744781	0.733666	0.0730901	0.180717	0.804828	0.108253	0.145562	0.243248	0.156716	0.0571382	0.0332817	0.166861	0.428594	0.433092	0.463485	0.167791	0.0782117	0.621727	0.652338	0.635996	0.109235	0.130409	0.711053	0.627274	0.178975	0.0957213	0.800202	0.120706	0.0262646	0.00287207	0.0321125	0.105022	1.22033	0.367534	0.505253	0.32704	0.401045
TCGA-AR-A1AO-01	0.265666	0.290713	0.341093	0.304442	0.357436	0.375308	0.254638	0.380411	0.368864	0.592207	0.411409	0.470375	0.493116	0.5768	0.223362	0.528567	0.510245	0.527801	0.486805	0.520233	0.586216	0.314094	0.439406	0.543284	0.477779	0.472123	0.6401	0.321925	0.36315	0.558422	0.653255	0.727725	0.332702	0.480003	0.647862	1.0044	0.371714	0.499699	0.900603	0.28762	0.108713	0.183197	0.311974	0.631349	0.800206	0.290713	0.409557	0.434504	0.306107
TCGA-AR-A1AP-01	0.127194	0.17811	0.131269	0.154047	0.219477	0.217311	0.111121	0.202166	0.213838	0.524177	0.254846	0.353701	0.394091	0.462737	0.0943261	0.400796	0.476977	0.170075	0.165001	0.192023	0.19609	0.0743413	0.16297	0.154123	0.274085	0.309108	0.391034	0.115863	0.254126	0.446848	0.513917	0.579508	0.101724	0.443609	0.594757	0.736839	0.160231	0.395728	0.820126	0.145651	0.0152289	0.0141065	0.327975	0.443867	0.946003	0.17811	0.281302	0.212322	0.218094
TCGA-AR-A1AQ-01	0.880311	0.742106	0.831985	0.928926	0.711655	0.968754	0.460515	0.967228	1.03188	0.628752	0.594036	0.6374	0.537313	0.571073	0.335623	0.732141	0.619892	0.855706	0.878338	0.635685	0.851741	0.422846	0.812683	0.935566	1.10206	0.704885	1.1399	0.507679	0.893771	1.18493	0.50462	0.605135	0.310564	0.48215	0.633885	1.26505	0.507066	0.907845	1.2593	0.284312	0.240593	0.153392	0.83097	1.05734	1.46016	0.742106	0.591251	0.847446	0.786619
TCGA-AR-A1AR-01	0.273195	0.324736	0.322591	0.321556	0.35958	0.353771	0.168822	0.419011	0.431248	0.520913	0.410357	0.500625	0.47394	0.558566	0.208888	0.574068	0.493362	0.514592	0.468329	0.474479	0.495149	0.224047	0.48403	0.482666	0.634229	0.533557	0.69236	0.174251	0.509132	0.724907	0.619073	0.689262	0.205748	0.534382	0.658098	0.889091	0.172262	0.573318	0.895713	0.186792	0.0143586	0.0144584	0.490879	0.741668	1.08037	0.324736	0.436945	0.456248	0.377434
TCGA-AR-A1AS-01	0.435378	0.29117	0.051721	0.158654	0.300761	0.39773	0.128209	0.241339	0.326289	0.501672	0.124975	0.217888	0.35888	0.462115	0.132822	0.142327	0.472777	0.00705846	0.0556213	0.137381	0.0556213	0.0448859	0.00265255	0.0493298	0.0565481	0.120408	0.143429	0.115111	0.0289853	0.199647	0.330948	0.359863	0.171399	0.104891	0.409382	0.693127	0.244692	0.180792	0.898998	0.0199099	0.0171044	0.0715647	0.0801396	0.112654	0.846104	0.29117	0.176822	0.0435651	0.112433
TCGA-AR-A1AT-01	0.242784	0.2492	0.31672	0.284801	0.306027	0.351959	0.242865	0.413871	0.311266	0.42409	0.348784	0.353489	0.398795	0.427021	0.230824	0.465275	0.37951	0.522694	0.451797	0.494327	0.551778	0.273203	0.478689	0.485564	0.450332	0.433361	0.583923	0.323543	0.547901	0.620618	0.587536	0.601824	0.296222	0.41688	0.58064	0.906572	0.381488	0.665373	0.948255	0.268162	0.309105	0.152115	0.740491	0.703876	0.844498	0.2492	0.313705	0.375972	0.273502
TCGA-AR-A1AU-01	0.432825	0.523242	0.24877	0.372362	0.546206	0.452772	0.35067	0.310748	0.625954	0.835935	0.461141	0.587521	0.814631	0.771229	0.0960862	0.469059	0.910013	0.152635	0.139129	0.188205	0.179443	0.0883456	0.114127	0.201475	0.279127	0.41735	0.436727	0.262469	0.196687	0.565082	0.904931	0.84842	0.0912256	0.389627	1.00657	0.685428	0.313102	0.28889	0.883698	0.236159	0.0382482	0.0350664	0.118684	0.244547	1.50085	0.523242	0.617915	0.333025	0.457864
TCGA-AR-A1AV-01	0.340411	0.357695	0.193472	0.248281	0.39999	0.427214	0.2495	0.200542	0.398112	0.693334	0.254883	0.334037	0.588867	0.587045	0.212829	0.282527	0.636076	0.118623	0.243196	0.229819	0.243196	0.160452	0.0214325	0.172758	0.118798	0.274695	0.306447	0.258574	0.0906554	0.369735	0.679774	0.653422	0.25501	0.317385	0.76829	0.74411	0.358251	0.270605	1.00119	0.150378	0.079078	0.150518	0.107652	0.155987	1.13561	0.357695	0.348337	0.300504	0.280447
TCGA-AR-A1AW-01	1.63267	1.20982	1.56098	1.4522	1.05643	1.53392	0.455244	1.71899	1.40518	0.766318	0.87074	0.736928	0.65669	0.760646	0.519987	0.988001	0.715157	1.49302	1.41941	0.983274	1.41753	0.483329	1.50783	1.39195	1.16851	0.806897	1.25452	0.42701	1.32093	1.16591	0.618192	0.681087	0.429917	0.615975	0.652787	1.43916	0.427926	1.33065	1.37859	0.181699	0.0251586	0.0202637	1.80755	1.47597	1.20647	1.20982	0.871737	1.24485	1.08376
TCGA-AR-A1AX-01	1.11493	0.980796	1.07532	1.04914	1.01262	1.09152	0.392035	1.13891	1.10158	0.861546	0.876987	0.772288	0.738547	0.8205	0.384427	1.01722	0.880789	1.04141	1.03084	0.968257	1.05181	0.440924	1.00567	1.12818	0.864659	0.791254	0.983748	0.369618	0.888342	1.04957	0.844921	0.93737	0.349471	0.777667	0.924185	1.13713	0.370863	0.980918	1.21639	0.1952	0.0406868	0.061848	1.09964	1.18611	1.29966	0.980796	0.86977	1.03391	0.933558
TCGA-AR-A1AY-01	0.215982	0.360261	0.1308	0.250874	0.290308	0.344537	0.283719	0.0649451	0.459348	0.837759	0.295917	0.543852	0.663245	0.733935	0.161664	0.177259	0.839627	0.062196	0.103832	0.110203	0.111412	0.0688691	0.0346712	0.134096	0.29852	0.3692	0.39545	0.251517	0.0571851	0.545785	0.53494	0.560979	0.239884	0.250959	0.680275	0.773946	0.46031	0.10634	0.981833	0.165483	0.0769522	0.0278121	0.0189594	0.115676	1.6406	0.360261	0.58329	0.272234	0.439382
TCGA-AR-A24H-01	0.210106	0.295448	0.303077	0.257823	0.315667	0.341074	0.457783	0.381531	0.388029	0.504147	0.413757	0.364153	0.461986	0.52238	0.399257	0.548741	0.506664	0.527947	0.477735	0.450966	0.58392	0.469555	0.551545	0.525034	0.416842	0.443414	0.560463	0.440291	0.378428	0.582432	0.576598	0.575118	0.436369	0.446316	0.614263	0.945228	0.654075	0.629312	0.979497	0.970427	0.0239617	0.0713278	0.713625	0.750339	1.27977	0.295448	0.413388	0.509813	0.381221
TCGA-AR-A24K-01	0.555751	0.697411	0.157647	0.393298	0.533512	0.598849	0.456888	0.310168	0.742655	1.07121	0.320249	0.585583	0.820401	0.951124	0.0762817	0.59678	1.15183	0.0433358	0.132148	0.14093	0.124087	0.122404	0.0376368	0.0668246	0.14475	0.280816	0.390353	0.329196	0.14478	0.488457	0.600756	0.555456	0.0704159	0.255337	0.686549	0.791113	0.45781	0.367475	1.12512	0.156608	0.164777	0.121043	0.136476	0.204695	1.71991	0.697411	0.865987	0.208112	0.496731
TCGA-AR-A24L-01	0.227644	0.347055	0.167696	0.247861	0.39163	0.321714	0.245719	0.214759	0.382613	0.903819	0.326878	0.55123	0.758948	0.736807	0.13325	0.414216	0.870316	0.117556	0.160753	0.199612	0.185406	0.112937	0.119129	0.1667	0.235229	0.383026	0.373482	0.219455	0.186883	0.499325	0.903286	0.83679	0.124444	0.386492	0.990083	0.643213	0.306436	0.26528	0.860747	0.244988	0.0324192	0.0245375	0.138459	0.229094	1.23913	0.347055	0.517845	0.303259	0.389864
TCGA-AR-A24M-01	0.40576	0.525052	0.18591	0.308169	0.493592	0.486563	0.229812	0.198016	0.552638	0.967102	0.484916	0.534003	0.804735	0.899082	0.36322	0.401152	1.01401	0.102829	0.218841	0.00858682	0.219313	0.00285303	0.160729	0.00359814	0.206397	0.299017	0.339384	0.258222	0.100979	0.406642	0.758897	0.744535	0.539057	0.318442	0.882177	0.792961	0.346283	0.237464	1.0187	0.0897517	0.0984311	0.101396	0.0627496	0.126862	1.36874	0.525052	0.661724	0.270938	0.413889
TCGA-AR-A24N-01	0.143502	0.238727	0.134858	0.168622	0.249794	0.264214	0.154749	0.201626	0.273599	0.715271	0.314521	0.402472	0.553081	0.627797	0.118877	0.440222	0.687673	0.111552	0.111089	0.151966	0.178224	0.0839675	0.109542	0.127246	0.148366	0.221167	0.316968	0.157118	0.162369	0.379664	0.63105	0.576429	0.112204	0.357429	0.645243	0.757649	0.256132	0.367917	0.962231	0.205264	0.016893	0.0156353	0.259222	0.370939	1.13547	0.238727	0.391377	0.265413	0.28619
TCGA-AR-A24O-01	0.266271	0.359369	0.260215	0.29201	0.377812	0.342204	0.251441	0.319512	0.388297	0.819235	0.461608	0.568691	0.73714	0.692203	0.296655	0.562438	0.746221	0.283215	0.279882	0.36617	0.330509	0.172398	0.22821	0.351147	0.358456	0.454779	0.457169	0.224109	0.296596	0.550755	0.845191	0.777782	0.281093	0.49057	0.842535	0.680463	0.281329	0.394306	0.800232	0.263397	0.0108541	0.0220764	0.231867	0.466995	0.979753	0.359369	0.505389	0.410223	0.389321
TCGA-AR-A24P-01	0.246934	0.447102	0.180382	0.270345	0.420829	0.364413	0.146231	0.2688	0.44062	1.08065	0.462416	0.688041	0.887365	0.988076	0.120996	0.669908	1.14602	0.11884	0.137125	0.178489	0.203358	0.0695154	0.129675	0.135524	0.256694	0.363389	0.399342	0.136338	0.235368	0.497188	0.853233	0.843427	0.0964191	0.49694	0.905529	0.741475	0.18565	0.371641	0.954148	0.116498	0.0120613	0.0167011	0.263813	0.39181	1.34198	0.447102	0.799548	0.350168	0.498198
TCGA-AR-A24Q-01	0.294462	0.427926	0.375728	0.355516	0.460161	0.41369	0.246498	0.386217	0.510847	0.805385	0.634491	0.65885	0.676304	0.7152	0.257664	0.714429	0.818473	0.569691	0.518658	0.544697	0.565157	0.348048	0.518132	0.660202	0.503338	0.516926	0.56499	0.286119	0.3995	0.741068	0.745469	0.819797	0.191624	0.656658	0.916352	0.747865	0.338602	0.495214	0.928366	0.323195	0.0169243	0.0247991	0.358193	0.598725	1.33437	0.427926	0.646889	0.615539	0.513322
TCGA-AR-A24R-01	0.307378	0.348292	0.359695	0.335827	0.401974	0.411569	0.207641	0.466817	0.455514	0.56979	0.389228	0.449475	0.464825	0.524881	0.168022	0.558301	0.559569	0.452734	0.459505	0.46105	0.53441	0.256373	0.491097	0.503215	0.457623	0.40974	0.599919	0.186306	0.436427	0.679881	0.639023	0.666002	0.158584	0.457944	0.67686	0.90496	0.234863	0.629852	0.997003	0.209424	0.00930407	0.00841469	0.729657	0.749733	1.30096	0.348292	0.405146	0.497567	0.395255
TCGA-AR-A24S-01	0.30449	0.361664	0.179695	0.339861	0.407201	0.40195	0.142215	0.434023	0.421299	0.65255	0.338007	0.559904	0.548042	0.653066	0.0978217	0.546848	0.617351	0.152078	0.154618	0.132345	0.16586	0.0580754	0.173291	0.109068	0.542707	0.487901	0.672695	0.138465	0.462464	0.698381	0.663368	0.736561	0.0907838	0.531398	0.695386	0.97895	0.148938	0.596975	0.974346	0.105563	0.00728939	0.00369622	0.49203	0.646136	1.01174	0.361664	0.422816	0.250714	0.403956
TCGA-AR-A24T-01	0.145451	0.253574	0.159743	0.174445	0.284399	0.246818	0.105652	0.203261	0.261945	0.818553	0.362112	0.491399	0.697554	0.678236	0.0933387	0.470731	0.737328	0.185963	0.181493	0.271861	0.238537	0.0920718	0.135601	0.212647	0.213302	0.340746	0.368669	0.106358	0.186038	0.410164	0.821136	0.763694	0.0865603	0.46768	0.843846	0.709929	0.158596	0.343249	0.804979	0.11705	0.0123931	0.0101916	0.260773	0.362784	0.885186	0.253574	0.444618	0.337049	0.307441
TCGA-AR-A24U-01	0.690617	0.654248	0.603246	0.747216	0.68012	0.803702	0.331411	0.75526	0.79472	0.704437	0.565273	0.681017	0.608923	0.718322	0.185693	0.744506	0.69957	0.520083	0.593719	0.54456	0.621736	0.40328	0.539689	0.605884	0.916661	0.795019	1.00247	0.35532	0.725122	1.03619	0.71045	0.801878	0.16995	0.628159	0.760536	1.20949	0.352692	0.77924	1.24428	0.306133	0.0249416	0.0179898	0.60728	0.854332	1.26201	0.654248	0.619801	0.654796	0.700493
TCGA-AR-A24V-01	0.200212	0.288196	0.133988	0.153176	0.288533	0.251861	0.169421	0.22493	0.269283	0.857932	0.262352	0.443298	0.63634	0.706629	0.15887	0.406071	0.758831	0.0876792	0.100518	0.129061	0.160951	0.0472915	0.108081	0.0877648	0.0835532	0.213643	0.26152	0.117861	0.100142	0.285442	0.519498	0.573927	0.164046	0.316525	0.620365	0.631958	0.199029	0.318765	0.701792	0.150655	0.0190956	0.0331929	0.25091	0.29935	0.77716	0.288196	0.41101	0.233191	0.236244
TCGA-AR-A24W-01	0.245102	0.315627	0.182779	0.242917	0.320369	0.293341	0.148939	0.0695899	0.362702	0.719743	0.322196	0.506009	0.669096	0.587352	0.117059	0.157947	0.73382	0.129847	0.131344	0.190384	0.147456	0.074608	0.0280584	0.215468	0.285396	0.364053	0.338358	0.12239	0.0519658	0.491864	0.75074	0.623823	0.196776	0.236914	0.811647	0.515964	0.158515	0.0723749	0.713405	0.112674	0.0213378	0.00575047	0.01868	0.142865	1.1952	0.315627	0.422073	0.293579	0.31968
TCGA-AR-A24X-01	0.356245	0.462487	0.321751	0.367834	0.497863	0.447461	0.191035	0.377588	0.519214	0.896748	0.476045	0.552721	0.687881	0.765088	0.169998	0.668242	0.866114	0.307014	0.281346	0.404264	0.341721	0.182347	0.244586	0.377292	0.290886	0.45618	0.477429	0.17001	0.307099	0.584905	0.823431	0.774888	0.174613	0.530146	0.821258	0.714138	0.215351	0.463656	0.948124	0.133032	0.00688093	0.00635343	0.371563	0.512264	1.28868	0.462487	0.5972	0.475942	0.489271
TCGA-AR-A24Z-01	0.255255	0.325403	0.206494	0.210213	0.356177	0.39498	0.146905	0.117636	0.397831	0.665235	0.331709	0.32297	0.531463	0.587464	0.126042	0.227735	0.607788	0.156661	0.140585	0.228104	0.204962	0.0953397	0.0524746	0.194533	0.141698	0.197226	0.287062	0.10454	0.0868094	0.325816	0.621157	0.658377	0.287049	0.336166	0.758068	0.961856	0.193536	0.17709	1.08132	0.129442	0.0324726	0.00364105	0.0536592	0.208189	1.26723	0.325403	0.402808	0.333613	0.277618
TCGA-AR-A250-01	0.266996	0.305632	0.278172	0.241816	0.345182	0.332181	0.247611	0.334633	0.331845	0.712225	0.268727	0.427399	0.556456	0.58846	0.110361	0.468748	0.63236	0.285872	0.351829	0.319563	0.418036	0.23845	0.301819	0.325201	0.254899	0.290574	0.407191	0.187621	0.239832	0.409519	0.592256	0.643063	0.10348	0.445996	0.703692	0.728426	0.259182	0.472116	0.80777	0.221514	0.00884239	0.00704486	0.39549	0.479581	0.922025	0.305632	0.380729	0.44992	0.298174
TCGA-AR-A251-01	0.143028	0.243267	0.241537	0.211952	0.271092	0.254806	0.158822	0.253678	0.334231	0.59679	0.487448	0.488744	0.505476	0.544675	0.129307	0.510023	0.547122	0.507707	0.461022	0.541886	0.556366	0.243458	0.456154	0.628333	0.421039	0.441642	0.531523	0.189528	0.322743	0.639309	0.679301	0.724143	0.119108	0.531874	0.756033	0.780172	0.240204	0.465742	0.863754	0.211859	0.0481329	0.030441	0.290125	0.543068	1.37977	0.243267	0.450818	0.478101	0.358882
TCGA-AR-A252-01	0.680092	0.616285	0.787328	0.76353	0.620748	0.76848	0.358953	0.771759	0.796856	0.542638	0.670849	0.602781	0.548471	0.549624	0.377162	0.70867	0.603728	1.08273	1.04018	0.882389	0.988548	0.432186	0.979776	1.11897	1.03164	0.885404	1.00886	0.41728	0.799401	1.08366	0.656813	0.696743	0.333407	0.577851	0.710642	1.04883	0.406166	0.740579	1.08898	0.249442	0.0615545	0.117615	0.536268	0.913904	1.21934	0.616285	0.560175	0.818465	0.688038
TCGA-AR-A254-01	0.197276	0.300947	0.252173	0.236372	0.298195	0.317469	0.159718	0.33317	0.345436	0.708095	0.440394	0.505398	0.519204	0.660118	0.199423	0.574688	0.668306	0.379481	0.354554	0.367511	0.463766	0.19072	0.360278	0.404561	0.339343	0.317926	0.515641	0.172245	0.325839	0.515518	0.536925	0.637979	0.167084	0.390009	0.597911	0.967915	0.233389	0.532629	0.939166	0.209908	0.0127431	0.0210385	0.544714	0.602125	1.11322	0.300947	0.476879	0.45435	0.356294
TCGA-AR-A255-01	0.197676	0.274182	0.246801	0.232332	0.325265	0.29482	0.168065	0.335952	0.312279	0.700116	0.3829	0.461128	0.559448	0.579841	0.183097	0.551435	0.642141	0.336323	0.346754	0.398495	0.414378	0.173299	0.359548	0.375218	0.323511	0.380494	0.463274	0.168087	0.395787	0.502715	0.718812	0.720668	0.191003	0.497903	0.730887	0.739742	0.227087	0.541193	0.815389	0.172336	0.0446502	0.0379892	0.615367	0.665345	0.958686	0.274182	0.409306	0.406253	0.325147
TCGA-AR-A256-01	0.235508	0.28808	0.260565	0.29847	0.247793	0.332971	0.255264	0.228719	0.471007	0.536933	0.332161	0.395973	0.385573	0.456737	0.226118	0.546297	0.450472	0.29434	0.40307	0.362049	0.426794	0.150714	0.321202	0.451987	0.543961	0.427466	0.604512	0.262154	0.238779	0.778198	0.365419	0.416259	0.0984804	0.102665	0.505305	0.819272	0.333777	0.319275	0.963462	0.125464	0.171831	0.00717894	0.220293	0.443468	1.61909	0.28808	0.353133	0.468259	0.375287
TCGA-AR-A2LE-01	0.231568	0.308773	0.191703	0.225987	0.275479	0.2903	0.156922	0.120016	0.333299	0.662675	0.413711	0.400477	0.639105	0.546257	0.159128	0.204277	0.654042	0.176794	0.126908	0.248863	0.145796	0.0786612	0.0478508	0.214797	0.244687	0.301255	0.326442	0.126794	0.0948218	0.452132	0.666694	0.511194	0.150957	0.165789	0.654124	0.559664	0.170946	0.146445	0.749875	0.139028	0.0505053	0.0182275	0.0623635	0.108849	1.18735	0.308773	0.426855	0.300227	0.299927
TCGA-AR-A2LH-01	0.706631	0.69416	0.669888	0.745281	0.735926	0.80509	0.300877	0.72995	0.826184	0.709749	0.682847	0.694313	0.704538	0.680042	0.224884	0.75682	0.724404	0.657334	0.702603	0.752131	0.711824	0.40224	0.58569	0.764566	0.870666	0.845344	0.944237	0.317167	0.610853	0.97617	0.911872	0.878697	0.213776	0.690692	0.910193	1.09848	0.329338	0.718371	1.13896	0.232178	0.0545671	0.0431879	0.697061	0.767337	1.26357	0.69416	0.695647	0.744925	0.731233
TCGA-AR-A2LJ-01	0.355443	0.413625	0.334948	0.362192	0.380855	0.44822	0.274391	0.396311	0.516481	0.629709	0.47014	0.616803	0.579801	0.677582	0.393259	0.66174	0.654063	0.43683	0.324694	0.317042	0.375705	0.129368	0.210636	0.338191	0.556237	0.525524	0.663383	0.258034	0.358774	0.699904	0.521682	0.622183	0.23165	0.232651	0.595953	1.01596	0.357048	0.517104	1.01639	0.223163	0.200262	0.0218323	0.439139	0.562788	1.18629	0.413625	0.505372	0.458111	0.40706
TCGA-AR-A2LK-01	0.23347	0.364969	0.183983	0.246381	0.357116	0.346119	0.211417	0.187029	0.397067	0.772041	0.429357	0.52104	0.650177	0.791649	0.191357	0.368283	0.825774	0.111653	0.163199	0.21014	0.18387	0.0564892	0.0815318	0.182381	0.247438	0.319698	0.415691	0.186275	0.159626	0.451725	0.632169	0.710562	0.37978	0.418435	0.720263	0.882141	0.25388	0.238679	0.99667	0.120186	0.081484	0.00697015	0.14742	0.242502	1.25378	0.364969	0.55362	0.324503	0.391847
TCGA-AR-A2LL-01	0.367398	0.408289	0.27178	0.387851	0.457088	0.499244	0.23166	0.339724	0.50407	0.644764	0.362813	0.500197	0.558666	0.634891	0.10187	0.464848	0.64326	0.241196	0.264137	0.243617	0.287479	0.0898692	0.18586	0.225923	0.45955	0.448652	0.634824	0.197036	0.353815	0.694463	0.620766	0.759306	0.117083	0.431657	0.728388	1.08216	0.270901	0.478458	1.18123	0.124613	0.00593703	0.00521737	0.178923	0.318962	1.23696	0.408289	0.45395	0.354804	0.432162
TCGA-AR-A2LM-01	0.412094	0.45561	0.326203	0.375111	0.475444	0.4196	0.173545	0.353676	0.489767	0.898791	0.467165	0.609611	0.68855	0.697266	0.161659	0.565614	0.821477	0.289812	0.269199	0.390384	0.310422	0.128315	0.227329	0.33411	0.396289	0.459298	0.486107	0.135525	0.2762	0.569173	0.766958	0.714634	0.139195	0.48366	0.787879	0.620253	0.149505	0.363583	0.785164	0.103345	0.0165981	0.014954	0.184266	0.39758	1.03978	0.45561	0.534894	0.426628	0.435156
TCGA-AR-A2LN-01	0.26003	0.378865	0.249769	0.297857	0.381789	0.359747	0.250653	0.282239	0.399832	0.871321	0.426073	0.628883	0.816406	0.726246	0.287243	0.597504	0.822879	0.23314	0.247447	0.310589	0.280682	0.169895	0.177543	0.291051	0.41914	0.519565	0.498026	0.238058	0.281206	0.578895	0.904991	0.778528	0.268539	0.495972	0.888923	0.724145	0.328342	0.374872	0.815622	0.228343	0.0329296	0.0077179	0.246835	0.426306	1.0232	0.378865	0.558559	0.41818	0.431146
TCGA-AR-A2LO-01	0.610438	0.637288	0.612236	0.633848	0.678143	0.665097	0.220541	0.68375	0.747424	0.781768	0.650788	0.686412	0.706768	0.727336	0.21321	0.81507	0.819345	0.663916	0.640752	0.675361	0.68115	0.23608	0.607473	0.731946	0.67003	0.691333	0.766383	0.218352	0.674558	0.872289	0.870188	0.847307	0.189188	0.692038	0.932731	0.881161	0.221534	0.681802	1.00634	0.112071	0.0152442	0.0180994	0.731702	0.900249	1.32449	0.637288	0.680683	0.722182	0.660025
TCGA-AR-A2LQ-01	0.298665	0.381802	0.202999	0.284252	0.321768	0.357736	0.217296	0.110594	0.520548	0.97904	0.330555	0.646105	0.71749	0.694799	0.217599	0.22186	0.690725	0.1025	0.120148	0.32999	0.122724	0.0677691	0.0301306	0.149346	0.359653	0.432265	0.428963	0.175344	0.109976	0.346943	0.60448	0.542666	0.0893205	0.0919368	0.600457	0.675582	0.237753	0.156128	0.610555	0.175008	0.0550959	0.317479	0.0394172	0.18273	1.0919	0.381802	0.495976	0.355174	0.377144
TCGA-AR-A2LR-01	0.174259	0.345894	0.242232	0.234308	0.368288	0.288255	0.181922	0.0662939	0.383613	0.913228	0.543461	0.681989	0.829362	0.772732	0.148967	0.229113	0.936066	0.307835	0.326231	0.371504	0.373553	0.145406	0.0662815	0.382983	0.346969	0.469776	0.445557	0.188629	0.0617039	0.614298	0.867148	0.906873	0.40966	0.53854	1.11543	0.675108	0.237228	0.0834376	0.826957	0.163499	0.0347857	0.0155235	0.0238602	0.236659	1.39183	0.345894	0.705886	0.559808	0.47315
TCGA-AR-A5QM-01	0.284885	0.331466	0.278655	0.29092	0.361336	0.380365	0.259111	0.229864	0.403864	0.652121	0.394462	0.489781	0.596738	0.607046	0.290572	0.48327	0.622651	0.3188	0.273467	0.346874	0.335429	0.130604	0.126931	0.316096	0.331596	0.404134	0.450563	0.213746	0.177711	0.559387	0.732719	0.692624	0.426652	0.462183	0.742638	0.815056	0.32423	0.281193	0.92823	0.209776	0.12213	0.00673395	0.176475	0.499308	1.05414	0.331466	0.426121	0.401642	0.320484
TCGA-AR-A5QN-01	0.169912	0.268538	0.194786	0.208175	0.306255	0.262998	0.12855	0.233433	0.319992	0.679441	0.40361	0.470182	0.670639	0.595085	0.0487827	0.45436	0.663214	0.235603	0.235212	0.304329	0.278284	0.129865	0.184794	0.29622	0.288914	0.419289	0.404661	0.137263	0.222721	0.494767	0.864186	0.773335	0.0452099	0.472931	0.859022	0.681207	0.168091	0.333182	0.798812	0.166669	0.00884845	0.00968189	0.21141	0.343194	1.1733	0.268538	0.43987	0.363075	0.324733
TCGA-AR-A5QP-01	0.316706	0.397089	0.292751	0.370132	0.427365	0.436103	0.150417	0.312601	0.461851	0.747966	0.461929	0.601396	0.671097	0.654664	0.159221	0.512395	0.752152	0.330258	0.296007	0.35796	0.332028	0.0992423	0.232012	0.323134	0.52666	0.556261	0.620637	0.175148	0.247644	0.719338	0.780864	0.762917	0.139395	0.548559	0.844007	0.842103	0.219348	0.340874	0.94057	0.0973106	0.00890213	0.0117055	0.179583	0.336496	1.20468	0.397089	0.529239	0.423576	0.44637
TCGA-AR-A5QQ-01	0.794245	0.562951	0.668038	0.785275	0.595488	0.802577	0.641305	0.810261	0.746059	0.581575	0.383703	0.498749	0.415966	0.460626	0.325805	0.552186	0.546067	0.665119	0.587074	0.579825	0.576178	0.511522	0.613339	0.602477	0.944195	0.717922	0.934973	0.680899	0.828558	1.07051	0.497181	0.54566	0.343491	0.46374	0.573417	0.988573	0.680261	0.775961	1.14677	0.652588	0.314226	0.447267	0.648787	0.847445	1.25148	0.562951	0.432816	0.56326	0.548094
[truncated: 7,695 more rows]
[truncated: 578 more columns]

## Sheet: Validation Fingerprints
Column1	Column2	Column3	Column4	Column5	Column6	Column7	Column8	Column9	Column10	Column11	Column12	Column13	Column14	Column15	Column16	Column17	Column18	Column19	Column20	Column21	Column22	Column23	Column24	Column25	Column26	Column27	Column28	Column29	Column30	Column31	Column32	Column33	Column34	Column35	Column36	Column37	Column38	Column39	Column40	Column41	Column42	Column43	Column44	Column45	Column46	Column47	Column48	Column49	Column50
[truncated: 146 more rows]
[truncated: 579 more columns]

[truncated: 1 more sheets: Validation Directed Fingerprint]
