# Supplementary material for: Mathematically mapping the network of cells in the tumor microenvironment
Source: Cell Rep Methods. 2025 Feb 14;5(2):100985. doi: 10.1016/j.crmeth.2025.100985 (PMC11955271; doi:10.1016/j.crmeth.2025.100985)
Supplement: Table S4. All available spatial colocalization scores for patients in the Wu dataset, related to STAR methods — Each sheet represents a different patient from the dataset. [file mmc5.xlsx]

## Sheet: Coloc patient 4290
Column1	Column2	Column3	Column4	Column5	Column6	Column7	Column8	Column9	Column10
	B	CAF	CD8	DC	Endo	M	NK	Treg	Tumor
B	0.8106054717465417	0.7922566755919984	0.6020297812166677	0.5644435782534903	0.6929588030891202	0.8958651391881022	0.5907961401025333	0.6206078487194056	0.9339316024080012
CAF	1.1189926453655208	1.168998377403235	0.7083093292023496	0.7084959196255693	0.9385163567763001	1.1269702030790552	0.6502584734772185	0.6038758082106203	1.1888319869611292
CD8	0.542991385504519	0.7674554619177756	0.34669390898082864	0.8314575868655321	0.7402647781995378	0.8080521998625162	0.34669384781858936	0.3466938524152602	0.7617603914025933
DC	0.26829183621797814	0.4989056802519878	0.6286019111082752	0.17054371120109288	1.0313103794465905	1.0706566458421773	0.6150071944377721	0.6353166607104589	1.1367494954684763
Endo	1.0705177680351166	1.0583269421063304	0.8490504099412906	0.7130067717604676	0.966006146410218	1.0146912798545327	0.7187867262489758	0.5780430636004217	1.0864856547239705
M	0.89420578897257	1.1303038399069112	0.6185588373425052	0.6440490059976831	1.0375295244006917	1.089614940887273	0.6006350534656333	0.6461442824094503	1.2749413913486147
NK	0.5346321327440581	0.6715449398531502	0.4773433142025698	0.7420197829387429	0.6680826434828268	0.7328286321531847	0.4773432951071829	0.34669384910711476	0.6597545411491745
Treg	0.735046606988667	0.7266436208368467	0.3466940466621286	0.7313721597395884	0.6720679998833733	0.7158911608667857	0.34669404065536935	0.34669399009663693	0.6982448583368973
Tumor	0.875031217635856	1.1903519514066296	0.5256435536375649	0.7014150027634263	1.0212944599406681	1.1097347606506378	0.48288979627478834	0.45129651420365524	1.1867626169230514

## Sheet: Coloc patient 4465
Column1	Column2	Column3	Column4	Column5	Column6	Column7	Column8	Column9	Column10
	B	CAF	CD8	DC	Endo	M	NK	Treg	Tumor
B	0.8903432107840661	0.7958221621270313	0.6777713794183307	0.7649307020990119	0.8086322454314767	0.9394036192278454	0.07581354693102213	0.953804873221459	0.9577354118386285
CAF	1.2123333666329237	1.0221185808413233	0.8457707943062621	0.8048579030913692	0.9037187087168426	1.0827604099130121	0.07581355209827104	1.115710000849968	1.0990253537914008
CD8	0.7648731219164339	1.082192423608531	0.5614630567823523	1.046503285313048	0.9836489400877786	1.167173240547172	0.07581360825798204	0.7272333067919725	1.1082066356120182
DC	0.8227369488722214	0.6669129397586928	0.6205991421242361	0.8184367465135365	0.7715409133022678	1.0421475682839938	0.07581374222839489	0.7208937824802961	0.8510068097755606
Endo	1.087797808648382	0.9729389049696986	0.8031330542754832	0.7936821735931386	0.814058264421597	0.9614999120410731	0.07581380140145637	0.840957734910286	1.0527370281604187
M	1.008457860492127	1.0860720421732002	0.7146132269040981	0.9192463791292933	1.057604205623153	1.1403854121327466	0.07581350143188029	0.9474890556716367	1.255414673773252
NK	0.719351080798375	0.573825714783896	0.7001123207499631	0.6782637923000144	0.594274097576949	0.6782637906726581	0.6896202936442614	0.7253864474302705	0.491411900784565
Treg	0.9121130745556398	0.9963281582010032	0.6909059802049303	0.8007005950343373	0.762974416554686	0.902399967663058	0.1031149462275985	0.8230982448114256	1.1106195206100553
Tumor	1.2030407019190161	1.117740398063887	0.830179546374881	0.8141089957248201	0.9719073364089929	1.1430994301864463	0.07581333698261343	1.051724447155558	1.1858122959484707

## Sheet: Coloc patient 4535
Column1	Column2	Column3	Column4	Column5	Column6	Column7	Column8	Column9	Column10
	B	CAF	CD8	DC	Endo	M	NK	Treg	Tumor
B	0.8736167171686174	0.6609909053779338	0.9502097960348751	0.6626876106650814	0.8089160773004952	0.9469742340734218	0.3879907789625813	1.0598730466744333	0.9772471849290917
CAF	1.0393508863230856	0.8007367322789049	1.0069763317658207	0.579480011079891	0.8159568522486392	0.8900821576439047	0.3879907798477905	1.1595363519267865	0.9545799443182114
CD8	0.9563629656604471	1.1114615833434662	0.9325738827313759	0.9059658658851083	1.0331581233384362	1.08340305623245	0.3879907790608058	1.004691642558553	1.1796343795709436
DC	0.4765075814044457	0.42082937478296156	0.5460913444648364	0.6226190996084615	0.3617626065566052	1.0017688615188383	0.3879907795647852	0.4883356382414238	0.5806909732195666
Endo	1.1846582295984767	1.012659937524014	0.9555709436760588	0.7151327351223534	0.8998127115101012	0.8824907950524845	0.38799077988311464	0.992839324174764	1.1366911464417855
M	0.8804628121474588	0.8543649642832487	0.8115028641998265	0.7867123163671348	0.9772609770017768	0.9975717332119343	0.38799077898968604	0.8863533636814308	1.092544882692892
NK	0.4779068719005643	0.5554640285756811	0.541004518595562	0.472271600493018	0.5074007064446561	0.47227159995863954	0.522598649302234	0.4899054678166546	0.4190210437278762
Treg	0.9446628690981512	0.9408698670778088	0.9768466378226717	0.8419237561703493	0.8232028711151718	0.9551242811347207	0.21007389695555054	0.8923988806582513	0.9599581331848904
Tumor	1.1487389342534313	1.1217694195558807	1.1149249239441241	0.8145584424752292	1.0765114739148929	1.0710353795081207	0.34365684940239133	1.240739854852862	1.3955749874287453

## Sheet: Coloc patient 44971
Column1	Column2	Column3	Column4	Column5	Column6	Column7	Column8	Column9	Column10
	B	CAF	CD8	DC	Endo	M	NK	Treg	Tumor
B	1.0068546882623977	0.7291735090091426	1.0148989681457814	0.9545709906034773	0.8818522346421659	0.9726950673548388	0.2587057940146356	1.102873940234981	1.0019949622476179
CAF	1.1426961103462683	0.892496254240424	0.995169803912555	0.9082693056010953	0.7351103834034591	0.922065788380408	0.25870830898332137	1.1145560395434577	0.9671449263750335
CD8	1.0539533996923274	0.899897923822674	0.9997423487036603	1.0235644283034115	0.8787644158171505	1.0312501058758046	0.2587059839612379	1.0747733423110344	1.1101512551639292
DC	0.9856524647680196	0.8312933570942589	1.0127923778160723	1.0614090995960268	0.8678484301196645	1.0880000625747124	0.2587065661766985	1.087130836882703	1.0888226989322376
Endo	1.0405307939291497	0.7594095361872003	0.9979933406829371	0.8657808900518319	0.7979201938403493	0.8347883802454128	0.25870959720024256	0.9846566826155035	0.9912741589891769
M	1.000897526157344	0.8642254736930677	0.9120126869626355	0.9951938255890864	0.8451530965965015	1.060881985520996	0.258705822678227	1.089631899535791	1.1457700647554594
NK	0.7042610679638758	0.6049151595481588	0.6470350662610294	0.674088655729078	0.6032312846970419	0.6740886560433496	0.6385193154273925	0.7177138350333842	0.5621468254328795
Treg	1.1680597483786976	1.0247422831178254	1.0869115295732268	1.1045821145972123	0.7611076641898671	1.0746259783259842	0.2909100341911701	1.1554645993624053	1.2394637706799465
Tumor	1.1682907880950297	0.9577393216691595	1.1148182885670788	1.009474835581523	0.8566937604292649	1.0162694086711932	0.25870501885755043	1.207597330777045	1.2034786180149113
