# Supplementary material for: Mathematically mapping the network of cells in the tumor microenvironment
Source: Cell Rep Methods. 2025 Feb 14;5(2):100985. doi: 10.1016/j.crmeth.2025.100985 (PMC11955271; doi:10.1016/j.crmeth.2025.100985)
Supplement: Table S5. Results from Monte-Carlo experiments, related to STAR methods — Each sheet indicates a cancer type. The sheet is filled with (normalized) network fingerprints calculated with the Monte-Carlo method. [file mmc6.xlsx]

## Sheet: BLCA
Unnamed: 0	B_B_B	B_B_CAF	B_B_CD8	B_B_DC	B_B_Endo	B_B_M	B_B_NK	B_B_Treg	B_B_Tumor	B_CAF_B	B_CAF_CAF	B_CAF_CD8	B_CAF_DC	B_CAF_Endo	B_CAF_M	B_CAF_NK	B_CAF_Treg	B_CAF_Tumor	B_CD8_B	B_CD8_CAF	B_CD8_CD8	B_CD8_DC	B_CD8_Endo	B_CD8_M	B_CD8_NK	B_CD8_Treg	B_CD8_Tumor	B_DC_B	B_DC_CAF	B_DC_CD8	B_DC_DC	B_DC_Endo	B_DC_M	B_DC_NK	B_DC_Treg	B_DC_Tumor	B_Endo_B	B_Endo_CAF	B_Endo_CD8	B_Endo_DC	B_Endo_Endo	B_Endo_M	B_Endo_NK	B_Endo_Treg	B_Endo_Tumor	B_M_B	B_M_CAF	B_M_CD8	B_M_DC
TCGA-2F-A9KO-01	0.468941	0.509189	0.568862	0.508083	0.55745	0.574911	1	0.588598	0.688577	0.571422	0.665193	0.555139	0.531501	0.498521	0.526412	1	0.640264	0.595247	0.586329	0.687355	0.842138	0.692555	0.727231	0.72933	1	0.750102	0.885712	0.551225	0.601629	0.689568	0.67094	0.541089	0.706906	1	0.565582	0.849374	0.684152	0.694898	0.637876	0.547186	0.653163	0.699637	1	0.595654	0.715825	0.708957	0.704004	0.779581	0.802867
TCGA-2F-A9KP-01	0.228742	0.32365	1	0.2402	0.405596	0.252469	1	1	0.581749	0.456066	0.498957	1	0.403445	0.551159	0.391741	1	1	0.656391	1	1	1	1	1	1	1	1	1	0.238557	0.307378	1	0.277093	0.339008	0.268522	1	1	0.552404	0.679785	0.796702	1	0.584346	0.995057	0.633988	1	1	1.09301	0.274178	0.324836	1	0.285912
TCGA-2F-A9KQ-01	0.302188	0.358351	1	0.336006	0.390441	0.275595	1	1	0.555302	0.435533	0.565413	1	0.361747	0.547743	0.449939	1	1	0.585881	1	1	1	1	1	1	1	1	1	0.376108	0.405022	1	0.438546	0.328505	0.379852	1	1	0.620064	0.456519	0.707211	1	0.347609	0.864435	0.579389	1	1	0.938954	0.262912	0.394796	1	0.267292
TCGA-2F-A9KR-01	0.0846341	0.131987	0.164258	0.108474	0.141781	0.146081	1	0.152063	0.212128	0.311606	0.432868	0.212333	0.249123	0.309952	0.258158	1	0.256917	0.35046	0.303035	0.375447	0.32631	0.281868	0.435273	0.359441	1	0.248367	0.433354	0.12465	0.201247	0.208986	0.253492	0.227679	0.310042	1	0.164123	0.513147	0.287975	0.48928	0.25318	0.294074	0.485011	0.424909	1	0.303692	0.542334	0.202895	0.294895	0.302637	0.393969
TCGA-2F-A9KT-01	0.105331	0.164626	1	0.115405	0.179009	0.121623	1	0.110197	0.208999	0.232409	0.567989	1	0.24333	0.389695	0.37029	1	0.230679	0.427899	1	1	1	1	1	1	1	1	1	0.128282	0.224431	1	0.18988	0.257086	0.25776	1	0.136326	0.360912	0.292198	0.533301	1	0.340422	0.468565	0.45196	1	0.20675	0.601118	0.139501	0.317688	1	0.266624
TCGA-2F-A9KW-01	0.280736	0.323511	1	0.252655	0.363745	0.3442	1	0.238655	0.367265	0.396674	0.597411	1	0.372101	0.596253	0.526097	1	0.357126	0.600164	1	1	1	1	1	1	1	1	1	0.235055	0.346671	1	0.294162	0.334375	0.390838	1	0.193891	0.444334	0.45411	0.812729	1	0.438733	0.817203	0.69212	1	0.34551	0.907771	0.464876	0.654461	1	0.489719
TCGA-4Z-AA7M-01	0.226656	0.30309	0.251041	0.254955	0.339697	0.24842	1	0.209775	0.456734	0.441355	0.682237	0.324772	0.43012	0.508199	0.468225	1	0.350843	0.685481	0.25169	0.32271	0.256018	0.255546	0.293721	0.260327	1	0.181781	0.374806	0.261163	0.353386	0.273294	0.329776	0.324097	0.355856	1	0.210339	0.60711	0.517963	0.65138	0.358688	0.447249	0.687006	0.576549	1	0.339857	0.784285	0.256514	0.391107	0.287279	0.371359
TCGA-4Z-AA7N-01	1.75784	1.47426	1.3016	1.46746	1.38612	1.38698	1	1.50542	1.6659	1.21112	1.10817	0.930438	1.00867	0.952266	0.881424	1	1.17709	1.14346	0.984163	0.935557	0.823458	0.896228	0.808492	0.828987	1	0.911117	0.995738	1.22421	1.05493	0.94169	1.01426	0.852699	0.937116	1	1.01868	1.22474	1.12822	0.978391	0.775237	0.784996	0.887142	0.917824	1	0.992639	1.03622	1.10632	0.884479	0.798266	0.871246
TCGA-4Z-AA7O-01	0.208075	0.286291	0.221277	0.234795	0.280994	0.251367	1	0.296501	0.388025	0.474179	0.675024	0.342786	0.440699	0.468963	0.430541	1	0.4181	0.528286	0.148832	0.255479	0.401203	0.283488	0.27164	0.29375	1	0.291738	0.318896	0.296229	0.411433	0.396594	0.439109	0.399355	0.432356	1	0.283075	0.5774	0.378623	0.619267	0.344995	0.443449	0.611161	0.520852	1	0.338626	0.649284	0.318693	0.437194	0.39816	0.462741
TCGA-4Z-AA7Q-01	0.463899	0.547128	0.593925	0.5276	0.621225	0.576488	0.466615	0.619591	0.815164	0.602609	0.588076	0.5936	0.497125	0.471426	0.435722	0.50713	0.65115	0.531471	0.599827	0.659081	1.10693	0.797996	0.760874	0.789529	0.584565	0.799751	1.0176	0.59304	0.528897	0.79812	0.762179	0.592981	0.7561	0.560014	0.48124	0.913296	0.792806	0.641934	0.773048	0.684051	0.676275	0.724438	0.569142	0.734458	0.838594	0.704645	0.531107	0.837984	0.832624
TCGA-4Z-AA7R-01	0.259713	0.327878	0.224022	0.240035	0.344186	0.289725	1	0.211926	0.43579	0.43265	0.648606	0.342863	0.4334	0.59289	0.461095	1	0.390467	0.67777	0.211437	0.28439	0.203155	0.204824	0.203753	0.230525	1	0.154971	0.299784	0.228852	0.366154	0.20582	0.217455	0.294947	0.282408	1	0.189744	0.53263	0.450458	0.727684	0.278926	0.384323	0.706466	0.566314	1	0.334347	0.868642	0.327024	0.461529	0.263831	0.323438
TCGA-4Z-AA7S-01	0.174411	0.292813	1	0.181322	0.365074	0.194408	1	0.140585	0.492311	0.38369	0.522169	1	0.314735	0.547809	0.387393	1	0.271065	0.480216	1	1	1	1	1	1	1	1	1	0.195601	0.231114	1	0.217785	0.250271	0.237986	1	0.112305	0.430544	0.504189	0.870256	1	0.499487	1.09205	0.804489	1	0.314667	1.04331	0.216492	0.321794	1	0.246667
TCGA-4Z-AA7W-01	0.0785185	0.19559	0.128679	0.147033	0.200818	0.186568	0.130111	0.169419	0.375888	0.366843	0.279102	0.343854	0.246541	0.225027	0.248922	0.363061	0.3914	0.269494	0.103845	0.217011	0.574878	0.367887	0.264893	0.360705	0.510816	0.520244	0.49094	0.224468	0.271196	0.54522	0.483359	0.31677	0.524843	0.525054	0.310488	0.539663	0.371345	0.288514	0.510851	0.41024	0.316515	0.439754	0.485407	0.488109	0.494299	0.319196	0.35381	0.631384	0.650957
TCGA-4Z-AA7Y-01	0.315446	0.403956	1	0.327329	0.551306	0.364832	1	0.135097	0.699691	0.471751	0.547703	1	0.400879	0.531126	0.433212	1	0.302322	0.582062	1	1	1	1	1	1	1	1	1	0.31443	0.343083	1	0.37198	0.39473	0.413773	1	0.173664	0.624819	0.870121	0.754449	1	0.667457	1.00711	0.808261	1	0.278734	1.30095	0.41855	0.419516	1	0.418423
TCGA-4Z-AA80-01	0.359923	0.426196	0.268065	0.280748	0.617201	0.344848	1	0.349095	0.737644	0.484937	0.461158	0.354865	0.38487	0.445264	0.44716	1	0.428959	0.572594	0.13743	0.214152	0.256467	0.211801	0.254024	0.246192	1	0.217206	0.284144	0.211647	0.280983	0.243591	0.247972	0.271142	0.342546	1	0.201354	0.41497	0.9543	0.741148	0.626997	0.593398	0.901904	0.827379	1	0.677427	1.1431	0.322955	0.394055	0.367343	0.42551
TCGA-4Z-AA81-01	0.585788	0.566623	0.591102	0.528887	0.597868	0.56553	0.521258	0.665831	1.04906	0.524856	0.405925	0.506266	0.396595	0.385955	0.384206	0.578078	0.586735	0.556819	0.515978	0.541629	0.768118	0.564517	0.435838	0.590883	0.524884	0.687481	0.889404	0.465618	0.387704	0.532417	0.535875	0.342902	0.557248	0.463319	0.496336	0.8275	0.611158	0.475598	0.447421	0.387848	0.480798	0.465536	0.531175	0.384221	0.654552	0.532147	0.399244	0.593139	0.596242
TCGA-4Z-AA82-01	0.27455	0.445603	1	0.297169	0.327489	0.322009	0.290633	1	0.667218	0.616233	0.998654	1	0.696319	0.686153	0.747573	0.400476	1	0.935682	1	1	1	1	1	1	1	1	1	0.331154	0.504324	1	0.400375	0.332683	0.41306	0.341441	1	0.687616	0.431574	0.611943	1	0.348615	0.422547	0.53052	0.473343	1	0.607721	0.381898	0.617827	1	0.446359
TCGA-4Z-AA83-01	0.193306	0.272262	0.163881	0.203595	0.291377	0.198224	1	0.234053	0.410563	0.337004	0.523494	0.210741	0.35156	0.454206	0.409082	1	0.374809	0.468047	0.0981907	0.122668	0.273712	0.154811	0.125746	0.143774	1	0.259007	0.0878078	0.207933	0.290093	0.257411	0.32789	0.315994	0.369815	1	0.258482	0.523748	0.351235	0.591776	0.228886	0.45105	0.696618	0.606559	1	0.367361	0.695412	0.183501	0.319841	0.210669	0.369055
TCGA-4Z-AA84-01	0.176699	0.298834	0.149277	0.223388	0.302603	0.279051	1	0.143219	0.452318	0.506669	0.616678	0.27824	0.322698	0.555227	0.491288	1	0.269868	0.744921	0.104403	0.158716	0.127687	0.113952	0.168549	0.152771	1	0.141416	0.137415	0.209649	0.220349	0.203908	0.188352	0.244245	0.314815	1	0.209038	0.473502	0.494756	0.645857	0.29529	0.421948	0.6884	0.550728	1	0.255841	0.816694	0.44008	0.506905	0.29006	0.481138
TCGA-4Z-AA86-01	0.141606	0.202104	0.217033	0.195495	0.199024	0.237832	0.214674	0.282023	0.272975	0.351036	0.523487	0.348584	0.403028	0.349633	0.456465	0.326169	0.482964	0.502017	0.226144	0.364918	0.482526	0.382589	0.336803	0.412084	0.361939	0.446794	0.494561	0.255546	0.403678	0.443828	0.457212	0.307288	0.493834	0.389453	0.456024	0.582988	0.308867	0.433034	0.314648	0.307435	0.308707	0.425133	0.325923	0.336143	0.466748	0.379125	0.589115	0.545771	0.624752
TCGA-4Z-AA87-01	0.304584	0.41678	0.46015	0.340562	0.453229	0.389958	1	0.426585	0.636719	0.559669	0.546341	0.571945	0.562359	0.532214	0.519681	1	0.610517	0.652674	0.61951	0.740674	0.784401	0.671954	0.677178	0.688704	1	0.593962	0.827643	0.395545	0.477322	0.518925	0.566898	0.484071	0.572283	1	0.364014	0.750804	0.670754	0.633392	0.596612	0.637376	0.614989	0.724345	1	0.542894	0.815388	0.500233	0.509935	0.594051	0.651687
TCGA-4Z-AA89-01	0.38834	0.45533	0.432133	0.364989	0.547975	0.399805	1	0.324834	0.734975	0.492055	0.661492	0.438825	0.466765	0.498668	0.414104	1	0.42562	0.473046	0.400871	0.418712	0.532409	0.363655	0.457875	0.398319	1	0.444769	0.467513	0.322652	0.374661	0.35921	0.422802	0.378454	0.450624	1	0.254923	0.644368	0.708909	0.697074	0.553778	0.586981	0.781714	0.714847	1	0.495701	1.0709	0.393931	0.365654	0.430879	0.488782
TCGA-5N-A9KI-01	0.134558	0.230832	0.153135	0.145537	0.241683	0.202969	0.173329	1	0.290677	0.410434	0.599886	0.381445	0.444891	0.583559	0.56995	0.33218	1	0.668364	0.0831323	0.23586	0.169561	0.122921	0.259414	0.147102	0.190503	1	0.188178	0.15261	0.276631	0.180024	0.193772	0.238525	0.312707	0.196548	1	0.402213	0.399222	0.668543	0.339151	0.397364	0.592517	0.642534	0.32569	1	0.72154	0.281356	0.503099	0.271722	0.448382
TCGA-5N-A9KM-01	0.418208	0.527014	0.358014	0.422597	0.500461	0.524401	1	0.377867	0.747556	0.693368	0.753273	0.497927	0.538061	0.560923	0.682802	1	0.552386	0.787874	0.236849	0.358526	0.36529	0.302574	0.330932	0.37965	1	0.247956	0.418949	0.39877	0.439351	0.40696	0.456441	0.35597	0.561653	1	0.196529	0.702883	0.614045	0.607533	0.437909	0.397711	0.583951	0.688154	1	0.417757	0.734934	0.629633	0.682219	0.569277	0.681475
TCGA-BL-A0C8-01	0.140996	0.199209	1	0.168907	0.210449	0.183867	1	0.155521	0.267166	0.296013	0.47841	1	0.275197	0.518936	0.394758	1	0.280849	0.466613	1	1	1	1	1	1	1	1	1	0.196533	0.280619	1	0.257855	0.299568	0.33095	1	0.191089	0.40941	0.274227	0.645026	1	0.329891	0.714392	0.51678	1	0.211426	0.76054	0.243258	0.407928	1	0.307386
TCGA-BL-A13I-01	0.0513966	0.110785	0.0724582	0.0723758	0.122446	0.0945709	0.0691713	0.145245	0.124139	0.263594	0.416864	0.2016	0.348669	0.395592	0.424733	0.217041	0.39814	0.438336	0.05887	0.0966974	0.145467	0.11915	0.112632	0.132905	0.0860759	0.109211	0.0984144	0.0885184	0.206785	0.20739	0.260185	0.213932	0.332285	0.1525	0.24719	0.294043	0.293385	0.489136	0.328708	0.429811	0.483389	0.580154	0.256718	0.446731	0.611108	0.14317	0.344904	0.279386	0.451058
TCGA-BL-A13J-01	0.167179	0.328867	0.217587	0.211029	0.30851	0.206445	1	0.166858	0.458596	0.584316	0.938551	0.249316	0.579437	0.611698	0.603008	1	0.361425	0.883893	0.229745	0.235584	0.288904	0.269311	0.238697	0.261768	1	0.223308	0.259709	0.248124	0.388506	0.297015	0.359381	0.343218	0.389043	1	0.205407	0.578196	0.581441	0.647273	0.256258	0.504047	0.528526	0.603429	1	0.295146	0.738631	0.239183	0.405019	0.254392	0.39629
TCGA-BL-A3JM-01	0.0868843	0.191872	0.164595	0.164135	0.201285	0.147647	1	0.176727	0.261642	0.511826	0.628555	0.493286	0.467719	0.562021	0.522584	1	0.542269	0.634776	0.267675	0.441656	0.49881	0.339682	0.455574	0.441721	1	0.457699	0.53305	0.2377	0.357226	0.353612	0.356522	0.313824	0.37011	1	0.33385	0.651647	0.517807	0.711896	0.532851	0.439034	0.665257	0.668183	1	0.46306	0.832842	0.22581	0.357907	0.413921	0.337756
TCGA-BL-A5ZZ-01	0.031541	0.084706	0.065545	0.0463863	0.106671	0.0574171	0.0718431	0.0884845	0.109425	0.33742	0.605053	0.284765	0.380781	0.49202	0.443951	0.142327	0.380733	0.515203	0.0916156	0.221719	0.215807	0.20368	0.243087	0.235297	0.111076	0.199247	0.233793	0.0699888	0.208665	0.182912	0.174057	0.193894	0.202672	0.125064	0.164737	0.269811	0.411782	0.732934	0.413314	0.496948	0.699288	0.638329	0.239318	0.438792	0.747118	0.0924689	0.299641	0.254497	0.281446
TCGA-BT-A0S7-01	0.225736	0.335783	0.286538	0.250457	0.404238	0.250983	1	1	0.477093	0.54289	0.577779	0.475354	0.497469	0.595298	0.48003	1	1	0.6869	0.375583	0.468231	0.425205	0.400945	0.45449	0.413823	1	1	0.557183	0.2607	0.379331	0.33234	0.309774	0.401868	0.309378	1	1	0.642942	0.758827	0.832331	0.561879	0.645177	0.898277	0.716477	1	1	1.08134	0.26426	0.37173	0.307232	0.31013
TCGA-BT-A0YX-01	0.276094	0.427984	0.347226	0.320366	0.435662	0.375337	1	0.391809	0.621371	0.631008	0.693409	0.564686	0.520439	0.507309	0.554576	1	0.627834	0.727865	0.356436	0.480623	0.558024	0.441102	0.494945	0.506853	1	0.481369	0.600604	0.369067	0.407004	0.480646	0.464244	0.361007	0.530511	1	0.39479	0.69033	0.683665	0.606128	0.602123	0.494413	0.609326	0.680609	1	0.550135	0.849909	0.505802	0.528796	0.607284	0.628989
TCGA-BT-A20J-01	1.0678	0.867173	0.903812	1.0054	0.822433	1.07856	1	1	1.25819	0.680672	0.540754	0.572518	0.577947	0.527698	0.559579	1	1	0.628861	0.646815	0.647446	0.843004	0.715195	0.645488	0.712683	1	1	0.906851	0.928752	0.744475	0.810624	1.02701	0.685257	1.02535	1	1	1.21714	0.628924	0.607129	0.545775	0.544911	0.580393	0.613988	1	1	0.765082	1.07162	0.763106	0.85435	1.0917
TCGA-BT-A20N-01	0.21683	0.357838	1	0.214074	0.324023	0.236935	1	0.228903	0.474799	0.524301	0.884226	1	0.4543	0.563949	0.547864	1	0.278022	0.837085	1	1	1	1	1	1	1	1	1	0.208768	0.288675	1	0.231757	0.213623	0.256843	1	0.236624	0.397761	0.481306	0.624482	1	0.326891	0.560154	0.550739	1	0.306863	0.742244	0.26615	0.401509	1	0.296865
TCGA-BT-A20O-01	0.600672	0.478071	0.715867	0.603542	0.448781	0.666544	1	1	0.633098	0.460766	0.546652	0.515503	0.449116	0.403459	0.524593	1	1	0.487375	0.840551	0.914268	1.18499	0.984049	0.688969	1.07251	1	1	1.06957	0.633537	0.658044	0.852252	0.719641	0.457961	0.868854	1	1	0.784041	0.431004	0.496931	0.42758	0.324873	0.381996	0.468591	1	1	0.457283	0.759454	0.884017	1.00831	0.959893
TCGA-BT-A20P-01	0.0589404	0.186312	0.10667	0.108861	0.195074	0.12346	1	0.0965914	0.291269	0.658681	0.686755	0.465235	0.458052	0.591828	0.550597	1	0.424872	0.74824	0.20566	0.282502	0.250153	0.202115	0.262984	0.268091	1	0.186409	0.43907	0.170974	0.253225	0.22908	0.247281	0.221646	0.289636	1	0.147805	0.498695	0.69197	0.699853	0.451469	0.377923	0.741523	0.696605	1	0.433681	1.03024	0.257012	0.356364	0.281617	0.298082
TCGA-BT-A20Q-01	0.172282	0.31828	0.219748	0.233258	0.281933	0.28645	1	0.267172	0.40116	0.634924	0.829757	0.541892	0.583903	0.660752	0.654978	1	0.597375	0.779219	0.19438	0.36548	0.449753	0.338059	0.356644	0.384139	1	0.344817	0.401402	0.325433	0.447179	0.44084	0.402809	0.356787	0.467127	1	0.317555	0.597095	0.47474	0.68231	0.452171	0.425001	0.58746	0.636885	1	0.423299	0.713488	0.473968	0.651407	0.545712	0.578092
TCGA-BT-A20R-01	0.0601261	0.161156	0.121579	0.079979	0.167348	0.120148	0.111686	1	0.180494	0.452282	0.798644	0.270013	0.486348	0.668144	0.663174	0.231874	1	0.799492	0.163553	0.288689	0.179993	0.204367	0.289929	0.21204	0.184266	1	0.225477	0.104432	0.230713	0.178902	0.143662	0.218385	0.218976	0.137315	1	0.297623	0.474856	0.747512	0.270784	0.486445	0.666997	0.672078	0.332829	1	0.803148	0.212501	0.489378	0.202224	0.353723
TCGA-BT-A20T-01	0.178236	0.381798	0.210443	0.221873	0.310983	0.232543	1	0.287476	0.531145	0.782927	1.02378	0.62197	0.758534	0.758683	0.719417	1	0.722154	1.02781	0.133728	0.269005	0.360837	0.259104	0.299805	0.265157	1	0.300048	0.309439	0.259764	0.435056	0.418319	0.442307	0.357909	0.431538	1	0.353762	0.665792	0.538502	0.653051	0.476663	0.512888	0.615263	0.577012	1	0.425136	0.748839	0.260447	0.421831	0.408689	0.449792
TCGA-BT-A20U-01	0.330923	0.438799	0.303512	0.336975	0.38285	0.372875	1	1	0.604011	0.600595	0.853697	0.42221	0.533118	0.605977	0.643056	1	1	0.802125	0.27904	0.418663	0.254331	0.269868	0.359088	0.314327	1	1	0.382521	0.333723	0.431351	0.330817	0.361073	0.351536	0.433113	1	1	0.64983	0.453246	0.619525	0.330077	0.379913	0.582694	0.572058	1	1	0.672802	0.399578	0.58075	0.392552	0.467231
TCGA-BT-A20V-01	0.721625	0.564943	1	0.590105	0.570545	0.791552	1	0.590738	1.11775	0.364842	0.435475	1	0.321488	0.312972	0.31493	1	0.46097	0.403632	1	1	1	1	1	1	1	1	1	0.488274	0.442554	1	0.492769	0.338614	0.633377	1	0.403599	0.832342	0.454461	0.396364	1	0.314042	0.378601	0.449013	1	0.388278	0.625717	0.867529	0.56874	1	0.822391
TCGA-BT-A20W-01	0.398033	0.470088	0.413769	0.413907	0.536162	0.423038	1	1	0.678123	0.559753	0.679618	0.516234	0.534666	0.660786	0.548393	1	1	0.665355	0.342521	0.519002	0.475374	0.417354	0.504278	0.430723	1	1	0.522907	0.421975	0.514355	0.472699	0.474658	0.524802	0.52183	1	1	0.694748	0.650613	0.910862	0.564287	0.643159	0.937555	0.760355	1	1	0.93912	0.437719	0.547468	0.490201	0.539704
TCGA-BT-A20X-01	0.0963273	0.142848	0.122364	0.119287	0.150933	0.158069	1	1	0.1972	0.24326	0.453606	0.206896	0.267471	0.364624	0.35423	1	1	0.464256	0.083817	0.196271	0.212696	0.13938	0.230872	0.172283	1	1	0.19363	0.140962	0.23953	0.191321	0.210035	0.21435	0.281624	1	1	0.389375	0.235063	0.496241	0.233228	0.255791	0.459702	0.417268	1	1	0.525125	0.246019	0.44237	0.281059	0.385547
TCGA-BT-A2LA-01	0.189957	0.340802	0.2443	0.198906	0.36302	1	1	1	0.361432	0.636838	0.835325	0.55079	0.684321	0.771314	1	1	1	0.999028	0.269759	0.399152	0.366342	0.270993	0.316618	1	1	1	0.483123	0.193596	0.374762	0.224494	0.246649	0.269942	1	1	1	0.478651	0.706609	0.90984	0.486247	0.518422	0.850467	1	1	1	1.1349	1	1	1	1
TCGA-BT-A2LB-01	0.207375	0.341959	0.246754	0.254704	0.329595	0.291567	1	1	0.492854	0.585737	0.781481	0.468311	0.570914	0.589812	0.646209	1	1	0.741408	0.126087	0.319843	0.325452	0.239269	0.367375	0.250034	1	1	0.353542	0.292856	0.448428	0.363802	0.38565	0.391071	0.423317	1	1	0.637332	0.529159	0.660509	0.429577	0.48972	0.643535	0.644193	1	1	0.723843	0.389653	0.602055	0.430323	0.500345
TCGA-BT-A2LD-01	1	1	1	1	1	1	1	1	1	1	1	1	1	1	1	1	1	1	1	1	1	1	1	1	1	1	1	1	1	1	1	1	1	1	1	1	1	1	1	1	1	1	1	1	1	1	1	1	1
TCGA-BT-A3PH-01	0.0417091	0.121746	1	0.0500155	0.145702	0.0466682	0.136182	0.0816135	0.316014	0.285731	0.548309	1	0.298585	0.46841	0.359781	0.206016	0.181957	0.479725	1	1	1	1	1	1	1	1	1	0.053848	0.137034	1	0.10924	0.110833	0.133738	0.1379	0.080622	0.206899	0.326711	0.684501	1	0.367228	0.843331	0.616024	0.220771	0.211417	0.872576	0.0468967	0.152045	1	0.130192
TCGA-BT-A3PJ-01	0	0.0306005	0.0851689	0.0648625	0.0141443	0.0644107	0.0977778	0.105997	0.0300411	0.056872	0.143612	0.0836965	0.0954176	0.119721	0.146005	0.0959832	0.13113	0.172846	0.101124	0.248079	0.31449	0.260068	0.404618	0.362928	0.233148	0.317464	0.368053	0.0462287	0.171281	0.251692	0.237317	0.153824	0.339314	0.284567	0.353512	0.514225	0.012	0.0688511	0.0311692	0.0276305	0.0532838	0.0561854	0.0332034	0.0422981	0.0671706	0.0507992	0.193056	0.300161	0.353676
TCGA-BT-A3PK-01	0.0498402	0.106278	0.0635971	0.0726531	0.127706	0.0982887	0.117666	0.116004	0.134693	0.275932	0.517809	0.161614	0.294202	0.453702	0.407402	0.143496	0.306115	0.507501	0.0380927	0.0568251	0.119568	0.0912507	0.0674517	0.109766	0.113652	0.10484	0.0644126	0.097353	0.206651	0.150189	0.202066	0.201151	0.233762	0.169308	0.193952	0.338014	0.331779	0.645751	0.207795	0.348119	0.635821	0.559805	0.195649	0.337276	0.70343	0.178015	0.394595	0.247925	0.331642
TCGA-BT-A42C-01	0.169859	0.230408	0.165985	0.185376	0.346813	0.240411	1	0.166416	0.405016	0.337322	0.391873	0.262369	0.280625	0.403902	0.349144	1	0.354337	0.438321	0.123656	0.185971	0.166293	0.156495	0.21674	0.188383	1	0.122677	0.272724	0.187363	0.239983	0.20076	0.264603	0.293032	0.303895	1	0.198663	0.489972	0.70651	0.73416	0.445864	0.52952	0.919501	0.765263	1	0.417016	1.04677	0.336604	0.405812	0.311649	0.398264
TCGA-BT-A42E-01	0.0830371	0.0928961	0.133386	0.120262	0.105077	0.159886	0.141844	0.21369	0.210599	0.127112	0.199491	0.146249	0.137961	0.139317	0.152364	0.199743	0.215327	0.179333	0.138249	0.219648	0.41337	0.259758	0.265745	0.319499	0.285693	0.370007	0.365083	0.188274	0.209868	0.385919	0.335813	0.20538	0.428281	0.358827	0.416242	0.508301	0.174395	0.266324	0.210298	0.172568	0.220157	0.253122	0.217606	0.22871	0.297896	0.300457	0.324734	0.550216	0.560144
TCGA-BT-A42F-01	0.60999	0.428094	0.612141	0.640317	0.525335	0.749873	0.606859	0.739557	0.743808	0.292971	0.405258	0.282537	0.288299	0.266792	0.283648	0.338592	0.424919	0.297593	0.500047	0.479468	0.743362	0.673424	0.508205	0.71906	0.628518	0.67437	0.76407	0.677197	0.567795	0.755198	0.866354	0.589064	0.964931	0.723768	0.732248	1.0145	0.454915	0.489367	0.396515	0.42482	0.447891	0.535079	0.36754	0.372248	0.521013	0.922674	0.680362	0.901842	1.113
TCGA-C4-A0EZ-01	0.280972	0.458134	1	0.287661	0.458856	0.292891	1	0.360179	0.521995	0.764045	0.828225	1	0.601734	0.886939	0.622726	1	0.622887	1.01952	1	1	1	1	1	1	1	1	1	0.282611	0.365205	1	0.321001	0.354632	0.333287	1	0.332733	0.573115	0.721175	0.90319	1	0.565893	0.987989	0.703132	1	0.516312	1.08958	0.291177	0.385052	1	0.337263
TCGA-C4-A0F0-01	0.167291	0.231267	0.205612	0.189353	0.239993	0.180598	1	0.180294	0.384822	0.340704	0.372893	0.303692	0.404127	0.400124	0.397921	1	0.429464	0.539805	0.266454	0.339265	0.31307	0.337432	0.374517	0.354346	1	0.194267	0.358039	0.229839	0.367088	0.289112	0.420266	0.357027	0.436292	1	0.27549	0.576186	0.354762	0.450213	0.359352	0.443463	0.532589	0.506068	1	0.370781	0.684501	0.212444	0.347459	0.271067	0.411061
TCGA-C4-A0F1-01	0.259213	0.309604	0.265248	0.199185	0.278514	0.263272	1	1	0.412706	0.298294	0.677242	0.415322	0.2804	0.432947	0.459335	1	1	0.526735	0.224072	0.474631	0.0907534	0.302039	0.484593	0.291954	1	1	0.195971	0.142434	0.221952	0.24591	0.172698	0.205625	0.263081	1	1	0.353894	0.227556	0.538216	0.409286	0.236256	0.422138	0.421592	1	1	0.49591	0.234064	0.453495	0.335043	0.337615
TCGA-C4-A0F6-01	0.17584	0.302607	0.240993	0.220566	0.306935	0.21142	0.171171	0.181325	0.434491	0.511614	0.840321	0.336057	0.557806	0.618865	0.573195	0.130117	0.44395	0.773387	0.233694	0.344537	0.280329	0.298181	0.300494	0.309371	0.140187	0.203006	0.419704	0.250948	0.41184	0.270123	0.348028	0.338318	0.37411	0.146238	0.225484	0.572865	0.514046	0.687547	0.322165	0.4789	0.675842	0.630597	0.136499	0.38341	0.794341	0.242923	0.427158	0.266233	0.378853
TCGA-C4-A0F7-01	0.364992	0.41978	1	0.353849	0.512872	0.384721	1	1	0.634419	0.485151	0.60159	1	0.455459	0.598409	0.509985	1	1	0.726699	1	1	1	1	1	1	1	1	1	0.341713	0.415692	1	0.380034	0.413595	0.375599	1	1	0.656631	0.690712	0.823925	1	0.570949	0.986536	0.735262	1	1	1.07372	0.419119	0.521297	1	0.369786
TCGA-CF-A1HR-01	0.227524	0.283005	0.254874	0.259648	0.329136	0.287704	1	1	0.454375	0.386183	0.498569	0.363565	0.393839	0.484838	0.395441	1	1	0.526028	0.148256	0.318099	0.346168	0.231362	0.322611	0.249796	1	1	0.336669	0.303796	0.387818	0.326687	0.373836	0.39251	0.397263	1	1	0.571422	0.485391	0.67991	0.406831	0.494786	0.771634	0.656328	1	1	0.838089	0.363104	0.44467	0.371039	0.445336
TCGA-CF-A1HS-01	0.161083	0.193932	0.218854	0.159958	0.24269	0.178732	1	0.193413	0.283277	0.227694	0.453316	0.133832	0.348723	0.314591	0.298319	1	0.282213	0.398244	0.320403	0.222028	0.332139	0.353414	0.277987	0.347281	1	0.281119	0.18654	0.173361	0.346792	0.198162	0.394769	0.304047	0.388757	1	0.259086	0.569167	0.348809	0.489808	0.211993	0.441263	0.420499	0.47889	1	0.335248	0.589491	0.222673	0.335565	0.189642	0.434673
TCGA-CF-A27C-01	0.314534	0.24124	0.437814	0.313981	0.482924	0.331417	1	1	0.612698	0.190232	0.324207	0.307904	0.195421	0.262928	0.204369	1	1	0.241726	0.372728	0.452947	0.875484	0.474203	0.516752	0.464486	1	1	0.394311	0.287624	0.283577	0.494886	0.409604	0.384589	0.434422	1	1	0.640557	0.571703	0.725105	0.647669	0.572598	0.755437	0.620331	1	1	1.04157	0.319332	0.312842	0.527054	0.447755
TCGA-CF-A3MF-01	0.124293	0.208107	0.198026	0.148662	0.321702	0.18677	1	0.149662	0.414044	0.371416	0.312864	0.284429	0.24814	0.420162	0.312293	1	0.36411	0.446882	0.219419	0.219844	0.35528	0.241037	0.218057	0.246848	1	0.260601	0.285272	0.162887	0.191802	0.252162	0.197901	0.201908	0.234657	1	0.181803	0.41229	0.855309	0.682561	0.42284	0.429726	1.09493	0.793851	1	0.530308	1.26619	0.26849	0.299918	0.273029	0.286293
TCGA-CF-A3MG-01	0.170362	0.214528	1	0.18535	0.339371	0.212273	1	1	0.411629	0.255163	0.330301	1	0.230226	0.343022	0.274288	1	1	0.367328	1	1	1	1	1	1	1	1	1	0.161471	0.212549	1	0.262025	0.27715	0.242289	1	1	0.386153	0.573578	0.675934	1	0.447491	0.829728	0.595302	1	1	1.02916	0.25329	0.317884	1	0.246747
TCGA-CF-A3MH-01	0.321942	0.34682	1	0.304077	0.492778	0.350018	1	0.236551	0.635106	0.408618	0.441006	1	0.345694	0.435591	0.394414	1	0.277388	0.434593	1	1	1	1	1	1	1	1	1	0.279083	0.332663	1	0.365703	0.334035	0.40928	1	0.211032	0.620888	0.698698	0.759372	1	0.501628	0.90059	0.702751	1	0.3006	1.09485	0.382533	0.443258	1	0.445446
TCGA-CF-A3MI-01	0.0384615	0.199207	0.242991	0.15712	0.280973	0.161876	1	0.197736	0.514822	0.4275	0.385442	0.228821	0.243424	0.337091	0.249225	1	0.268981	0.312497	0.436364	0.336375	0.397392	0.367818	0.381853	0.391145	1	0.291903	0.392603	0.185849	0.253881	0.287729	0.313975	0.403863	0.339049	1	0.206926	0.582841	0.633663	0.425457	0.473279	0.540288	0.700356	0.505651	1	0.304179	0.829302	0.170144	0.236807	0.28784	0.33165
TCGA-CF-A47S-01	0.26425	0.330591	1	0.299302	0.445083	0.343074	1	0.285997	0.587252	0.350568	0.442964	1	0.342851	0.385207	0.357342	1	0.392058	0.371319	1	1	1	1	1	1	1	1	1	0.31195	0.354144	1	0.44111	0.411471	0.459355	1	0.329934	0.682124	0.660693	0.627778	1	0.61643	0.814395	0.711244	1	0.551909	0.996767	0.410537	0.429897	1	0.524419
TCGA-CF-A47T-01	0.23838	0.409344	1	0.291858	0.431567	0.278974	1	1	0.56831	0.700867	0.797372	1	0.605742	0.77595	0.592983	1	1	0.802279	1	1	1	1	1	1	1	1	1	0.344377	0.4425	1	0.452754	0.395755	0.429925	1	1	0.630446	0.781393	0.900511	1	0.592195	1.04533	0.735701	1	1	1.19216	0.310225	0.418163	1	0.398847
TCGA-CF-A47V-01	0.28015	0.306657	1	0.265893	0.443102	0.299267	1	1	0.520759	0.366558	0.409073	1	0.333516	0.469936	0.326999	1	1	0.409713	1	1	1	1	1	1	1	1	1	0.246029	0.337286	1	0.351519	0.374333	0.395823	1	1	0.546614	0.6136	0.807977	1	0.597017	1.02974	0.708827	1	1	1.08976	0.302094	0.361727	1	0.44629
TCGA-CF-A47W-01	0.409745	0.399388	1	0.394584	0.568104	0.425538	1	0.338339	0.676502	0.388241	0.51054	1	0.398825	0.471745	0.381878	1	0.367636	0.433017	1	1	1	1	1	1	1	1	1	0.361486	0.400834	1	0.44758	0.392662	0.468407	1	0.358657	0.771174	0.761889	0.745357	1	0.544562	0.962103	0.758855	1	0.503872	1.15032	0.416395	0.407591	1	0.487724
TCGA-CF-A47X-01	0.31367	0.340155	0.265068	0.323518	0.515438	0.349465	1	0.230586	0.691671	0.329647	0.358862	0.237461	0.289824	0.449386	0.279746	1	0.264752	0.409847	0.133878	0.140863	0.264264	0.198707	0.141543	0.191103	1	0.342119	0.106837	0.330632	0.322421	0.333335	0.390626	0.417385	0.404874	1	0.262808	0.668101	0.705971	0.813149	0.376992	0.640751	1.07108	0.739926	1	0.359463	1.14221	0.388322	0.348966	0.360161	0.435578
TCGA-CF-A47Y-01	0.215516	0.374479	0.310589	0.262817	0.449048	0.265727	1	0.26473	0.54518	0.628298	0.596921	0.636	0.557495	0.563251	0.485485	1	0.630372	0.601518	0.339139	0.486007	0.783929	0.430701	0.380863	0.412703	1	0.631224	0.279353	0.281607	0.336717	0.424598	0.398364	0.29019	0.402963	1	0.346193	0.58346	0.938009	0.726703	0.654425	0.527564	1.01161	0.765908	1	0.55495	1.34333	0.297287	0.305679	0.413198	0.407455
TCGA-CF-A5U8-01	0.359518	0.34872	0.406746	0.383649	0.537713	0.37153	1	1	0.753221	0.330929	0.49871	0.290629	0.357869	0.370453	0.327304	1	1	0.369998	0.331331	0.309018	0.549099	0.353182	0.343248	0.357907	1	1	0.415295	0.371416	0.400447	0.423139	0.469275	0.348992	0.475458	1	1	0.666766	0.704279	0.676563	0.477554	0.486927	0.943074	0.729036	1	1	1.11854	0.347367	0.352851	0.383959	0.437489
TCGA-CF-A5UA-01	0.271161	0.358642	1	0.298942	0.440039	0.349714	1	1	0.639575	0.438028	0.447329	1	0.406841	0.464768	0.410922	1	1	0.561239	1	1	1	1	1	1	1	1	1	0.291295	0.35289	1	0.357464	0.322265	0.402649	1	1	0.657803	0.570401	0.634334	1	0.462278	0.826226	0.651702	1	1	0.97001	0.415767	0.428531	1	0.447229
TCGA-CF-A7I0-01	0.114228	0.207854	0.171562	0.144344	0.242241	0.150079	1	0.144188	0.299818	0.397912	0.648559	0.297261	0.356715	0.621015	0.42776	1	0.363254	0.581912	0.210503	0.317035	0.280654	0.238476	0.356463	0.267423	1	0.212035	0.323383	0.170366	0.252952	0.196305	0.243611	0.280764	0.265124	1	0.139038	0.423024	0.516693	0.833745	0.400169	0.472448	0.921258	0.663013	1	0.40785	0.963023	0.183801	0.322727	0.227191	0.277317
TCGA-CF-A8HX-01	0.376071	0.455467	1	0.346282	0.564197	0.354654	1	0.352334	0.79004	0.570846	0.667189	1	0.487119	0.527321	0.433774	1	0.41408	0.654089	1	1	1	1	1	1	1	1	1	0.302396	0.381618	1	0.368897	0.361997	0.365626	1	0.376756	0.776322	0.821152	0.699322	1	0.584366	0.877998	0.671611	1	0.36765	1.17467	0.328261	0.349603	1	0.361193
TCGA-CF-A8HY-01	0.308558	0.370608	0.496657	0.329378	0.510338	0.306594	1	1	0.745458	0.422258	0.427683	0.41854	0.406029	0.451506	0.362456	1	1	0.440316	0.596274	0.49763	0.996896	0.628928	0.535842	0.619952	1	1	0.399717	0.338189	0.39603	0.534363	0.464569	0.424462	0.444909	1	1	0.704531	0.702059	0.700558	0.585903	0.643817	0.92063	0.667133	1	1	1.10776	0.286933	0.326203	0.506631	0.414259
TCGA-CF-A9FF-01	0.800445	0.720244	0.493192	0.629922	0.925336	0.674276	0	0.575272	0.98599	0.666256	0.778117	0.389672	0.524086	0.778259	0.558652	0	0.604759	0.782879	0.307032	0.335579	0.297236	0.288415	0.342981	0.286181	0	0.242368	0.449062	0.490875	0.494187	0.347027	0.431307	0.490575	0.479856	0	0.359071	0.708725	1.05651	1.10082	0.499342	0.688083	1.26905	0.89332	0	0.631648	1.30946	0.542216	0.542784	0.367143	0.510917
TCGA-CF-A9FH-01	0.357484	0.367181	1	0.321651	0.574114	0.381216	1	1	0.704242	0.349984	0.430422	1	0.323635	0.449981	0.323669	1	1	0.42447	1	1	1	1	1	1	1	1	1	0.262769	0.300855	1	0.31587	0.331991	0.358895	1	1	0.561933	0.863397	0.742256	1	0.591592	0.9863	0.770223	1	1	1.30668	0.384064	0.35973	1	0.399512
TCGA-CF-A9FL-01	0.224791	0.305669	0.209081	0.224696	0.313274	0.214817	1	0.172644	0.46933	0.402719	0.703307	0.278258	0.418617	0.542175	0.445588	1	0.287834	0.609602	0.189978	0.285395	0.203105	0.216632	0.241088	0.218702	1	0.136877	0.315385	0.210789	0.334569	0.215167	0.307723	0.313348	0.304148	1	0.133992	0.514173	0.392913	0.683483	0.283447	0.426943	0.715055	0.544859	1	0.245314	0.757691	0.190415	0.343677	0.209669	0.302366
TCGA-CF-A9FM-01	0.320374	0.329745	1	0.321569	0.46267	0.373093	1	0.322124	0.586895	0.351541	0.43709	1	0.315932	0.351253	0.331843	1	0.367502	0.352902	1	1	1	1	1	1	1	1	1	0.314151	0.377172	1	0.489719	0.450438	0.50214	1	0.313707	0.696334	0.589165	0.658441	1	0.625969	0.828886	0.725439	1	0.504081	0.931122	0.417481	0.436376	1	0.571322
TCGA-CU-A0YN-01	0.144534	0.190469	0.153845	0.181221	0.200609	0.209031	0.205546	0.228439	0.26119	0.306159	0.548012	0.235328	0.374517	0.368439	0.383544	0.0884031	0.391506	0.492298	0.109684	0.178688	0.265636	0.202374	0.192772	0.207211	0.135317	0.246274	0.22056	0.223735	0.392984	0.305662	0.368404	0.297467	0.378317	0.256436	0.370946	0.542465	0.266351	0.482573	0.258693	0.308135	0.37373	0.42224	0.105582	0.276369	0.504826	0.289091	0.483134	0.337546	0.441352
TCGA-CU-A0YO-01	0.333881	0.467259	0.230367	0.364567	0.516875	0.386751	1	0.362303	0.695677	0.642577	0.737768	0.374684	0.548373	0.652903	0.594231	1	0.582685	0.729914	0.0813312	0.149752	0.175877	0.20221	0.178994	0.197508	1	0.157659	0.146141	0.400094	0.458693	0.4057	0.522546	0.494301	0.524483	1	0.360622	0.721909	0.745943	0.877919	0.467012	0.689491	0.962221	0.848643	1	0.603386	1.02522	0.433384	0.528762	0.429468	0.553924
TCGA-CU-A0YR-01	0.174082	0.193426	0.179292	0.196734	0.198089	0.217243	0.216412	1	0.296546	0.237109	0.434745	0.234523	0.35434	0.381362	0.390647	0.282296	1	0.388004	0.0756598	0.23275	0.266624	0.176613	0.24926	0.17842	0.227652	1	0.20797	0.24512	0.402756	0.316081	0.450793	0.373697	0.460868	0.293834	1	0.567531	0.218946	0.513438	0.24684	0.348269	0.470689	0.451484	0.215223	1	0.470535	0.278038	0.514593	0.313897	0.517673
TCGA-CU-A3KJ-01	0.0202387	0.0333191	0.075258	0.0295936	0.0309174	0.0473702	1	0.0750458	0.0449536	0.115325	0.194085	0.113633	0.0954922	0.125425	0.155054	1	0.161022	0.174379	0.199295	0.261021	0.297618	0.190476	0.318143	0.283103	1	0.257145	0.333886	0.0369088	0.0706241	0.132412	0.0882081	0.0532118	0.139694	1	0.134569	0.214465	0.0610356	0.201001	0.0928885	0.0567713	0.132812	0.128779	1	0.130902	0.154692	0.06827	0.195386	0.247202	0.267965
TCGA-CU-A3QU-01	0.0345221	0.0580337	0.0299623	0.0448101	0.0846931	0.0939548	1	0.0575837	0.113881	0.105641	0.182408	0.0812319	0.103148	0.223628	0.198782	1	0.127441	0.243884	0.0183522	0.0424803	0.0405321	0.0293534	0.0503912	0.0470557	1	0.0252686	0.06069	0.0568743	0.0832599	0.0574395	0.0532005	0.156561	0.145651	1	0.0578455	0.244069	0.215788	0.406056	0.143003	0.303825	0.408571	0.405946	1	0.208196	0.56369	0.246959	0.359944	0.161134	0.309085
TCGA-CU-A3YL-01	0.0804669	0.167083	0.157767	0.103673	0.195527	0.12099	1	0.146158	0.26675	0.39347	0.444013	0.306996	0.328824	0.503304	0.35212	1	0.376886	0.444387	0.285017	0.362067	0.34246	0.29941	0.395984	0.341871	1	0.284548	0.403518	0.128037	0.20645	0.223908	0.210214	0.256925	0.241347	1	0.171687	0.405693	0.46231	0.705235	0.39049	0.475524	0.903945	0.632004	1	0.412802	0.889199	0.166976	0.257656	0.264258	0.278533
TCGA-CU-A5W6-01	0.297131	0.419153	1	0.29309	0.459376	0.28635	1	0.351952	0.651094	0.558548	0.717776	1	0.588642	0.660515	0.550797	1	0.480096	0.697454	1	1	1	1	1	1	1	1	1	0.309853	0.431571	1	0.446088	0.457709	0.4396	1	0.322691	0.650456	0.685374	0.790821	1	0.767376	0.949234	0.830561	1	0.573983	1.05964	0.288899	0.400063	1	0.447197
TCGA-CU-A72E-01	0.248878	0.402109	0.290855	0.221072	0.334876	0.252712	1	1	0.608795	0.457008	0.914213	0.419211	0.445877	0.584812	0.58265	1	1	0.670048	0.147646	0.292275	0.640366	0.211886	0.429018	0.210254	1	1	0.248135	0.196566	0.280615	0.300553	0.24845	0.239239	0.318238	1	1	0.423312	0.385186	0.66812	0.492305	0.341506	0.61448	0.592544	1	1	0.662857	0.224432	0.427664	0.331457	0.351832
TCGA-DK-A1A3-01	0.136778	0.234168	0.152274	0.160592	0.23671	0.217402	0.174572	0.225717	0.296787	0.423902	0.697383	0.316282	0.391246	0.550352	0.522409	0.351614	0.488219	0.612269	0.11562	0.203647	0.228409	0.161532	0.188636	0.202937	0.156348	0.205405	0.210722	0.199662	0.295816	0.23193	0.237539	0.270876	0.348808	0.276945	0.262719	0.437116	0.387007	0.697141	0.280623	0.374695	0.610782	0.609199	0.319507	0.406842	0.675028	0.34572	0.538381	0.336814	0.468451
TCGA-DK-A1A5-01	0.110689	0.225069	0.160072	0.133092	0.169132	0.137175	1	0.161694	0.292599	0.494619	0.885041	0.25833	0.512894	0.573473	0.571772	1	0.411283	0.807503	0.181165	0.271238	0.229278	0.266454	0.256091	0.26889	1	0.180544	0.262251	0.141596	0.307962	0.25854	0.241224	0.230981	0.284361	1	0.193619	0.438333	0.268936	0.474799	0.193396	0.293885	0.388045	0.4043	1	0.243682	0.512556	0.138414	0.352696	0.224775	0.296558
TCGA-DK-A1A6-01	0.0253353	0.0321093	0.0844758	0.0415109	0.040532	0.0406263	1	0.0749466	0.0587357	0.0976667	0.178956	0.112971	0.114593	0.11239	0.11313	0.16	0.151282	0.130833	0.240034	0.392031	0.483757	0.405109	0.340723	0.430048	0.37	0.404846	0.492904	0.0614165	0.163724	0.268721	0.229779	0.149736	0.239552	0.37	0.220433	0.306295	0.0939266	0.244073	0.144674	0.144823	0.194973	0.193404	0.09	0.123479	0.210418	0.0535887	0.15733	0.26882	0.251956
TCGA-DK-A1A7-01	0.702476	0.634006	0.51187	0.578613	0.807128	0.605583	1	0.532759	1.04884	0.556792	0.666249	0.369285	0.473419	0.59849	0.440376	1	0.488289	0.669624	0.35737	0.357068	0.388885	0.353336	0.40028	0.346313	1	0.331774	0.490865	0.46862	0.49199	0.388418	0.476613	0.481212	0.450526	1	0.326337	0.803828	0.875551	0.885232	0.512924	0.616953	1.03706	0.730202	1	0.597943	1.11834	0.503309	0.468037	0.388631	0.450988
TCGA-DK-A1AA-01	0.401676	0.39607	1	0.311789	0.54411	0.309155	1	0.276933	0.643347	0.454863	0.523117	1	0.381249	0.431925	0.382303	1	0.354815	0.453818	1	1	1	1	1	1	1	1	1	0.253506	0.371874	1	0.402923	0.393606	0.433257	1	0.164858	0.631671	0.572398	0.78803	1	0.63536	0.900577	0.701177	1	0.400875	0.968601	0.236016	0.339224	1	0.420461
TCGA-DK-A1AB-01	0.202995	0.398528	1	0.247483	0.261002	0.290451	1	0.271403	0.479424	0.744855	1.15881	1	0.774981	0.752969	0.858237	1	0.652765	1.11384	1	1	1	1	1	1	1	1	1	0.292459	0.483254	1	0.379673	0.315278	0.421924	1	0.301054	0.571294	0.333499	0.527865	1	0.322521	0.371716	0.455707	1	0.355155	0.530828	0.396909	0.661364	1	0.499167
TCGA-DK-A1AC-01	0.0193638	0.0219341	0.0746975	0.0312779	0.0342472	0.0601038	1	0.0735141	0.0326375	0.102847	0.146552	0.101388	0.0766583	0.0991437	0.120649	1	0.143422	0.121626	0.266718	0.466225	0.496926	0.349367	0.436629	0.494261	1	0.472533	0.539693	0.0659275	0.118529	0.19108	0.105132	0.103876	0.183125	1	0.193399	0.193184	0.0819672	0.231255	0.123322	0.0830103	0.160529	0.181002	1	0.163004	0.165486	0.194101	0.402314	0.405907	0.341514
TCGA-DK-A1AD-01	0.156782	0.315829	0.180174	0.202756	0.295827	0.219033	1	0.212257	0.432412	0.574691	0.82572	0.369581	0.498699	0.556167	0.556457	1	0.493889	0.757544	0.115198	0.220161	0.256108	0.223824	0.234796	0.227513	1	0.189735	0.268578	0.256102	0.348694	0.340881	0.349	0.330088	0.382785	1	0.230678	0.519747	0.511398	0.653886	0.379991	0.472982	0.653305	0.599905	1	0.349702	0.697943	0.300505	0.453361	0.337709	0.435141
TCGA-DK-A1AE-01	0.642846	0.639505	1	0.553641	0.660985	0.613462	0.444663	1	0.889286	0.570351	0.748724	1	0.5057	0.611771	0.477082	0.643716	1	0.822161	1	1	1	1	1	1	1	1	1	0.464445	0.507566	1	0.385938	0.378329	0.453084	0.405235	1	0.750957	0.645723	0.719156	1	0.428491	0.679838	0.604763	0.656624	1	0.946213	0.587642	0.527081	1	0.498054
TCGA-DK-A1AF-01	0.174935	0.249729	0.196076	0.206131	0.28023	0.238005	0.203041	0.244785	0.305127	0.421825	0.719474	0.372722	0.466041	0.614115	0.550952	0.184623	0.473099	0.647028	0.149365	0.269557	0.304245	0.24548	0.302308	0.2983	0.20202	0.270526	0.284431	0.235204	0.406663	0.311402	0.338309	0.381082	0.405931	0.274793	0.294266	0.477043	0.438656	0.815984	0.442419	0.518098	0.810504	0.688172	0.243432	0.470285	0.760309	0.313568	0.572949	0.439553	0.487238
TCGA-DK-A1AG-01	0.24048	0.315491	0.253545	0.292391	0.414748	0.300356	1	0.276616	0.506579	0.45656	0.506842	0.38523	0.35821	0.459956	0.396774	1	0.381337	0.431655	0.198319	0.288334	0.366791	0.235105	0.368819	0.316504	1	0.273269	0.359054	0.295472	0.33576	0.351451	0.484659	0.334493	0.503267	1	0.243718	0.563906	0.712963	0.726154	0.589316	0.413274	0.896849	0.766387	1	0.5678	1.05487	0.339598	0.37648	0.431671	0.479475
TCGA-DK-A2HX-01	0.0457673	0.0925938	0.0368329	0.0532838	0.0975848	0.0754515	1	0.0818045	0.113328	0.256143	0.546301	0.160266	0.317612	0.424407	0.419284	1	0.274676	0.524264	0.0154885	0.0351252	0.0570645	0.0382426	0.0396791	0.0518046	1	0.0460889	0.0375954	0.0649786	0.186545	0.102979	0.118115	0.155337	0.175145	1	0.0976316	0.2445	0.222313	0.542915	0.158305	0.292142	0.435864	0.444874	1	0.226432	0.530435	0.120255	0.358326	0.137382	0.246615
TCGA-DK-A2I1-01	0.646329	0.653335	0.489382	0.607128	0.686783	0.672683	1	1	0.81927	0.658162	0.887844	0.461215	0.692436	0.733505	0.750713	1	1	0.824355	0.210465	0.350306	0.442369	0.300232	0.405723	0.292642	1	1	0.338018	0.60343	0.688822	0.520993	0.651464	0.659264	0.726369	1	1	0.886729	0.732561	0.859869	0.496179	0.694406	0.86153	0.838834	1	1	0.85978	0.722773	0.850707	0.520032	0.809941
TCGA-DK-A2I2-01	0.0836431	0.165736	0.080446	0.123179	0.163412	0.13713	0.106056	0.16073	0.235543	0.362088	0.561328	0.261605	0.511255	0.420863	0.485081	0.140301	0.435522	0.597333	0.035458	0.0833253	0.126593	0.109937	0.123284	0.108762	0.0768488	0.0850446	0.0973983	0.178532	0.356928	0.287566	0.440559	0.298827	0.452219	0.191266	0.333718	0.610475	0.367342	0.490637	0.34388	0.428194	0.452837	0.517266	0.210256	0.3525	0.576159	0.206048	0.380258	0.345038	0.510041
TCGA-DK-A2I4-01	0.219188	0.250665	0.322329	0.28044	0.28271	0.336973	0.34256	0.382335	0.379195	0.354658	0.440937	0.379281	0.353364	0.350243	0.402839	0.420699	0.486267	0.392268	0.359363	0.526065	0.676735	0.547415	0.524041	0.609025	0.554686	0.54312	0.664495	0.354032	0.44976	0.576869	0.534724	0.41357	0.650024	0.536455	0.51891	0.658214	0.416658	0.555958	0.44561	0.395039	0.453139	0.537104	0.383541	0.388801	0.497818	0.502485	0.658355	0.725584	0.79298
TCGA-DK-A2I6-01	0.48187	0.503183	1	0.36417	0.50556	0.451729	1	1	0.793524	0.485542	0.696145	1	0.397731	0.540302	0.439127	1	1	0.836883	1	1	1	1	1	1	1	1	1	0.283963	0.335824	1	0.22826	0.255016	0.323926	1	1	0.600665	0.527476	0.646623	1	0.325369	0.586992	0.49167	1	1	0.814926	0.429697	0.449578	1	0.379457
TCGA-DK-A3IK-01	0.256265	0.436158	1	0.281602	0.423042	0.335361	0.366244	1	0.583913	0.718625	0.969123	1	0.608858	0.814151	0.667517	0.49429	1	1.00442	1	1	1	1	1	1	1	1	1	0.292445	0.395853	1	0.309157	0.329392	0.327607	0.435773	1	0.582885	0.645342	0.847589	1	0.490612	0.844539	0.664968	0.483783	1	0.971206	0.427257	0.540465	1	0.397102
TCGA-DK-A3IL-01	0.651373	0.685381	0.366754	0.508767	0.70537	0.517852	1	0.331551	0.996392	0.647461	0.912906	0.294903	0.53337	0.708196	0.595311	1	0.427614	0.816142	0.235782	0.268465	0.171563	0.295902	0.194784	0.188641	1	0.18161	0.299299	0.380901	0.437523	0.367227	0.331796	0.371553	0.362653	1	0.216267	0.639716	0.661876	0.851883	0.238165	0.509527	0.837416	0.663806	1	0.333026	1.00457	0.398503	0.492177	0.234188	0.375052
TCGA-DK-A3IM-01	0.493778	0.401095	1	0.366607	0.490699	0.442596	1	0.258754	0.711295	0.253182	0.433204	1	0.261421	0.343972	0.268697	1	0.249593	0.400348	1	1	1	1	1	1	1	1	1	0.29162	0.340272	1	0.310597	0.263782	0.370792	1	0.194823	0.694039	0.437483	0.529717	1	0.310803	0.486963	0.479403	1	0.354916	0.6639	0.432505	0.41338	1	0.405467
TCGA-DK-A3IN-01	0.18301	0.389795	0.173567	0.22638	0.359497	0.262605	1	0.253218	0.530266	0.783269	0.969924	0.513303	0.748738	0.77687	0.841329	1	0.659544	1.04394	0.0827515	0.157766	0.22997	0.204206	0.182685	0.21806	1	0.192654	0.184251	0.29534	0.441962	0.367409	0.473938	0.42758	0.492808	1	0.351838	0.595696	0.694021	0.798019	0.464044	0.690276	0.704368	0.827441	1	0.483434	0.852877	0.380138	0.599784	0.42161	0.582118
TCGA-DK-A3IQ-01	0.226256	0.326609	1	0.184188	0.563536	0.22739	1	1	1	0.422252	1.06652	1	0.556003	0.861879	0.67682	1	1	1	1	1	1	1	1	1	1	1	1	0.123112	0.316603	1	0.177279	0.482849	0.203769	1	1	1	1.26675	1.31955	1	1.21123	1	1.13092	1	1	1	0.163788	0.482656	1	0.256429
TCGA-DK-A3IS-01	0.250498	0.250351	0.349919	0.233202	0.253744	0.236087	1	1	0.40843	0.426305	0.429847	0.3118	0.312379	0.398286	0.31002	1	1	0.411424	0.455039	0.445899	0.585597	0.366213	0.525511	0.408821	1	1	0.479464	0.272631	0.320589	0.336629	0.355107	0.378741	0.371049	1	1	0.634857	0.3705	0.509415	0.315739	0.350764	0.556728	0.446531	1	1	0.623357	0.270542	0.307041	0.35986	0.363888
TCGA-DK-A3IT-01	0.287821	0.371926	0.232749	0.319384	0.412048	0.404583	1	0.306333	0.465511	0.45165	0.678468	0.275715	0.461139	0.605755	0.584786	1	0.430672	0.718404	0.169329	0.200224	0.217587	0.24171	0.163785	0.211641	1	0.179843	0.198655	0.345884	0.426295	0.356555	0.347695	0.430224	0.441867	1	0.262358	0.608087	0.548288	0.757843	0.252682	0.541053	0.767025	0.736538	1	0.437095	0.880981	0.548219	0.70654	0.327648	0.554938
TCGA-DK-A3IU-01	1.43165	1.13279	1.33655	1.2831	1.04565	1.35242	0.935564	1	1.43433	0.893405	0.810223	0.87643	0.730261	0.676799	0.771429	0.725543	1	0.85088	1.21744	1.13888	1.35633	1.21654	0.935166	1.24116	0.843495	1	1.37403	1.15871	0.892383	1.13738	1.06339	0.798441	1.20331	0.882277	1	1.21504	0.781468	0.705699	0.712615	0.622033	0.675458	0.794509	0.424907	1	0.782018	1.26478	0.983564	1.22309	1.2494
TCGA-DK-A3IV-01	0.997354	0.653761	0.883687	0.904605	0.769082	0.957639	1	1.04439	1.02104	0.421383	0.421902	0.404561	0.367972	0.39622	0.372358	1	0.540272	0.452806	0.739036	0.59442	0.773341	0.751834	0.734103	0.823062	1	0.823889	0.891141	0.819319	0.610616	0.744602	0.848531	0.591316	0.874044	1	0.899544	1.02415	0.58909	0.594473	0.545531	0.456166	0.619035	0.584305	1	0.610632	0.683275	0.934193	0.657149	0.888998	0.928663
TCGA-DK-A3WW-01	0.0221963	0.0227074	0.0675234	0.0436821	0.0229372	0.0605207	0.0697114	0.0986829	0.0445171	0.0557025	0.0779877	0.0663107	0.0582188	0.0559457	0.0644283	0.0875446	0.0889856	0.0732917	0.0999836	0.183675	0.490931	0.277092	0.299066	0.32477	0.350205	0.374946	0.431964	0.0867291	0.111176	0.315973	0.238998	0.119533	0.278898	0.286974	0.232822	0.352401	0.0431147	0.107836	0.081255	0.0568549	0.0888869	0.0857024	0.0806871	0.0752539	0.0954894	0.132619	0.182815	0.473107	0.414848
TCGA-DK-A3WX-01	0.01	0.156971	0.104738	0.130072	0.0780669	0.136983	0.114385	0.143229	0.357401	0.333333	0.504763	0.355993	0.30671	0.347378	0.437502	0.438252	0.411841	0.518591	0.1	0.22172	0.263935	0.17061	0.213576	0.231722	0.233829	0.217682	0.229411	0.324159	0.322054	0.293598	0.218277	0.244433	0.346283	0.372561	0.251632	0.426253	0.375	0.25923	0.257449	0.211822	0.221806	0.297117	0.211004	0.192133	0.312635	0.324362	0.483353	0.427871	0.368732
TCGA-DK-A3WY-01	2.44056	1.68792	1	1.95267	1.57672	1.88723	1.60032	1	1.96802	1.1118	0.777616	1	0.819692	0.817196	0.751455	0.912256	1	0.904302	1	1	1	1	1	1	1	1	1	1.56707	1.01818	1	1.19966	0.956051	1.14058	1.0878	1	1.38238	1.02035	0.808441	1	0.747312	0.784157	0.824849	0.704367	1	0.923395	1.48312	0.903249	1	1.05711
TCGA-DK-A3X1-01	0.0867104	0.166198	0.184568	0.100634	0.131634	0.107052	1	1	0.276401	0.267659	0.576623	0.17789	0.308097	0.410124	0.344034	1	1	0.395909	0.227257	0.311941	0.496251	0.243552	0.369256	0.230644	1	1	0.370479	0.119109	0.23869	0.1949	0.207268	0.210306	0.216326	1	1	0.33476	0.177208	0.472584	0.192672	0.242445	0.39429	0.344355	1	1	0.434751	0.130365	0.294117	0.178424	0.233442
TCGA-DK-A3X2-01	0.349145	0.527735	0.334188	0.357769	0.548	0.414193	1	0.257841	0.815181	0.727777	0.640859	0.418694	0.599608	0.630133	0.58327	1	0.386702	0.862985	0.331634	0.348551	0.295606	0.33455	0.25891	0.350875	1	0.233538	0.31576	0.363733	0.448566	0.334347	0.423902	0.454623	0.459608	1	0.253272	0.728814	0.79371	0.709376	0.37148	0.675448	0.780746	0.77377	1	0.349564	1.10282	0.488764	0.50733	0.379825	0.510243
TCGA-DK-A6AV-01	0.364254	0.431394	0.31911	0.380342	0.500352	0.387472	1	0.421375	0.630603	0.492247	0.548944	0.344892	0.443261	0.540137	0.4415	1	0.487987	0.601226	0.198896	0.273889	0.359188	0.320992	0.293765	0.302065	1	0.28778	0.344022	0.394599	0.425393	0.431579	0.505791	0.471266	0.472829	1	0.3913	0.674221	0.642789	0.758143	0.42448	0.602765	0.854949	0.684172	1	0.526298	0.967527	0.40087	0.441281	0.392098	0.487828
TCGA-DK-A6AW-01	1	1	1	1	1	1	1	1	1	1	1	1	1	1	1	1	1	1	1	1	1	1	1	1	1	1	1	1	1	1	1	1	1	1	1	1	1	1	1	1	1	1	1	1	1	1	1	1	1
TCGA-DK-A6B0-01	0.419888	0.419525	0.400391	0.415695	0.63751	0.443116	1	0.227025	0.892351	0.401183	0.572886	0.384902	0.444912	0.458985	0.368303	1	0.353203	0.424894	0.274632	0.377444	0.427756	0.295464	0.374617	0.304556	1	0.316255	0.306456	0.382464	0.45624	0.352001	0.443151	0.433758	0.479554	1	0.247028	0.750719	0.878728	0.762732	0.592156	0.666747	1.01857	0.800046	1	0.476136	1.30342	0.467744	0.422187	0.408739	0.520483
TCGA-DK-A6B1-01	0.130511	0.195237	0.154103	0.155188	0.22564	0.176632	0	0.163286	0.290219	0.327507	0.48502	0.241976	0.349747	0.515573	0.415403	0	0.30835	0.525805	0.19293	0.239045	0.176277	0.198665	0.239494	0.225754	0	0.133407	0.339637	0.17919	0.304677	0.205784	0.267257	0.329225	0.299474	0	0.170673	0.509723	0.410609	0.706456	0.291287	0.445894	0.748926	0.600306	0	0.311465	0.83785	0.216905	0.397858	0.250373	0.336284
TCGA-DK-A6B2-01	0.252837	0.375976	0.269868	0.319745	0.394961	0.360929	0.306417	0.33629	0.503269	0.568486	0.76455	0.431369	0.616124	0.626339	0.597658	0.418666	0.580928	0.700472	0.189742	0.322414	0.370834	0.362554	0.323168	0.347262	0.294984	0.343409	0.360535	0.407193	0.571563	0.526913	0.538366	0.568187	0.572388	0.503467	0.389663	0.753686	0.581734	0.780305	0.469442	0.67758	0.760019	0.762768	0.452943	0.520894	0.821588	0.514963	0.656281	0.502175	0.661304
TCGA-DK-A6B5-01	0.192421	0.249705	0.30336	0.227722	0.269005	0.274686	1	0.272046	0.4011	0.294621	0.501568	0.268012	0.325589	0.300383	0.312999	1	0.350545	0.365631	0.49266	0.522686	0.482658	0.4585	0.603186	0.506563	1	0.372071	0.60639	0.271557	0.35705	0.378384	0.430376	0.313382	0.471189	1	0.305652	0.691841	0.402925	0.477394	0.383976	0.358591	0.455516	0.490928	1	0.471032	0.544592	0.380736	0.439743	0.473068	0.583125
TCGA-DK-A6B6-01	0.820501	0.641678	0.559949	0.73062	0.752788	0.810201	0.774968	0.893644	0.975057	0.427323	0.529455	0.344504	0.399246	0.374248	0.399313	0.659031	0.571528	0.48076	0.191061	0.275278	0.496368	0.312525	0.366845	0.378514	0.310105	0.430451	0.41682	0.64931	0.564371	0.557214	0.67594	0.563202	0.756677	0.611586	0.667842	0.890521	0.645992	0.550826	0.537813	0.537313	0.631561	0.673906	0.629288	0.76331	0.73384	0.773817	0.596066	0.818692	0.833783
TCGA-DK-AA6L-01	0.30097	0.462886	0.309695	0.290012	0.415241	0.264804	1	1	0.772549	0.618938	0.697782	0.402806	0.541204	0.517158	0.56411	1	1	0.583845	0.127626	0.257284	0.440239	0.19291	0.339742	0.200601	1	1	0.257478	0.30803	0.378756	0.403635	0.489864	0.379848	0.547389	1	1	0.70803	0.504992	0.586683	0.433582	0.50559	0.598663	0.591086	1	1	0.696921	0.229244	0.358935	0.375437	0.508687
TCGA-DK-AA6M-01	0.169135	0.28055	0.213292	0.228387	0.303911	0.253528	0.246942	1	0.41765	0.481348	0.641527	0.262882	0.445279	0.454206	0.501949	0.394197	1	0.513454	0.118343	0.243711	0.305284	0.237959	0.331096	0.233899	0.333072	1	0.254305	0.283296	0.405657	0.362172	0.479374	0.373762	0.5195	0.424528	1	0.673457	0.439602	0.673739	0.348869	0.454753	0.561447	0.619192	0.452892	1	0.649378	0.342441	0.51556	0.391251	0.584929
TCGA-DK-AA6P-01	0.281665	0.374607	0.2567	0.216853	0.39978	0.274059	1	1	0.54124	0.443326	0.782723	0.258946	0.42253	0.630802	0.452449	1	1	0.634031	0.0994973	0.127212	0.373386	0.136572	0.121731	0.133557	1	1	0.217563	0.170555	0.295621	0.19501	0.185821	0.251195	0.224582	1	1	0.417111	0.47886	0.811926	0.251147	0.4372	0.824695	0.613335	1	1	0.941234	0.265982	0.381629	0.252945	0.266847
TCGA-DK-AA6Q-01	0.454759	0.438466	0.615432	0.471197	0.811493	0.477834	0.470679	1	0.845496	0.284541	0.541308	0.317375	0.25992	0.31729	0.210151	0.435731	1	0.321923	0.748682	0.58103	0.989302	0.702313	0.870345	0.79528	0.691931	1	1.14859	0.470936	0.416601	0.611543	0.618998	0.368004	0.640518	0.479345	1	0.841414	1.42373	0.751971	1.05197	0.628555	0.859043	0.80401	0.702515	1	1.23942	0.503701	0.346403	0.679216	0.649547
TCGA-DK-AA6R-01	0.10281	0.148944	0.145086	0.12357	0.166441	0.127732	0.184194	0.165897	0.247568	0.249461	0.416595	0.164214	0.285212	0.317001	0.307009	0.234943	0.325088	0.409289	0.192493	0.258638	0.217523	0.215025	0.316161	0.245868	0.263499	0.191198	0.308532	0.14181	0.251337	0.197138	0.267952	0.218479	0.288377	0.24087	0.235645	0.493794	0.27709	0.461849	0.239974	0.289004	0.398096	0.419191	0.286239	0.300411	0.554815	0.149883	0.271769	0.231603	0.314616
TCGA-DK-AA6S-01	0.0770346	0.175481	0.120424	0.108276	0.170248	0.142653	0.172022	0.180957	0.215914	0.463448	0.783337	0.331922	0.468416	0.530438	0.585506	0.390289	0.545946	0.708055	0.11557	0.200278	0.297151	0.199178	0.202665	0.253569	0.131126	0.251349	0.235317	0.1412	0.288743	0.258347	0.218275	0.237508	0.289008	0.251057	0.254581	0.386756	0.3989	0.596209	0.308241	0.377049	0.502146	0.555247	0.302935	0.390724	0.614712	0.247922	0.502886	0.379928	0.41106
TCGA-DK-AA6T-01	3.60572	1.93465	1	2.68333	1.71209	1	1	1	2.52811	0.884179	0.720828	1	0.671106	0.617522	1	1	1	0.669388	1	1	1	1	1	1	1	1	1	2.02162	1.15524	1	1.54738	1.04538	1	1	1	1.69908	0.816081	0.581537	1	0.631058	0.604302	1	1	1	0.694884	1	1	1	1
TCGA-DK-AA6U-01	0.0875885	0.163399	0.125857	0.108477	0.186873	0.118776	1	1	0.291293	0.343649	0.508738	0.250831	0.31156	0.403956	0.34574	1	1	0.457354	0.179788	0.249456	0.197803	0.180807	0.285214	0.218142	1	1	0.333913	0.133011	0.22683	0.172317	0.234039	0.224187	0.237938	1	1	0.433233	0.41683	0.638784	0.324892	0.361135	0.591891	0.530956	1	1	0.697728	0.15741	0.285921	0.219646	0.265329
TCGA-DK-AA6W-01	0.394419	0.548633	0.326721	0.403267	0.574537	0.462538	1	0.486517	0.709551	0.68934	0.735748	0.506319	0.647518	0.633978	0.594618	1	0.637089	0.747201	0.150795	0.172132	0.463415	0.298669	0.177805	0.298017	1	0.308987	0.0869162	0.408015	0.533824	0.437745	0.514056	0.471058	0.574323	1	0.463946	0.783426	0.804495	0.805648	0.649112	0.651091	0.65918	0.78138	1	0.57609	0.995076	0.519672	0.56081	0.482589	0.668223
TCGA-DK-AA6X-01	0.434178	0.514224	0.427899	0.483708	0.604305	0.544182	1	0.519536	0.675258	0.628855	0.740686	0.486202	0.587316	0.597686	0.582657	1	0.642653	0.649455	0.351671	0.447652	0.456421	0.418834	0.499755	0.473453	1	0.443709	0.500657	0.520145	0.602676	0.485736	0.614818	0.581272	0.67636	1	0.492861	0.869672	0.841448	0.879805	0.67622	0.710746	0.886454	0.899175	1	0.675214	0.936547	0.677648	0.705016	0.62764	0.77623
TCGA-DK-AA71-01	0.100826	0.153205	0.14922	0.124474	0.147267	0.125242	1	1	0.432706	0.238118	0.348807	0.212013	0.256863	0.28235	0.254611	1	1	0.340554	0.111462	0.2294	0.3541	0.190872	0.261858	0.204704	1	1	0.275882	0.118346	0.265353	0.272909	0.277618	0.278898	0.305134	1	1	0.51015	0.181092	0.338614	0.237604	0.267703	0.403499	0.336525	1	1	0.504001	0.104913	0.252348	0.284481	0.296688
TCGA-DK-AA74-01	0.0810895	0.239183	0.217099	0.11355	0.224653	0.143061	0.191509	0.199338	0.313925	0.715411	0.869377	0.63206	0.722499	0.684502	0.796102	0.433143	0.732344	0.86539	0.490694	0.627644	0.640967	0.591682	0.627998	0.678621	0.554575	0.500597	0.662483	0.178691	0.337158	0.395876	0.329924	0.314324	0.397452	0.306282	0.314847	0.467146	0.614458	0.671828	0.631942	0.667755	0.629295	0.751314	0.427197	0.534517	0.766112	0.255304	0.474986	0.524689	0.515279
TCGA-DK-AA75-01	0.34788	0.470406	0.418912	0.394629	0.563535	0.411198	1	1	0.817491	0.640201	0.693471	0.451416	0.56242	0.684905	0.508881	1	1	0.798469	0.42081	0.364698	0.588135	0.463611	0.406626	0.494833	1	1	0.453579	0.427539	0.491469	0.51466	0.53018	0.468769	0.51362	1	1	0.822216	0.906964	0.8713	0.565776	0.621795	1.06778	0.740368	1	1	1.17475	0.434814	0.424694	0.528164	0.488193
TCGA-DK-AA76-01	0.327007	0.363051	1	0.276602	0.373815	0.284922	1	0.215851	0.526833	0.299656	0.541753	1	0.255133	0.47546	0.347975	1	0.188111	0.436873	1	1	1	1	1	1	1	1	1	0.208484	0.238349	1	0.236252	0.237377	0.262652	1	0.109033	0.404701	0.317036	0.650387	1	0.308562	0.611724	0.579073	1	0.147271	0.776811	0.219405	0.334555	1	0.257367
TCGA-DK-AA77-01	0.365299	0.397954	0.362482	0.383244	0.563818	0.399255	1	0.374854	0.702912	0.419673	0.466881	0.438281	0.355732	0.427258	0.335951	1	0.373866	0.409345	0.263159	0.387297	0.509935	0.367339	0.420647	0.388476	1	0.391076	0.504357	0.403629	0.388284	0.462671	0.527712	0.486022	0.545378	1	0.352894	0.784445	0.831355	0.718444	0.673201	0.688465	0.940794	0.760511	1	0.625936	1.10289	0.43054	0.372406	0.496076	0.547964
TCGA-E5-A2PC-01	0.0820771	0.199075	0.154722	0.0840679	0.245219	0.090214	1	0.140886	0.35348	0.292146	0.578575	0.312183	0.309863	0.380616	0.26098	1	0.3526	0.354731	0.271008	0.354949	0.389746	0.309296	0.471931	0.336549	1	0.276351	0.445732	0.0866397	0.158185	0.215354	0.230125	0.168684	0.227973	1	0.161969	0.394307	0.603878	0.664916	0.630066	0.536763	0.667347	0.613814	1	0.625246	0.784948	0.0882511	0.143303	0.243549	0.253723
TCGA-E5-A4TZ-01	0.458881	0.496526	1	0.41697	0.715311	0.485585	1	1	0.974907	0.461707	0.530831	1	0.355998	0.396688	0.350981	1	1	0.486632	1	1	1	1	1	1	1	1	1	0.374593	0.387649	1	0.413102	0.417757	0.464248	1	1	0.717346	0.955492	0.794209	1	0.707485	0.898649	0.859943	1	1	1.14512	0.494642	0.420382	1	0.5373
TCGA-E5-A4U1-01	0.490073	0.548451	1	0.442357	0.698049	0.47036	1	1	0.814502	0.582055	0.720307	1	0.451497	0.60632	0.414911	1	1	0.590108	1	1	1	1	1	1	1	1	1	0.391682	0.489179	1	0.405139	0.450255	0.425212	1	1	0.613758	0.738639	0.929826	1	0.635514	0.96502	0.736196	1	1	1.05709	0.445227	0.436766	1	0.44791
TCGA-E7-A3X6-01	0.0568657	0.161616	0.141159	0.079516	0.171988	0.1067	1	0.13305	0.257277	0.427026	0.53894	0.396292	0.344491	0.440515	0.424414	1	0.467058	0.470808	0.278333	0.393087	0.5033	0.348328	0.433534	0.445967	1	0.401701	0.499464	0.102551	0.17765	0.230833	0.205962	0.181941	0.275578	1	0.169974	0.3409	0.448982	0.573813	0.488556	0.42994	0.617066	0.603584	1	0.420025	0.74013	0.176318	0.308603	0.369924	0.378756
TCGA-E7-A3Y1-01	0.233884	0.339732	0.239427	0.268031	0.462029	0.280779	1	0.245415	0.60472	0.511634	0.546065	0.393215	0.441206	0.590777	0.426742	1	0.456528	0.556498	0.175288	0.269794	0.286637	0.234166	0.268438	0.254076	1	0.246311	0.322138	0.291625	0.343711	0.292493	0.388468	0.407796	0.399856	1	0.244385	0.642117	0.88719	0.916296	0.527594	0.720277	1.1786	0.805051	1	0.549939	1.26013	0.316905	0.353864	0.334167	0.419613
TCGA-E7-A4IJ-01	1	1	1	1	1	1	1	1	1	1	1	1	1	1	1	1	1	1	1	1	1	1	1	1	1	1	1	1	1	1	1	1	1	1	1	1	1	1	1	1	1	1	1	1	1	1	1	1	1
TCGA-E7-A4XJ-01	0.167706	0.299343	1	0.197413	0.404021	0.200479	1	1	0.504838	0.519077	0.667974	1	0.482758	0.610372	0.417867	1	1	0.77118	1	1	1	1	1	1	1	1	1	0.2165	0.306532	1	0.269972	0.287077	0.265082	1	1	0.532394	0.898689	0.842655	1	0.6129	1.06499	0.614293	1	1	1.25553	0.218588	0.26526	1	0.263698
TCGA-E7-A519-01	0.235189	0.291684	0.360002	0.27454	0.338596	0.297715	0.358201	1	0.409304	0.465709	0.369395	0.408362	0.402535	0.320741	0.267757	0.463486	1	0.318744	0.406277	0.459066	0.537491	0.467724	0.583503	0.443691	0.631195	1	0.50181	0.323004	0.450809	0.449451	0.615973	0.514823	0.593392	0.413105	1	0.75514	0.412523	0.512054	0.406657	0.56423	0.588198	0.522552	0.425314	1	0.600646	0.385425	0.323985	0.436826	0.640139
TCGA-E7-A541-01	0.223555	0.288305	0.287654	0.264632	0.310835	0.248173	1	1	0.587644	0.444058	0.414405	0.444174	0.406162	0.393922	0.358751	1	1	0.454308	0.301855	0.45152	0.60376	0.460338	0.491645	0.481426	1	1	0.625786	0.325644	0.379095	0.501	0.500426	0.493798	0.489359	1	1	0.692643	0.446228	0.540397	0.48439	0.578781	0.58904	0.548431	1	1	0.668488	0.274781	0.337203	0.46649	0.470673
TCGA-E7-A5KE-01	0.376717	0.30279	0.40528	0.240225	0.496858	0.286921	1	1	0.538965	0.256691	0.396208	0.30726	0.245312	0.363276	0.245753	1	1	0.429508	0.206323	0.255479	0.746776	0.298058	0.255858	0.286218	1	1	0.25744	0.154088	0.230549	0.30066	0.161013	0.277621	0.203675	1	1	0.41453	0.569391	0.702303	0.449791	0.520164	0.881634	0.559588	1	1	1.00272	0.214907	0.259645	0.363544	0.236013
TCGA-E7-A5KF-01	0.632664	0.415044	1	0.501135	0.73243	0.512265	1	1	0.907797	0.263038	0.466149	1	0.280543	0.373349	0.259313	1	1	0.275116	1	1	1	1	1	1	1	1	1	0.397483	0.383236	1	0.510672	0.510169	0.486954	1	1	0.811333	0.756029	0.75906	1	0.713923	0.844766	0.664301	1	1	1.1041	0.407729	0.3397	1	0.474212
TCGA-E7-A677-01	0.159183	0.275374	0.269765	0.188718	0.261155	0.238531	1	0.210538	0.389091	0.474725	0.594831	0.448033	0.442295	0.545192	0.513542	1	0.492437	0.686876	0.316477	0.401315	0.438847	0.342275	0.379395	0.386244	1	0.367937	0.271283	0.220121	0.315092	0.329843	0.292011	0.270687	0.325192	1	0.278599	0.532508	0.424244	0.589494	0.418172	0.372351	0.620668	0.577761	1	0.358354	0.837424	0.339672	0.465206	0.494865	0.397714
TCGA-E7-A678-01	0.406233	0.433921	0.525787	0.472568	0.595931	0.500028	1	1	0.800212	0.464539	0.643589	0.630357	0.514382	0.49157	0.484724	1	1	0.430847	0.717802	0.8224	0.675776	0.746908	0.82255	0.784734	1	1	0.728472	0.543118	0.563846	0.637686	0.662544	0.448424	0.648022	1	1	0.702509	0.814818	0.760165	0.872513	0.585992	0.849515	0.777949	1	1	1.08005	0.617157	0.583268	0.705676	0.682573
TCGA-E7-A6MD-01	0.915056	0.897282	0.686086	0.845153	0.897506	0.86245	1	0.763337	1.04755	0.879542	0.913399	0.645279	0.75877	0.799268	0.783488	1	0.862877	0.977491	0.477737	0.571764	0.462561	0.480983	0.51165	0.504561	1	0.410152	0.56889	0.786999	0.759012	0.591436	0.748186	0.667224	0.760347	1	0.560515	1.0182	0.858536	0.897152	0.580442	0.667739	0.858119	0.840435	1	0.684581	0.966542	0.7961	0.791561	0.615449	0.761873
TCGA-E7-A6ME-01	0.227733	0.37501	0.37868	0.228906	0.51255	0.325991	1.05	0.311197	0.498402	0.655253	0.678493	0.597084	0.494875	0.607398	0.542593	2.78	0.611014	0.681876	0.557248	0.607931	0.689199	0.454226	0.675136	0.609239	5.06	0.567555	0.818165	0.228656	0.31482	0.313992	0.294371	0.287023	0.342313	1.4	0.226036	0.419223	1.15877	0.921952	0.940213	0.678437	1.13844	1.02069	3.01	0.883819	1.32494	0.465152	0.513158	0.557706	0.483212
TCGA-E7-A6MF-01	0.510344	0.434767	1	0.442595	0.756461	0.519566	1	1	0.98601	0.356417	0.516187	1	0.319146	0.343798	0.299207	1	1	0.374711	1	1	1	1	1	1	1	1	1	0.387562	0.42002	1	0.449717	0.409305	0.54479	1	1	0.671748	0.934409	0.807022	1	0.682859	0.938985	0.8883	1	1	1.27483	0.510861	0.423651	1	0.61406
TCGA-E7-A7DU-01	0.365034	0.439973	0.398799	0.376491	0.545862	0.386781	1	1	0.779607	0.515905	0.532572	0.443149	0.41795	0.50786	0.442735	1	1	0.500641	0.358374	0.391702	0.582071	0.45239	0.354219	0.443055	1	1	0.376377	0.358667	0.385187	0.469126	0.459955	0.431082	0.469287	1	1	0.698469	0.640858	0.732517	0.450423	0.608732	0.932796	0.695711	1	1	1.04945	0.386488	0.428214	0.473953	0.473196
TCGA-E7-A7DV-01	0.111324	0.127993	0.169599	0.137164	0.297226	0.199577	0.143022	1	0.270493	0.15004	0.296905	0.156254	0.178217	0.177254	0.208263	0.174154	1	0.209175	0.0855441	0.232226	0.226685	0.196138	0.244908	0.248729	0.178462	1	0.209603	0.154774	0.226624	0.288594	0.335067	0.182251	0.448156	0.211708	1	0.513734	0.800228	0.601544	0.458793	0.471411	0.542416	0.711186	0.292117	1	0.791637	0.282557	0.401265	0.48367	0.655611
TCGA-E7-A7PW-01	0.342238	0.447361	0.338369	0.359303	0.528848	0.386595	1	1	0.797056	0.560788	0.590712	0.471894	0.497011	0.524359	0.458559	1	1	0.647399	0.251048	0.388768	0.360712	0.276207	0.385497	0.281103	1	1	0.390162	0.36051	0.42605	0.378642	0.423554	0.437414	0.431354	1	1	0.789716	0.778129	0.724131	0.55745	0.632559	0.807333	0.688897	1	1	1.03698	0.439459	0.449696	0.408288	0.480804
TCGA-E7-A7XN-01	1	1	1	1	1	1	1	1	1	1	1	1	1	1	1	1	1	1	1	1	1	1	1	1	1	1	1	1	1	1	1	1	1	1	1	1	1	1	1	1	1	1	1	1	1	1	1	1	1
TCGA-E7-A85H-01	0.297335	0.52846	0.296426	0.312126	0.492935	0.321672	1	0.368703	0.741015	1.07946	0.818741	0.812776	0.778188	0.794302	0.728521	1	0.901588	1.01064	0.213482	0.350394	0.447273	0.346179	0.376655	0.359124	1	0.371303	0.457039	0.345731	0.465098	0.468485	0.50849	0.4279	0.5431	1	0.385191	0.74373	0.914898	0.856536	0.672624	0.673137	0.779283	0.815651	1	0.69887	0.907368	0.359042	0.43895	0.488263	0.56385
TCGA-E7-A8O7-01	0.533821	0.524427	0.32983	0.532217	0.617451	0.557762	1	0.427729	0.823448	0.475325	0.627551	0.322032	0.439165	0.466031	0.402926	1	0.484416	0.469258	0.0662648	0.142208	0.260301	0.179225	0.172054	0.201119	1	0.183441	0.137622	0.536277	0.529246	0.441731	0.666821	0.585251	0.675356	1	0.421071	0.912772	0.648821	0.710525	0.499801	0.656991	0.810836	0.739134	1	0.564217	0.938919	0.58934	0.514536	0.646135	0.706195
TCGA-E7-A8O8-01	0.259467	0.346168	1	0.307957	0.419741	0.306663	1	1	0.563368	0.42231	0.652986	1	0.462737	0.604125	0.375345	1	1	0.477782	1	1	1	1	1	1	1	1	1	0.347472	0.438053	1	0.47225	0.410469	0.452758	1	1	0.696262	0.564515	0.80212	1	0.550027	0.911057	0.577439	1	1	1.00289	0.360453	0.372369	1	0.470305
TCGA-E7-A97P-01	0	0.0157823	0.030451	0.0231405	0.00625652	0.0230815	0.0328283	1	0.0109536	0.0983607	0.15156	0.1442	0.103024	0.119392	0.144268	0.138186	1	0.178053	0.0400654	0.212504	0.394756	0.167049	0.239575	0.255287	0.256859	1	0.344157	0.0547771	0.15699	0.263218	0.162081	0.119941	0.216534	0.231963	1	0.32876	0.00699301	0.078199	0.0514542	0.0334682	0.060708	0.0647295	0.061071	1	0.0710799	0.0547879	0.195283	0.356175	0.232962
TCGA-E7-A97Q-01	0.101998	0.199144	0.152497	0.134558	0.183538	0.155311	0.362047	1	0.289004	0.507454	0.672678	0.431718	0.439717	0.552572	0.491255	0.378694	1	0.666276	0.213631	0.387691	0.34778	0.277332	0.325859	0.317702	0.505769	1	0.433101	0.191761	0.312655	0.27757	0.252471	0.273518	0.27903	0.407904	1	0.463819	0.408018	0.646464	0.36313	0.363104	0.583216	0.508401	0.22868	1	0.652616	0.244262	0.418852	0.330993	0.321309
TCGA-FD-A3B3-01	0.393665	0.426859	0.432904	0.420511	0.440196	0.510349	0.433801	0.495245	0.503472	0.535703	0.720298	0.488563	0.496073	0.52847	0.608024	0.49567	0.6238	0.688147	0.404212	0.54295	0.564151	0.492342	0.544857	0.586674	0.52994	0.527067	0.645312	0.459183	0.541139	0.520423	0.483195	0.451777	0.641683	0.536165	0.473286	0.689346	0.52451	0.662401	0.515563	0.438147	0.536125	0.6344	0.459656	0.499601	0.643343	0.674305	0.844743	0.71661	0.774464
TCGA-FD-A3B4-01	0.938894	0.877498	0.68661	0.781885	0.8152	0.908896	0.77191	0.808681	1.14412	0.802472	0.922404	0.6054	0.583685	0.689764	0.767665	0.535839	0.746399	0.976768	0.489605	0.572646	0.4571	0.476903	0.564175	0.541064	0.458865	0.451277	0.597578	0.651512	0.568583	0.514215	0.47051	0.510489	0.666136	0.560373	0.452682	0.867705	0.704331	0.701643	0.542005	0.484886	0.629188	0.724	0.474072	0.560684	0.760807	0.863391	0.851158	0.681217	0.752201
TCGA-FD-A3B5-01	0.137398	0.283492	0.156622	0.173535	0.212614	0.223125	1	0.144358	0.37902	0.535658	0.851202	0.258929	0.556727	0.532937	0.567136	1	0.331042	0.881429	0.212701	0.198644	0.153733	0.183302	0.149641	0.222089	1	0.101404	0.212161	0.205343	0.369798	0.176348	0.325565	0.227545	0.328143	1	0.170922	0.533959	0.338417	0.477404	0.16966	0.25623	0.385166	0.390922	1	0.212448	0.570418	0.382123	0.50792	0.231866	0.388464
TCGA-FD-A3B6-01	0.508225	0.529903	0.545689	0.506979	0.513091	0.576226	0.521036	1	0.896122	0.566249	0.578619	0.534267	0.479425	0.463923	0.552575	0.457603	1	0.62012	0.433322	0.534399	0.762789	0.546597	0.610136	0.629275	0.550552	1	0.764524	0.469512	0.465246	0.602723	0.654714	0.408673	0.751247	0.492654	1	0.885598	0.532605	0.531883	0.519437	0.404425	0.42633	0.558891	0.349352	1	0.575633	0.600112	0.607392	0.803184	0.883072
TCGA-FD-A3B7-01	0.136029	0.217156	0.204936	0.186419	0.173671	0.203221	0.155556	1	0.210526	0.471225	0.741704	0.516452	0.547358	0.520795	0.587113	0.300513	1	0.555988	0.254064	0.531073	0.527882	0.453166	0.47141	0.493036	0.215541	1	0.384538	0.267798	0.49368	0.470313	0.433768	0.38655	0.487811	0.203586	1	0.363275	0.288818	0.485725	0.354633	0.345133	0.380465	0.436081	0.123698	1	0.468716	0.305439	0.62775	0.521553	0.544504
TCGA-FD-A3B8-01	0.689732	0.681794	0.68323	0.67443	0.683771	0.711795	0.424551	0.7613	0.732126	0.733292	0.885659	0.688559	0.719988	0.732004	0.837131	0.32485	0.838539	0.866917	0.610227	0.702603	0.703091	0.684847	0.644979	0.751572	0.480745	0.70042	0.734582	0.667449	0.74843	0.724793	0.723302	0.662613	0.851618	0.454113	0.744913	0.851225	0.724661	0.815412	0.632875	0.644124	0.723883	0.819163	0.339663	0.630621	0.806746	0.722849	0.906448	0.84055	0.902151
TCGA-FD-A3N5-01	0.0631684	0.0984296	0.121362	0.0871862	0.111715	0.10681	1	0.118127	0.160421	0.179595	0.29345	0.119327	0.21061	0.243192	0.235822	1	0.260913	0.316806	0.232783	0.220631	0.249756	0.21626	0.321345	0.245745	1	0.180277	0.260301	0.113716	0.208698	0.192549	0.269409	0.228812	0.292278	1	0.219408	0.448738	0.183859	0.441594	0.169601	0.284866	0.367587	0.358095	1	0.246495	0.442609	0.162878	0.293605	0.22733	0.364785
TCGA-FD-A3N6-01	0.233673	0.228698	0.209185	0.271529	0.214601	0.269589	1	0.272306	0.394463	0.230801	0.446558	0.232745	0.2548	0.267526	0.243873	1	0.278579	0.350558	0.120106	0.233254	0.286005	0.196577	0.257603	0.227829	1	0.211921	0.305083	0.293519	0.368657	0.355721	0.460726	0.288036	0.459292	1	0.288497	0.696725	0.210526	0.40384	0.250261	0.214469	0.32519	0.313852	1	0.258169	0.398841	0.295389	0.355819	0.390111	0.455639
TCGA-FD-A3NA-01	0.0741171	0.146868	0.147142	0.092967	0.131892	0.106775	0.165587	1	0.214942	0.360536	0.56535	0.299359	0.391694	0.402775	0.40065	0.255941	1	0.514413	0.256643	0.412646	0.333088	0.310541	0.40641	0.327234	0.332151	1	0.405298	0.122454	0.263005	0.254065	0.262885	0.211028	0.270714	0.222827	1	0.401413	0.246009	0.466092	0.296823	0.289338	0.368298	0.398857	0.247393	1	0.454426	0.143776	0.315784	0.295684	0.322167
TCGA-FD-A3SJ-01	0.472423	0.573526	0.34838	0.45777	0.609594	0.500327	1	0.318846	0.750052	0.681834	0.909799	0.424146	0.604226	0.762592	0.667087	1	0.483563	0.865725	0.217779	0.288802	0.23398	0.256839	0.259342	0.273058	1	0.191074	0.331879	0.430734	0.504007	0.329676	0.458475	0.474959	0.490238	1	0.238371	0.740246	0.7624	0.938584	0.413117	0.615402	0.927573	0.82514	1	0.470915	0.994409	0.518828	0.622826	0.374675	0.539894
TCGA-FD-A3SL-01	0.124656	0.234577	0.131612	0.144343	0.249189	0.184935	1	0.176399	0.27363	0.467539	0.782023	0.28987	0.461759	0.69888	0.611674	1	0.428915	0.748932	0.078891	0.134394	0.160103	0.150617	0.136989	0.172067	1	0.138729	0.138621	0.16876	0.288221	0.239046	0.227481	0.287762	0.304073	1	0.173025	0.39759	0.500291	0.86353	0.299202	0.509624	0.839914	0.715904	1	0.409988	0.889792	0.260873	0.495249	0.274218	0.399988
TCGA-FD-A3SM-01	0.0503674	0.152566	1	0.0749463	0.123497	0.112574	1	0.0723079	0.195417	0.464615	0.837888	1	0.440073	0.650312	0.616666	1	0.367121	0.829647	1	1	1	1	1	1	1	1	1	0.104148	0.211022	1	0.13619	0.178089	0.191113	1	0.109722	0.337705	0.302447	0.578103	1	0.301546	0.462095	0.456862	1	0.2334	0.644227	0.245695	0.487168	1	0.283447
TCGA-FD-A3SN-01	0.107276	0.252156	0.201287	0.127098	0.199991	0.142589	0.199426	1	0.465317	0.509541	0.764968	0.357138	0.559782	0.58975	0.599094	0.343172	1	0.8279	0.185105	0.345643	0.40586	0.243087	0.330257	0.240077	0.412887	1	0.310055	0.156878	0.282022	0.226934	0.261132	0.242788	0.285921	0.225441	1	0.424472	0.356284	0.506114	0.272561	0.389405	0.486176	0.525889	0.245147	1	0.645369	0.178882	0.353164	0.238937	0.330792
TCGA-FD-A3SO-01	0.113455	0.171204	0.126258	0.127152	0.183398	0.195392	0.124254	0.176752	0.191906	0.285781	0.602788	0.187725	0.326615	0.417804	0.508728	0.113424	0.323187	0.566617	0.0714826	0.105341	0.165755	0.128508	0.122124	0.191973	0.115851	0.14025	0.120401	0.139613	0.254829	0.172542	0.194228	0.203125	0.292108	0.147785	0.165569	0.3659	0.303576	0.511153	0.200538	0.286565	0.439775	0.498589	0.144751	0.271443	0.543481	0.332192	0.625121	0.336122	0.465549
TCGA-FD-A3SP-01	0.187184	0.20318	0.16039	0.21595	0.227905	0.219524	0.17786	0.251201	0.279059	0.301073	0.564727	0.250226	0.423946	0.398244	0.477791	0.127169	0.418556	0.516096	0.0638563	0.14264	0.216546	0.145907	0.171979	0.178687	0.0815646	0.187578	0.152357	0.238774	0.477015	0.307295	0.392178	0.369878	0.487658	0.242816	0.322163	0.564724	0.315632	0.514056	0.320439	0.39508	0.361384	0.508308	0.164478	0.364965	0.513482	0.24901	0.548969	0.378253	0.520486
TCGA-FD-A3SQ-01	0.34296	0.519557	1	0.365747	0.435255	0.452876	1	0.3181	0.635122	0.782668	1.09012	1	0.712517	0.839496	0.869705	1	0.556668	1.12221	1	1	1	1	1	1	1	1	1	0.384892	0.515755	1	0.388854	0.397105	0.44634	1	0.270747	0.648884	0.55186	0.758266	1	0.45613	0.701556	0.67363	1	0.394682	0.800109	0.575559	0.785001	1	0.543246
TCGA-FD-A3SR-01	0.279068	0.41128	0.405108	0.30729	0.47748	0.399266	0.28381	1	0.524729	0.631728	0.738074	0.609522	0.527835	0.62635	0.738261	0.41056	1	0.82189	0.41009	0.639542	0.582143	0.492919	0.608011	0.557367	0.407183	1	0.67322	0.331226	0.401973	0.454816	0.357791	0.372667	0.516016	0.323488	1	0.603214	0.838296	0.790404	0.696013	0.577754	0.677127	0.870303	0.395932	1	0.933529	0.553037	0.745286	0.601517	0.671776
TCGA-FD-A3SS-01	0.0725458	0.207676	0.132943	0.111684	0.22179	0.126856	0.101354	0.109896	0.328502	0.609153	0.727993	0.241139	0.474841	0.663093	0.565134	0.368544	0.415315	0.846535	0.101861	0.112604	0.119718	0.14538	0.0844912	0.149608	0.186184	0.137616	0.127098	0.14497	0.24504	0.203035	0.201751	0.214197	0.239431	0.210076	0.141945	0.517608	0.686556	0.786471	0.141006	0.448709	0.76703	0.692623	0.355613	0.383553	1.01641	0.206251	0.365404	0.134505	0.299482
TCGA-FD-A43N-01	0.121931	0.278022	0.197195	0.143785	0.259983	0.17943	1	1	0.413333	0.623643	0.915319	0.387831	0.567285	0.786621	0.654676	1	1	0.903353	0.131665	0.204822	0.483796	0.209052	0.245591	0.210526	1	1	0.257813	0.163202	0.300943	0.270097	0.215869	0.246183	0.252884	1	1	0.432989	0.511586	0.810549	0.342134	0.432417	0.858709	0.615615	1	1	0.861264	0.254193	0.444	0.335982	0.318296
TCGA-FD-A43P-01	0.580434	0.55429	0.74633	0.609513	0.63342	0.693418	0.629245	1	0.758977	0.605748	0.615025	0.624513	0.524692	0.53163	0.519633	0.597595	1	0.599912	0.866144	0.882436	1.22338	0.946463	0.875468	0.993311	0.81724	1	1.1759	0.653406	0.636837	0.824681	0.677241	0.542948	0.758015	0.687682	1	0.839407	0.779152	0.757518	0.721651	0.531726	0.697442	0.713243	0.5064	1	0.775829	0.85455	0.75148	0.95998	0.871539
TCGA-FD-A43S-01	1.57202	1.20489	1.23298	1.3228	1.29074	1.35381	1	1.13227	1.38974	0.938148	0.887667	0.793694	0.819532	0.803792	0.718566	1	0.866618	0.918869	0.880511	0.843954	0.949432	0.884503	0.861773	0.870811	1	0.975342	0.962254	1.12243	0.980182	0.916444	1.11354	0.927992	1.03465	1	0.733585	1.17367	1.04128	0.953496	0.834239	0.856284	0.973104	0.920135	1	0.795318	1.0399	1.16355	0.859528	0.929994	1.03591
TCGA-FD-A43U-01	0.299542	0.363545	0.371792	0.326331	0.425349	0.423973	0.296249	1	0.420206	0.57643	0.737305	0.447044	0.572538	0.513386	0.626322	0.359671	1	0.612484	0.214412	0.405329	0.585253	0.411448	0.420316	0.45692	0.363319	1	0.447184	0.38814	0.575168	0.512478	0.565387	0.536109	0.686663	0.38061	1	0.697965	0.725102	0.722019	0.521627	0.659452	0.620232	0.786013	0.363691	1	0.736233	0.645438	0.858069	0.656007	0.90184
TCGA-FD-A43X-01	1.03161	0.811318	1	0.87909	0.848122	0.762092	1	0.765311	1.21533	0.657651	0.731747	1	0.514962	0.623757	0.447911	1	0.332723	0.604267	1	1	1	1	1	1	1	1	1	0.841205	0.598435	1	0.733293	0.621304	0.697899	1	0.547148	1.08872	0.577702	0.761981	1	0.580952	0.896787	0.663961	1	0.322325	1.02733	0.607402	0.446865	1	0.591967
TCGA-FD-A43Y-01	0.130802	0.189671	0.225304	0.13392	0.200349	0.146129	0.252661	1	0.330449	0.345259	0.554602	0.245124	0.34215	0.369608	0.43078	0.223739	1	0.517	0.264338	0.329956	0.390179	0.269487	0.365013	0.307781	0.369542	1	0.347689	0.123757	0.251109	0.264505	0.249527	0.247843	0.326335	0.22573	1	0.445104	0.379946	0.478681	0.318816	0.344861	0.362935	0.502762	0.381811	1	0.601769	0.125503	0.324657	0.308397	0.346879
TCGA-FD-A5BR-01	1.09107	0.874019	0.435066	0.895107	0.974285	0.956065	1	0.836948	1.08896	0.712073	0.787338	0.3946	0.639845	0.675199	0.6563	1	0.698698	0.865854	0.125959	0.169608	0.195933	0.196494	0.14603	0.198408	1	0.193087	0.126352	0.742505	0.726183	0.427693	0.719675	0.642191	0.768588	1	0.583517	1.00435	0.859326	0.846516	0.35623	0.657544	0.867922	0.839743	1	0.678565	0.959872	0.822848	0.769342	0.44137	0.801441
TCGA-FD-A5BS-01	1.15436	1.02798	1.18444	1.11021	0.792718	1.2238	1.09166	1.1083	1.10407	0.934409	0.903378	0.875784	0.856945	0.701529	0.841325	0.842924	0.941208	0.853667	1.12805	1.0706	1.36559	1.21154	0.840273	1.23311	1.18818	1.10325	1.23165	1.06684	0.996269	1.12962	1.11234	0.74944	1.2123	1.05806	0.768979	1.14055	0.592403	0.643627	0.56193	0.514645	0.489314	0.591549	0.58305	0.572424	0.577776	1.31591	1.11391	1.27173	1.3365
TCGA-FD-A5BT-01	0.403357	0.577813	0.478039	0.447127	0.596826	0.511537	0.466316	0.5112	0.61753	0.849413	1.00775	0.736922	0.827526	0.753092	0.894067	0.6401	0.790925	0.942338	0.381451	0.559031	0.735721	0.592524	0.433363	0.646036	0.591724	0.504797	0.607897	0.48633	0.633413	0.650081	0.629664	0.560346	0.78812	0.611212	0.367475	0.787293	0.862715	0.825307	0.652023	0.775182	0.713209	0.896326	0.622595	0.657513	0.869277	0.603442	0.790123	0.828138	0.926411
TCGA-FD-A5BU-01	0.604002	0.56595	1	0.586663	0.592969	0.624975	0.326407	0.501931	0.733462	0.51142	0.821668	1	0.544336	0.564779	0.673131	0.326905	0.54215	0.791797	1	1	1	1	1	1	1	1	1	0.559259	0.593932	1	0.537748	0.483662	0.647708	0.390219	0.412242	0.825654	0.586239	0.674966	1	0.488231	0.576333	0.70898	0.348817	0.508871	0.732437	0.609061	0.774484	1	0.688838
TCGA-FD-A5BV-01	0.215136	0.305188	0.189589	0.24323	0.327928	0.246995	1	0.180576	0.467314	0.431243	0.644619	0.261246	0.407831	0.580067	0.435736	1	0.344316	0.705889	0.160585	0.208208	0.174806	0.170974	0.175599	0.181947	1	0.139352	0.268297	0.245225	0.339086	0.233188	0.314998	0.317242	0.316201	1	0.1938	0.589612	0.461806	0.700742	0.234109	0.402068	0.756586	0.571258	1	0.325317	0.795622	0.290077	0.392117	0.214986	0.32135
TCGA-FD-A5BX-01	0.228782	0.153274	0.261724	0.164643	0.237915	0.202342	0.16356	1	0.220548	0.109724	0.322335	0.0740379	0.192055	0.263333	0.26827	0.134742	1	0.238337	0.0581017	0.109012	0.452437	0.109172	0.188599	0.0927795	0.304705	1	0.0773459	0.0796479	0.214027	0.167155	0.249421	0.236063	0.328616	0.202661	1	0.321661	0.208275	0.525786	0.169055	0.337553	0.458588	0.480539	0.258838	1	0.454229	0.106658	0.353739	0.216991	0.396274
TCGA-FD-A5BY-01	0.460345	0.714365	1	0.443622	0.571237	0.47163	1	0.355086	0.874599	0.990269	1.11684	1	0.794751	0.843392	0.891109	1	0.711243	1.18143	1	1	1	1	1	1	1	1	1	0.424698	0.512853	1	0.463909	0.465232	0.520213	1	0.284479	0.79202	0.671629	0.745318	1	0.583996	0.623438	0.710887	1	0.47783	0.843753	0.45488	0.613408	1	0.533589
TCGA-FD-A5BZ-01	0.158259	0.26961	1	0.152097	0.236496	0.212849	0.663734	1	0.404804	0.47828	0.992155	1	0.49869	0.698277	0.638418	0.502556	1	0.911681	1	1	1	1	1	1	1	1	1	0.147242	0.300022	1	0.19041	0.239803	0.229628	0.677069	1	0.348524	0.389637	0.667452	1	0.348756	0.59724	0.487136	0.76143	1	0.652967	0.290459	0.547804	1	0.316242
TCGA-FD-A5C0-01	0.17944	0.310958	0.192463	0.202091	0.31087	0.236937	1	0.210742	0.424618	0.53405	0.675235	0.346307	0.472223	0.576799	0.607142	1	0.462506	0.711987	0.131707	0.17688	0.26486	0.202109	0.188315	0.232233	1	0.196709	0.21175	0.226465	0.309959	0.29172	0.288752	0.301767	0.348059	1	0.202934	0.521505	0.519241	0.665001	0.328411	0.465963	0.66432	0.653075	1	0.420527	0.788606	0.300447	0.494115	0.358355	0.426439
TCGA-FD-A5C1-01	0.144658	0.306362	0.270454	0.171469	0.275274	0.213207	0.276972	0.268096	0.45401	0.656919	0.738886	0.521158	0.649133	0.573196	0.635325	0.377305	0.674625	0.766137	0.519655	0.546496	0.577764	0.545221	0.594843	0.584498	0.557967	0.498434	0.637898	0.235469	0.360875	0.393024	0.403407	0.304466	0.4579	0.315584	0.345206	0.540678	0.525869	0.583729	0.517308	0.527114	0.547725	0.61889	0.384395	0.528325	0.665186	0.31359	0.455545	0.465402	0.574096
TCGA-FD-A62N-01	0.710307	0.743165	0.789254	0.739974	0.69979	0.804905	0.583062	0.831381	0.900352	0.799257	0.722202	0.742432	0.72249	0.596776	0.790573	0.558508	0.877553	0.766564	0.738141	0.737888	1.1206	0.926752	0.712318	0.956139	0.661888	0.931709	0.965944	0.789053	0.738539	0.9655	0.914081	0.658653	1.02403	0.699411	0.928161	1.00377	0.729908	0.625555	0.659466	0.607778	0.536895	0.740766	0.478845	0.548731	0.709972	0.925905	0.901259	1.06272	1.12801
TCGA-FD-A62O-01	0.115287	0.30295	1	0.150929	0.266414	0.151041	1	0.106431	0.43843	0.739847	0.870195	1	0.548111	0.761866	0.668751	1	0.408174	0.985991	1	1	1	1	1	1	1	1	1	0.176619	0.272816	1	0.226714	0.197276	0.233542	1	0.187051	0.439037	0.526761	0.709671	1	0.351165	0.828298	0.613362	1	0.276107	0.924308	0.190768	0.347515	1	0.235179
TCGA-FD-A62P-01	0.115241	0.224013	0.214385	0.151351	0.244048	0.191161	0.197396	1	0.312186	0.495403	0.654955	0.445101	0.5111	0.522398	0.56306	0.454221	1	0.641867	0.213602	0.40998	0.49429	0.356325	0.39069	0.397607	0.397665	1	0.451783	0.197116	0.34715	0.368983	0.372259	0.326383	0.411944	0.314572	1	0.545832	0.559616	0.66629	0.469976	0.548568	0.64043	0.700231	0.367767	1	0.764297	0.279946	0.487103	0.49164	0.542745
TCGA-FD-A62S-01	0.163047	0.254213	0.118989	0.217122	0.246352	0.251233	0.176992	0.260485	0.266962	0.421141	0.805408	0.237591	0.587289	0.545294	0.640438	0.213166	0.523921	0.79274	0.0417154	0.0580445	0.164071	0.122888	0.0914868	0.12786	0.0917884	0.140076	0.0564881	0.30437	0.509288	0.344958	0.402425	0.344297	0.460672	0.366805	0.404491	0.565245	0.374038	0.569781	0.332224	0.383079	0.458331	0.51559	0.332303	0.352735	0.529537	0.398024	0.677413	0.346237	0.547488
TCGA-FD-A6TA-01	0.531418	0.631487	0.473383	0.563423	0.632214	0.679801	1	0.52541	0.737854	0.768226	0.948834	0.561822	0.720557	0.743862	0.791708	1	0.698465	0.920631	0.341066	0.422483	0.459144	0.44977	0.42193	0.465043	1	0.389822	0.44064	0.611057	0.67348	0.610087	0.579957	0.593818	0.700295	1	0.468187	0.908694	0.778192	0.819981	0.552692	0.645756	0.761256	0.839618	1	0.547992	0.8941	0.882222	0.912177	0.682285	0.829796
TCGA-FD-A6TB-01	1.29793	1.06226	1.04321	1.12363	1.11553	1.18435	0.73475	1	1.28239	0.880382	0.900711	0.774757	0.769396	0.780328	0.812263	0.562413	1	0.946229	0.769737	0.813919	0.852335	0.768388	0.706472	0.768004	0.598631	1	0.903241	0.994416	0.877724	0.85073	0.93894	0.851908	0.971309	0.639068	1	1.11305	0.966565	0.895743	0.730962	0.790845	0.888218	0.927395	0.458943	1	1.00464	1.06318	0.945109	0.873067	0.977645
TCGA-FD-A6TC-01	0.0924797	0.151443	1	0.0758701	0.155793	0.101733	1	1	0.210005	0.218541	0.607178	1	0.303588	0.433043	0.439478	1	1	0.530041	1	1	1	1	1	1	1	1	1	0.0597465	0.169587	1	0.117763	0.157672	0.162976	1	1	0.231275	0.281858	0.51331	1	0.299048	0.452549	0.420591	1	1	0.533185	0.106989	0.328028	1	0.224273
TCGA-FD-A6TD-01	0.255053	0.257519	0.256319	0.28633	0.288611	0.336715	0.273742	0.359263	0.321345	0.307499	0.500593	0.255421	0.3901	0.368872	0.413916	0.268599	0.416309	0.48726	0.140046	0.237493	0.345064	0.256538	0.294495	0.270767	0.264458	0.289574	0.280582	0.324132	0.470225	0.414354	0.48644	0.409995	0.541359	0.416231	0.46115	0.671417	0.344033	0.519704	0.331627	0.394558	0.45728	0.488562	0.296281	0.359026	0.536222	0.436337	0.607699	0.480141	0.647112
TCGA-FD-A6TE-01	0.412388	0.32021	0.380383	0.334174	0.425224	0.476183	1	0.412132	0.588514	0.250632	0.474845	0.233706	0.229449	0.3285	0.280684	1	0.317303	0.378795	0.176076	0.244671	0.42223	0.249055	0.323584	0.311751	1	0.322942	0.262572	0.281577	0.281624	0.338545	0.327856	0.254754	0.384884	1	0.253611	0.491554	0.44505	0.520056	0.419236	0.300352	0.556462	0.560317	1	0.442788	0.786507	0.545818	0.477772	0.567336	0.525859
TCGA-FD-A6TF-01	0.214663	0.258871	0.213323	0.188681	0.270687	0.245271	0.165758	1	0.332729	0.365041	0.593465	0.273935	0.369889	0.53804	0.508816	0.195576	1	0.586836	0.101424	0.21872	0.218864	0.12114	0.22044	0.146567	0.185382	1	0.198302	0.166892	0.299589	0.170613	0.217332	0.28282	0.307131	0.13586	1	0.411097	0.335955	0.711221	0.24388	0.360734	0.607481	0.554195	0.243342	1	0.652566	0.268788	0.531072	0.246928	0.39767
TCGA-FD-A6TG-01	0.320193	0.395117	0.279459	0.349282	0.409615	0.396788	1	1	0.521745	0.476285	0.745067	0.392367	0.511384	0.604351	0.616575	1	1	0.733661	0.134329	0.289176	0.254931	0.216573	0.273888	0.233916	1	1	0.287725	0.382774	0.491377	0.350664	0.442413	0.476384	0.548889	1	1	0.632321	0.513645	0.731085	0.369037	0.535035	0.697965	0.702899	1	1	0.7909	0.480541	0.695123	0.38906	0.625705
TCGA-FD-A6TH-01	0.129395	0.227096	0.155453	0.146963	0.25439	0.214025	0.176631	1	0.337022	0.447	0.547231	0.178522	0.366034	0.551417	0.511131	0.359535	1	0.613416	0.1545	0.163955	0.271089	0.21927	0.153646	0.232176	0.218284	1	0.183743	0.156693	0.255314	0.26502	0.209361	0.284459	0.335758	0.233884	1	0.421339	0.460511	0.739723	0.176484	0.471334	0.755472	0.66481	0.321348	1	0.863731	0.314683	0.498911	0.264464	0.529781
TCGA-FD-A6TI-01	0.185876	0.31159	0.21442	0.182922	0.332463	0.224177	0.24	0.150925	0.452225	0.549494	0.609516	0.416956	0.40355	0.564434	0.539964	1.1	0.352951	0.789256	0.214043	0.327265	0.234381	0.180988	0.300202	0.260333	1.57	0.144025	0.299889	0.159587	0.2404	0.167936	0.168666	0.195747	0.276031	0.67	0.0865269	0.395897	0.590929	0.674926	0.40486	0.344854	0.798466	0.703573	0.87	0.361236	0.942966	0.246905	0.374605	0.296174	0.344126
TCGA-FD-A6TK-01	0.100844	0.149473	0.122792	0.123113	0.164734	0.157805	0.301587	0.199759	0.201369	0.350243	0.539909	0.305246	0.380444	0.385035	0.410392	0.297673	0.445452	0.48658	0.106817	0.221138	0.323829	0.21794	0.210235	0.249701	0.246269	0.2842	0.262986	0.183616	0.330886	0.333966	0.295699	0.262704	0.360126	0.431833	0.326975	0.456087	0.309725	0.526458	0.312415	0.336946	0.442136	0.472232	0.329897	0.325815	0.50068	0.2687	0.474382	0.438157	0.466979
TCGA-FJ-A3Z7-01	0.0967742	0.0762871	0.147197	0.092512	0.0885363	0.142287	1	0.163812	0.0788283	0.110501	0.212043	0.113475	0.08409	0.208574	0.166982	1	0.139401	0.187181	0.164147	0.196354	0.145556	0.111534	0.215418	0.155875	1	0.100454	0.217736	0.0623529	0.11109	0.112601	0.0388014	0.115681	0.152337	1	0.109856	0.174207	0.0552347	0.391347	0.0581713	0.086821	0.328317	0.22671	1	0.121831	0.249967	0.119006	0.317218	0.182239	0.225604
TCGA-FJ-A3Z9-01	0.183364	0.27633	1	0.254511	0.38393	0.216352	1	0.219336	0.53945	0.431519	0.425461	1	0.403582	0.429259	0.361941	1	0.356724	0.612825	1	1	1	1	1	1	1	1	1	0.304907	0.338166	1	0.455883	0.331516	0.371566	1	0.343616	0.719087	0.781669	0.635512	1	0.54405	0.877016	0.661661	1	0.497055	1.18797	0.247389	0.273354	1	0.33049
TCGA-FJ-A3ZE-01	1	1	1	1	1	1	1	1	1	1	1	1	1	1	1	1	1	1	1	1	1	1	1	1	1	1	1	1	1	1	1	1	1	1	1	1	1	1	1	1	1	1	1	1	1	1	1	1	1
TCGA-FJ-A3ZF-01	0.26979	0.329157	0.187395	0.236051	0.477806	0.289065	1	1	0.570187	0.397728	0.469417	0.254816	0.340304	0.517519	0.328378	1	1	0.5574	0.0784801	0.146446	0.12814	0.0989067	0.135689	0.0943311	1	1	0.279447	0.208164	0.293229	0.147922	0.202555	0.317956	0.253246	1	1	0.499248	0.813417	0.942789	0.357013	0.609953	0.930978	0.776641	1	1	1.19154	0.332474	0.363629	0.17123	0.315252
TCGA-FJ-A871-01	0.120416	0.239429	0.228176	0.147603	0.187293	0.163079	0	1	0.273866	0.478237	0.973108	0.333539	0.43702	0.608641	0.49533	0	1	0.994212	0.232246	0.212761	0.601571	0.332697	0.270161	0.327593	0	1	0.168324	0.168414	0.26121	0.351145	0.21234	0.280703	0.204236	0	1	0.376941	0.27301	0.492186	0.233388	0.347352	0.414044	0.335257	0	1	0.566659	0.222709	0.344498	0.350515	0.236095
TCGA-FT-A3EE-01	0.335558	0.403152	1	0.319854	0.481908	0.3526	1	0.197629	0.616613	0.4466	0.624052	1	0.425499	0.526228	0.442672	1	0.259748	0.668354	1	1	1	1	1	1	1	1	1	0.298792	0.397949	1	0.356738	0.368638	0.358009	1	0.195229	0.614181	0.617636	0.781255	1	0.513561	0.839496	0.675568	1	0.282027	0.926219	0.364815	0.452924	1	0.378629
TCGA-FT-A61P-01	0.113445	0.222532	0.200551	0.153087	0.195228	0.191655	0.208531	0.210463	0.304561	0.467613	0.658103	0.377472	0.527141	0.518528	0.596308	0.336094	0.508977	0.722907	0.334423	0.44197	0.344548	0.384592	0.370949	0.409154	0.369211	0.274158	0.445517	0.196833	0.354307	0.325253	0.325106	0.276052	0.393052	0.255747	0.268861	0.543114	0.345171	0.526417	0.276939	0.370543	0.364879	0.489343	0.278273	0.346457	0.545205	0.287279	0.513463	0.374278	0.517123
TCGA-G2-A2EC-01	0.286793	0.381619	0.312608	0.288643	0.364192	0.336455	1	1	0.482087	0.529484	0.847365	0.480309	0.56269	0.66788	0.600889	1	1	0.834152	0.208936	0.383576	0.363047	0.292689	0.396174	0.310672	1	1	0.37401	0.279455	0.435896	0.367566	0.399145	0.38481	0.415577	1	1	0.553589	0.477349	0.719568	0.453189	0.47636	0.64971	0.607736	1	1	0.753879	0.384033	0.561969	0.386722	0.491832
TCGA-G2-A2EF-01	0.071741	0.0908482	0.189598	0.107056	0.0839072	0.161985	0.219339	0.202585	0.197867	0.120204	0.181286	0.161953	0.118113	0.160192	0.184407	0.201767	0.216718	0.215843	0.451342	0.472334	0.63538	0.522754	0.538895	0.639915	0.665705	0.599323	0.739334	0.155156	0.161709	0.336798	0.258811	0.151469	0.37881	0.362883	0.277735	0.391616	0.125398	0.251682	0.182505	0.116732	0.225767	0.23549	0.211201	0.18594	0.287559	0.34774	0.405531	0.567477	0.59817
TCGA-G2-A2EJ-01	0.059761	0.0398821	0.0730479	0.0725143	0.0354742	0.12082	0.105948	1	0.076767	0.0646645	0.127517	0.0840513	0.0814879	0.105701	0.0938734	0.102612	1	0.130554	0.0665777	0.168985	0.199658	0.109726	0.25714	0.145002	0.185129	1	0.150036	0.0990417	0.130837	0.284862	0.241799	0.145096	0.273912	0.23939	1	0.429412	0.0360585	0.147258	0.0957909	0.0625179	0.116688	0.112499	0.0978745	1	0.119627	0.240349	0.282746	0.410856	0.477091
TCGA-G2-A2EK-01	0.808219	0.744031	0.650071	0.624269	0.863858	0.750062	1	1	1.04882	0.678292	0.759498	0.511923	0.547866	0.626966	0.512095	1	1	0.693831	0.483178	0.525984	0.62555	0.459917	0.550205	0.45527	1	1	0.525797	0.474733	0.533056	0.48561	0.447624	0.472592	0.521504	1	1	0.771535	0.808372	0.918285	0.639517	0.605976	0.998303	0.794173	1	1	1.043	0.686669	0.587365	0.577886	0.606962
TCGA-G2-A2EL-01	0.339091	0.328971	1	0.310414	0.520783	0.272275	1	1	0.496513	0.338876	0.474162	1	0.363273	0.469852	0.260547	1	1	0.536219	1	1	1	1	1	1	1	1	1	0.2904	0.391491	1	0.339001	0.399401	0.295585	1	1	0.578516	0.784502	0.835778	1	0.639752	1.05401	0.502285	1	1	1.29604	0.225522	0.235934	1	0.26032
TCGA-G2-A2EO-01	0.249681	0.287154	0.383416	0.288844	0.345042	0.310666	0.307465	0.36837	0.374658	0.362879	0.597951	0.355759	0.410958	0.386051	0.403108	0.267387	0.479494	0.48144	0.510449	0.593743	0.683606	0.550287	0.57548	0.59175	0.489843	0.630992	0.725167	0.310916	0.482841	0.425119	0.43002	0.385245	0.499429	0.362087	0.359053	0.614827	0.438729	0.595145	0.433844	0.399921	0.554124	0.536776	0.383634	0.475939	0.569659	0.36303	0.51388	0.484879	0.547552
TCGA-G2-A2ES-01	0.0985895	0.209092	0.164467	0.114492	0.207163	0.170035	0.214469	0.174079	0.24785	0.444647	0.699487	0.268103	0.411711	0.521238	0.54301	0.263568	0.456258	0.662945	0.305317	0.285937	0.240957	0.256815	0.343086	0.338306	0.315239	0.198555	0.355889	0.131686	0.237331	0.183208	0.238071	0.190885	0.296592	0.217881	0.206549	0.383211	0.415503	0.631559	0.319506	0.340763	0.551468	0.575547	0.303602	0.414718	0.658823	0.285401	0.484223	0.311473	0.438742
TCGA-G2-A3IB-01	0.0733333	0.236406	0.211716	0.234075	0.254102	0.189828	1	0.219629	0.307812	0.234108	0.438619	0.114979	0.169117	0.269795	0.243848	1	0.210357	0.29942	0.205387	0.215636	0.261583	0.27521	0.257815	0.229027	1	0.152454	0.164969	0.244243	0.215981	0.351095	0.261331	0.234427	0.384732	1	0.124188	0.603843	0.193822	0.558409	0.117749	0.252957	0.372868	0.415988	1	0.223889	0.376549	0.183477	0.281702	0.190289	0.299311
TCGA-G2-A3IE-01	0.306611	0.435191	0.387577	0.287132	0.479917	0.270112	1	0.308626	0.563605	0.436445	0.667726	0.246612	0.40993	0.51239	0.427988	1	0.39661	0.532112	0.376421	0.425583	0.387984	0.333256	0.385543	0.336451	1	0.411287	0.425077	0.254121	0.347401	0.26153	0.362142	0.379851	0.392883	1	0.249567	0.518299	0.46952	0.705428	0.289645	0.564772	0.794167	0.665087	1	0.375081	0.824772	0.221007	0.343454	0.25967	0.364931
TCGA-G2-A3VY-01	0.211813	0.30132	0.179218	0.247571	0.480015	0.273512	1	1	0.615422	0.411823	0.460394	0.27109	0.397426	0.493781	0.368325	1	1	0.589689	0.110338	0.152121	0.113385	0.123373	0.130914	0.126916	1	1	0.224964	0.266336	0.337659	0.184148	0.333714	0.379095	0.365659	1	1	0.63803	1.02245	0.892382	0.405863	0.748598	1.04428	0.847107	1	1	1.27437	0.356715	0.382884	0.2174	0.426276
TCGA-G2-AA3B-01	0.600743	0.430017	0.58716	0.474454	0.763884	0.4927	0.591439	0.602895	0.807566	0.272767	0.393923	0.261526	0.277153	0.35274	0.239306	0.351619	0.342209	0.32455	0.582145	0.400165	0.55832	0.534157	0.67716	0.561585	0.636256	0.462459	0.701681	0.373511	0.401579	0.436877	0.499172	0.497314	0.512639	0.439705	0.430763	0.732132	0.836004	0.751975	0.717114	0.764542	0.967948	0.737391	0.643393	0.793289	0.915371	0.400694	0.338719	0.464209	0.531229
TCGA-G2-AA3C-01	1	1	1	1	1	1	1	1	1	1	1	1	1	1	1	1	1	1	1	1	1	1	1	1	1	1	1	1	1	1	1	1	1	1	1	1	1	1	1	1	1	1	1	1	1	1	1	1	1
TCGA-G2-AA3D-01	0.580056	0.569173	1	0.518451	0.820134	0.524646	1	1	0.980371	0.564641	0.567041	1	0.526178	0.503184	0.458426	1	1	0.68558	1	1	1	1	1	1	1	1	1	0.446675	0.51831	1	0.508832	0.519044	0.447271	1	1	0.808521	1.10953	0.798733	1	0.815041	1.00529	0.833367	1	1	1.38064	0.448992	0.438511	1	0.441168
TCGA-G2-AA3F-01	0.124084	0.185439	0.0965339	0.113058	0.214126	0.132117	1	0.122187	0.262702	0.264234	0.500068	0.18984	0.315473	0.446698	0.354919	1	0.259349	0.438867	0.0457769	0.0920216	0.102824	0.085921	0.0830735	0.0977086	1	0.0712677	0.0723283	0.107468	0.233195	0.122096	0.159317	0.204644	0.222467	1	0.113769	0.338588	0.320738	0.670959	0.19544	0.343847	0.601715	0.535834	1	0.263646	0.71821	0.140611	0.291999	0.170824	0.256055
TCGA-GC-A3BM-01	0.24408	0.31143	0.237499	0.286258	0.373207	0.314159	1	0.253167	0.477565	0.449577	0.564645	0.334076	0.41962	0.469556	0.403803	1	0.387699	0.523635	0.173657	0.257552	0.270529	0.239777	0.29345	0.257305	1	0.200814	0.34584	0.32409	0.41945	0.331837	0.452889	0.415177	0.463473	1	0.259047	0.703333	0.568474	0.742069	0.438017	0.527216	0.820958	0.638304	1	0.422755	0.879279	0.397968	0.444724	0.360274	0.501404
TCGA-GC-A3I6-01	0.193334	0.43976	0.235873	0.215501	0.365206	0.236383	0.341543	0.295323	0.627546	0.942353	1.0244	0.582705	0.614781	0.727188	0.879365	0.459457	0.80569	1.04257	0.280415	0.398259	0.255014	0.295646	0.38849	0.37416	0.35535	0.207879	0.354126	0.208452	0.289925	0.26923	0.258548	0.218187	0.384007	0.302956	0.296724	0.530248	0.640545	0.625869	0.43161	0.383791	0.575029	0.662195	0.391897	0.574005	0.760912	0.256154	0.450112	0.395694	0.442386
TCGA-GC-A3OO-01	0.239648	0.368984	1	0.236596	0.3875	0.284865	0	0.201743	0.498458	0.576823	0.777161	1	0.541526	0.686125	0.637381	0	0.418123	0.77089	1	1	1	1	1	1	1	1	1	0.238397	0.351267	1	0.310537	0.34673	0.37335	0	0.208923	0.557357	0.603626	0.848369	1	0.578364	0.892461	0.80994	0	0.39126	0.938013	0.31274	0.498894	1	0.461924
TCGA-GC-A3RB-01	0.358786	0.499036	0.369448	0.349123	0.48475	0.431205	1	1	0.78257	0.64767	0.658814	0.542262	0.539519	0.581343	0.560375	1	1	0.724209	0.207347	0.419562	0.538584	0.273592	0.396055	0.271736	1	1	0.28922	0.333075	0.420726	0.378014	0.370614	0.348274	0.414954	1	1	0.687885	0.598055	0.657977	0.498591	0.455862	0.63161	0.631002	1	1	0.833534	0.520279	0.546726	0.448779	0.488024
TCGA-GC-A3RC-01	1	1	1	1	1	1	1	1	1	1	1	1	1	1	1	1	1	1	1	1	1	1	1	1	1	1	1	1	1	1	1	1	1	1	1	1	1	1	1	1	1	1	1	1	1	1	1	1	1
TCGA-GC-A3RD-01	0.120397	0.254868	0.150161	0.148833	0.239085	0.169118	1	0.14267	0.380503	0.511118	0.646144	0.275056	0.529117	0.516619	0.543428	1	0.361435	0.625717	0.1448	0.177191	0.239212	0.190285	0.156094	0.219872	1	0.232071	0.157148	0.189547	0.33787	0.228379	0.321659	0.294903	0.327999	1	0.225059	0.556191	0.398167	0.622159	0.219093	0.460432	0.607808	0.596396	1	0.224192	0.684604	0.221015	0.393847	0.283276	0.364276
TCGA-GC-A3WC-01	1.23304	0.864822	1.01665	1.13059	0.990533	1.18143	0.597762	1.00293	1.27279	0.548102	0.56575	0.52642	0.516668	0.478186	0.481336	0.484542	0.615034	0.580498	0.750837	0.722396	0.772572	0.821985	0.773262	0.821144	0.563632	0.671705	0.900617	1.04458	0.83795	0.909861	1.08366	0.813723	1.09923	0.554995	0.760063	1.21943	0.788687	0.685056	0.67577	0.662826	0.7018	0.750249	0.48363	0.716314	0.820344	1.15452	0.808443	0.948086	1.13793
TCGA-GC-A3YS-01	0.0947108	0.130385	0.0781672	0.10639	0.142242	0.125443	0.0916779	0.156376	0.149183	0.212361	0.512497	0.107936	0.274948	0.314308	0.391389	0.206953	0.321026	0.479568	0.0239972	0.0454069	0.0852132	0.051357	0.0755962	0.074174	0.0711419	0.073847	0.0562019	0.104249	0.241032	0.106211	0.143377	0.141516	0.222909	0.164479	0.187326	0.327693	0.205712	0.387151	0.14636	0.183215	0.307346	0.36661	0.197344	0.243268	0.417864	0.145512	0.393737	0.158082	0.276283
TCGA-GC-A4ZW-01	0.394599	0.344263	0.371504	0.364161	0.453087	0.354898	1	1	0.746525	0.328091	0.429142	0.334509	0.338897	0.372441	0.302478	1	1	0.354994	0.383863	0.439141	0.433606	0.369802	0.480109	0.412274	1	1	0.504183	0.321401	0.404504	0.336414	0.38313	0.419179	0.42793	1	1	0.72047	0.502016	0.614821	0.443997	0.498494	0.731338	0.603144	1	1	0.788606	0.316016	0.355812	0.3564	0.421131
TCGA-GC-A6I1-01	0.385022	0.226923	0.446941	0.441837	0.268885	0.537855	0.438171	0.507357	0.492641	0.151321	0.226835	0.185472	0.174159	0.167095	0.168567	0.227982	0.230691	0.196535	0.378691	0.395552	0.742907	0.592229	0.521148	0.647686	0.615355	0.562718	0.682954	0.511651	0.465972	0.680645	0.813036	0.396963	0.843069	0.654289	0.519587	0.892449	0.240138	0.308179	0.271696	0.215803	0.264986	0.276788	0.300874	0.285868	0.315661	0.75338	0.586484	0.860347	1.0363
TCGA-GC-A6I3-01	0.674006	0.551023	0.632968	0.690976	0.593918	0.757065	1	0.741593	0.781439	0.515065	0.559311	0.431248	0.509892	0.387155	0.395474	1	0.621783	0.483873	0.418637	0.494971	0.809684	0.617461	0.570259	0.57053	1	0.644352	0.682507	0.705724	0.754833	0.801524	0.876444	0.687821	0.826319	1	0.630382	1.06903	0.555994	0.555573	0.527272	0.565232	0.483588	0.555292	1	0.616297	0.56686	0.848395	0.658326	0.760003	0.904149
TCGA-GD-A2C5-01	0.269539	0.379054	1	0.252725	0.405762	0.271061	1	0.19801	0.519071	0.522692	0.81938	1	0.483661	0.720291	0.603764	1	0.38349	0.769531	1	1	1	1	1	1	1	1	1	0.238146	0.341559	1	0.270475	0.340517	0.334278	1	0.160564	0.538785	0.550823	0.887423	1	0.530661	0.967452	0.758818	1	0.349814	0.952488	0.275096	0.460617	1	0.372953
TCGA-GD-A3OP-01	0.198839	0.334715	0.229042	0.242084	0.319017	0.274128	1	1	0.468765	0.574826	0.786355	0.448025	0.522024	0.688274	0.583229	1	1	0.759921	0.186475	0.348358	0.301074	0.263349	0.338178	0.289645	1	1	0.344638	0.278566	0.385568	0.33158	0.395347	0.370202	0.421885	1	1	0.583228	0.49545	0.776706	0.417359	0.484374	0.757761	0.6713	1	1	0.819722	0.347312	0.499812	0.385839	0.494434
TCGA-GD-A3OQ-01	0.0566184	0.185669	0.127761	0.0852218	0.182117	0.10523	1	0.0873783	0.239519	0.586544	0.784868	0.294462	0.427137	0.627013	0.603147	1	0.426785	0.802895	0.231538	0.21026	0.221924	0.325523	0.220634	0.371067	1	0.212416	0.112943	0.107286	0.195653	0.17805	0.168645	0.199062	0.223978	1	0.13296	0.368526	0.544889	0.739394	0.278098	0.445607	0.727238	0.668006	1	0.30582	0.877813	0.170214	0.364427	0.264172	0.291847
TCGA-GD-A3OS-01	0.0770523	0.179989	0.134816	0.125641	0.16372	0.140024	1	0.143088	0.194174	0.491743	0.837162	0.46036	0.530926	0.504235	0.618662	1	0.529548	0.854034	0.212717	0.371474	0.302145	0.261292	0.259965	0.311048	1	0.277953	0.38165	0.18793	0.368814	0.278617	0.23492	0.239426	0.316681	1	0.239591	0.436481	0.369189	0.516065	0.306504	0.339713	0.398646	0.455909	1	0.25344	0.61821	0.238507	0.49491	0.33182	0.376283
TCGA-GD-A6C6-01	0.170176	0.263234	0.338983	0.168904	0.306044	0.202263	0.270168	0.278145	0.331778	0.337394	0.466823	0.358356	0.366223	0.348058	0.383675	0.216813	0.396416	0.459963	0.382688	0.458241	0.654657	0.470033	0.581307	0.504181	0.802094	0.60748	0.224118	0.170707	0.308592	0.305293	0.292883	0.259517	0.323493	0.293034	0.298524	0.489501	0.446495	0.530235	0.48189	0.433472	0.483665	0.543325	0.349414	0.474711	0.618064	0.24237	0.362371	0.396053	0.388921
TCGA-GD-A76B-01	0.632828	0.551779	0.660042	0.643812	0.689342	0.72748	0.531622	1	0.961888	0.52213	0.362342	0.463056	0.395293	0.417423	0.43045	0.325594	1	0.449124	0.528225	0.58364	0.792325	0.646243	0.717548	0.711467	0.468319	1	0.79309	0.674446	0.533917	0.728946	0.762956	0.661198	0.81778	0.514696	1	0.920261	0.710196	0.698068	0.652518	0.631448	0.877338	0.795697	0.57503	1	0.849191	0.850132	0.668382	0.869553	0.92101
TCGA-GU-A42P-01	0.0792255	0.16763	0.113772	0.0969133	0.204735	0.130175	1	1	0.275245	0.3743	0.51711	0.274098	0.379388	0.550946	0.400331	1	1	0.60695	0.130428	0.198429	0.14552	0.121522	0.152594	0.153729	1	1	0.296462	0.110317	0.204435	0.128822	0.115419	0.177254	0.165218	1	1	0.320127	0.528738	0.732532	0.278875	0.357716	0.844784	0.588617	1	1	0.995671	0.214384	0.324821	0.200981	0.219243
TCGA-GU-A42Q-01	0.309516	0.333984	1	0.274842	0.290615	0.318069	1	1	0.490274	0.301087	0.57431	1	0.362104	0.333331	0.37448	1	1	0.531963	1	1	1	1	1	1	1	1	1	0.232548	0.365398	1	0.292405	0.225782	0.323851	1	1	0.555609	0.261171	0.421629	1	0.227447	0.287302	0.347553	1	1	0.495623	0.33403	0.447749	1	0.356628
TCGA-GU-A42R-01	0.108618	0.217299	0.138735	0.147731	0.266021	0.12888	1	0.112477	0.363747	0.461666	0.588786	0.388558	0.436331	0.531679	0.390054	1	0.349076	0.537822	0.171383	0.297622	0.177501	0.182424	0.271767	0.20633	1	0.143128	0.284917	0.156758	0.271136	0.207317	0.314033	0.300737	0.282696	1	0.163182	0.52658	0.633265	0.80098	0.416847	0.520691	0.963697	0.64772	1	0.359721	1.07579	0.133601	0.21943	0.182152	0.23058
TCGA-GU-A762-01	0.0967118	0.229388	0.190272	0.148418	0.205572	0.192645	0.196766	0.226	0.326353	0.566818	0.600141	0.534107	0.515122	0.450065	0.54984	0.565795	0.65383	0.674177	0.259126	0.383477	0.658072	0.442996	0.418303	0.509228	0.51893	0.535532	0.605411	0.248155	0.331584	0.461434	0.386473	0.272944	0.467984	0.438965	0.413879	0.54498	0.411902	0.447175	0.467714	0.386817	0.414223	0.503203	0.44739	0.431865	0.564303	0.385359	0.491559	0.627705	0.61073
TCGA-GU-A763-01	0.471533	0.56	1	0.498979	0.662763	0.55854	1	1	0.977979	0.676714	0.770429	1	0.655212	0.704627	0.604724	1	1	0.663543	1	1	1	1	1	1	1	1	1	0.552749	0.587141	1	0.603673	0.561927	0.617145	1	1	0.811105	0.915353	0.867108	1	0.752802	0.914177	0.818536	1	1	1.13819	0.708185	0.621841	1	0.679364
TCGA-GU-A764-01	0.187662	0.258441	0.220596	0.229473	0.294564	0.318272	0.22355	0.291912	0.331535	0.408144	0.560479	0.305074	0.387405	0.436642	0.483168	0.320536	0.50226	0.521604	0.138649	0.241238	0.340509	0.214576	0.318705	0.262486	0.246176	0.303618	0.288711	0.275112	0.377107	0.313572	0.329111	0.338827	0.467828	0.342973	0.318115	0.575485	0.468121	0.620193	0.390384	0.411355	0.575646	0.636954	0.371155	0.498098	0.659642	0.540489	0.706632	0.456177	0.655339
TCGA-GU-A766-01	0.0367647	0.0562872	0.0893547	0.0574564	0.03138	0.0954488	0.0918943	0.129436	0.0870984	0.179416	0.169455	0.17092	0.13637	0.168407	0.178391	0.207826	0.238074	0.195233	0.176676	0.222043	0.470793	0.270633	0.3048	0.400158	0.416055	0.431835	0.430971	0.126319	0.137049	0.283851	0.199165	0.161898	0.327602	0.347736	0.299155	0.358571	0.0695307	0.204171	0.109588	0.0861009	0.152576	0.142688	0.12554	0.127666	0.151323	0.282382	0.314515	0.601391	0.518835
TCGA-GU-A767-01	1	1	1	1	1	1	1	1	1	1	1	1	1	1	1	1	1	1	1	1	1	1	1	1	1	1	1	1	1	1	1	1	1	1	1	1	1	1	1	1	1	1	1	1	1	1	1	1	1
TCGA-GU-AATO-01	0.374853	0.492609	0.445129	0.401207	0.491675	0.524345	0.535174	1	0.709071	0.641648	0.726304	0.553686	0.51792	0.524085	0.579861	0.387166	1	0.656446	0.50652	0.647139	0.532642	0.495126	0.598378	0.573295	0.644527	1	0.54545	0.425501	0.434333	0.454843	0.481524	0.422684	0.62383	0.493806	1	0.730341	0.604793	0.602643	0.526939	0.500525	0.525037	0.689976	0.691002	1	0.68625	0.726952	0.668427	0.64032	0.820062
TCGA-GU-AATP-01	0.146073	0.268983	0.221377	0.159701	0.243474	0.171838	0.212874	1	0.362706	0.582952	0.864006	0.540736	0.519586	0.694874	0.625833	0.163268	1	0.860026	0.300633	0.495916	0.490746	0.345885	0.409962	0.436142	0.257283	1	0.479695	0.187993	0.322466	0.295954	0.234942	0.259376	0.332934	0.22144	1	0.445325	0.478816	0.711581	0.42307	0.372518	0.59273	0.566315	0.251145	1	0.736163	0.201671	0.414011	0.368177	0.350998
TCGA-GU-AATQ-01	0.376863	0.483534	0.334231	0.341603	0.449661	0.421055	1	1	0.721287	0.58745	0.781687	0.464417	0.521822	0.577321	0.595927	1	1	0.768559	0.164001	0.292561	0.444693	0.220067	0.384966	0.225259	1	1	0.224042	0.308045	0.387599	0.391748	0.364526	0.289886	0.396507	1	1	0.581103	0.489131	0.609889	0.479626	0.359201	0.598121	0.582705	1	1	0.750908	0.483641	0.563397	0.428727	0.455415
TCGA-GV-A3JV-01	0.295944	0.366162	0.303466	0.304195	0.416504	0.35349	1	0.377039	0.474179	0.458139	0.743908	0.391364	0.483605	0.57418	0.537204	1	0.528321	0.680788	0.212752	0.341336	0.405598	0.285744	0.376827	0.329121	1	0.387368	0.375945	0.327353	0.444534	0.357518	0.360057	0.34857	0.413947	1	0.356063	0.600844	0.591483	0.787125	0.486676	0.458304	0.841983	0.696028	1	0.599922	0.79592	0.411439	0.565492	0.442306	0.47532
TCGA-GV-A3JW-01	0.238554	0.336318	0.196064	0.229652	0.390938	0.211237	1	1	0.556232	0.451494	0.700674	0.268649	0.471918	0.581035	0.406216	1	1	0.665869	0.0994685	0.135621	0.234088	0.112386	0.125135	0.114152	1	1	0.209613	0.220437	0.360831	0.19091	0.291155	0.357443	0.239931	1	1	0.548306	0.579253	0.782596	0.285616	0.578001	0.799563	0.605476	1	1	0.978003	0.18605	0.278456	0.187994	0.207772
TCGA-GV-A3JX-01	0.158953	0.344298	0.250133	0.211242	0.379631	0.265393	0.2768	0.299534	0.503376	0.746364	0.656625	0.655805	0.584293	0.663672	0.649427	0.44408	0.706389	0.77552	0.289121	0.434861	0.511877	0.361657	0.432884	0.450719	0.315773	0.469389	0.516423	0.259094	0.330961	0.376497	0.361656	0.325566	0.440933	0.328767	0.335784	0.611143	0.893235	0.772497	0.695637	0.602374	0.860263	0.851612	0.51838	0.721136	1.08927	0.40988	0.480263	0.55116	0.564394
TCGA-GV-A3JZ-01	0.124111	0.211875	0.15712	0.150669	0.219797	0.191603	1	1	0.278447	0.372706	0.691868	0.286149	0.458545	0.53889	0.518625	1	1	0.573831	0.189235	0.288234	0.207089	0.209322	0.283995	0.2409	1	1	0.286474	0.180375	0.364294	0.1932	0.272272	0.292036	0.337572	1	1	0.470867	0.387199	0.709947	0.299008	0.394075	0.573362	0.560735	1	1	0.694299	0.287455	0.537322	0.27689	0.428553
TCGA-GV-A3QF-01	0.196605	0.281085	0.186346	0.186643	0.377126	0.269026	1	1	0.563848	0.419927	0.499421	0.299039	0.279929	0.499575	0.40609	1	1	0.532991	0.139355	0.176408	0.342762	0.19929	0.19235	0.200941	1	1	0.176935	0.172541	0.196597	0.2588	0.185284	0.242288	0.21064	1	1	0.405716	0.745408	0.754561	0.456644	0.500929	0.943793	0.766203	1	1	1.08557	0.404168	0.435886	0.335507	0.312103
TCGA-GV-A3QG-01	1.49643	1.17942	1.21135	1.2703	1.17338	1.36126	0.0947085	1.23944	1.34727	0.935003	0.88382	0.823295	0.81726	0.847296	0.91157	0.0697906	0.985621	0.95015	0.962425	0.9328	0.94691	0.956512	0.847756	0.979696	0.111018	0.902191	1.02192	1.09812	0.949114	0.948835	1.00677	0.934897	1.13132	0.0754012	0.805621	1.21125	0.936158	0.931289	0.749467	0.819231	0.829	0.961832	0.0566486	0.785469	0.987802	1.24388	1.11255	1.0131	1.1712
TCGA-GV-A3QH-01	0.0645944	0.117282	0.0964608	0.0845342	0.171475	0.106493	1	1	0.26039	0.222362	0.257677	0.229818	0.248157	0.33271	0.240767	1	1	0.348274	0.152158	0.216143	0.167762	0.161474	0.24587	0.213422	1	1	0.37917	0.102752	0.188242	0.135047	0.168927	0.241679	0.204181	1	1	0.399055	0.445659	0.586055	0.363627	0.488233	0.628332	0.55423	1	1	0.883677	0.162497	0.238239	0.207558	0.256066
TCGA-GV-A3QI-01	0.224946	0.278092	0.151973	0.169184	0.374158	0.289813	1	0.127813	0.494035	0.333221	0.555736	0.332673	0.349338	0.526598	0.403558	1	0.235546	0.579745	0.0338863	0.0748294	0.13004	0.0775787	0.0624952	0.0834254	1	0.105024	0.0530022	0.131763	0.245845	0.136983	0.0848362	0.158629	0.168635	1	0.0632197	0.337567	0.554912	0.81961	0.280755	0.324588	0.832568	0.697414	1	0.272056	1.10347	0.379112	0.470176	0.231795	0.261384
TCGA-GV-A3QK-01	0.337268	0.469288	0.351136	0.395358	0.562789	0.420886	1	0.52046	0.694086	0.631981	0.575008	0.476818	0.525163	0.525404	0.462412	1	0.66207	0.630196	0.249187	0.314494	0.452443	0.414604	0.396522	0.415971	1	0.443771	0.45262	0.46255	0.454241	0.581058	0.587504	0.532983	0.567054	1	0.654598	0.803044	0.899775	0.698932	0.75904	0.774439	0.978431	0.828309	1	0.853894	1.08347	0.516827	0.43905	0.609072	0.614172
TCGA-GV-A40E-01	0.214307	0.355242	0.242843	0.234767	0.310642	0.274294	0.378907	0.255171	0.510999	0.574146	0.748459	0.397342	0.538854	0.533124	0.588833	0.390769	0.542508	0.818383	0.307095	0.345034	0.275778	0.281717	0.346375	0.366023	0.43086	0.22698	0.41163	0.24345	0.375282	0.249935	0.334944	0.277741	0.394169	0.326621	0.290901	0.640498	0.441041	0.516533	0.32742	0.347965	0.39721	0.530388	0.328186	0.365536	0.66714	0.335607	0.478476	0.359968	0.460451
TCGA-GV-A40G-01	0.236664	0.212224	1	0.16831	0.29085	0.207486	1	1	0.346335	0.195914	0.305761	1	0.190701	0.332306	0.209794	1	1	0.266604	1	1	1	1	1	1	1	1	1	0.123773	0.204783	1	0.130361	0.194928	0.171185	1	1	0.316829	0.277132	0.637328	1	0.337401	0.743042	0.514558	1	1	0.762827	0.201448	0.285324	1	0.211121
TCGA-GV-A6ZA-01	0.269545	0.376888	0.363299	0.299311	0.459678	0.326444	0.395236	0.353304	0.573326	0.520226	0.618087	0.426069	0.45679	0.467099	0.448945	0.296793	0.520465	0.56505	0.463078	0.442639	0.571806	0.478377	0.547483	0.518899	0.489541	0.522736	0.644274	0.317922	0.397949	0.420246	0.46136	0.403352	0.46344	0.398673	0.355178	0.681005	0.751195	0.685543	0.636335	0.616754	0.734342	0.730339	0.393337	0.600741	0.971897	0.379421	0.420808	0.480172	0.501492
TCGA-H4-A2HO-01	0.189638	0.269578	0.255801	0.230013	0.305141	0.251748	0.320513	1	0.360235	0.40659	0.546988	0.407617	0.42144	0.562819	0.473778	0.216555	1	0.558529	0.20072	0.385077	0.378474	0.290271	0.438333	0.317365	0.338946	1	0.426405	0.257366	0.375111	0.33201	0.35683	0.383724	0.395609	0.304962	1	0.562535	0.460315	0.725311	0.477314	0.504046	0.834608	0.616931	0.369729	1	0.866108	0.306202	0.469578	0.400392	0.450787
TCGA-H4-A2HQ-01	0.118675	0.213923	0.202742	0.173003	0.273565	0.188752	1	0.182668	0.327241	0.44077	0.631879	0.401379	0.371129	0.450379	0.442052	1	0.365739	0.554858	0.337827	0.422885	0.404418	0.344745	0.412314	0.412687	1	0.357199	0.548371	0.233143	0.296411	0.311663	0.371767	0.260607	0.380585	1	0.259287	0.527619	0.650353	0.652821	0.532207	0.406851	0.656812	0.645433	1	0.494133	0.955996	0.283008	0.384758	0.381717	0.405803
TCGA-HQ-A2OE-01	0.294954	0.378685	0.460825	0.332916	0.511354	0.349546	1	0.328982	0.699106	0.476867	0.41114	0.427357	0.421126	0.416244	0.410619	1	0.45829	0.489957	0.531047	0.501349	0.71228	0.484964	0.514892	0.483713	1	0.590907	0.445244	0.368684	0.383069	0.429042	0.453046	0.413939	0.443112	1	0.356942	0.722238	0.865399	0.61309	0.644141	0.668305	0.840801	0.771142	1	0.630085	1.10904	0.432923	0.423124	0.475565	0.489348
TCGA-HQ-A2OF-01	0.196965	0.262841	1	0.23739	0.288309	0.265766	1	1	0.377812	0.35063	0.433087	1	0.325993	0.525517	0.434548	1	1	0.601413	1	1	1	1	1	1	1	1	1	0.282666	0.310781	1	0.295807	0.312398	0.326909	1	1	0.499325	0.417842	0.617929	1	0.364635	0.78965	0.55157	1	1	0.902003	0.372667	0.477489	1	0.348493
TCGA-HQ-A5ND-01	0.157762	0.233598	0.184596	0.159874	0.218035	0.19395	1	1	0.419778	0.393513	0.367035	0.351741	0.28664	0.38728	0.375258	1	1	0.615857	0.143648	0.25027	0.277462	0.158554	0.279478	0.169451	1	1	0.273605	0.131762	0.177645	0.210722	0.195702	0.123901	0.211944	1	1	0.37779	0.287489	0.482081	0.311463	0.166044	0.443983	0.37907	1	1	0.545663	0.250833	0.353978	0.246005	0.274513
TCGA-HQ-A5NE-01	0.148905	0.248321	1	0.16774	0.259301	0.196042	1	0.163074	0.32906	0.404822	0.667548	1	0.408356	0.561388	0.536615	1	0.388686	0.73775	1	1	1	1	1	1	1	1	1	0.176311	0.293627	1	0.2664	0.27239	0.338966	1	0.209787	0.50578	0.43296	0.636761	1	0.407939	0.630819	0.600113	1	0.347688	0.73521	0.211728	0.417706	1	0.385815
TCGA-K4-A3WS-01	0.335712	0.442449	0.362714	0.356277	0.45335	0.399528	0.266538	1	0.546792	0.605516	0.934706	0.521243	0.649249	0.758043	0.738136	0.305308	1	0.855656	0.249347	0.450488	0.389063	0.335559	0.445245	0.353294	0.274942	1	0.48497	0.390546	0.545376	0.449762	0.460631	0.502194	0.523937	0.28705	1	0.632716	0.652412	0.87714	0.501292	0.624772	0.805976	0.775693	0.30378	1	0.84352	0.467258	0.713195	0.496383	0.595827
TCGA-K4-A3WU-01	1.17349	1.00967	0.92368	1.0531	1.09461	1.08338	0.660666	1	1.23389	0.853686	0.871316	0.794154	0.722236	0.802726	0.722982	0.545947	1	0.894539	0.738307	0.81932	0.727035	0.718457	0.755332	0.725427	0.6167	1	0.846839	0.959029	0.833562	0.761411	0.874702	0.840517	0.871993	0.617472	1	1.04951	0.992115	1.02032	0.798378	0.816816	1.05632	0.959147	0.485493	1	1.09074	1.00485	0.844123	0.779406	0.874413
TCGA-K4-A3WV-01	0.204351	0.302336	0.26863	0.220896	0.383658	0.245557	1	1	0.427716	0.414316	0.609426	0.302876	0.415073	0.473855	0.422968	1	1	0.577019	0.258034	0.256317	0.280365	0.242634	0.197969	0.260269	1	1	0.335105	0.227842	0.337119	0.358717	0.290341	0.340661	0.284687	1	1	0.548749	0.747714	0.70846	0.400416	0.650494	0.796637	0.664111	1	1	1.11983	0.327143	0.420869	0.332579	0.363311
TCGA-K4-A4AB-01	0.21926	0.327024	1	0.190255	0.326121	0.199145	0.29	0.199844	0.416912	0.431896	0.790113	1	0.47228	0.545878	0.55172	2.03	0.392236	0.632901	1	1	1	1	1	1	1	1	1	0.157126	0.342665	1	0.246955	0.286181	0.313499	1.8	0.173246	0.500578	0.406734	0.674917	1	0.427786	0.639174	0.592319	0.66	0.33925	0.675476	0.151372	0.383469	1	0.331638
TCGA-K4-A4AC-01	0.228413	0.199951	0.222334	0.258202	0.210303	0.279119	0.308849	0.300356	0.323937	0.194904	0.278843	0.148265	0.237334	0.216717	0.245839	0.202845	0.28873	0.301514	0.25773	0.250374	0.19093	0.259739	0.356463	0.292394	0.295144	0.14811	0.269911	0.280035	0.357052	0.28822	0.460108	0.269059	0.555097	0.373781	0.382363	0.698868	0.202079	0.342882	0.189007	0.2092	0.275843	0.285651	0.217038	0.293006	0.356636	0.321168	0.39769	0.307136	0.611264
TCGA-K4-A54R-01	1	1	1	1	1	1	1	1	1	1	1	1	1	1	1	1	1	1	1	1	1	1	1	1	1	1	1	1	1	1	1	1	1	1	1	1	1	1	1	1	1	1	1	1	1	1	1	1	1
TCGA-K4-A5RH-01	0.0387931	0.0616133	0.0969955	0.0626558	0.0840096	0.0818845	0.111052	0.125499	0.0912589	0.264177	0.341069	0.266832	0.248543	0.214765	0.289142	0.189842	0.392269	0.273764	0.156587	0.384808	0.605117	0.392658	0.377761	0.455292	0.250125	0.270708	0.479176	0.125275	0.247252	0.382619	0.291726	0.182864	0.342619	0.201699	0.126509	0.355228	0.269891	0.368969	0.342117	0.299022	0.26316	0.367234	0.180525	0.186541	0.353419	0.187339	0.40258	0.53014	0.469904
TCGA-K4-A5RI-01	0.412514	0.437694	0.278883	0.353472	0.423722	0.357379	0.273327	1	0.632075	0.383855	0.697345	0.237099	0.423115	0.44575	0.464629	0.389861	1	0.530285	0.0959022	0.218838	0.24505	0.123612	0.371847	0.131172	0.255794	1	0.213176	0.316563	0.437948	0.213503	0.398472	0.372276	0.431585	0.249937	1	0.701611	0.391946	0.624097	0.391306	0.3879	0.515123	0.551898	0.476991	1	0.636897	0.339902	0.489474	0.227009	0.414805
TCGA-K4-A5RJ-01	1	1	1	1	1	1	1	1	1	1	0.0645837	0.0599223	0.0571367	0.08	0.0528232	0.0901554	0.0769874	0.0516014	1	0.405683	0.76841	0.625953	0.66	0.655705	0.409509	0.408163	0.640933	1	0.150839	0.470625	0.38667	1.57	0.379476	0.245527	0.172823	0.349542	1	1	1	1	1	1	1	1	1	1	0.159064	0.54217	0.472374
TCGA-K4-A6FZ-01	0.170487	0.222094	0.167302	0.208522	0.240504	0.241991	1	0.247878	0.393878	0.287247	0.384115	0.248486	0.292233	0.307766	0.281322	1	0.332281	0.36251	0.0844539	0.163156	0.227397	0.162563	0.222255	0.188053	1	0.165837	0.194286	0.259182	0.323737	0.352365	0.414364	0.34797	0.450219	1	0.348037	0.642823	0.316145	0.522047	0.320526	0.383461	0.549752	0.490882	1	0.397165	0.572709	0.325117	0.356719	0.420893	0.518589
TCGA-K4-A6MB-01	0.0476795	0.132422	0.095855	0.06874	0.109283	0.0858007	0.0931126	1	0.202574	0.358479	0.740437	0.210016	0.458661	0.546837	0.467606	0.102022	1	0.65094	0.0685379	0.126731	0.309689	0.1334	0.159707	0.136757	0.178956	1	0.176086	0.0875992	0.252225	0.165212	0.188248	0.191203	0.196529	0.123812	1	0.358358	0.253552	0.525741	0.181213	0.2952	0.52324	0.398484	0.160304	1	0.553549	0.128053	0.328975	0.179991	0.238908
TCGA-K4-A83P-01	1.7351	1.33594	1.21299	1.41358	1.35571	1.51776	1	1.23052	1.51315	1.00027	0.910711	0.80341	0.887648	0.841509	0.881246	1	0.979243	0.970599	0.894103	0.858572	0.757624	0.833037	0.786778	0.831261	1	0.737898	0.864049	1.18033	1.0547	0.866475	1.01258	0.895382	1.07554	1	0.815854	1.23241	1.05171	0.962172	0.753669	0.778892	0.947705	0.96231	1	0.84713	0.972213	1.33346	1.10363	0.910183	1.09741
TCGA-K4-AAQO-01	0.554127	0.606736	0.42047	0.535622	0.695801	0.587293	1	0.491924	0.802034	0.683557	0.79258	0.40796	0.614539	0.721526	0.672419	1	0.5964	0.827408	0.242492	0.293796	0.356816	0.324254	0.308381	0.324548	1	0.302602	0.351757	0.538639	0.574742	0.473791	0.644261	0.621997	0.690352	1	0.392801	0.806947	0.885889	0.945416	0.506214	0.78623	0.95435	0.929296	1	0.590978	1.05554	0.61069	0.683318	0.495895	0.749097
TCGA-KQ-A41N-01	0.221353	0.337401	1	0.240897	0.366155	0.265253	1	1	0.564837	0.490532	0.549798	1	0.450691	0.557064	0.425831	1	1	0.767231	1	1	1	1	1	1	1	1	1	0.272475	0.357204	1	0.298839	0.338556	0.333552	1	1	0.662189	0.533312	0.703079	1	0.481178	0.756171	0.568579	1	1	0.942372	0.310221	0.360951	1	0.349587
TCGA-KQ-A41O-01	0.274187	0.260938	0.291761	0.292677	0.334118	0.300384	1	1	0.426885	0.234664	0.434789	0.243789	0.353333	0.442595	0.305891	1	1	0.358069	0.259862	0.24372	0.356832	0.312284	0.331648	0.323368	1	1	0.540057	0.29381	0.391954	0.332935	0.347232	0.361767	0.358882	1	1	0.540906	0.422093	0.585339	0.413678	0.412101	0.589485	0.444078	1	1	0.707915	0.309029	0.360565	0.369991	0.389395
TCGA-KQ-A41P-01	0.348741	0.452514	0.26726	0.322942	0.498245	0.352296	1	0.294877	0.626883	0.520454	0.851937	0.228767	0.593033	0.620805	0.555002	1	0.44688	0.641589	0.0689145	0.0947414	0.291538	0.21433	0.136333	0.201081	1	0.218811	0.0924066	0.292078	0.491066	0.30779	0.460913	0.440686	0.495806	1	0.247695	0.695608	0.666751	0.880105	0.300275	0.647534	0.846428	0.779622	1	0.460536	0.892738	0.3447	0.505215	0.311486	0.552389
TCGA-KQ-A41Q-01	0.34319	0.559447	1	0.296374	0.583066	0.35599	1	1	0.823368	0.676132	0.808844	1	0.573629	0.762647	0.647675	1	1	0.786988	1	1	1	1	1	1	1	1	1	0.253867	0.337902	1	0.251434	0.326094	0.274417	1	1	0.546691	0.80852	0.936696	1	0.599082	0.975171	0.874237	1	1	1.05923	0.380125	0.48939	1	0.324517
TCGA-KQ-A41R-01	0.192956	0.294421	0.20556	0.197918	0.338106	0.22902	1	0.222944	0.443129	0.409699	0.541737	0.301212	0.414174	0.543146	0.360679	1	0.387982	0.571678	0.253874	0.328194	0.192753	0.232925	0.253995	0.231641	1	0.180628	0.307896	0.195691	0.313563	0.206983	0.261897	0.297135	0.266903	1	0.206901	0.502405	0.515319	0.784917	0.256542	0.500528	0.815043	0.59563	1	0.40466	0.928391	0.267576	0.328451	0.227301	0.315304
TCGA-KQ-A41S-01	0.114961	0.200391	0.157033	0.114346	0.176377	0.146679	1	1	0.268038	0.366385	0.729001	0.250002	0.372155	0.6039	0.535226	1	1	0.687393	0.125008	0.235517	0.20154	0.133675	0.248724	0.165671	1	1	0.204823	0.0955839	0.216058	0.109967	0.152125	0.164254	0.205077	1	1	0.308031	0.270378	0.619227	0.201137	0.242036	0.574494	0.499749	1	1	0.60846	0.152061	0.398888	0.175172	0.267052
TCGA-LC-A66R-01	0.361443	0.375403	0.432769	0.421452	0.413014	0.48872	0.454385	1	0.600457	0.393969	0.460541	0.395243	0.366484	0.394149	0.398037	0.414761	1	0.491903	0.409678	0.516936	0.603013	0.521503	0.63276	0.562739	0.60618	1	0.716901	0.48965	0.473805	0.590648	0.62485	0.504225	0.655182	0.576503	1	0.814043	0.476676	0.579182	0.518377	0.459108	0.583338	0.605563	0.442961	1	0.659768	0.643098	0.622916	0.68157	0.756526
TCGA-LT-A5Z6-01	0.26746	0.364382	0.337554	0.291647	0.42522	0.356897	1	1	0.596182	0.509597	0.533817	0.485775	0.395959	0.482713	0.445307	1	1	0.516066	0.345507	0.504968	0.571027	0.428216	0.525854	0.502804	1	1	0.645397	0.310836	0.355996	0.407701	0.3471	0.397774	0.449994	1	1	0.598445	0.63972	0.690904	0.609886	0.575175	0.763738	0.738689	1	1	0.901379	0.463389	0.499017	0.553161	0.549827
TCGA-LT-A8JT-01	0.331645	0.400742	0.297026	0.35661	0.491417	0.369554	1	0.378346	0.638576	0.451542	0.539481	0.297354	0.392869	0.436553	0.367372	1	0.411136	0.484702	0.169367	0.214908	0.375056	0.27575	0.257875	0.269154	1	0.283229	0.280264	0.387474	0.395797	0.417139	0.506232	0.46528	0.516949	1	0.352918	0.745508	0.612983	0.659392	0.420961	0.59042	0.779759	0.649991	1	0.52091	0.924707	0.402285	0.385408	0.402626	0.534273
TCGA-MV-A51V-01	0.0630222	0.155129	0.109344	0.0628245	0.179994	0.102359	1	1	0.246611	0.400254	0.578053	0.232311	0.313274	0.582823	0.456962	1	1	0.594914	0.134762	0.189372	0.140206	0.104819	0.172882	0.124205	1	1	0.199886	0.0661649	0.141694	0.0854747	0.0515433	0.11924	0.109831	1	1	0.238721	0.505753	0.816431	0.249915	0.338386	0.957905	0.63906	1	1	0.960074	0.174594	0.340419	0.126591	0.180672
TCGA-PQ-A6FI-01	0.0761636	0.166694	0.0966723	0.0963312	0.151453	0.130881	0.0984313	0.163232	0.295253	0.396008	0.363951	0.332873	0.255591	0.338992	0.365761	0.33174	0.4154	0.569349	0.0750105	0.138144	0.220697	0.102157	0.179103	0.142736	0.144819	0.148845	0.17859	0.123353	0.136795	0.214506	0.153004	0.122324	0.241394	0.238588	0.195819	0.364504	0.320988	0.341593	0.357609	0.209993	0.398279	0.381265	0.295606	0.341203	0.487904	0.168853	0.249931	0.324967	0.328339
TCGA-PQ-A6FN-01	0.45626	0.431319	0.320253	0.428639	0.538231	0.479754	0.41373	0.424745	0.576341	0.403548	0.550537	0.242655	0.408236	0.454046	0.434656	0.267247	0.464949	0.629863	0.130146	0.196717	0.238388	0.196215	0.259436	0.193968	0.260096	0.209174	0.207318	0.397368	0.465447	0.324156	0.426164	0.451251	0.454813	0.415948	0.417835	0.746786	0.620078	0.674256	0.385402	0.542066	0.73827	0.687935	0.396413	0.52545	0.853841	0.50366	0.567179	0.344609	0.504061
TCGA-R3-A69X-01	0.501441	0.537265	0.360328	0.529611	0.588125	0.550392	1	0.475479	0.701664	0.608154	0.804346	0.424244	0.658061	0.692645	0.669441	1	0.619435	0.787247	0.195605	0.270287	0.288299	0.294129	0.275047	0.29595	1	0.296854	0.294426	0.573354	0.672382	0.503321	0.710157	0.662926	0.725824	1	0.50691	0.900092	0.681095	0.853291	0.45549	0.7152	0.846446	0.847428	1	0.573193	0.915946	0.604352	0.714411	0.498227	0.763328
TCGA-S5-A6DX-01	0.461494	0.512238	0.597731	0.529514	0.583462	0.624161	0.555955	1	0.680851	0.560715	0.514483	0.559612	0.493909	0.515245	0.526362	0.565608	1	0.536031	0.445612	0.639	0.761399	0.627309	0.684208	0.668829	0.744703	1	0.696666	0.60156	0.592458	0.725371	0.726104	0.653697	0.78281	0.659484	1	0.887445	0.689602	0.74872	0.648018	0.672673	0.861962	0.82448	0.605119	1	0.843592	0.837947	0.785558	0.857299	0.921502
TCGA-S5-AA26-01	0.405803	0.502069	1	0.394459	0.590427	0.444906	1	1	0.753503	0.584536	0.775804	1	0.490205	0.620233	0.523496	1	1	0.757025	1	1	1	1	1	1	1	1	1	0.342248	0.396237	1	0.406783	0.349151	0.39611	1	1	0.615323	0.804093	0.824638	1	0.541548	0.84733	0.752172	1	1	1.14961	0.462435	0.502017	1	0.459809
TCGA-SY-A9G0-01	0.658082	0.695109	0.459173	0.561577	0.709573	0.617774	1	1	0.839759	0.70939	1.03998	0.447819	0.674281	0.95266	0.765423	1	1	1.02128	0.234242	0.30545	0.470168	0.228255	0.315321	0.224461	1	1	0.294728	0.471676	0.577269	0.374556	0.428205	0.546703	0.471503	1	1	0.70977	0.714807	1.06032	0.449255	0.650521	1.01939	0.811593	1	1	1.05335	0.558758	0.708996	0.391923	0.509685
TCGA-SY-A9G5-01	0.0469388	0.130145	0.0639372	0.0549553	0.0825597	0.0692838	0.0673611	1	0.22121	0.484211	0.700197	0.528806	0.544168	0.476898	0.586159	0.502753	1	0.680484	0.0549169	0.182852	0.304103	0.170534	0.170695	0.196084	0.213683	1	0.227219	0.0960192	0.232735	0.272222	0.215438	0.17714	0.258875	0.232113	1	0.310854	0.173804	0.359608	0.298009	0.3142	0.320911	0.392366	0.216917	1	0.393754	0.124083	0.314424	0.350564	0.335867
TCGA-UY-A78K-01	1.41769	0.897077	1.18951	1.21705	1.05185	1.28985	1.01625	1.29062	1.24764	0.562194	0.562513	0.531757	0.499775	0.537575	0.442127	0.553782	0.735085	0.581566	0.960372	0.804717	0.956322	0.921587	0.928692	0.901705	0.803725	0.931451	1.08628	1.06149	0.812354	0.888676	0.982575	0.816056	1.00654	0.823724	0.838364	1.16265	0.783649	0.774298	0.699798	0.643141	0.748157	0.733594	0.634899	0.740554	0.843459	1.22046	0.754875	0.927092	1.06407
TCGA-UY-A78L-01	0.0642339	0.16575	0.0869595	0.0768549	0.138908	0.0924481	1	0.0854049	0.212176	0.354154	0.610878	0.197241	0.448907	0.465327	0.527814	1	0.311889	0.568655	0.057672	0.0742378	0.163674	0.15986	0.0767516	0.169664	1	0.141309	0.0682354	0.0874117	0.225573	0.175271	0.199382	0.207745	0.238888	1	0.122324	0.367263	0.251455	0.497164	0.161038	0.354157	0.377867	0.467159	1	0.261013	0.503461	0.115778	0.320357	0.183382	0.294912
TCGA-UY-A78M-01	0.124641	0.238867	0.157272	0.151857	0.176164	0.148988	1	1	0.396586	0.286551	0.80007	0.173332	0.479815	0.491508	0.471561	1	1	0.633064	0.283451	0.266103	0.367347	0.341066	0.377485	0.332995	1	1	0.212526	0.170017	0.332451	0.214824	0.253327	0.267362	0.249477	1	1	0.455554	0.224141	0.416166	0.239509	0.303158	0.403698	0.353613	1	1	0.467246	0.165875	0.336928	0.219007	0.262033
TCGA-UY-A78N-01	0.190282	0.394204	1	0.225353	0.374761	0.233708	1	0.217727	0.552014	0.770326	0.825041	1	0.643644	0.751782	0.62554	1	0.583424	0.945857	1	1	1	1	1	1	1	1	1	0.244713	0.373542	1	0.327582	0.33955	0.293505	1	0.228578	0.635243	0.688875	0.78591	1	0.56371	0.795048	0.690867	1	0.464467	1.02459	0.267369	0.388453	1	0.308896
TCGA-UY-A78O-01	0.424652	0.536112	1	0.418641	0.598674	0.453241	1	0.354757	0.838334	0.626437	0.668932	1	0.55157	0.633103	0.498434	1	0.334731	0.713427	1	1	1	1	1	1	1	1	1	0.408647	0.467108	1	0.454805	0.45349	0.465157	1	0.297594	0.790869	0.741684	0.823595	1	0.648244	0.921358	0.77052	1	0.298361	1.07129	0.479106	0.480209	1	0.511371
TCGA-UY-A78P-01	0.143509	0.269416	0.174059	0.173689	0.298033	0.223478	0.16561	0.254825	0.39739	0.568401	0.595393	0.497443	0.511881	0.551873	0.537068	0.409608	0.557622	0.595299	0.143142	0.259356	0.412847	0.266181	0.326807	0.30866	0.235293	0.319959	0.31779	0.232027	0.339087	0.405777	0.411214	0.336108	0.491586	0.347716	0.309969	0.570656	0.578131	0.713648	0.638432	0.57204	0.733145	0.748809	0.461254	0.602978	0.778403	0.36823	0.477943	0.553795	0.639102
TCGA-UY-A8OB-01	0.16139	0.320729	0.244951	0.216977	0.302402	0.225329	0.261766	0.236617	0.521964	0.528004	0.539161	0.408077	0.469455	0.35004	0.421435	0.407781	0.550488	0.645383	0.227525	0.331695	0.470174	0.296417	0.310023	0.339454	0.361249	0.228017	0.491603	0.23573	0.310039	0.389264	0.428471	0.247546	0.41923	0.410641	0.294388	0.677236	0.479995	0.367399	0.393227	0.347562	0.339226	0.465932	0.320437	0.383163	0.569892	0.249728	0.29348	0.498392	0.44464
TCGA-UY-A8OC-01	0.0625602	0.180167	0.144462	0.0890327	0.16178	0.0980862	0.333333	0.084761	0.216416	0.462592	0.875172	0.100842	0.472776	0.631091	0.559712	0.0316004	0.399725	0.834	0.191558	0.103934	0.222581	0.148267	0.114238	0.146608	1	0.137301	0.0631509	0.0991649	0.245663	0.102071	0.142532	0.189954	0.178902	0.0529634	0.118096	0.319074	0.320219	0.60025	0.0916384	0.336049	0.57052	0.497887	0.0488889	0.238829	0.695697	0.0998151	0.309544	0.0709442	0.1864
TCGA-UY-A8OD-01	0.365953	0.443889	0.369177	0.36679	0.510969	0.445147	1	0.396616	0.581119	0.546653	0.807128	0.439419	0.46728	0.673637	0.586712	1	0.570779	0.713287	0.319578	0.434887	0.442229	0.411637	0.423643	0.411282	1	0.360427	0.465474	0.369732	0.420404	0.447423	0.365695	0.466302	0.481059	1	0.295433	0.6431	0.740455	0.913549	0.527365	0.63009	0.819727	0.779315	1	0.601769	0.966663	0.539589	0.649823	0.481756	0.58593
TCGA-UY-A9PA-01	0.452816	0.35737	0.438835	0.460577	0.606225	0.470385	1	0.480362	0.881006	0.264477	0.371481	0.240886	0.239685	0.245108	0.228692	1	0.283161	0.310596	0.324012	0.291554	0.547883	0.402957	0.52029	0.452245	1	0.448522	0.58221	0.446657	0.374394	0.50387	0.556703	0.435184	0.605852	1	0.438811	0.800632	0.765467	0.537056	0.696533	0.546998	0.675079	0.678268	1	0.633243	0.925375	0.468652	0.353863	0.577268	0.617331
TCGA-UY-A9PB-01	0.199173	0.264027	0.272321	0.243934	0.250434	0.324934	0.289469	0.364277	0.33618	0.449574	0.605839	0.390035	0.457304	0.402027	0.544045	0.378643	0.55168	0.57714	0.275971	0.394867	0.520257	0.391079	0.391873	0.466806	0.440622	0.484729	0.516323	0.319712	0.447777	0.439048	0.438526	0.288437	0.530774	0.444368	0.422783	0.585673	0.352687	0.463227	0.335598	0.274755	0.311004	0.420205	0.33769	0.352207	0.441287	0.556455	0.768836	0.640691	0.711946
TCGA-UY-A9PD-01	0.180553	0.331592	0.287943	0.179849	0.310992	0.226617	1	1	0.433325	0.539343	0.952511	0.308582	0.453573	0.735182	0.564523	1	1	0.811433	0.24783	0.234381	0.628568	0.301138	0.228924	0.261042	1	1	0.376442	0.181042	0.277328	0.3071	0.221494	0.245976	0.23993	1	1	0.37856	0.507899	0.808016	0.276639	0.403833	0.776078	0.551471	1	1	0.840595	0.297337	0.444984	0.313138	0.314634
TCGA-UY-A9PE-01	0.246607	0.372675	1	0.239546	0.427838	0.303368	0.257959	1	0.547559	0.527002	0.717331	1	0.475053	0.647692	0.563248	0.358402	1	0.774532	1	1	1	1	1	1	1	1	1	0.22741	0.31669	1	0.231597	0.302939	0.302055	0.311753	1	0.501865	0.685593	0.791989	1	0.523404	0.844119	0.736624	0.431023	1	0.945286	0.361519	0.487088	1	0.384444
TCGA-UY-A9PF-01	0.350417	0.381583	0.274653	0.328589	0.47328	0.369166	1	0.325177	0.617747	0.438703	0.613498	0.314375	0.388756	0.553912	0.472538	1	0.430999	0.647254	0.133411	0.208523	0.255581	0.212629	0.212697	0.215519	1	0.204455	0.25869	0.303976	0.365349	0.316871	0.351623	0.386063	0.380133	1	0.309656	0.649434	0.608167	0.793349	0.367481	0.531164	0.927652	0.680244	1	0.435868	0.959634	0.367133	0.478786	0.34045	0.411701
TCGA-UY-A9PH-01	0.320388	0.48201	0.392529	0.382308	0.514223	0.447328	0.3844	0.494179	0.58703	0.714822	0.817045	0.611813	0.652114	0.640765	0.660304	0.521756	0.777091	0.679114	0.322219	0.439978	0.683672	0.531024	0.473433	0.567099	0.476987	0.569917	0.572062	0.472719	0.542898	0.66335	0.675954	0.543072	0.741267	0.578177	0.594347	0.820729	0.838035	0.804982	0.681714	0.721129	0.872584	0.861647	0.526355	0.660206	0.835147	0.629375	0.669991	0.792056	0.874215
TCGA-XF-A8HB-01	0.267999	0.311261	1	0.211391	0.39957	0.301918	1	1	0.517294	0.322371	0.414884	1	0.301379	0.416886	0.325344	1	1	0.420698	1	1	1	1	1	1	1	1	1	0.160723	0.24338	1	0.165071	0.167175	0.262202	1	1	0.346998	0.476522	0.653806	1	0.326903	0.723886	0.581994	1	1	0.904725	0.32165	0.370249	1	0.361971
TCGA-XF-A8HC-01	0.076942	0.102574	0.123959	0.0828807	0.16795	0.0958028	1	0.0836787	0.177141	0.133813	0.288921	0.132858	0.162687	0.290088	0.21828	1	0.150346	0.330335	0.172188	0.159492	0.196889	0.267175	0.177149	0.189871	1	0.143866	0.168207	0.0916236	0.137539	0.244743	0.147036	0.124808	0.133162	1	0.087991	0.18196	0.413648	0.49039	0.309016	0.259534	0.597666	0.556174	1	0.270868	0.853963	0.122641	0.213674	0.166939	0.168313
TCGA-XF-A8HD-01	0.273823	0.315574	0.445509	0.320992	0.361478	0.373338	0.426831	1	0.512361	0.397311	0.485541	0.421855	0.386379	0.387151	0.394057	0.440563	1	0.513678	0.668673	0.655454	0.829448	0.639457	0.657029	0.708542	0.786132	1	0.957284	0.375077	0.43434	0.52521	0.493492	0.381083	0.555008	0.510408	1	0.709996	0.525179	0.602946	0.50225	0.420642	0.486392	0.558274	0.496957	1	0.652876	0.495799	0.528704	0.646372	0.656763
TCGA-XF-A8HE-01	0.159627	0.151183	0.176468	0.168695	0.21139	0.182269	0.191896	0.254584	0.200453	0.266438	0.326832	0.249436	0.198633	0.257179	0.278297	0.224959	0.308825	0.305984	0.135439	0.266516	0.361702	0.220064	0.302003	0.328527	0.283631	0.302934	0.360173	0.16808	0.225773	0.287439	0.241673	0.186955	0.3404	0.319581	0.237344	0.35905	0.288808	0.50349	0.358813	0.218935	0.419341	0.463384	0.344853	0.356734	0.498545	0.199528	0.360127	0.473084	0.402194
TCGA-XF-A8HF-01	0.402435	0.578106	1	0.381055	0.522893	0.398401	1	1	0.770291	0.801133	1.04581	1	0.75453	0.774806	0.754786	1	1	1.01755	1	1	1	1	1	1	1	1	1	0.348993	0.473631	1	0.455464	0.408644	0.526906	1	1	0.674703	0.641436	0.762239	1	0.577961	0.77308	0.699633	1	1	0.854918	0.366603	0.508368	1	0.564565
TCGA-XF-A8HG-01	0.651439	0.693185	1	0.510662	0.720944	0.606808	1	1	1.06777	0.684747	0.642214	1	0.414494	0.564392	0.562905	1	1	0.807504	1	1	1	1	1	1	1	1	1	0.385851	0.330537	1	0.44179	0.328416	0.444391	1	1	0.718086	0.720498	0.614804	1	0.415297	0.720983	0.623608	1	1	0.881833	0.555588	0.530056	1	0.483712
TCGA-XF-A8HH-01	0.200581	0.298697	0.175091	0.201657	0.287044	0.21044	0.203763	1	0.409705	0.452377	0.771424	0.264353	0.453021	0.609268	0.554978	0.342057	1	0.704507	0.0800119	0.159362	0.214229	0.147434	0.171777	0.147952	0.216124	1	0.213606	0.209468	0.336448	0.243011	0.292459	0.313395	0.327007	0.262638	1	0.473093	0.376603	0.716142	0.257278	0.410236	0.668692	0.555666	0.307453	1	0.715207	0.215247	0.423063	0.233466	0.353671
TCGA-XF-A8HI-01	0.275071	0.330703	0.234639	0.286821	0.438693	0.339599	1	0.295352	0.52019	0.420185	0.446132	0.341517	0.360252	0.437533	0.35149	1	0.385819	0.419469	0.0772303	0.127859	0.253344	0.165181	0.121008	0.183	1	0.231147	0.0696536	0.29232	0.362269	0.363457	0.388146	0.395432	0.412553	1	0.285243	0.620365	0.648447	0.744961	0.467374	0.590827	0.933089	0.744851	1	0.458681	1.03893	0.414266	0.427108	0.508015	0.489932
TCGA-XF-A9SH-01	0.389167	0.55849	1	0.390517	0.628025	0.416486	1	0.306944	0.799681	0.753572	0.771208	1	0.601873	0.690127	0.679313	1	0.521388	0.796944	1	1	1	1	1	1	1	1	1	0.384717	0.446442	1	0.49871	0.448796	0.526308	1	0.308259	0.731038	0.911378	0.8345	1	0.719012	1.06492	0.88879	1	0.520799	1.13161	0.423078	0.5254	1	0.554243
TCGA-XF-A9SI-01	1.27862	1.04746	1.3153	1.15399	0.993673	1.1998	0.685176	1	1.2985	0.825009	0.739484	0.825209	0.704571	0.705208	0.638963	0.742112	1	0.774262	1.29449	1.1186	1.57303	1.27094	1.06028	1.20638	0.674814	1	1.36606	1.04885	0.907526	1.1036	1.01409	0.806017	1.02185	0.691692	1	1.05151	0.798172	0.831016	0.775618	0.640664	0.701786	0.710913	0.483841	1	0.762279	1.14203	0.848099	1.08714	1.05171
TCGA-XF-A9SJ-01	0.28881	0.461615	0.349007	0.351578	0.458251	0.400056	0.388977	0.330917	0.644999	0.718957	0.675322	0.616198	0.65147	0.657729	0.657595	0.524593	0.58799	0.844577	0.294805	0.472787	0.546083	0.442011	0.443462	0.469289	0.462766	0.357274	0.547754	0.427694	0.501726	0.526277	0.575681	0.513656	0.631397	0.50742	0.274937	0.819514	0.706619	0.713322	0.56384	0.66125	0.709607	0.784692	0.511605	0.501947	0.866984	0.534046	0.581666	0.59189	0.716895
TCGA-XF-A9SK-01	0.144888	0.366833	0.176808	0.196245	0.286771	0.258661	1	0.25048	0.432763	0.876098	1.13469	0.466058	0.766538	0.747278	0.974831	1	0.736021	1.19748	0.0682093	0.0880043	0.249055	0.209508	0.129973	0.226802	1	0.162936	0.0993255	0.254764	0.390606	0.501113	0.308889	0.2945	0.399956	1	0.281745	0.523578	0.542105	0.601536	0.369763	0.43272	0.515239	0.60895	1	0.383538	0.638666	0.435696	0.690239	0.442793	0.54568
TCGA-XF-A9SL-01	1.37463	1.12777	0.80571	1.19275	1.26169	1.23197	1	0.951674	1.24561	0.907631	0.925023	0.597876	0.832964	0.940799	0.8754	1	0.88856	0.986093	0.483862	0.523969	0.398505	0.55602	0.5075	0.509702	1	0.322322	0.524779	1.04045	0.935866	0.779548	0.999766	0.980278	1.00983	1	0.643112	1.13147	1.15402	1.15005	0.661649	1.00663	1.21688	1.1241	1	0.859682	1.20154	1.07671	0.998385	0.672886	1.02151
TCGA-XF-A9SM-01	0.301267	0.450335	0.402536	0.338149	0.414628	0.381874	0.389686	0.50838	0.623652	0.659973	0.671201	0.660817	0.506128	0.563576	0.687008	0.511101	0.768866	0.72888	0.379927	0.52863	0.773846	0.524367	0.517257	0.660536	0.528606	0.667946	0.734947	0.343284	0.387905	0.535982	0.361457	0.301918	0.579557	0.472402	0.465807	0.610877	0.563852	0.591587	0.561993	0.364691	0.496062	0.604298	0.492168	0.565235	0.640308	0.455325	0.572057	0.768072	0.662017
TCGA-XF-A9SP-01	0.235925	0.335846	0.234401	0.234979	0.371296	0.316358	0.234233	0.271065	0.414787	0.545798	0.883387	0.301489	0.533692	0.683437	0.637735	0.290214	0.501553	0.838878	0.13485	0.192241	0.244634	0.220901	0.232113	0.232021	0.22486	0.181074	0.216408	0.243448	0.399028	0.326755	0.309669	0.390837	0.382665	0.264821	0.217807	0.533804	0.623936	0.865066	0.339753	0.593637	0.731673	0.751007	0.355882	0.471194	0.864765	0.446805	0.657616	0.351503	0.5184
TCGA-XF-A9ST-01	0.106979	0.145749	1	0.185183	0.168772	0.167742	1	0.164737	0.142377	0.155707	0.325177	1	0.249361	0.337232	0.251728	1	0.179929	0.443638	1	1	1	1	1	1	1	1	1	0.28579	0.411605	1	0.373934	0.494998	0.341457	1	0.301083	0.554256	0.19849	0.399538	1	0.32741	0.491755	0.337957	1	0.200255	0.646046	0.188233	0.282365	1	0.25149
TCGA-XF-A9SU-01	0.263201	0.342039	0.25047	0.290675	0.401733	0.332527	1	0.295994	0.470001	0.459235	0.683333	0.319904	0.522831	0.581038	0.534748	1	0.458135	0.675046	0.124586	0.202725	0.302937	0.245252	0.249425	0.240704	1	0.207225	0.226248	0.333226	0.466343	0.392233	0.441986	0.470569	0.470822	1	0.287266	0.643061	0.609716	0.78434	0.411181	0.647937	0.819233	0.747217	1	0.487767	0.861864	0.424937	0.56797	0.402055	0.559385
TCGA-XF-A9SV-01	0.0657919	0.191109	0.201292	0.0864262	0.141182	0.105746	1	1	0.279993	0.460237	0.870722	0.278905	0.402093	0.74196	0.652301	1	1	0.871649	0.340257	0.280718	0.790884	0.46367	0.409673	0.409689	1	1	0.225777	0.110712	0.178536	0.317627	0.142948	0.179102	0.186425	1	1	0.257703	0.291194	0.571512	0.253666	0.303922	0.501231	0.463283	1	1	0.637841	0.167731	0.381723	0.247636	0.240862
TCGA-XF-A9SW-01	0.467957	0.534313	0.34774	0.470954	0.553912	0.519846	1	1	0.638925	0.595127	0.864204	0.382	0.645427	0.831189	0.730366	1	1	0.876288	0.120295	0.253432	0.307897	0.178489	0.306224	0.185905	1	1	0.238879	0.465618	0.581186	0.351785	0.552091	0.627789	0.576508	1	1	0.735678	0.627761	0.945752	0.41647	0.731379	0.94353	0.822747	1	1	0.980515	0.542761	0.730087	0.35402	0.631772
TCGA-XF-A9SX-01	0.163131	0.319022	0.204438	0.20127	0.288091	0.240457	0.190788	0.308575	0.409895	0.681635	0.825104	0.551015	0.719059	0.534413	0.685841	0.335949	0.827621	0.780006	0.198515	0.294977	0.453466	0.328895	0.284527	0.343494	0.251119	0.408047	0.348845	0.285431	0.468874	0.461863	0.49431	0.368957	0.545023	0.36141	0.529289	0.625064	0.516721	0.535837	0.446297	0.517321	0.439002	0.565616	0.362366	0.520898	0.551079	0.380616	0.545547	0.534205	0.660765
TCGA-XF-A9SY-01	0.142228	0.145858	0.178076	0.169536	0.172095	0.254709	0.176399	0.287452	0.192539	0.208969	0.421585	0.211848	0.239837	0.206839	0.344698	0.226986	0.350167	0.356352	0.138369	0.238606	0.36341	0.217266	0.275529	0.298928	0.244708	0.333849	0.31384	0.206532	0.313517	0.312018	0.264485	0.160253	0.409473	0.335411	0.39153	0.405711	0.22538	0.334099	0.243857	0.15224	0.226935	0.317891	0.226448	0.246423	0.313554	0.445641	0.737478	0.565872	0.614237
TCGA-XF-A9SZ-01	0.0512878	0.167244	0.165855	0.0668143	0.157635	0.100751	0.109153	0.100436	0.20498	0.553296	0.942258	0.384951	0.516149	0.788074	0.836229	0.275194	0.458157	0.904944	0.317429	0.332907	0.330091	0.383502	0.324613	0.443173	0.31808	0.310005	0.306921	0.0932495	0.201422	0.30297	0.131813	0.181285	0.217536	0.151876	0.14477	0.261765	0.507165	0.753278	0.390102	0.445191	0.672445	0.742373	0.288004	0.358421	0.865825	0.173846	0.483692	0.364366	0.328819
TCGA-XF-A9T0-01	0.219851	0.336557	0.220817	0.262696	0.335739	0.313244	1	0.281813	0.428971	0.513713	0.738346	0.35148	0.53052	0.583603	0.580591	1	0.509254	0.664093	0.119993	0.229174	0.315757	0.243954	0.261227	0.241764	1	0.265002	0.262585	0.316377	0.455082	0.384597	0.417972	0.412635	0.479854	1	0.307204	0.614336	0.509639	0.691583	0.372913	0.510466	0.665419	0.657518	1	0.448177	0.706435	0.456042	0.636053	0.404502	0.590308
TCGA-XF-A9T2-01	1	1	1	1	1	1	1	1	1	1	1	1	1	1	1	1	1	1	1	1	1	1	1	1	1	1	1	1	1	1	1	1	1	1	1	1	1	1	1	1	1	1	1	1	1	1	1	1	1
TCGA-XF-A9T3-01	0.371364	0.415756	0.323846	0.38022	0.397026	0.396932	0.396652	1	0.604815	0.49498	0.742628	0.395616	0.544846	0.621925	0.565754	0.440424	1	0.754974	0.206812	0.359254	0.341359	0.269438	0.385981	0.274715	0.357398	1	0.335128	0.416203	0.524837	0.419816	0.492122	0.509568	0.512297	0.428563	1	0.69152	0.412075	0.704712	0.386854	0.495468	0.60951	0.593569	0.34396	1	0.680603	0.428432	0.575166	0.415884	0.543567
TCGA-XF-A9T4-01	0.0819014	0.148904	0.0925154	0.111825	0.161966	0.127294	1	0.143558	0.223441	0.316234	0.502256	0.211177	0.307981	0.371504	0.355051	1	0.313823	0.48452	0.0548452	0.114642	0.16622	0.117261	0.153187	0.135428	1	0.120263	0.130476	0.149511	0.248898	0.219511	0.264292	0.240863	0.288385	1	0.21767	0.44954	0.318551	0.568557	0.28164	0.336834	0.521981	0.486069	1	0.304144	0.627795	0.18289	0.329499	0.282128	0.334469
TCGA-XF-A9T5-01	0.650038	0.545531	0.767751	0.743404	0.635934	0.777224	0.560733	0.789991	0.90303	0.426364	0.479192	0.446343	0.437709	0.393352	0.364635	0.451666	0.524158	0.449495	0.78784	0.742418	1.131	1.00036	0.77337	0.918612	0.674432	1.00894	1.12895	0.855769	0.71568	1.04464	1.06663	0.692196	0.985628	0.674283	0.781608	1.17066	0.673251	0.639837	0.586285	0.561227	0.638034	0.619538	0.49258	0.51594	0.66555	0.934818	0.632769	0.944645	1.03238
TCGA-XF-A9T6-01	0.216299	0.215126	0.181487	0.238668	0.335417	0.257032	0.235843	0.223641	0.462547	0.216204	0.247282	0.16814	0.233266	0.264953	0.229543	0.125084	0.266661	0.300049	0.0846489	0.12555	0.201183	0.152619	0.186828	0.162764	0.153159	0.144236	0.151577	0.261605	0.300343	0.276264	0.469321	0.348794	0.493378	0.292713	0.316336	0.719044	0.528789	0.500364	0.390793	0.504221	0.666211	0.588367	0.231449	0.446418	0.836175	0.295901	0.308117	0.315923	0.527065
TCGA-XF-A9T8-01	0.0523725	0.0780811	0.112631	0.0664897	0.0937709	0.0984811	0.115901	0.137607	0.120473	0.221418	0.314885	0.244475	0.208453	0.248051	0.282289	0.249894	0.315045	0.28271	0.185384	0.341874	0.486411	0.329083	0.38283	0.437566	0.384806	0.400829	0.458392	0.101173	0.179954	0.299396	0.206465	0.17288	0.295433	0.288249	0.221508	0.357573	0.256523	0.449481	0.329495	0.26061	0.383044	0.428336	0.301761	0.322819	0.441606	0.202334	0.370591	0.532236	0.440133
TCGA-XF-AAME-01	1.02315	0.845305	0.675973	0.942689	0.925071	0.987496	1	0.823799	0.909578	0.736281	0.928399	0.519709	0.806753	0.804594	0.801373	1	0.770939	0.87628	0.404585	0.460439	0.441386	0.467764	0.466861	0.496763	1	0.448556	0.428538	0.883144	0.984968	0.627396	0.972218	0.900476	0.998633	1	0.735479	1.07203	0.845832	0.972831	0.56381	0.821393	0.91302	0.927315	1	0.737649	0.956536	0.980198	1.03975	0.710811	1.03223
TCGA-XF-AAMG-01	0.119806	0.31174	0.212997	0.14674	0.318755	0.195469	1	1	0.359267	0.807097	1.08251	0.593883	0.703123	0.96896	0.842198	1	1	1.04192	0.30144	0.429012	0.347997	0.308307	0.392614	0.370548	1	1	0.424491	0.167806	0.319929	0.21872	0.192213	0.232767	0.260542	1	1	0.4164	0.857668	1.05643	0.542705	0.517904	0.917547	0.848719	1	1	1.13616	0.29534	0.524905	0.332714	0.350863
TCGA-XF-AAMH-01	1	1	1	1	1	1	1	1	1	1	1	1	1	1	1	1	1	1	1	1	1	1	1	1	1	1	1	1	1	1	1	1	1	1	1	1	1	1	1	1	1	1	1	1	1	1	1	1	1
TCGA-XF-AAMJ-01	0.098306	0.238555	0.0968333	0.119516	0.201667	0.169722	0.150135	0.15376	0.286716	0.629336	1.13348	0.367749	0.617183	0.805622	0.78744	0.159914	0.520549	0.939213	0.0513598	0.103146	0.133686	0.132532	0.113361	0.144962	0.102197	0.116743	0.095167	0.148046	0.307753	0.2331	0.176448	0.234328	0.259793	0.176113	0.160587	0.347362	0.413843	0.714879	0.241037	0.385684	0.697387	0.572756	0.136691	0.385473	0.641649	0.300341	0.589681	0.273529	0.388221
TCGA-XF-AAML-01	0.735738	0.559617	0.663277	0.700405	0.767435	0.766925	1	0.696089	1.1879	0.408207	0.356686	0.45276	0.32042	0.443685	0.284772	1	0.479484	0.488397	0.49072	0.531252	0.591829	0.480973	0.62429	0.554983	1	0.526921	0.733586	0.652545	0.421928	0.556285	0.612469	0.458768	0.639458	1	0.531962	1.0193	0.780026	0.646748	0.640577	0.473011	0.784208	0.603331	1	0.684609	0.953388	0.793772	0.416718	0.733389	0.702325
TCGA-XF-AAMQ-01	0.269036	0.362575	0.347657	0.32897	0.379728	0.372917	1	0.4295	0.516875	0.499453	0.667762	0.465783	0.473422	0.48413	0.448977	1	0.556832	0.533294	0.342926	0.464829	0.629922	0.482793	0.492299	0.510212	1	0.605945	0.633215	0.402422	0.468544	0.548107	0.519239	0.437652	0.538522	1	0.520913	0.740132	0.544505	0.677619	0.507072	0.489444	0.688806	0.617649	1	0.52769	0.715813	0.511131	0.525494	0.610125	0.613754
TCGA-XF-AAMR-01	0.195016	0.329886	1	0.212435	0.377083	0.264385	1	0.186528	0.426274	0.575127	0.764446	1	0.555797	0.66602	0.642116	1	0.415602	0.783223	1	1	1	1	1	1	1	1	1	0.216326	0.373848	1	0.335556	0.371062	0.384996	1	0.172293	0.543937	0.711663	0.889309	1	0.651073	0.895159	0.86842	1	0.455622	1.03625	0.330971	0.547451	1	0.481541
TCGA-XF-AAMT-01	0.137513	0.236609	0.156263	0.182914	0.216426	0.213435	0.172526	0.198162	0.271732	0.433108	0.784156	0.344356	0.536555	0.571403	0.589088	0.168072	0.438142	0.804511	0.109157	0.224074	0.221725	0.198736	0.239879	0.221074	0.157427	0.18242	0.24481	0.245606	0.418553	0.295473	0.335153	0.304766	0.375971	0.265233	0.277613	0.530044	0.350294	0.590612	0.308338	0.363933	0.441393	0.503331	0.210918	0.30925	0.606379	0.32468	0.557449	0.348821	0.450298
TCGA-XF-AAMW-01	0.108964	0.194808	0.0840066	0.140108	0.222139	0.170624	1	0.173731	0.257722	0.336641	0.562952	0.170806	0.367793	0.434257	0.45265	1	0.340168	0.585106	0.0312964	0.038378	0.101815	0.0951531	0.041155	0.108131	1	0.115371	0.0265956	0.178742	0.280853	0.179134	0.276538	0.267964	0.336165	1	0.283222	0.475944	0.417316	0.58639	0.214997	0.423576	0.558677	0.611873	1	0.343367	0.767382	0.255167	0.426615	0.253167	0.416555
TCGA-XF-AAMX-01	0.185476	0.293267	1	0.16674	0.310166	0.231493	1	0.194353	0.465125	0.377214	0.769284	1	0.304063	0.584888	0.522236	1	0.365289	0.640504	1	1	1	1	1	1	1	1	1	0.144398	0.20365	1	0.125922	0.171212	0.227638	1	0.153641	0.327969	0.488785	0.745978	1	0.305645	0.749591	0.666271	1	0.321993	0.816256	0.283761	0.483347	1	0.323422
TCGA-XF-AAMY-01	0.170974	0.325813	0.164141	0.194239	0.310292	0.22586	0.173662	1	0.44895	0.586763	0.959361	0.302468	0.632262	0.793705	0.722245	0.31716	1	0.893271	0.0702248	0.121235	0.34322	0.136352	0.105743	0.124897	0.225755	1	0.181005	0.218279	0.377815	0.32086	0.301248	0.353716	0.334452	0.249924	1	0.493546	0.523787	0.856737	0.235717	0.565306	0.820336	0.723314	0.271568	1	0.859162	0.288209	0.536323	0.285052	0.408646
TCGA-XF-AAMZ-01	0.956339	0.780465	0.534901	0.852689	0.980367	0.870202	0	0.760458	1.12773	0.597649	0.608719	0.403897	0.566338	0.650555	0.549084	0	0.589473	0.645744	0.270018	0.322543	0.376436	0.313532	0.283143	0.294904	0	0.322328	0.229567	0.737222	0.67995	0.515853	0.738442	0.765142	0.758563	0	0.538548	0.996542	0.859477	0.902668	0.409044	0.796366	1.06586	0.870574	0	0.71973	0.975014	0.775453	0.673139	0.479054	0.770783
TCGA-XF-AAN0-01	0.382407	0.450557	0.431956	0.399075	0.50765	0.483318	0.368644	0.479381	0.666604	0.546796	0.660878	0.496969	0.427245	0.523728	0.512362	0.263415	0.57174	0.585457	0.397766	0.514933	0.563287	0.466232	0.505595	0.536704	0.448598	0.494001	0.56445	0.420084	0.42463	0.474346	0.45247	0.437998	0.554959	0.569853	0.375996	0.702067	0.641541	0.757187	0.545165	0.521359	0.800872	0.744692	0.368421	0.5852	0.801078	0.623078	0.632569	0.65436	0.683921
TCGA-XF-AAN1-01	0.289553	0.3971	0.384882	0.30044	0.528697	0.294409	1	0.2855	0.663747	0.48616	0.639296	0.396718	0.456044	0.575096	0.391968	1	0.42834	0.522332	0.320368	0.383022	0.515337	0.31574	0.407173	0.326993	1	0.448714	0.232656	0.288556	0.346657	0.318859	0.408947	0.410539	0.3974	1	0.259591	0.66948	0.857957	0.812689	0.586548	0.7557	1.13707	0.8008	1	0.556724	1.2788	0.270337	0.293063	0.34324	0.383264
TCGA-XF-AAN2-01	0.242043	0.289976	0.300098	0.254532	0.296118	0.333513	0.346358	0.377252	0.444799	0.349437	0.487194	0.344739	0.27493	0.35245	0.394954	0.373369	0.423415	0.459113	0.252917	0.376659	0.464218	0.32476	0.409021	0.455012	0.432376	0.419593	0.542996	0.24391	0.267465	0.348316	0.27775	0.24163	0.445996	0.374741	0.269626	0.555276	0.364027	0.473674	0.37734	0.265259	0.435553	0.469774	0.364509	0.374842	0.564592	0.410304	0.479383	0.616041	0.586342
TCGA-XF-AAN3-01	0.314065	0.467337	0.17507	0.333413	0.42598	0.354798	1	0.315581	0.546734	0.652335	0.898936	0.358718	0.64233	0.597604	0.724873	1	0.566165	0.853525	0.0331988	0.0718173	0.116057	0.10107	0.0798206	0.105765	1	0.0795088	0.0614781	0.349872	0.490175	0.385875	0.448354	0.408184	0.509316	1	0.305253	0.716117	0.566407	0.62128	0.31081	0.496631	0.570423	0.66119	1	0.412069	0.688744	0.361624	0.574457	0.357604	0.540146
TCGA-XF-AAN4-01	0.28418	0.375984	0.274911	0.317398	0.402022	0.354691	1	0.39886	0.433433	0.53613	0.649928	0.441177	0.530928	0.652665	0.666741	1	0.583944	0.732225	0.196497	0.287543	0.333291	0.318387	0.292814	0.335998	1	0.281122	0.305239	0.350736	0.442313	0.460818	0.500332	0.502032	0.57963	1	0.418978	0.596365	0.562441	0.774801	0.467021	0.64736	0.790824	0.790723	1	0.522307	0.846731	0.421181	0.627662	0.522709	0.682914
TCGA-XF-AAN5-01	0.16757	0.314189	0.229812	0.216064	0.321222	0.266926	0.248753	0.30174	0.466509	0.528249	0.578769	0.441828	0.418866	0.415824	0.459381	0.526935	0.609575	0.62025	0.21321	0.307468	0.463859	0.290671	0.396436	0.362869	0.359284	0.387283	0.447356	0.263476	0.304092	0.37082	0.383882	0.263427	0.45389	0.408366	0.355612	0.628819	0.606814	0.567288	0.581006	0.422365	0.529213	0.613293	0.572265	0.62658	0.728196	0.398976	0.439882	0.537023	0.58024
TCGA-XF-AAN7-01	0.228511	0.266753	0.353496	0.178549	0.318141	0.237736	0	0.222687	0.340485	0.304205	0.608871	0.157046	0.284171	0.554345	0.420807	0	0.310838	0.485588	0.363834	0.313867	0.396435	0.438572	0.381705	0.497458	0	0.282505	0.301404	0.133035	0.225627	0.17558	0.169862	0.252691	0.260475	0	0.136444	0.268344	0.352803	0.831649	0.195165	0.38996	0.828622	0.590598	0	0.359943	0.851516	0.222083	0.415828	0.246601	0.328268
TCGA-YC-A89H-01	0.249873	0.495388	1	0.264139	0.458627	0.283629	0.237549	1	0.678251	0.756539	1.00082	1	0.719051	0.690506	0.699942	0.482067	1	0.926184	1	1	1	1	1	1	1	1	1	0.288564	0.42898	1	0.451259	0.390966	0.451529	0.324678	1	0.682081	0.707923	0.7181	1	0.644454	0.64687	0.776529	0.45028	1	0.891574	0.303226	0.435527	1	0.478092
TCGA-YC-A8S6-01	0.0590483	0.10594	0.107385	0.080975	0.132957	0.101244	1	0.126119	0.14482	0.228778	0.420164	0.137933	0.256981	0.391432	0.312145	1	0.307654	0.353853	0.24052	0.181063	0.19456	0.203741	0.260992	0.23477	1	0.193535	0.23431	0.106599	0.242173	0.156306	0.223811	0.270739	0.262442	1	0.239089	0.34304	0.260921	0.733363	0.172263	0.424449	0.752535	0.54372	1	0.337734	0.634974	0.164899	0.372847	0.215432	0.324811
TCGA-YC-A9TC-01	0.351089	0.493773	0.376206	0.32279	0.488179	0.448014	0.387151	1	0.665468	0.727116	0.835428	0.538071	0.548364	0.646397	0.589695	0.576174	1	0.846449	0.410744	0.488068	0.385381	0.333463	0.457488	0.420347	0.435253	1	0.645163	0.303404	0.390422	0.274922	0.254248	0.226628	0.350293	0.326775	1	0.611562	0.712633	0.7642	0.534915	0.323139	0.736213	0.690444	0.58999	1	0.95527	0.572582	0.580958	0.453741	0.457487
TCGA-YF-AA3L-01	0.171341	0.375168	1	0.201095	0.447848	0.204285	1	1	0.656153	0.813166	0.76556	1	0.643539	0.692768	0.523508	1	1	0.839987	1	1	1	1	1	1	1	1	1	0.2191	0.31464	1	0.333917	0.339876	0.323017	1	1	0.564016	0.982533	0.878526	1	0.824123	1.15981	0.918889	1	1	1.3163	0.212515	0.266906	1	0.343421
TCGA-YF-AA3M-01	0.40457	0.51921	1	0.390108	0.545384	0.390183	1	0.324747	0.770396	0.690593	0.625325	1	0.555407	0.566929	0.570668	1	0.455819	0.786903	1	1	1	1	1	1	1	1	1	0.386436	0.451562	1	0.478541	0.39691	0.464177	1	0.34183	0.801245	0.712288	0.673603	1	0.531628	0.696351	0.671972	1	0.433611	0.903069	0.389046	0.467508	1	0.456562
TCGA-ZF-A9R0-01	0.332549	0.418492	0.296769	0.352757	0.442858	0.388131	0.309119	1	0.63667	0.485613	0.697196	0.326389	0.452308	0.544951	0.510797	0.352216	1	0.694868	0.139867	0.232075	0.337908	0.206774	0.224169	0.202328	0.329303	1	0.263073	0.35336	0.405255	0.350369	0.407623	0.435756	0.442644	0.341787	1	0.694672	0.531662	0.677397	0.329014	0.530656	0.678156	0.612505	0.354153	1	0.824677	0.431621	0.521896	0.367112	0.49013
TCGA-ZF-A9R1-01	0.744491	0.676771	0.499952	0.599778	0.733148	0.594735	1	1	1.00295	0.620701	0.738732	0.404583	0.512393	0.55893	0.487567	1	1	0.69918	0.309014	0.352312	0.316096	0.280001	0.310855	0.291417	1	1	0.399983	0.476534	0.519297	0.345815	0.531811	0.479303	0.525748	1	1	0.821794	0.692027	0.786653	0.410522	0.546614	0.80776	0.652408	1	1	0.904513	0.449885	0.477001	0.357402	0.509982
TCGA-ZF-A9R2-01	0.890036	0.650231	1	0.810357	0.966094	0.578944	1	0.462331	1.23706	0.436493	0.657047	1	0.490783	0.434256	0.327234	1	0.248886	0.48425	1	1	1	1	1	1	1	1	1	0.639456	0.6017	1	0.782539	0.594264	0.592617	1	0.262014	0.910691	0.831144	0.823785	1	0.70715	0.884525	0.706596	1	0.414768	1.11419	0.371322	0.324955	1	0.399233
TCGA-ZF-A9R3-01	0.312854	0.448371	0.204712	0.371544	0.468183	0.430181	0.202703	0.363233	0.621232	0.644841	0.716721	0.446892	0.54919	0.621548	0.604627	0.199181	0.547301	0.75139	0.0345685	0.0594612	0.223796	0.16195	0.0547961	0.170113	0.0841121	0.158448	0.0476646	0.443901	0.474391	0.511862	0.491731	0.457952	0.551955	0.397959	0.410254	0.772752	0.698839	0.74216	0.393659	0.571375	0.760492	0.797618	0.171674	0.477173	0.992824	0.59507	0.631028	0.540363	0.632369
TCGA-ZF-A9R4-01	0.480808	0.410029	0.558579	0.432726	0.652613	0.530487	1	1	0.766471	0.34842	0.403256	0.36606	0.312834	0.334799	0.341921	1	1	0.365911	0.399135	0.540723	0.748627	0.529831	0.628495	0.567387	1	1	0.56242	0.385225	0.39671	0.506701	0.465071	0.396604	0.542036	1	1	0.621235	0.721956	0.699564	0.660032	0.540993	0.87956	0.754485	1	1	1.0153	0.565194	0.503682	0.67377	0.658259
TCGA-ZF-A9R5-01	0.397524	0.47926	0.398936	0.391485	0.543742	0.469971	1	0.438904	0.716545	0.56995	0.697917	0.440947	0.481371	0.55027	0.476317	1	0.549879	0.565545	0.325058	0.422725	0.491562	0.345284	0.478348	0.408858	1	0.398963	0.532342	0.382519	0.431266	0.364053	0.398483	0.365973	0.465438	1	0.304916	0.636682	0.705247	0.740103	0.577722	0.485868	0.847348	0.726824	1	0.599069	1.03494	0.559904	0.521025	0.501955	0.552383
TCGA-ZF-A9R7-01	0.724804	0.596024	0.911989	0.751124	0.716359	0.842531	0.839533	0.808335	0.983341	0.483008	0.438104	0.465811	0.338198	0.358169	0.31285	0.508277	0.505152	0.386422	1.06816	0.801803	1.47737	1.09266	0.9695	1.16879	1.11121	1.18865	1.47257	0.776849	0.509621	0.954182	0.822329	0.587193	0.849265	0.834438	0.57161	0.931038	0.78144	0.610515	0.723886	0.530462	0.691409	0.665887	0.716636	0.67163	0.800873	0.986415	0.553338	1.10317	0.94272
TCGA-ZF-A9R9-01	0.11656	0.187317	0.211784	0.130654	0.21672	0.183399	1	0.187534	0.204285	0.32731	0.693847	0.177693	0.389374	0.509547	0.516729	1	0.431376	0.666368	0.221411	0.145188	0.33114	0.313149	0.217077	0.27644	1	0.33699	0.107504	0.140759	0.275235	0.320742	0.171744	0.276113	0.245478	1	0.183123	0.382026	0.412036	0.651732	0.202209	0.443184	0.563187	0.539562	1	0.3794	0.681958	0.285325	0.54145	0.188441	0.361752
TCGA-ZF-A9RC-01	0.190414	0.371453	1	0.212549	0.242964	0.228314	1	0.202382	0.435119	0.689673	1.02889	1	0.667315	0.756783	0.700016	1	0.508933	1.03086	1	1	1	1	1	1	1	1	1	0.201403	0.389759	1	0.25276	0.281548	0.274246	1	0.237008	0.54634	0.301589	0.54608	1	0.312825	0.412525	0.406822	1	0.191683	0.582559	0.253992	0.450184	1	0.291283
TCGA-ZF-A9RD-01	0.813564	0.647612	0.726719	0.776103	0.668863	0.844698	0.713453	0.804186	0.904445	0.511229	0.569023	0.450621	0.44533	0.444711	0.433574	0.473686	0.595869	0.591651	0.526679	0.567726	0.727321	0.616188	0.678446	0.635949	0.603068	0.602073	0.729751	0.737943	0.649156	0.715973	0.877027	0.617546	0.877414	0.661299	0.675368	1.00488	0.535896	0.600373	0.527248	0.466216	0.565947	0.566241	0.488245	0.617122	0.628027	0.87919	0.682198	0.784202	0.9396
TCGA-ZF-A9RE-01	0.275795	0.315822	0.32176	0.248573	0.435712	0.321235	1	1	0.529805	0.336321	0.495059	0.359522	0.277959	0.395185	0.333969	1	1	0.435496	0.190102	0.372255	0.451518	0.197792	0.378787	0.21321	1	1	0.298495	0.210633	0.258944	0.251224	0.286648	0.259671	0.338507	1	1	0.459617	0.622046	0.706485	0.510408	0.443598	0.741789	0.701001	1	1	1.04896	0.353315	0.394635	0.344336	0.418264
TCGA-ZF-A9RF-01	0.0791514	0.111845	0.192502	0.115989	0.107351	0.171705	0.194689	1	0.242594	0.176905	0.252386	0.248083	0.146393	0.24617	0.217367	0.310316	1	0.204039	0.407236	0.428443	0.820924	0.470859	0.503414	0.708173	0.474239	1	0.821109	0.168818	0.173299	0.357265	0.219493	0.165704	0.383316	0.302885	1	0.429736	0.244961	0.331062	0.25118	0.141098	0.228603	0.285092	0.276042	1	0.298331	0.366492	0.404127	0.698006	0.566677
TCGA-ZF-A9RL-01	0.353948	0.370817	1	0.341393	0.569237	0.382779	1	1	0.733376	0.386449	0.510742	1	0.310638	0.391631	0.311489	1	1	0.419662	1	1	1	1	1	1	1	1	1	0.316926	0.328946	1	0.432512	0.362722	0.455656	1	1	0.654623	0.817939	0.755317	1	0.588252	0.87666	0.674852	1	1	1.18594	0.446493	0.388536	1	0.49336
TCGA-ZF-A9RM-01	0.422034	0.374334	0.27573	0.366021	0.578807	0.375615	1	0.226777	0.770837	0.313335	0.373309	0.251093	0.260428	0.342638	0.243548	1	0.217288	0.409322	0.0930451	0.144998	0.224215	0.159641	0.13375	0.167062	1	0.123183	0.19625	0.332207	0.328747	0.261592	0.370103	0.412551	0.393768	1	0.164265	0.67468	0.696641	0.703246	0.347307	0.589191	0.868561	0.678084	1	0.326333	1.02872	0.349715	0.30878	0.294187	0.397606
TCGA-ZF-A9RN-01	0.337475	0.536679	0.512374	0.338992	0.578302	0.420716	1	1	0.655651	0.876855	0.810307	0.759773	0.59194	0.799819	0.549942	1	1	0.747444	0.754714	0.788478	1.17533	0.772918	0.737389	0.847558	1	1	1.2217	0.336706	0.427688	0.528996	0.483937	0.341493	0.543674	1	1	0.60933	1.12463	0.960812	0.850566	0.608166	0.835335	0.59641	1	1	0.904921	0.535725	0.501596	0.707148	0.674344
TCGA-ZF-AA4N-01	0.369197	0.363903	0.280638	0.374093	0.401362	0.427993	1	0.367817	0.558558	0.306286	0.544308	0.288679	0.316574	0.332749	0.36466	1	0.375442	0.460681	0.160332	0.278517	0.279605	0.276979	0.293582	0.274503	1	0.212495	0.276741	0.388089	0.483225	0.399114	0.484768	0.377329	0.585524	1	0.384834	0.675724	0.447399	0.538769	0.357112	0.34225	0.451955	0.500945	1	0.450793	0.583674	0.524971	0.616749	0.417612	0.66705
TCGA-ZF-AA4R-01	0.10147	0.259878	0.202407	0.132164	0.278518	0.158561	0.268244	1	0.348584	0.646793	1.13624	0.428595	0.654135	0.713158	0.720676	0.412237	1	1.13938	0.149769	0.321944	0.407714	0.200235	0.340825	0.186145	0.438249	1	0.366391	0.150026	0.325789	0.280093	0.200449	0.22957	0.211705	0.281406	1	0.400045	0.812462	0.831209	0.407309	0.493059	0.739314	0.614894	0.709351	1	0.892021	0.220101	0.459688	0.278981	0.27256
TCGA-ZF-AA4T-01	0.324844	0.388849	0.261854	0.166063	0.56824	0.31275	1	1	0.671983	0.321433	0.699372	0.16865	0.256073	0.437955	0.370342	1	1	0.42036	0.100413	0.110403	0.302367	0.122637	0.124901	0.113876	1	1	0.217263	0.0887343	0.189281	0.144716	0.0960903	0.138061	0.150644	1	1	0.275661	0.763389	0.989531	0.301049	0.404914	0.971572	0.875844	1	1	1.05208	0.306007	0.411987	0.274334	0.261064
TCGA-ZF-AA4U-01	0.226667	0.466604	0.456801	0.493282	0.589568	0.439702	1	0.635659	0.953016	0.423618	0.660651	0.443282	0.549054	0.582976	0.446072	1	0.494893	0.468801	0.437882	0.481279	0.570045	0.477155	0.556204	0.475959	1	0.631509	0.466321	0.389968	0.530402	0.478378	0.548769	0.507497	0.540183	1	0.561845	0.858708	0.508853	0.703232	0.5204	0.595274	0.742126	0.622885	1	0.574246	0.946971	0.29181	0.362013	0.438773	0.467284
TCGA-ZF-AA4V-01	0.114145	0.284456	0.193454	0.147866	0.199721	0.190031	0.205772	1	0.386313	0.74592	0.813426	0.623252	0.599217	0.627815	0.723833	0.551083	1	0.871437	0.251324	0.44263	0.532209	0.367955	0.407184	0.442439	0.43938	1	0.530374	0.192894	0.309435	0.363326	0.306531	0.271668	0.384322	0.322897	1	0.506484	0.394891	0.521372	0.377599	0.364133	0.37368	0.469124	0.441552	1	0.542959	0.325822	0.523655	0.490515	0.516579
TCGA-ZF-AA4W-01	0.199271	0.134889	0.203592	0.159784	0.157028	0.187648	0.21146	0.183539	0.255191	0.169823	0.213227	0.121734	0.143528	0.207745	0.178134	0.149259	0.200346	0.274606	0.225414	0.244708	0.184865	0.180591	0.425231	0.274517	0.203712	0.120033	0.320309	0.144629	0.203465	0.156361	0.154537	0.187764	0.239071	0.181613	0.155866	0.482547	0.162387	0.347939	0.190256	0.153205	0.322969	0.28247	0.211206	0.263807	0.376666	0.18007	0.27029	0.263843	0.286442
TCGA-ZF-AA4X-01	0.407283	0.438008	1	0.418399	0.596021	0.485195	1	1	0.90347	0.416505	0.566693	1	0.384461	0.45926	0.380773	1	1	0.462585	1	1	1	1	1	1	1	1	1	0.43028	0.4393	1	0.465419	0.458925	0.515332	1	1	0.793087	0.794365	0.771735	1	0.662013	0.803574	0.747787	1	1	1.07386	0.577935	0.504506	1	0.599124
TCGA-ZF-AA51-01	0.198424	0.370779	0.22888	0.235385	0.365861	0.28954	1	0.369024	0.463172	0.716838	0.800921	0.584163	0.606522	0.665614	0.66204	1	0.775107	0.839119	0.148346	0.281232	0.420518	0.287001	0.289619	0.301328	1	0.344705	0.329339	0.289342	0.393418	0.42493	0.389583	0.343655	0.441962	1	0.482211	0.589887	0.646115	0.72896	0.545711	0.525726	0.692666	0.715866	1	0.582086	0.753996	0.421377	0.548869	0.519252	0.5477
TCGA-ZF-AA52-01	0.0865487	0.152811	0.0873883	0.111729	0.149009	0.127326	0.0908336	0.145453	0.193518	0.368918	0.602143	0.284011	0.46005	0.467254	0.517442	0.294866	0.394627	0.572185	0.0353773	0.126531	0.129992	0.120035	0.141125	0.116382	0.0948613	0.0761729	0.118694	0.141132	0.335706	0.273741	0.298705	0.279243	0.350238	0.227527	0.226282	0.432309	0.257314	0.521628	0.251321	0.361384	0.401657	0.465409	0.273109	0.323719	0.481885	0.177538	0.452298	0.27423	0.417101
TCGA-ZF-AA53-01	0.0840823	0.174029	0.171545	0.113389	0.133946	0.132928	0.193755	1	0.31166	0.356819	0.545077	0.332068	0.43874	0.388645	0.468627	0.266992	1	0.548023	0.273818	0.440111	0.392696	0.398027	0.501386	0.401581	0.362345	1	0.436578	0.149396	0.27454	0.326493	0.350283	0.209285	0.38477	0.25339	1	0.457832	0.222353	0.353932	0.27197	0.253442	0.248931	0.332483	0.258091	1	0.371213	0.185699	0.366689	0.359734	0.475941
TCGA-ZF-AA54-01	0.0890015	0.167013	0.115807	0.116427	0.156818	0.154751	0.163752	0.211973	0.218426	0.284159	0.616453	0.208379	0.360683	0.427413	0.452896	0.209099	0.392411	0.451257	0.0667192	0.137453	0.246733	0.162802	0.189021	0.219903	0.143487	0.215853	0.153613	0.151876	0.298367	0.254237	0.271661	0.232407	0.366079	0.230325	0.250964	0.383532	0.235776	0.587658	0.245073	0.283899	0.414182	0.446195	0.2036	0.327797	0.479127	0.248264	0.50373	0.408992	0.50495
TCGA-ZF-AA56-01	0.573575	0.561046	0.445491	0.528952	0.627733	0.628559	1	1	0.745618	0.534155	0.729157	0.399742	0.502702	0.616235	0.614649	1	1	0.683986	0.220182	0.340268	0.492363	0.265247	0.381799	0.286012	1	1	0.295787	0.478591	0.548686	0.404304	0.557196	0.550553	0.630305	1	1	0.77607	0.629523	0.8272	0.495356	0.58628	0.841028	0.798906	1	1	0.871436	0.665106	0.771005	0.524366	0.710332
TCGA-ZF-AA58-01	0.128161	0.14272	0.214981	0.171528	0.140618	0.233535	0.20741	0.28106	0.225511	0.228769	0.346266	0.251633	0.262896	0.243057	0.33563	0.293782	0.352983	0.302009	0.241187	0.376928	0.618443	0.409308	0.425331	0.496172	0.454534	0.489072	0.525133	0.256	0.341508	0.501648	0.399561	0.25757	0.529275	0.46627	0.451368	0.542637	0.190013	0.346684	0.26599	0.206619	0.256699	0.315085	0.242825	0.247288	0.311075	0.429307	0.623946	0.705976	0.717409
TCGA-ZF-AA5H-01	0.169961	0.193893	0.190682	0.198603	0.201795	0.231812	0.196964	0.270724	0.303903	0.278371	0.400849	0.227389	0.302646	0.287003	0.317424	0.26288	0.380047	0.376634	0.164102	0.24215	0.306943	0.26982	0.279756	0.286362	0.278687	0.278623	0.330359	0.253486	0.375953	0.345633	0.398437	0.338702	0.459075	0.360043	0.390414	0.593788	0.27181	0.442364	0.269642	0.305134	0.333887	0.391996	0.260674	0.303288	0.467569	0.340072	0.49141	0.392001	0.536232
TCGA-ZF-AA5N-01	0.0635582	0.131404	1	0.132555	0.193036	0.120089	0.0990368	0.10862	0.255274	0.300723	0.331574	1	0.376336	0.290082	0.255044	0.26987	0.27675	0.412948	1	1	1	1	1	1	1	1	1	0.158928	0.239127	1	0.375925	0.242298	0.339559	0.260441	0.191317	0.583359	0.55153	0.463568	1	0.356084	0.710003	0.604614	0.355075	0.469188	0.973677	0.219754	0.234792	1	0.359
TCGA-ZF-AA5P-01	0.519309	0.578405	0.33709	0.413103	0.672465	0.552827	1	1	0.691073	0.671768	0.88069	0.417002	0.533318	0.819213	0.785032	1	1	0.906975	0.112185	0.251186	0.219256	0.133146	0.270783	0.149347	1	1	0.22685	0.323803	0.409442	0.208026	0.280393	0.392984	0.41304	1	1	0.545855	0.842731	1.06204	0.474171	0.6029	1.12449	0.998916	1	1	1.1169	0.587614	0.812967	0.357782	0.546089
[truncated: 356 more columns]

## Sheet: CRC
Unnamed: 0	B_B_B	B_B_CAF	B_B_CD8	B_B_DC	B_B_Endo	B_B_M	B_B_NK	B_B_Treg	B_B_Tumor	B_CAF_B	B_CAF_CAF	B_CAF_CD8	B_CAF_DC	B_CAF_Endo	B_CAF_M	B_CAF_NK	B_CAF_Treg	B_CAF_Tumor	B_CD8_B	B_CD8_CAF	B_CD8_CD8	B_CD8_DC	B_CD8_Endo	B_CD8_M	B_CD8_NK	B_CD8_Treg	B_CD8_Tumor	B_DC_B	B_DC_CAF	B_DC_CD8	B_DC_DC	B_DC_Endo	B_DC_M	B_DC_NK	B_DC_Treg	B_DC_Tumor	B_Endo_B	B_Endo_CAF	B_Endo_CD8	B_Endo_DC	B_Endo_Endo	B_Endo_M	B_Endo_NK	B_Endo_Treg	B_Endo_Tumor	B_M_B	B_M_CAF	B_M_CD8	B_M_DC
TCGA-3L-AA1B-01	0.342635	0.444056	0.246214	0.394365	0.464592	0.461783	1	0.397731	0.549322	0.640464	0.758893	0.481999	0.48945	0.684699	0.655874	1	0.627296	0.770456	0.136219	0.201199	0.233114	0.222678	0.176542	0.209302	1	0.197602	0.166712	0.437829	0.430037	0.536233	0.453296	0.318494	0.396793	1	0.378682	0.474488	0.611145	0.796475	0.36865	0.357495	0.817594	0.729376	1	0.480015	0.877959	0.623003	0.724434	0.399809	0.459584
TCGA-4N-A93T-01	0.140475	0.219647	0.195531	0.365513	0.199488	0.273835	1	0.187779	0.350314	0.35686	0.486168	0.496936	0.628654	0.459853	0.347207	1	0.424102	0.472644	0.229879	0.32444	0.335347	0.263638	0.204417	0.18388	1	0.247728	0.237683	0.916999	0.990437	0.681905	0.792359	0.568558	0.374445	1	0.651332	0.231546	0.296707	0.474934	0.232659	0.349131	0.515044	0.433915	1	0.319027	0.5953	0.560834	0.506269	0.297015	0.29096
TCGA-4T-AA8H-01	0.153946	0.305608	1	0.408615	0.223297	0.239749	1	1	0.226654	0.57296	0.665421	1	0.816316	0.623066	0.626234	1	1	0.856747	1	1	1	1	1	1	1	1	1	1.00575	1.0294	1	1.88879	0.591604	0.513475	1	1	0.259653	0.223247	0.463159	1	0.231906	0.475939	0.449366	1	1	0.54299	0.363437	0.498626	1	0.322686
TCGA-5M-AAT4-01	0.160481	0.256111	0.21733	0.417016	0.273784	0.258431	1	0.199439	0.42399	0.438375	0.541108	0.447937	0.61502	0.52266	0.452296	1	0.379462	0.629786	0.0974624	0.185825	0.404134	0.211658	0.197511	0.167204	1	0.18799	0.159389	0.924174	0.809372	0.888156	0.753789	0.884111	0.631117	1	0.829053	0.754527	0.463028	0.624022	0.360798	0.671483	0.678012	0.58394	1	0.337241	0.790959	0.437664	0.518671	0.294806	0.467837
TCGA-5M-AAT5-01	0.0442685	0.123806	1	0.194124	0.0992939	0.108209	1	0.110569	0.147215	0.359528	0.580718	1	0.560161	0.497922	0.44199	1	0.341614	0.591643	1	1	1	1	1	1	1	1	1	0.7502	0.892061	1	0.642159	0.669349	0.344833	1	0.784448	0.347859	0.19068	0.465295	1	0.395503	0.453895	0.379011	1	0.257255	0.473277	0.261903	0.449324	1	0.197813
TCGA-5M-AAT6-01	0.159644	0.296649	0.253951	0.17502	0.301669	0.284865	0.282009	0.302502	0.336576	0.633708	0.742285	0.534582	0.347518	0.64333	0.709667	0.282166	0.671538	0.772108	0.327137	0.458774	0.490996	0.272719	0.4939	0.493135	0.375129	0.489671	0.515655	0.187563	0.218721	0.230844	0.0991724	0.235227	0.312701	0.259523	0.225564	0.323868	0.601125	0.771181	0.544238	0.370605	0.689812	0.753366	0.329722	0.600209	0.762097	0.508621	0.73624	0.60927	0.508539
TCGA-5M-AATA-01	0.0752924	0.170206	0.106424	0.16768	0.176063	0.170601	1	0.155736	0.245511	0.422183	0.515855	0.337463	0.289356	0.559443	0.500633	1	0.446861	0.650665	0.0626055	0.130753	0.237374	0.150026	0.146594	0.175943	1	0.172266	0.142628	0.329959	0.239664	0.554916	0.415265	0.224511	0.239764	1	0.275934	0.229626	0.411511	0.667009	0.278344	0.2297	0.783011	0.611304	1	0.43237	0.794174	0.35491	0.507075	0.312155	0.270961
TCGA-5M-AATE-01	0.0981786	0.197791	0.142028	0.173984	0.199643	0.182223	1	0.147398	0.264653	0.406155	0.623047	0.418227	0.434054	0.545982	0.525813	1	0.378227	0.705862	0.136614	0.268835	0.273123	0.21695	0.24619	0.22062	1	0.225489	0.313158	0.317888	0.413453	0.458741	0.435862	0.303697	0.258286	1	0.314381	0.338847	0.390305	0.592612	0.358771	0.314712	0.650189	0.536271	1	0.304079	0.757018	0.332862	0.49197	0.308629	0.289042
TCGA-A6-2675-01	0.071379	0.178805	1	0.109768	0.174681	0.174417	0.0845021	0.173472	0.201196	0.497957	0.703777	1	0.342382	0.593416	0.679544	0.383547	0.544731	0.776487	1	1	1	1	1	1	1	1	1	0.155728	0.206054	1	0.171455	0.149031	0.218383	0.155044	0.236134	0.259781	0.442171	0.64446	1	0.248489	0.611288	0.648664	0.289677	0.383841	0.662644	0.416941	0.690316	1	0.385379
TCGA-A6-2682-01	0.0299004	0.0935497	1	0.0892789	0.0925245	0.0918656	1	0.0993229	0.0914591	0.282561	0.576995	1	0.258557	0.467374	0.523569	1	0.371795	0.623709	1	1	1	1	1	1	1	1	1	0.260675	0.264771	1	0.389197	0.233466	0.239735	1	0.440234	0.195112	0.287641	0.523637	1	0.222833	0.472098	0.512286	1	0.280854	0.567536	0.240999	0.540156	1	0.246924
TCGA-A6-2684-01	0.0685528	0.152884	0.082962	0.107777	0.147412	0.139055	1	0.167565	0.176761	0.453956	0.586391	0.311999	0.346199	0.472603	0.54473	1	0.505864	0.559156	0.103025	0.141861	0.138853	0.110662	0.12838	0.153896	1	0.164427	0.126001	0.166829	0.236487	0.241195	0.2221	0.183721	0.265999	1	0.295834	0.33432	0.332787	0.570726	0.24259	0.242724	0.480549	0.530036	1	0.344824	0.518604	0.286239	0.537709	0.313707	0.370818
TCGA-A6-2685-01	0.185545	0.291674	1	0.24401	0.315626	0.313273	1	1	0.329625	0.490571	0.691009	1	0.348586	0.605454	0.691767	1	1	0.737589	1	1	1	1	1	1	1	1	1	0.300904	0.280542	1	0.45104	0.28744	0.366709	1	1	0.344874	0.528994	0.723192	1	0.371594	0.718578	0.753853	1	1	0.74379	0.531106	0.779822	1	0.524992
TCGA-A6-2686-01	0.175371	0.284681	0.31303	0.210264	0.347157	0.320129	0.331081	0.369825	0.39744	0.509153	0.531999	0.507931	0.291135	0.463051	0.483815	0.52824	0.622902	0.505161	0.486862	0.537948	0.7258	0.506628	0.660941	0.703757	0.672352	0.72025	0.765186	0.239894	0.22013	0.378887	0.187288	0.199264	0.401153	0.426441	0.374837	0.424117	0.662086	0.671195	0.690218	0.307543	0.659757	0.688202	0.603961	0.638735	0.666646	0.579522	0.594089	0.774399	0.638821
TCGA-A6-4105-01	0.031077	0.102284	0.0811944	0.0473719	0.112069	0.0872673	0.0984402	0.111769	0.116958	0.40121	0.573047	0.41253	0.253616	0.441524	0.49324	0.368974	0.502224	0.564021	0.167665	0.302281	0.373026	0.196755	0.313025	0.348898	0.21283	0.345506	0.364473	0.0673848	0.11686	0.16806	0.0837035	0.128344	0.151265	0.168584	0.177997	0.143031	0.39987	0.594202	0.439088	0.274373	0.542946	0.548303	0.360309	0.393089	0.554498	0.242205	0.456157	0.436669	0.288012
TCGA-A6-5656-01	0.136896	0.228791	1	0.285431	0.176723	0.232255	1	0.208776	0.309638	0.357863	0.55399	1	0.581412	0.528338	0.502415	1	0.399235	0.672552	1	1	1	1	1	1	1	1	1	0.580169	0.794899	1	0.677278	0.386737	0.34362	1	0.721654	0.537982	0.217992	0.432986	1	0.227966	0.449611	0.389057	1	0.256553	0.486766	0.368953	0.555924	1	0.297213
TCGA-A6-5657-01	1.06759	0.998958	0.661912	0.685989	0.974122	0.926112	0	1	1.20485	0.948386	1.06474	0.645923	0.464437	0.903583	0.842151	0	1	1.16705	0.408462	0.503208	0.352659	0.397766	0.491405	0.40129	0	1	0.507894	0.444662	0.323137	0.42411	0.392325	0.345097	0.367546	0	1	0.435148	0.876716	0.962037	0.575958	0.465087	0.911326	0.809829	0	1	1.00274	0.775393	0.795655	0.508283	0.513666
TCGA-A6-5659-01	0.0668503	0.120558	1	0.113091	0.136892	0.133074	1	0.130362	0.168389	0.24017	0.450981	1	0.208643	0.406631	0.379957	1	0.302435	0.478308	1	1	1	1	1	1	1	1	1	0.177788	0.193295	1	0.272693	0.127394	0.190676	1	0.237044	0.229127	0.261072	0.548601	1	0.145748	0.562202	0.483304	1	0.295279	0.587136	0.258507	0.453884	1	0.265046
TCGA-A6-5660-01	0.105797	0.187817	1	0.215603	0.186674	0.222152	1	0.18197	0.282914	0.316964	0.587672	1	0.315183	0.502952	0.538421	1	0.397376	0.704027	1	1	1	1	1	1	1	1	1	0.354646	0.278454	1	0.42761	0.375975	0.314371	1	0.388448	0.344391	0.323743	0.530115	1	0.337764	0.523279	0.510861	1	0.286516	0.604506	0.385019	0.604081	1	0.404687
TCGA-A6-5661-01	0.0745061	0.164597	1	0.132838	0.167013	0.142811	1	0.135804	0.16356	0.382762	0.657272	1	0.282542	0.444806	0.493608	1	0.457772	0.51696	1	1	1	1	1	1	1	1	1	0.244545	0.303399	1	0.201303	0.184102	0.248773	1	0.273281	0.313606	0.273858	0.553363	1	0.140128	0.508344	0.480097	1	0.349131	0.48937	0.300668	0.520491	1	0.259601
TCGA-A6-5662-01	0.0418684	0.117428	0.0730481	0.143603	0.104132	0.113186	1	1	0.163436	0.380022	0.571262	0.360746	0.41004	0.540514	0.526887	1	1	0.656098	0.103354	0.214249	0.159182	0.185895	0.184878	0.168653	1	1	0.209416	0.320456	0.338201	0.700025	0.754217	0.59124	0.246503	1	1	0.311627	0.301736	0.554608	0.248737	0.385426	0.53915	0.465578	1	1	0.595691	0.343375	0.555731	0.252394	0.245102
TCGA-A6-5664-01	0.101362	0.165457	0.18171	0.112549	0.192689	0.182281	1	0.195669	0.169749	0.407556	0.534474	0.410054	0.245589	0.456651	0.475619	1	0.464964	0.521905	0.298285	0.500717	0.489299	0.317406	0.501768	0.4774	1	0.382935	0.535239	0.127199	0.178348	0.238316	0.187055	0.248897	0.216424	1	0.122564	0.208622	0.439401	0.677556	0.468587	0.353924	0.631626	0.601477	1	0.407084	0.632607	0.31491	0.582089	0.475446	0.345325
TCGA-A6-5665-01	0.0924527	0.16015	0.153598	0.16612	0.132518	0.189088	0.165472	0.223138	0.200395	0.409356	0.470592	0.373969	0.321276	0.360934	0.326933	0.356319	0.427562	0.391907	0.211032	0.372189	0.411594	0.21716	0.354915	0.347514	0.326689	0.352999	0.497878	0.271611	0.341443	0.381811	0.344643	0.116275	0.28146	0.37253	0.287695	0.297378	0.242223	0.408866	0.276573	0.0841165	0.353693	0.295593	0.262367	0.249488	0.347449	0.393278	0.459053	0.498832	0.340687
TCGA-A6-5666-01	1	1	1	1	1	1	1	1	1	1	1	1	1	1	1	1	1	1	1	1	1	1	1	1	1	1	1	1	1	1	1	1	1	1	1	1	1	1	1	1	1	1	1	1	1	1	1	1	1
TCGA-A6-5667-01	0.137174	0.179249	0.174353	0.122723	0.209173	0.192779	1	0.176246	0.247519	0.262362	0.465493	0.294494	0.267403	0.416182	0.404077	1	0.303111	0.476414	0.201419	0.328976	0.226284	0.20939	0.266229	0.283677	1	0.208415	0.335827	0.12289	0.209642	0.240219	0.256806	0.183413	0.179289	1	0.20079	0.1608	0.309767	0.582069	0.275865	0.2616	0.539391	0.499411	1	0.247528	0.571261	0.267014	0.466229	0.32238	0.284428
TCGA-A6-6137-01	0.0999819	0.235235	1	0.141444	0.155377	0.222505	1	0.248026	0.246971	0.572726	0.687691	1	0.423552	0.616135	0.648647	1	0.701173	0.774471	1	1	1	1	1	1	1	1	1	0.19147	0.25991	1	0.164255	0.115244	0.216573	1	0.290007	0.240948	0.230874	0.494092	1	0.122205	0.504321	0.457315	1	0.334119	0.487314	0.503276	0.683736	1	0.373207
TCGA-A6-6138-01	0.131126	0.186306	0.213763	0.127974	0.208996	0.251853	0.211445	0.302163	0.247523	0.342605	0.454817	0.34682	0.203581	0.370241	0.404485	0.313016	0.453358	0.435787	0.279288	0.403379	0.44608	0.270467	0.42768	0.488047	0.301575	0.486968	0.533865	0.135808	0.173233	0.179439	0.0798164	0.133475	0.220555	0.21939	0.239822	0.243366	0.359779	0.560249	0.392569	0.179905	0.578503	0.558178	0.34178	0.436885	0.571242	0.49624	0.634144	0.624297	0.424101
TCGA-A6-6140-01	0.0319034	0.0947372	0.0699174	0.112171	0.0781353	0.0889766	0.0755693	0.109066	0.113118	0.325665	0.461129	0.362235	0.281049	0.395355	0.408723	0.201366	0.410097	0.519859	0.110333	0.261774	0.298368	0.159171	0.204388	0.195863	0.176996	0.226249	0.245526	0.361953	0.43786	0.620955	0.499331	0.295032	0.26364	0.508137	0.51957	0.210357	0.213018	0.428306	0.236349	0.149175	0.430926	0.378972	0.170265	0.250222	0.463398	0.225402	0.427214	0.323212	0.205267
TCGA-A6-6141-01	0.391956	0.429219	0.457859	0.330837	0.450424	0.490513	1	0.528402	0.541201	0.534433	0.621503	0.530278	0.338888	0.500989	0.501476	1	0.623329	0.577076	0.44085	0.588921	0.599442	0.35008	0.581069	0.541538	1	0.578042	0.698242	0.299455	0.300063	0.291834	0.19331	0.228567	0.298847	1	0.232771	0.335432	0.502273	0.66489	0.501111	0.270117	0.653108	0.624892	1	0.48024	0.692453	0.622037	0.670985	0.614071	0.438224
TCGA-A6-6142-01	0.00965452	0.0763171	0.0230272	0.0505796	0.0488761	0.0305334	1	0.0392728	0.0860134	0.448631	0.856267	0.431265	0.35492	0.696457	0.745774	1	0.449364	1.00156	0.0369368	0.0988695	0.105052	0.0723109	0.0994975	0.0997783	1	0.0860484	0.10049	0.135011	0.2386	0.470779	0.371591	0.236238	0.239455	1	0.341473	0.252838	0.219688	0.458445	0.233281	0.217614	0.446787	0.42136	1	0.21014	0.53677	0.058051	0.27812	0.155205	0.136185
TCGA-A6-6648-01	0.339931	0.371709	0.28929	0.256995	0.375155	0.419214	1	0.335219	0.466106	0.446866	0.576178	0.448688	0.333147	0.545595	0.500957	1	0.469066	0.626107	0.177516	0.361635	0.25503	0.168048	0.325802	0.274814	1	0.248712	0.353761	0.231248	0.288279	0.21049	0.165508	0.106965	0.219263	1	0.16172	0.172998	0.382333	0.639587	0.364945	0.131646	0.698439	0.580413	1	0.380151	0.70732	0.494382	0.595756	0.415006	0.323733
TCGA-A6-6649-01	0.241345	0.406861	0.258756	0.267475	0.381432	0.377691	1	0.332873	0.445309	0.775035	0.785038	0.633155	0.500082	0.763684	0.748203	1	0.725315	0.838444	0.216349	0.382477	0.253966	0.20846	0.304866	0.331147	1	0.301058	0.339594	0.288087	0.357548	0.247174	0.254917	0.241342	0.346979	1	0.233813	0.36751	0.591315	0.851601	0.422208	0.336174	0.863625	0.754553	1	0.523076	0.845952	0.593911	0.764377	0.496305	0.5115
TCGA-A6-6650-01	0.0269066	0.0591057	1	0.136319	0.0548477	0.0625425	1	0.0555598	0.058884	0.151443	0.32034	1	0.257185	0.295992	0.268507	1	0.2368	0.354236	1	1	1	1	1	1	1	1	1	0.632461	0.609836	1	0.539651	0.233015	0.313936	1	0.540599	0.18062	0.0970744	0.349622	1	0.0766663	0.338487	0.273454	1	0.157485	0.349812	0.146438	0.352709	1	0.137772
TCGA-A6-6651-01	0.568901	0.598417	0.490802	0.471898	0.640964	0.665941	1	1	0.682351	0.671235	0.821788	0.541641	0.499822	0.763718	0.787069	1	1	0.819132	0.391069	0.515559	0.418914	0.40486	0.502475	0.483443	1	1	0.492652	0.408396	0.450068	0.398777	0.438652	0.463116	0.488377	1	1	0.548935	0.719522	0.918197	0.541546	0.558583	0.900021	0.88114	1	1	0.91359	0.793975	0.944258	0.624763	0.668819
TCGA-A6-6652-01	0.0409087	0.0870665	1	0.179722	0.0833078	0.101806	1	0.106897	0.16	0.198427	0.353587	1	0.272982	0.368585	0.324069	1	0.231133	0.463707	1	1	1	1	1	1	1	1	1	0.794487	0.501041	1	0.832199	0.477729	0.391264	1	0.782761	0.301274	0.173781	0.377261	1	0.21378	0.422921	0.355205	1	0.173327	0.505907	0.22356	0.372997	1	0.251403
TCGA-A6-6653-01	0.0477965	0.12428	1	0.0806495	0.116953	0.107647	0.0789752	0.0904621	0.121729	0.33511	0.659429	1	0.32725	0.497882	0.540595	0.285883	0.407655	0.639235	1	1	1	1	1	1	1	1	1	0.135878	0.249558	1	0.185563	0.098695	0.218729	0.211549	0.212281	0.352728	0.273922	0.519324	1	0.113827	0.496347	0.451761	0.251881	0.324174	0.546881	0.229157	0.486755	1	0.286428
TCGA-A6-6654-01	0.0810617	0.173045	0.133317	0.115828	0.194964	0.174024	0.147987	0.189575	0.200202	0.470946	0.661853	0.378124	0.343	0.541555	0.627889	0.246032	0.558281	0.649268	0.177435	0.254015	0.255779	0.220616	0.274544	0.315801	0.189107	0.302757	0.27386	0.160888	0.237312	0.286776	0.172861	0.235179	0.299199	0.227663	0.305154	0.339019	0.496864	0.69532	0.420143	0.376009	0.65368	0.706703	0.304509	0.50657	0.684019	0.382977	0.6832	0.472902	0.459652
TCGA-A6-6780-01	0.01901	0.0549507	0.085838	0.0356942	0.0801108	0.0750203	0.100208	0.0996265	0.0767687	0.199968	0.23385	0.20876	0.103692	0.215616	0.260832	0.240826	0.294172	0.255654	0.312553	0.323644	0.469866	0.314285	0.485345	0.548703	0.441069	0.414851	0.535652	0.0701946	0.0689559	0.189225	0.109261	0.0613117	0.154813	0.224904	0.152546	0.147381	0.359643	0.420339	0.425521	0.137606	0.452433	0.474704	0.402309	0.422286	0.46284	0.296336	0.394691	0.569841	0.358687
TCGA-A6-6781-01	0.129358	0.230634	0.171952	0.189168	0.25708	0.213411	0.199667	0.223439	0.253539	0.490832	0.736818	0.426584	0.261576	0.586463	0.665824	0.334644	0.546721	0.667507	0.153142	0.285595	0.304457	0.12787	0.306152	0.324042	0.240737	0.273622	0.281666	0.155525	0.185584	0.260356	0.218759	0.185408	0.246154	0.24846	0.201043	0.250399	0.502034	0.723967	0.4793	0.27053	0.639657	0.731321	0.379134	0.417309	0.686882	0.325258	0.643595	0.507798	0.363578
TCGA-A6-6782-01	0.0716285	0.17023	0.117193	0.119267	0.180904	0.167994	0.115981	0.151917	0.189247	0.476018	0.64398	0.399641	0.271547	0.612163	0.609314	0.221382	0.484076	0.682198	0.137691	0.279166	0.244767	0.164187	0.289335	0.286825	0.191056	0.233311	0.289733	0.163627	0.173535	0.232611	0.244842	0.173437	0.221476	0.225912	0.169232	0.198736	0.469062	0.740545	0.409462	0.291181	0.727127	0.694358	0.295108	0.416927	0.771299	0.392141	0.650195	0.41504	0.373292
TCGA-A6-A565-01	1.19223	0.994304	0.930559	0.682592	1.06868	1.11222	1	1	1.15251	0.845433	0.802999	0.788633	0.441238	0.819817	0.806712	1	1	0.862924	0.719733	0.826758	0.637462	0.507968	0.805319	0.743137	1	1	0.885961	0.420173	0.356202	0.315569	0.179545	0.277842	0.421392	1	1	0.45634	0.932577	0.994006	0.787803	0.394712	1.07615	0.953601	1	1	1.06448	1.02733	0.965134	0.817761	0.666916
TCGA-A6-A566-01	0.0167189	0.0601804	1	0.028936	0.0584738	0.0478825	0.070355	0.0674825	0.0598097	0.270923	0.569792	1	0.218993	0.488433	0.511492	0.204052	0.38116	0.512443	1	1	1	1	1	1	1	1	1	0.0443294	0.0964866	1	0.0554166	0.0747185	0.102089	0.176591	0.139051	0.0955305	0.21294	0.530318	1	0.156584	0.518082	0.500932	0.189752	0.298189	0.496946	0.110687	0.402743	1	0.189038
TCGA-A6-A567-01	0.127394	0.226831	0.152932	0.218068	0.215692	0.205466	1	0.164647	0.297995	0.415427	0.639493	0.384749	0.391172	0.539552	0.505842	1	0.399321	0.720842	0.122784	0.230218	0.202294	0.172308	0.171291	0.190983	1	0.185513	0.250431	0.341423	0.434901	0.459107	0.532092	0.266926	0.281019	1	0.371488	0.4081	0.364882	0.57903	0.266611	0.278873	0.540879	0.463643	1	0.27633	0.657877	0.298271	0.49712	0.274578	0.298375
TCGA-A6-A56B-01	0.138029	0.190549	1	0.177476	0.189773	0.239918	1	0.119695	0.245452	0.257181	0.591492	1	0.172462	0.468688	0.46932	1	0.25347	0.651288	1	1	1	1	1	1	1	1	1	0.209046	0.192004	1	0.424073	0.259876	0.218389	1	0.239684	0.264356	0.263221	0.501032	1	0.253579	0.483712	0.452362	1	0.183739	0.576628	0.408592	0.607633	1	0.314387
TCGA-A6-A5ZU-01	0.203027	0.289252	1	0.228095	0.278777	0.320762	1	0.298263	0.323728	0.399634	0.661908	1	0.351754	0.537943	0.626738	1	0.450308	0.711041	1	1	1	1	1	1	1	1	1	0.258931	0.313799	1	0.389632	0.227662	0.284163	1	0.361978	0.331444	0.307676	0.562015	1	0.199188	0.520184	0.522057	1	0.443006	0.597871	0.492495	0.734109	1	0.382025
TCGA-AA-3489-01	1.2397	1.03371	0.887676	0.797719	1.09371	1.16212	0.497881	0.896185	1.08675	0.882132	1.00044	0.738208	0.506969	0.898763	0.923162	0.256014	0.842433	0.988567	0.638729	0.724371	0.50406	0.591332	0.691832	0.708964	0.456878	0.498279	0.701552	0.555276	0.442822	0.477845	0.270301	0.510387	0.629603	0.349831	0.420782	0.549837	0.972672	1.03628	0.74316	0.609544	1.02165	1.03095	0.282309	0.722277	1.01269	1.09078	1.10986	0.87318	0.889226
TCGA-AA-3492-01	1	1	1	1	1	1	1	1	1	1	1	1	1	1	1	1	1	1	1	1	1	1	1	1	1	1	1	1	1	1	1	1	1	1	1	1	1	1	1	1	1	1	1	1	1	1	1	1	1
TCGA-AA-3495-01	0.185847	0.301322	0.252702	0.23141	0.27707	0.348906	0.264449	0.313497	0.39346	0.531092	0.603634	0.542904	0.336576	0.545338	0.536696	0.429288	0.583325	0.652061	0.256429	0.4728	0.38662	0.233477	0.420129	0.419083	0.257321	0.358738	0.498454	0.290023	0.303642	0.291268	0.191765	0.135977	0.290411	0.366161	0.294213	0.325364	0.411646	0.61451	0.407814	0.148752	0.597762	0.557841	0.389357	0.443427	0.581823	0.650077	0.70884	0.593249	0.43516
TCGA-AA-3496-01	0.0914418	0.223376	0.148561	0.111296	0.232279	0.204076	1	0.211843	0.241582	0.567105	0.774286	0.477654	0.309059	0.647409	0.67714	1	0.60222	0.680739	0.170961	0.282641	0.252496	0.220938	0.295662	0.345725	1	0.2919	0.3051	0.138464	0.168354	0.21086	0.169861	0.155442	0.245554	1	0.200215	0.211779	0.55106	0.77672	0.473967	0.259115	0.768782	0.776244	1	0.565353	0.788555	0.448589	0.677558	0.513689	0.414918
TCGA-AA-3502-01	0.181992	0.254962	0.285805	0.164993	0.289213	0.330297	1	0.326975	0.36835	0.392825	0.558069	0.418595	0.385071	0.51744	0.390698	1	0.399097	0.361963	0.415503	0.498302	0.69766	0.291088	0.484339	0.574608	1	0.519	0.726448	0.191333	0.289762	0.21331	0.182461	0.161072	0.246208	1	0.195159	0.177063	0.456683	0.648025	0.444189	0.229812	0.663582	0.547481	1	0.309212	0.583437	0.623986	0.599456	0.651208	0.403263
TCGA-AA-3506-01	0.0720942	0.168849	0.127385	0.171908	0.155335	0.17503	1	0.178781	0.196226	0.486125	0.602012	0.452863	0.35203	0.502528	0.562565	1	0.529068	0.636893	0.171143	0.325198	0.329907	0.253438	0.294097	0.319509	1	0.303184	0.341554	0.350581	0.3295	0.58643	0.387917	0.429686	0.323587	1	0.382475	0.349149	0.355402	0.54996	0.334539	0.338228	0.507897	0.491448	1	0.321505	0.535142	0.421333	0.632591	0.484727	0.355921
TCGA-AA-3509-01	0.0397229	0.120134	0.086165	0.137972	0.115936	0.127243	1	0.130554	0.164335	0.408553	0.547293	0.418094	0.293443	0.502967	0.551141	1	0.506617	0.617991	0.0900058	0.213426	0.315312	0.179611	0.195669	0.252005	1	0.241472	0.206499	0.469406	0.344688	0.612244	0.516449	0.323386	0.376983	1	0.518153	0.284722	0.358314	0.571813	0.33281	0.250441	0.579622	0.575368	1	0.360874	0.630654	0.396066	0.609021	0.484297	0.370249
TCGA-AA-3511-01	0.0473459	0.127805	1	0.104254	0.119373	0.116491	1	0.122741	0.168756	0.386433	0.647799	1	0.299096	0.560883	0.570456	1	0.41431	0.742518	1	1	1	1	1	1	1	1	1	0.258757	0.270535	1	0.36936	0.269527	0.25626	1	0.25669	0.256722	0.327961	0.577876	1	0.262708	0.578779	0.522306	1	0.29665	0.642524	0.283157	0.53101	1	0.289788
TCGA-AA-3526-01	0.0255013	0.103631	0.0805345	0.0850056	0.109259	0.0908454	0.09103	0.112315	0.13255	0.482662	0.61331	0.471993	0.330684	0.519371	0.544632	0.293474	0.555041	0.657887	0.184414	0.318186	0.395119	0.198217	0.346006	0.345997	0.201488	0.338471	0.41064	0.218052	0.200404	0.404148	0.257904	0.21513	0.252659	0.285005	0.349005	0.264995	0.481709	0.641412	0.473963	0.250872	0.568089	0.590987	0.316075	0.397782	0.63473	0.318675	0.487589	0.477558	0.296217
TCGA-AA-3655-01	0.0857263	0.197186	0.0931589	0.111065	0.171451	0.1457	1	0.18114	0.220867	0.51965	0.764706	0.438047	0.30676	0.576872	0.630493	1	0.515368	0.768398	0.103169	0.162814	0.139649	0.110368	0.129176	0.174474	1	0.164319	0.163066	0.151738	0.171197	0.197253	0.136566	0.126684	0.151017	1	0.205628	0.159412	0.338222	0.566218	0.314746	0.18945	0.515537	0.560638	1	0.317622	0.594942	0.244825	0.482404	0.367973	0.225708
TCGA-AA-3660-01	0.103986	0.180991	0.138819	0.157853	0.17936	0.193214	1	0.179959	0.190063	0.364393	0.550912	0.329886	0.272916	0.453721	0.472875	1	0.416414	0.553978	0.149489	0.233908	0.199854	0.195254	0.204171	0.230467	1	0.20233	0.219503	0.228173	0.263298	0.360625	0.258222	0.20753	0.263532	1	0.297172	0.29945	0.306735	0.552101	0.269173	0.211425	0.524732	0.509867	1	0.313836	0.597823	0.349397	0.574981	0.363625	0.318853
TCGA-AA-3662-01	0.103568	0.197616	0.156675	0.135944	0.212318	0.216373	1	0.184577	0.220339	0.450018	0.606881	0.424248	0.307514	0.517438	0.544202	1	0.469362	0.597093	0.197029	0.343175	0.27173	0.234378	0.32833	0.320904	1	0.239602	0.327568	0.167019	0.217809	0.289019	0.182252	0.19003	0.24007	1	0.175808	0.244569	0.437262	0.667009	0.395406	0.260862	0.632058	0.624759	1	0.378355	0.666741	0.437593	0.640607	0.459816	0.370432
TCGA-AA-3663-01	0.0941323	0.139148	1	0.140627	0.178944	0.169136	1	0.23074	0.170106	0.177065	0.385863	1	0.182626	0.344098	0.308147	1	0.388623	0.303079	1	1	1	1	1	1	1	1	1	0.196292	0.310241	1	0.231334	0.191716	0.270546	1	0.445482	0.303679	0.296065	0.528772	1	0.17832	0.531984	0.542215	1	0.541392	0.575509	0.281008	0.431488	1	0.282433
TCGA-AA-3675-01	1	1	1	1	1	1	1	1	1	1	1	1	1	1	1	1	1	1	1	1	1	1	1	1	1	1	1	1	1	1	1	1	1	1	1	1	1	1	1	1	1	1	1	1	1	1	1	1	1
TCGA-AA-3685-01	0.187301	0.255857	0.290149	0.233413	0.278312	0.363448	0.291736	0.343773	0.368609	0.390427	0.499489	0.404355	0.296232	0.413551	0.411805	0.379626	0.515465	0.504262	0.314366	0.462298	0.604573	0.402008	0.523899	0.508025	0.381195	0.485798	0.586307	0.276444	0.277933	0.468202	0.258426	0.331664	0.383238	0.406681	0.401859	0.393658	0.444396	0.572764	0.476823	0.370692	0.569294	0.518743	0.415538	0.437719	0.524774	0.712581	0.68062	0.699107	0.617703
TCGA-AA-3697-01	0.156254	0.272749	0.204947	0.191271	0.273305	0.284589	1	0.262841	0.359646	0.49685	0.610792	0.504134	0.358653	0.553363	0.571161	1	0.558648	0.712082	0.173845	0.329314	0.378802	0.193142	0.289664	0.300843	1	0.295812	0.333511	0.21266	0.245195	0.26633	0.207827	0.118711	0.244443	1	0.30057	0.283585	0.453842	0.597759	0.410568	0.172631	0.647878	0.599383	1	0.442873	0.670262	0.527082	0.649491	0.480623	0.39057
TCGA-AA-3712-01	0.0413807	0.105723	1	0.115818	0.0980517	0.0976404	1	0.121031	0.114947	0.30748	0.659357	1	0.330715	0.501941	0.54937	1	0.365346	0.73863	1	1	1	1	1	1	1	1	1	0.286196	0.316018	1	0.382892	0.258544	0.264063	1	0.428488	0.292745	0.261373	0.500133	1	0.240109	0.466984	0.438256	1	0.23266	0.556418	0.206584	0.479005	1	0.293672
TCGA-AA-3713-01	0.33862	0.383933	0.376577	0.278484	0.385066	0.485211	0.370142	0.442851	0.468368	0.503879	0.591369	0.528818	0.380785	0.499668	0.546711	0.433311	0.560606	0.581619	0.360436	0.53561	0.465886	0.270051	0.521977	0.50934	0.395902	0.443435	0.586169	0.236402	0.338164	0.206123	0.131344	0.154539	0.284334	0.258529	0.20094	0.388926	0.443901	0.62115	0.45598	0.176617	0.600384	0.591373	0.403938	0.444956	0.610381	0.708821	0.779789	0.677286	0.495894
TCGA-AA-A01P-01	0.138521	0.228997	0.252028	0.190269	0.247476	0.277367	0.259338	0.263046	0.275099	0.487911	0.555956	0.468932	0.218542	0.485051	0.505441	0.420107	0.542612	0.502295	0.40528	0.575389	0.687594	0.35932	0.566023	0.611724	0.551785	0.558708	0.722962	0.288971	0.210686	0.309405	0.156577	0.175573	0.281702	0.355247	0.203364	0.304074	0.475764	0.68431	0.497163	0.189592	0.624148	0.63187	0.41101	0.424815	0.623345	0.573741	0.747287	0.696093	0.409296
TCGA-AA-A01X-01	0.409078	0.451792	0.438167	0.517813	0.52922	0.463821	1	1	0.713063	0.529271	0.55677	0.483405	0.413546	0.574409	0.524425	1	1	0.660428	0.294724	0.393768	0.59261	0.470398	0.385198	0.331077	1	1	0.359761	0.59625	0.440943	0.783498	0.790158	0.384912	0.406973	1	1	0.451702	0.600631	0.778152	0.468664	0.371362	0.825874	0.723196	1	1	0.936129	0.509747	0.582264	0.477352	0.426469
TCGA-AA-A01Z-01	0.333333	0.438492	1	0.545455	0.317948	0.327007	1	1	0.503246	0.452575	0.638602	1	0.523987	0.601457	0.566916	1	1	0.859291	1	1	1	1	1	1	1	1	1	0.954545	0.66087	1	1	0.564438	0.535052	1	1	0.279246	0.223689	0.50451	1	0.299564	0.528566	0.480168	1	1	0.630592	0.215427	0.409578	1	0.37306
TCGA-AA-A02K-01	0.224428	0.39112	1	0.584145	0.280133	0.257777	1	0.289444	0.568223	0.381582	0.588359	1	0.814173	0.67038	0.589409	1	0.457242	1.01548	1	1	1	1	1	1	1	1	1	1.20889	1.03875	1	1.68496	0.521682	0.440348	1	0.919841	0.397723	0.277876	0.423074	1	0.286034	0.49709	0.474177	1	0.253176	0.685721	0.214769	0.374892	1	0.226889
TCGA-AA-A02Y-01	0.0377358	0.114718	0.125018	0.148143	0.0818955	0.0913107	1	0.149746	0.134576	0.384109	0.510529	0.543819	0.631177	0.558433	0.382141	1	0.409734	0.409929	0.259849	0.482495	0.55407	0.283095	0.538731	0.414008	1	0.437041	0.653403	0.50086	0.655633	0.456181	0.535374	0.376129	0.317797	1	0.540117	0.199456	0.146246	0.366266	0.312819	0.231363	0.384849	0.260527	1	0.267826	0.315421	0.197451	0.301498	0.39976	0.218897
TCGA-AD-5900-01	0.568876	0.559692	0.55356	0.404461	0.590953	0.629241	0.555786	0.587299	0.689441	0.567631	0.686027	0.506109	0.351846	0.549822	0.62711	0.489087	0.628103	0.645938	0.457152	0.574195	0.576133	0.359274	0.566295	0.569998	0.560231	0.548919	0.710387	0.294746	0.296267	0.25966	0.15711	0.210264	0.361429	0.322784	0.239028	0.397484	0.576018	0.70293	0.531456	0.252587	0.614254	0.685075	0.478606	0.507351	0.697618	0.659398	0.766834	0.665098	0.5522
TCGA-AD-6548-01	0.0940377	0.167206	0.140063	0.124802	0.184603	0.191848	0.193549	0.198006	0.18165	0.38521	0.524316	0.349152	0.28875	0.463175	0.50398	0.29227	0.458165	0.560043	0.173068	0.272336	0.261449	0.166079	0.280658	0.304242	0.231056	0.268279	0.305754	0.163782	0.21203	0.178198	0.115062	0.16901	0.225591	0.283023	0.233979	0.269434	0.38117	0.620613	0.350551	0.235451	0.565943	0.587896	0.340088	0.41813	0.600472	0.415315	0.638979	0.464233	0.388557
TCGA-AD-6888-01	0.0841991	0.160647	0.17528	0.266863	0.135578	0.172498	1	0.156925	0.283973	0.305142	0.476126	0.590261	0.599374	0.49555	0.384538	1	0.358114	0.564361	0.190768	0.424902	0.517168	0.329847	0.3863	0.260327	1	0.363975	0.231344	0.724182	0.863227	0.617986	0.941225	0.652527	0.448742	1	0.662361	0.349929	0.21473	0.418499	0.380738	0.390974	0.443187	0.349125	1	0.285878	0.55749	0.366257	0.442654	0.439324	0.30982
TCGA-AD-6889-01	0.130297	0.335802	1	0.241694	0.33897	0.218314	1	0.315123	0.50581	0.647333	0.778724	1	0.447494	0.630151	0.619725	1	0.601557	0.736253	1	1	1	1	1	1	1	1	1	0.306914	0.32029	1	0.277156	0.140435	0.292215	1	0.438517	0.331849	0.512074	0.70756	1	0.17197	0.694508	0.651082	1	0.491862	0.763668	0.153695	0.383742	1	0.327824
TCGA-AD-6890-01	0.0999524	0.152773	0.124345	0.240855	0.136152	0.18423	0.1313	0.172129	0.119111	0.208211	0.437321	0.191997	0.228158	0.321025	0.319487	0.193375	0.28607	0.415486	0.0907544	0.138125	0.20394	0.163765	0.133867	0.137585	0.214497	0.154315	0.143648	0.448558	0.446842	0.565041	0.673752	0.465693	0.257899	0.527136	0.449974	0.309105	0.119419	0.356594	0.126774	0.201951	0.326157	0.285988	0.151359	0.198405	0.343645	0.217744	0.455421	0.233457	0.176006
TCGA-AD-6895-01	0.0833333	0.0639992	0.08803	0.101688	0.0702028	0.103108	0.101203	1	0.0551485	0.205405	0.218534	0.172311	0.104639	0.187849	0.185391	0.169362	1	0.223186	0.0863309	0.204987	0.257028	0.0833566	0.221751	0.193597	0.20466	1	0.2665	0.168357	0.184981	0.180607	0.199439	0.161275	0.174686	0.228221	1	0.260421	0.0516129	0.260807	0.123459	0.0495326	0.201613	0.177049	0.103323	1	0.191391	0.140442	0.344828	0.359947	0.164053
TCGA-AD-6899-01	0.0877766	0.187014	0.134589	0.110282	0.186033	0.191502	0.146471	0.20709	0.201441	0.480802	0.671081	0.388642	0.268461	0.53657	0.589651	0.190247	0.548944	0.629508	0.144534	0.25736	0.217133	0.187891	0.246119	0.296946	0.203681	0.261307	0.274337	0.133843	0.164138	0.212472	0.183746	0.186877	0.243018	0.20041	0.213771	0.217437	0.39354	0.643546	0.330605	0.262809	0.57903	0.586252	0.190633	0.398549	0.629069	0.436668	0.681133	0.463587	0.441817
TCGA-AD-6901-01	0.0253221	0.119116	0.0588917	0.0483622	0.107594	0.073939	0.0683202	0.0825849	0.135178	0.617808	0.780854	0.470751	0.385564	0.713541	0.736301	0.200976	0.607149	0.850213	0.0904118	0.174386	0.230181	0.158436	0.195351	0.206357	0.152369	0.173989	0.197946	0.0825933	0.157967	0.28357	0.153409	0.208509	0.185925	0.151406	0.15206	0.226746	0.453246	0.703718	0.404976	0.439923	0.649136	0.685044	0.233814	0.430518	0.758892	0.199125	0.457274	0.327738	0.309148
TCGA-AD-6963-01	0.0471077	0.118934	0.121029	0.0903804	0.152594	0.123605	1	0.141242	0.192498	0.380557	0.400392	0.40881	0.258862	0.388339	0.387441	1	0.416164	0.490808	0.242541	0.382014	0.495451	0.228117	0.445274	0.425737	1	0.371813	0.592948	0.175261	0.176518	0.292086	0.207193	0.10416	0.173261	1	0.217286	0.194706	0.497656	0.592908	0.522847	0.166653	0.672391	0.63602	1	0.390909	0.680759	0.33047	0.4334	0.494681	0.25248
TCGA-AD-6964-01	0.117497	0.216455	0.217381	0.122481	0.243539	0.251908	0.206313	0.267781	0.237004	0.52787	0.630712	0.504857	0.257872	0.481342	0.598377	0.464347	0.594342	0.567519	0.327884	0.535794	0.594462	0.311448	0.510436	0.577873	0.349147	0.529623	0.61948	0.135551	0.1628	0.217486	0.144671	0.176975	0.216499	0.231917	0.161895	0.206213	0.553755	0.664879	0.528168	0.286162	0.602209	0.693099	0.43266	0.438275	0.643038	0.563652	0.806838	0.704281	0.434269
TCGA-AD-6965-01	0.0816248	0.163185	0.149893	0.237156	0.14523	0.147606	1	1	0.18297	0.34775	0.572076	0.376488	0.421498	0.518134	0.481998	1	1	0.628713	0.152117	0.305417	0.332839	0.223855	0.285319	0.202498	1	1	0.284031	0.697172	0.717811	0.674141	0.679896	0.497449	0.353249	1	1	0.592322	0.260156	0.534233	0.267384	0.264107	0.501563	0.438587	1	1	0.559969	0.250218	0.456608	0.258488	0.230713
TCGA-AD-A5EJ-01	0.101051	0.205142	1	0.166837	0.178618	0.196081	0.224722	1	0.221397	0.443715	0.654131	1	0.289879	0.560143	0.568758	0.457295	1	0.672257	1	1	1	1	1	1	1	1	1	0.286431	0.270538	1	0.294567	0.179617	0.268402	0.362669	1	0.279469	0.28551	0.545337	1	0.148514	0.504111	0.489511	0.379786	1	0.593387	0.378237	0.587165	1	0.304489
TCGA-AD-A5EK-01	0.230672	0.24409	0.31643	0.326154	0.265691	0.327746	1	1	0.313181	0.262176	0.568812	0.417552	0.297807	0.475555	0.404194	1	1	0.530446	0.362436	0.552235	0.614379	0.523132	0.633265	0.462542	1	1	0.390033	0.447751	0.45976	0.516765	0.638516	0.433492	0.39716	1	1	0.364609	0.270407	0.566199	0.497522	0.271415	0.607536	0.460297	1	1	0.646273	0.468166	0.579702	0.534682	0.410463
TCGA-AF-2687-01	0.109225	0.205347	0.161717	0.165744	0.225483	0.205835	0	0.205394	0.226533	0.449827	0.679321	0.408079	0.326455	0.555764	0.612584	0	0.490242	0.675498	0.182649	0.311801	0.31823	0.178326	0.330359	0.353539	0	0.325056	0.330229	0.197421	0.249031	0.245994	0.236911	0.221755	0.282358	0	0.229413	0.321629	0.489025	0.703658	0.445784	0.33282	0.651531	0.675028	0	0.439489	0.679407	0.380368	0.659272	0.486019	0.412229
TCGA-AF-2690-01	0.308851	0.373515	0.350529	0.308682	0.432463	0.452756	0.176337	0.426387	0.403558	0.498925	0.632791	0.48882	0.400173	0.585834	0.615927	0.166145	0.61895	0.61595	0.304219	0.446314	0.424182	0.36289	0.485988	0.522265	0.263487	0.454832	0.461145	0.309235	0.368231	0.365957	0.314712	0.380629	0.482058	0.203315	0.376	0.482688	0.590545	0.795605	0.575184	0.481118	0.796797	0.790725	0.181868	0.648836	0.773974	0.654974	0.835774	0.706185	0.702262
TCGA-AF-2693-01	0.149445	0.264957	0.156011	0.178504	0.238819	0.283535	1	0.240929	0.280428	0.510361	0.673164	0.462417	0.305248	0.598764	0.63258	1	0.555516	0.73173	0.0812178	0.165153	0.237813	0.149591	0.150592	0.188094	1	0.165823	0.123644	0.220964	0.237063	0.309799	0.186451	0.144536	0.245847	1	0.24302	0.240015	0.362028	0.6236	0.297662	0.173901	0.642254	0.5749	1	0.395965	0.619543	0.544145	0.748231	0.428169	0.384224
TCGA-AF-3911-01	0.0401385	0.130368	0.0893281	0.0666598	0.117482	0.110129	1	0.11275	0.158841	0.434576	0.689981	0.453941	0.317832	0.58471	0.610409	1	0.501835	0.79034	0.122075	0.297798	0.238557	0.166678	0.232439	0.234949	1	0.239402	0.278013	0.0985074	0.172675	0.185761	0.195552	0.119883	0.153431	1	0.182454	0.16976	0.34582	0.589447	0.302831	0.214466	0.5419	0.515802	1	0.310282	0.586702	0.27373	0.540033	0.32524	0.293918
TCGA-AF-4110-01	0.269825	0.404763	0.321801	0.298901	0.376311	0.43088	1	0.35646	0.436939	0.684963	0.747859	0.595175	0.432694	0.681472	0.712089	1	0.658215	0.787175	0.320785	0.50019	0.518428	0.40558	0.474901	0.47632	1	0.436927	0.523221	0.311956	0.331518	0.467005	0.277462	0.390648	0.384043	1	0.288389	0.420917	0.538208	0.752005	0.496846	0.448765	0.742035	0.692534	1	0.471946	0.746795	0.699216	0.833589	0.629828	0.567113
TCGA-AF-5654-01	0.208333	0.316206	1	0.348485	0.287369	0.266687	1	0.433182	0.32933	0.278384	0.533218	1	0.400758	0.532523	0.487148	1	0.381008	0.65764	1	1	1	1	1	1	1	1	1	0.537879	0.542193	1	0.657407	0.305866	0.327555	1	0.75491	0.210206	0.181447	0.521825	1	0.166417	0.548005	0.46758	1	0.270331	0.569786	0.157317	0.360837	1	0.230939
TCGA-AF-6136-01	0.192763	0.269636	0.200298	0.238611	0.293768	0.290893	1	0.25938	0.316821	0.419933	0.573491	0.345773	0.297575	0.50815	0.461396	1	0.413208	0.527497	0.135164	0.213522	0.277903	0.212821	0.190679	0.210716	1	0.257515	0.19234	0.301108	0.365662	0.276281	0.290878	0.227841	0.345651	1	0.267222	0.371845	0.395976	0.69085	0.274137	0.208893	0.754868	0.627363	1	0.374858	0.737605	0.446229	0.580001	0.317424	0.381372
TCGA-AF-6655-01	0.00859745	0.0450434	1	0.0407047	0.0472412	0.0375334	0.0266841	0.0488043	0.047393	0.267362	0.619838	1	0.184834	0.493747	0.511285	0.228101	0.359266	0.672977	1	1	1	1	1	1	1	1	1	0.152408	0.136119	1	0.353102	0.131441	0.152056	0.299354	0.268526	0.140704	0.299138	0.573056	1	0.180046	0.562522	0.506132	0.162641	0.320491	0.612488	0.156991	0.442453	1	0.181606
TCGA-AF-6672-01	0.58124	0.518893	0.461443	0.467212	0.571388	0.592007	1.71	0.540021	0.680852	0.528654	0.620856	0.452038	0.3613	0.506422	0.540285	1.93	0.522338	0.578769	0.339745	0.446191	0.41581	0.290025	0.435051	0.396338	3.71	0.375985	0.54482	0.395873	0.413576	0.349529	0.418632	0.344784	0.356034	1.28	0.298909	0.521623	0.534797	0.702838	0.446473	0.348039	0.6946	0.636698	1.13	0.429158	0.770463	0.60986	0.703412	0.495003	0.470517
TCGA-AF-A56K-01	0.214568	0.320792	0.200668	0.241417	0.335502	0.337699	1	0.290138	0.385174	0.536672	0.743748	0.41479	0.293717	0.681533	0.650693	1	0.563224	0.794581	0.113694	0.208927	0.180149	0.120605	0.216157	0.228837	1	0.244357	0.227821	0.255587	0.21513	0.299012	0.269624	0.16864	0.235089	1	0.255428	0.202384	0.541564	0.796093	0.39869	0.232631	0.861414	0.715962	1	0.492508	0.864051	0.525209	0.696203	0.448255	0.344826
TCGA-AF-A56L-01	0.0997116	0.192263	0.131358	0.150432	0.185341	0.185101	1	0.174312	0.226426	0.400142	0.652771	0.294258	0.330646	0.532153	0.533111	1	0.42695	0.696487	0.0855015	0.138263	0.258768	0.186602	0.142793	0.190524	1	0.225931	0.128798	0.272596	0.332658	0.372596	0.364491	0.340757	0.274624	1	0.269384	0.32687	0.340138	0.582943	0.229238	0.333539	0.560288	0.503016	1	0.28347	0.616183	0.354253	0.564667	0.284063	0.295197
TCGA-AF-A56N-01	0.0100474	0.0428784	0.025315	0.0508815	0.0444609	0.0408342	1	0.0432993	0.044772	0.194899	0.462197	0.174432	0.208076	0.362538	0.367879	1	0.299698	0.492063	0.0419505	0.0554422	0.123001	0.0892228	0.060604	0.080448	1	0.0849039	0.0644266	0.198775	0.19371	0.509512	0.364311	0.384921	0.200987	1	0.377717	0.22717	0.173445	0.431088	0.143894	0.304771	0.418787	0.377838	1	0.234268	0.446577	0.145855	0.358488	0.17379	0.196564
TCGA-AG-3591-01	0.308803	0.377248	0.434807	0.347091	0.341063	0.433601	1	1	0.45251	0.503412	0.581039	0.651958	0.437551	0.571015	0.549563	1	1	0.559331	0.473422	0.7158	0.856463	0.553051	0.71997	0.524318	1	1	0.44371	0.408892	0.43506	0.563571	0.479099	0.315339	0.422103	1	1	0.431439	0.316707	0.605754	0.593873	0.239568	0.585	0.520567	1	1	0.57903	0.626007	0.702836	0.663472	0.510044
TCGA-AG-3592-01	0.0567995	0.148384	1	0.115302	0.124984	0.149838	1	0.161285	0.159789	0.425634	0.65642	1	0.298134	0.576704	0.576615	1	0.562573	0.729459	1	1	1	1	1	1	1	1	1	0.275799	0.283789	1	0.353697	0.13576	0.212162	1	0.395159	0.173446	0.293555	0.572615	1	0.129428	0.579658	0.504442	1	0.360882	0.578982	0.41604	0.641797	1	0.271022
TCGA-AG-3725-01	0.0763961	0.180343	0.124637	0.157154	0.114444	0.170121	1	0.184727	0.186393	0.464792	0.513698	0.57147	0.539712	0.539445	0.517193	1	0.547362	0.629656	0.156327	0.330198	0.272326	0.243926	0.213754	0.2356	1	0.240726	0.222424	0.341423	0.492991	0.433654	0.41671	0.202068	0.284923	1	0.4219	0.344943	0.159981	0.384009	0.190259	0.122812	0.389147	0.340547	1	0.265432	0.409732	0.374841	0.512619	0.371009	0.329082
TCGA-AG-3731-01	0.194558	0.315186	0.267041	0.216264	0.34402	0.319256	0.224571	0.323108	0.33007	0.5972	0.757988	0.517613	0.338939	0.662892	0.69663	0.21831	0.635455	0.770161	0.311968	0.439266	0.407439	0.259369	0.451707	0.486546	0.259332	0.450191	0.468743	0.233118	0.232624	0.240257	0.183179	0.227199	0.290959	0.226135	0.264674	0.303645	0.639266	0.827192	0.549387	0.367031	0.851744	0.823999	0.274832	0.600807	0.830643	0.531756	0.756637	0.609263	0.459824
TCGA-AG-3732-01	1.20507	0.944071	0.9499	0.584593	0.994762	1.08187	1	1.08127	1.23828	0.749557	0.682302	0.759569	0.396257	0.682063	0.671347	1	0.870619	0.73557	0.740657	0.839984	0.595612	0.462866	0.740029	0.714795	1	0.692187	0.840416	0.306372	0.285451	0.214992	0.137001	0.152385	0.289793	1	0.267161	0.260259	0.785822	0.838953	0.641177	0.228362	0.849557	0.756758	1	0.695142	0.87805	0.996595	0.862505	0.770415	0.547416
TCGA-AG-3742-01	0.0133605	0.0548847	1	0.0635093	0.0550818	0.048779	1	0.0611784	0.0720334	0.220092	0.482222	1	0.249364	0.438864	0.431839	1	0.367807	0.596289	1	1	1	1	1	1	1	1	1	0.194961	0.217939	1	0.408376	0.16959	0.234955	1	0.446857	0.199563	0.223668	0.468903	1	0.250797	0.465474	0.42403	1	0.283632	0.556384	0.148305	0.379591	1	0.265959
TCGA-AG-3902-01	0.228585	0.271282	0.349911	0.281536	0.294865	0.395	1	0.409887	0.418366	0.405269	0.418208	0.416624	0.292251	0.355608	0.353897	1	0.486783	0.378067	0.454611	0.532138	0.707116	0.429713	0.608802	0.649018	1	0.647837	0.750963	0.345522	0.328101	0.43601	0.311414	0.229506	0.447638	1	0.424295	0.51938	0.4303	0.545888	0.462605	0.221432	0.521883	0.518492	1	0.429359	0.501346	0.714339	0.624285	0.807774	0.636529
TCGA-AG-4021-01	0.0186331	0.0577386	1	0.059831	0.0646688	0.0566598	1	0.0418108	0.0672168	0.195114	0.432476	1	0.175276	0.353773	0.373603	1	0.22762	0.429306	1	1	1	1	1	1	1	1	1	0.0984057	0.147865	1	0.300496	0.184663	0.229799	1	0.282385	0.268252	0.215781	0.458128	1	0.193428	0.426044	0.441543	1	0.19327	0.518724	0.114715	0.362906	1	0.218992
TCGA-AG-4022-01	0.190236	0.28422	0.191164	0.234543	0.302659	0.303619	1	0.291546	0.338918	0.468307	0.669287	0.428308	0.399315	0.576916	0.620375	1	0.572946	0.71729	0.144971	0.227481	0.161775	0.167598	0.201313	0.230078	1	0.255849	0.212015	0.27675	0.3261	0.312244	0.298917	0.273924	0.343102	1	0.3498	0.380744	0.49074	0.696671	0.334876	0.348514	0.650337	0.651854	1	0.490655	0.682549	0.479016	0.702107	0.395907	0.469677
TCGA-AH-6544-01	0.238818	0.430375	1	0.536942	0.403895	0.309583	1	0.242559	0.541789	0.763286	0.798248	1	1.0196	0.738868	0.672722	1	0.466593	1.03464	1	1	1	1	1	1	1	1	1	1.07281	1.17073	1	1.11903	0.585752	0.582918	1	0.81525	0.6788	0.642623	0.70573	1	0.422123	0.75364	0.627392	1	0.281984	0.901216	0.412052	0.525118	1	0.384259
TCGA-AH-6547-01	0.977128	0.863156	0.749059	0.671913	0.881293	1.02073	1	0.833744	1.01095	0.783918	0.770887	0.644696	0.454735	0.706723	0.777883	1	0.8169	0.830408	0.555446	0.64195	0.493975	0.457516	0.609204	0.63677	1	0.563053	0.679341	0.492235	0.417412	0.359959	0.303271	0.371458	0.550192	1	0.389268	0.561151	0.786391	0.843847	0.607774	0.416571	0.832949	0.865102	1	0.682873	0.859278	1.07401	1.02428	0.788051	0.789606
TCGA-AH-6549-01	0.0301188	0.0922534	0.0822194	0.0978449	0.0761122	0.0721644	1	1	0.0988999	0.318609	0.611685	0.28565	0.256036	0.50979	0.518521	1	1	0.658922	0.116582	0.2073	0.313661	0.188702	0.193032	0.198306	1	1	0.223028	0.335906	0.282673	0.422879	0.417804	0.229039	0.248926	1	1	0.298353	0.211473	0.480214	0.190809	0.163534	0.456321	0.406955	1	1	0.494543	0.162514	0.412797	0.241424	0.203243
TCGA-AH-6643-01	0.0267623	0.0918153	1	0.131011	0.102508	0.0964728	1	0.0670738	0.120598	0.370306	0.517813	1	0.322543	0.521697	0.480838	1	0.446904	0.642243	1	1	1	1	1	1	1	1	1	0.417096	0.283941	1	0.814426	0.300003	0.412136	1	0.564683	0.32325	0.432454	0.620855	1	0.306054	0.698022	0.601199	1	0.440692	0.841795	0.334263	0.523929	1	0.403176
TCGA-AH-6644-01	0.131621	0.196211	0.169707	0.10105	0.222375	0.191363	1	0.237535	0.228017	0.361063	0.602081	0.375556	0.181126	0.496071	0.519535	1	0.438199	0.62616	0.171068	0.280693	0.257762	0.151843	0.265635	0.296605	1	0.292736	0.303292	0.0926552	0.112624	0.124964	0.143532	0.178408	0.169579	1	0.119649	0.187251	0.409783	0.654746	0.36081	0.332357	0.614043	0.593806	1	0.378712	0.669121	0.246229	0.513422	0.394694	0.333585
TCGA-AH-6897-01	1	0.169301	0.138917	0.541667	0.12415	0.158069	1	0.172464	0.0845745	0.132383	0.356191	0.203221	0.259041	0.281709	0.26816	1	0.224286	0.38259	0.0490956	0.166725	0.157736	0.149413	0.136447	0.142901	1	0.127298	0.185397	0.583333	0.642923	0.563153	2.03125	0.5103	0.384551	1	0.544565	0.172288	0.0414201	0.244903	0.097383	0.132599	0.215152	0.181975	1	0.085745	0.218712	0.0642732	0.285562	0.178016	0.155281
TCGA-AH-6903-01	1	1	1	1	1	1	1	1	1	1	1	1	1	1	1	1	1	1	1	1	1	1	1	1	1	1	1	1	1	1	1	1	1	1	1	1	1	1	1	1	1	1	1	1	1	1	1	1	1
TCGA-AM-5820-01	0.0450601	0.0917232	1	0.175802	0.102137	0.118082	1	1	0.136238	0.178293	0.372225	1	0.182702	0.372207	0.35052	1	1	0.436981	1	1	1	1	1	1	1	1	1	0.647072	0.412217	1	0.7183	0.322417	0.399483	1	1	0.324367	0.217257	0.444247	1	0.163248	0.490573	0.456829	1	1	0.555359	0.273165	0.464718	1	0.257062
TCGA-AM-5821-01	1	1	1	1	1	1	1	1	1	1	1	1	1	1	1	1	1	1	1	1	1	1	1	1	1	1	1	1	1	1	1	1	1	1	1	1	1	1	1	1	1	1	1	1	1	1	1	1	1
TCGA-AU-3779-01	0.0569586	0.14561	0.118083	0.12026	0.138915	0.165158	1	0.171306	0.170304	0.471797	0.637522	0.446603	0.321528	0.461054	0.526545	1	0.545954	0.593663	0.192267	0.369216	0.355571	0.267199	0.325099	0.373949	1	0.347015	0.40718	0.226645	0.293128	0.469313	0.256834	0.274695	0.281437	1	0.391377	0.330414	0.351759	0.559099	0.364459	0.245926	0.473017	0.464001	1	0.329914	0.493095	0.476865	0.691485	0.572443	0.379135
TCGA-AU-6004-01	0.395835	0.443903	0.307731	0.318858	0.454872	0.525118	1	0.49138	0.502404	0.536442	0.719013	0.409308	0.360794	0.599936	0.690934	1	0.634609	0.741249	0.174934	0.253564	0.189517	0.157597	0.245833	0.305351	1	0.23601	0.266769	0.267617	0.281268	0.179661	0.14703	0.196408	0.332594	1	0.319899	0.389213	0.541853	0.696059	0.349671	0.249839	0.632506	0.697077	1	0.476796	0.721324	0.671343	0.853065	0.550088	0.547818
TCGA-AY-5543-01	0.143061	0.235187	1	0.177955	0.165704	0.281132	1	0.266198	0.322955	0.405783	0.538906	1	0.403897	0.499916	0.484639	1	0.523541	0.588139	1	1	1	1	1	1	1	1	1	0.212857	0.328553	1	0.144861	0.104862	0.237794	1	0.263071	0.191732	0.157854	0.406066	1	0.0822667	0.37771	0.321786	1	0.294936	0.361295	0.541402	0.654651	1	0.387218
TCGA-AY-6196-01	0.769511	0.788028	0.73587	0.591433	0.799912	0.857501	0.307992	0.79457	0.775322	0.853236	0.931428	0.751618	0.512814	0.883527	0.918527	0.233133	0.901482	0.869271	0.67325	0.769035	0.69794	0.60454	0.726471	0.803018	0.355297	0.729303	0.758431	0.481125	0.436658	0.456106	0.249635	0.503527	0.600542	0.2338	0.393814	0.555489	0.857834	0.997702	0.719161	0.642923	0.947403	0.990207	0.207732	0.818441	0.976113	0.965285	1.09025	0.885298	0.875507
TCGA-AY-6197-01	0.0474552	0.116741	1	0.117494	0.106261	0.130428	1	0.139128	0.133803	0.317448	0.516331	1	0.451324	0.426537	0.480765	1	0.455301	0.571488	1	1	1	1	1	1	1	1	1	0.329748	0.581138	1	0.354865	0.193908	0.266945	1	0.43498	0.446046	0.229708	0.453865	1	0.100739	0.44668	0.409579	1	0.316425	0.463323	0.365607	0.608345	1	0.243749
TCGA-AY-6386-01	0.0580579	0.115129	1	0.102796	0.116953	0.12191	1	0.107799	0.105865	0.268824	0.390845	1	0.242589	0.364164	0.381623	1	0.347829	0.384099	1	1	1	1	1	1	1	1	1	0.184871	0.256231	1	0.222497	0.0910151	0.206403	1	0.22219	0.186579	0.169154	0.492323	1	0.079324	0.419927	0.406132	1	0.254545	0.438011	0.262437	0.499817	1	0.228057
TCGA-AY-A54L-01	0.0595458	0.162427	0.102034	0.145601	0.109517	0.110487	1	0.141623	0.174408	0.403846	0.515685	0.567808	0.466238	0.533808	0.389764	1	0.430003	0.587113	0.120522	0.291443	0.205845	0.160237	0.166841	0.133687	1	0.191827	0.233893	0.420953	0.579014	0.495711	0.305774	0.18367	0.296311	1	0.412729	0.175112	0.171063	0.386186	0.174659	0.0942737	0.404615	0.295849	1	0.231356	0.41633	0.166347	0.294461	0.173213	0.18708
TCGA-AY-A69D-01	0.162732	0.230822	1	0.256542	0.24035	0.247018	1	0.233297	0.264517	0.343613	0.610381	1	0.289231	0.457362	0.492309	1	0.40082	0.549893	1	1	1	1	1	1	1	1	1	0.389252	0.364746	1	0.397978	0.223795	0.246019	1	0.292157	0.178381	0.296114	0.583823	1	0.141212	0.515178	0.474787	1	0.296649	0.551819	0.387612	0.612064	1	0.242505
TCGA-AY-A71X-01	0.264957	0.38625	1	0.463277	0.296036	0.300657	1	1	0.477187	0.587487	0.667616	1	0.780275	0.643756	0.574755	1	1	0.634944	1	1	1	1	1	1	1	1	1	0.755302	0.879711	1	0.719827	0.569549	0.461366	1	1	0.30682	0.249812	0.526236	1	0.360075	0.528781	0.451536	1	1	0.570297	0.348407	0.484906	1	0.340866
TCGA-AY-A8YK-01	0.0793252	0.204076	1	0.193153	0.162524	0.179414	1	0.19106	0.227204	0.535746	0.673841	1	0.490687	0.668485	0.614998	1	0.531713	0.830689	1	1	1	1	1	1	1	1	1	0.458046	0.489505	1	0.611916	0.18115	0.272888	1	0.537652	0.253764	0.32414	0.58947	1	0.145221	0.633257	0.52221	1	0.328687	0.665379	0.396665	0.572222	1	0.264082
TCGA-AZ-4313-01	0.227119	0.229304	0.199132	0.259553	0.205024	0.215447	1	1	0.335749	0.300037	0.475601	0.308535	0.293052	0.371676	0.340462	1	1	0.412625	0.155433	0.314326	0.290765	0.124644	0.277686	0.235543	1	1	0.425053	0.246217	0.298197	0.328717	0.314363	0.162622	0.179711	1	1	0.194821	0.231929	0.448355	0.225377	0.119212	0.389062	0.313683	1	1	0.420875	0.210679	0.373541	0.2722	0.209161
TCGA-AZ-4315-01	1	1	1	1	1	1	1	1	1	1	1	1	1	1	1	1	1	1	1	1	1	1	1	1	1	1	1	1	1	1	1	1	1	1	1	1	1	1	1	1	1	1	1	1	1	1	1	1	1
TCGA-AZ-4323-01	1.62843	1.30464	1.36395	0.912815	1.35999	1.28478	1	1	1.50523	1.04479	0.963245	0.95515	0.688224	0.903066	0.817889	1	1	0.97702	1.14251	1.06101	1.07799	0.896275	1.00113	0.959382	1	1	1.18954	0.542963	0.544712	0.567421	0.35148	0.578401	0.413616	1	1	0.567112	1.14446	1.03646	0.932847	0.768388	1.03344	0.949403	1	1	1.09007	1.02247	0.870389	0.849651	0.594042
TCGA-AZ-4614-01	1	1	1	1	1	1	1	1	1	1	1	1	1	1	1	1	1	1	1	1	1	1	1	1	1	1	1	1	1	1	1	1	1	1	1	1	1	1	1	1	1	1	1	1	1	1	1	1	1
TCGA-AZ-4615-01	0.0331816	0.11647	0.103848	0.0648197	0.11743	0.0956113	0.126893	0.133813	0.148224	0.481178	0.577272	0.531087	0.284476	0.431159	0.504475	0.588642	0.601362	0.563524	0.250887	0.458098	0.557247	0.204937	0.425431	0.463451	0.432022	0.474887	0.599661	0.0904019	0.167665	0.225989	0.17796	0.0942547	0.182123	0.233031	0.156123	0.189499	0.405094	0.518393	0.442631	0.17095	0.482498	0.468067	0.399889	0.306407	0.470243	0.269561	0.441169	0.499409	0.287805
TCGA-AZ-4616-01	0.0395273	0.135677	0.104648	0.110309	0.124473	0.0902569	0.106558	1	0.15801	0.555219	0.67502	0.553645	0.40993	0.579876	0.545409	0.475833	1	0.749135	0.189608	0.390481	0.466923	0.209274	0.376655	0.332366	0.351555	1	0.474879	0.230384	0.267378	0.512445	0.467563	0.22562	0.219517	0.474164	1	0.205808	0.457018	0.614596	0.432247	0.27915	0.579291	0.557505	0.355425	1	0.714905	0.211121	0.376781	0.371437	0.232997
TCGA-AZ-4682-01	0.0534104	0.131999	1	0.166892	0.117497	0.147181	0.11714	0.152855	0.181433	0.334562	0.540765	1	0.451841	0.513018	0.469377	0.367294	0.435017	0.648453	1	1	1	1	1	1	1	1	1	0.554148	0.624696	1	0.563613	0.423024	0.353438	0.600162	0.578201	0.419536	0.257539	0.504276	1	0.269184	0.512564	0.436805	0.243195	0.323969	0.567344	0.408989	0.583421	1	0.314149
TCGA-AZ-4684-01	0.125173	0.226142	0.147115	0.183977	0.243868	0.235119	1	0.222558	0.245421	0.459211	0.642604	0.389695	0.358605	0.560681	0.577933	1	0.521432	0.730346	0.0958085	0.141573	0.271272	0.144153	0.137937	0.171879	1	0.214404	0.130258	0.22174	0.247892	0.335838	0.212563	0.168666	0.264934	1	0.286452	0.340625	0.492183	0.691156	0.279244	0.232308	0.700407	0.645351	1	0.490695	0.715293	0.450959	0.652863	0.369419	0.390912
TCGA-AZ-5403-01	0.111206	0.151936	0.161795	0.162013	0.142176	0.156793	1	1	0.160298	0.231151	0.519656	0.2441	0.225949	0.450512	0.456534	1	1	0.570083	0.0850294	0.198044	0.350067	0.145512	0.237632	0.133206	1	1	0.164964	0.239879	0.259627	0.366858	0.368054	0.172055	0.245489	1	1	0.290745	0.188346	0.468552	0.200535	0.135595	0.465467	0.395006	1	1	0.458908	0.179679	0.466969	0.229869	0.243956
TCGA-AZ-5407-01	0.123373	0.235918	0.202305	0.191851	0.202793	0.241205	1	1	0.283625	0.535551	0.583219	0.539681	0.557521	0.515378	0.467106	1	1	0.508973	0.303642	0.552001	0.559426	0.243957	0.492623	0.459192	1	1	0.657209	0.316671	0.492243	0.338574	0.266773	0.11372	0.230161	1	1	0.245299	0.373545	0.552788	0.414937	0.11172	0.534099	0.455681	1	1	0.54838	0.499094	0.584866	0.538311	0.284955
TCGA-AZ-6598-01	0.188253	0.325782	1	0.205411	0.331849	0.302835	0.290056	0.282516	0.399903	0.577247	0.660821	1	0.313775	0.584228	0.632394	0.528874	0.585151	0.690897	1	1	1	1	1	1	1	1	1	0.233517	0.215403	1	0.113592	0.133196	0.270475	0.261379	0.156504	0.345187	0.528237	0.68319	1	0.182576	0.599952	0.658943	0.56394	0.51764	0.710281	0.46567	0.633206	1	0.392864
TCGA-AZ-6599-01	0.358918	0.385071	0.378016	0.229766	0.411655	0.397624	1	0.311008	0.624371	0.419866	0.565312	0.638898	0.682792	0.574119	0.453939	1	0.416709	0.484777	0.395823	0.637522	0.43675	0.265644	0.584275	0.375724	1	0.384185	0.644221	0.162679	0.362143	0.197136	0.222545	0.186838	0.212831	1	0.1367	0.202071	0.417604	0.620421	0.48505	0.31315	0.642995	0.515602	1	0.418654	0.665813	0.456778	0.528046	0.391912	0.366281
TCGA-AZ-6600-01	0.462478	0.486415	0.320708	0.361446	0.5269	0.552296	0	0.412874	0.551733	0.544539	0.730726	0.341891	0.290024	0.646636	0.656146	0	0.509196	0.74129	0.174387	0.225077	0.164755	0.199659	0.225294	0.254237	0	0.212713	0.229609	0.298728	0.245658	0.270294	0.223072	0.294728	0.327085	0	0.205443	0.340019	0.577999	0.794483	0.318076	0.358371	0.827018	0.744262	0	0.484682	0.851771	0.666269	0.820808	0.419819	0.503509
TCGA-AZ-6601-01	0.53671	0.556955	0.481404	0.56439	0.534482	0.649345	0.518525	1	0.703121	0.632735	0.634784	0.580689	0.345289	0.581299	0.698892	0.585182	1	0.673293	0.362944	0.581794	0.453065	0.410386	0.52887	0.522502	0.466069	1	0.58934	0.624673	0.411861	0.550358	0.376538	0.331987	0.578815	0.621445	1	0.582698	0.523072	0.671333	0.48475	0.266945	0.659693	0.701798	0.400187	1	0.683701	0.765498	0.875292	0.727127	0.642033
TCGA-AZ-6603-01	0.0532254	0.119935	1	0.082147	0.137347	0.135395	1	0.131215	0.131088	0.307885	0.553608	1	0.250653	0.48675	0.486011	1	0.423433	0.566527	1	1	1	1	1	1	1	1	1	0.113646	0.16278	1	0.241385	0.144895	0.180986	1	0.177172	0.157324	0.368855	0.627225	1	0.259819	0.627487	0.586118	1	0.387403	0.683951	0.332997	0.578936	1	0.335685
TCGA-AZ-6605-01	0.154314	0.29215	0.187182	0.180565	0.283461	0.283475	0.189516	0.267345	0.289004	0.624357	0.862067	0.467836	0.376041	0.720022	0.764152	0.140867	0.659181	0.871729	0.16249	0.279591	0.217152	0.190284	0.283308	0.313318	0.208243	0.292988	0.293121	0.224219	0.24973	0.238009	0.194075	0.245101	0.273469	0.140704	0.247539	0.295664	0.545856	0.778169	0.422238	0.354679	0.778438	0.734445	0.1	0.513429	0.777946	0.539587	0.801115	0.478604	0.43586
TCGA-AZ-6606-01	0.0578222	0.132367	1	0.17978	0.116532	0.125093	1	0.132077	0.136058	0.34062	0.434128	1	0.511542	0.441163	0.399874	1	0.40174	0.502639	1	1	1	1	1	1	1	1	1	0.479131	0.667856	1	0.531714	0.133635	0.347795	1	0.53736	0.256145	0.196906	0.496411	1	0.0808209	0.506835	0.396027	1	0.245096	0.511938	0.247735	0.45477	1	0.278256
TCGA-AZ-6607-01	0.0279632	0.110256	0.0589859	0.0525195	0.106691	0.0816542	0.0682265	0.0902979	0.156248	0.545019	0.887128	0.396384	0.338954	0.581261	0.682923	0.205308	0.539702	0.855164	0.0842733	0.196545	0.18224	0.106945	0.202819	0.18327	0.133313	0.186937	0.201206	0.0882423	0.163033	0.184769	0.0938067	0.153075	0.176051	0.155999	0.180408	0.249199	0.432066	0.623984	0.346727	0.290442	0.523773	0.568353	0.2832	0.395274	0.552287	0.234754	0.546388	0.295386	0.288714
TCGA-AZ-6608-01	0.111287	0.184543	1	0.244697	0.177694	0.178154	1	0.147835	0.207164	0.293952	0.491788	1	0.453722	0.494785	0.412096	1	0.414453	0.539787	1	1	1	1	1	1	1	1	1	0.647968	0.750629	1	0.452928	0.369706	0.406057	1	0.561478	0.169209	0.274193	0.51418	1	0.223772	0.501488	0.432	1	0.342904	0.623129	0.290778	0.471613	1	0.253548
TCGA-BM-6198-01	0.14903	0.257008	0.251075	0.205209	0.283668	0.314602	0.242225	0.285824	0.319694	0.480836	0.616562	0.435995	0.303101	0.516577	0.592111	0.201706	0.573116	0.670035	0.377532	0.499531	0.35259	0.33137	0.513343	0.530729	0.367598	0.365883	0.547559	0.289316	0.26146	0.247221	0.183835	0.212409	0.34805	0.290907	0.356864	0.420766	0.532357	0.65174	0.44128	0.262487	0.644143	0.689392	0.260209	0.540189	0.732373	0.660657	0.780137	0.609801	0.536823
TCGA-CA-5254-01	0.104461	0.239207	0.201683	0.295616	0.174585	0.208084	1	1	0.245452	0.529048	0.816744	0.524751	0.502903	0.62673	0.690221	1	1	0.947598	0.196188	0.376185	0.558345	0.392914	0.435966	0.272106	1	1	0.302915	0.739855	0.535008	0.720241	1.06268	0.625718	0.44026	1	1	0.408665	0.255669	0.480363	0.348004	0.363532	0.454544	0.432513	1	1	0.505801	0.404146	0.620651	0.378817	0.349133
TCGA-CA-5255-01	0.292031	0.516428	1	0.339183	0.438061	0.364714	1	0.276414	0.648767	0.923523	0.757296	1	0.942262	0.749972	0.770723	1	0.74889	1.05194	1	1	1	1	1	1	1	1	1	0.448496	0.717112	1	0.410066	0.328193	0.404663	1	0.447656	0.751767	0.554032	0.621465	1	0.294346	0.650531	0.590477	1	0.409947	0.831701	0.445363	0.589126	1	0.390272
TCGA-CA-5256-01	0.126912	0.177837	0.191923	0.199613	0.181744	0.231556	1	0.248626	0.191588	0.298414	0.443442	0.350249	0.303804	0.417378	0.376488	1	0.421834	0.521474	0.198934	0.395164	0.460223	0.280128	0.425898	0.30424	1	0.360934	0.337131	0.345888	0.356362	0.493812	0.370688	0.405007	0.319205	1	0.343486	0.321469	0.279147	0.502725	0.388518	0.342512	0.496927	0.419395	1	0.361351	0.475624	0.436038	0.536938	0.448671	0.362856
TCGA-CA-5796-01	0.12556	0.292004	0.216395	0.195436	0.26373	0.26064	1	0.234385	0.294867	0.721017	0.631648	0.688862	0.669312	0.61292	0.64793	1	0.710752	0.697735	0.287683	0.56516	0.478559	0.296326	0.396337	0.370401	1	0.274243	0.347814	0.312105	0.529237	0.357817	0.341119	0.170112	0.346138	1	0.260953	0.369992	0.503167	0.61561	0.390149	0.200348	0.713514	0.628636	1	0.526608	0.73717	0.554158	0.673588	0.388415	0.439975
TCGA-CA-5797-01	0.0270476	0.0672768	0.0705553	0.0428641	0.0724266	0.0663842	1	0.0714824	0.0832813	0.258132	0.417313	0.294013	0.212288	0.355345	0.321669	1	0.26757	0.397362	0.155424	0.355995	0.324401	0.175151	0.287033	0.295969	1	0.204577	0.396256	0.062862	0.199804	0.165909	0.141996	0.108906	0.111365	1	0.0925109	0.164733	0.233573	0.524176	0.256984	0.161617	0.489838	0.392554	1	0.17932	0.455591	0.15611	0.354213	0.292932	0.204759
TCGA-CA-6715-01	0.0737758	0.139118	0.079243	0.290883	0.15933	0.135752	1	0.117237	0.277686	0.293709	0.50459	0.297111	0.375976	0.481587	0.407048	1	0.308384	0.624927	0.0792195	0.152644	0.128619	0.167057	0.121872	0.132612	1	0.102121	0.17229	0.944014	0.606206	0.764543	1.43069	0.691643	0.565832	1	0.720369	0.33698	0.324795	0.570449	0.281594	0.414979	0.590706	0.515935	1	0.247162	0.766845	0.195777	0.401773	0.256535	0.351341
TCGA-CA-6716-01	0.0328686	0.0872453	1	0.0750528	0.102102	0.0772382	1	0.0921566	0.1084	0.254997	0.501112	1	0.23233	0.419829	0.366844	1	0.26309	0.48783	1	1	1	1	1	1	1	1	1	0.152468	0.209605	1	0.248644	0.22407	0.184713	1	0.218667	0.194057	0.273546	0.594037	1	0.276169	0.55745	0.485049	1	0.230117	0.660135	0.150295	0.333817	1	0.237319
TCGA-CA-6717-01	0.754055	0.75174	0.612875	0.637152	0.761841	0.842048	1	0.697104	0.888808	0.781948	0.816712	0.651764	0.518829	0.765079	0.808251	1	0.78155	0.843695	0.448798	0.575238	0.47937	0.397294	0.537586	0.596814	1	0.524696	0.594796	0.525552	0.483756	0.386892	0.256452	0.316605	0.550541	1	0.430072	0.612298	0.770059	0.88633	0.59135	0.378366	0.908016	0.894239	1	0.671023	0.923594	0.931506	0.968944	0.777259	0.744742
TCGA-CA-6718-01	0.22377	0.367169	0.321865	0.275183	0.365881	0.374024	0.358667	0.391367	0.498625	0.678773	0.638499	0.569023	0.324253	0.602653	0.686316	0.647486	0.715693	0.687303	0.385272	0.50156	0.529967	0.294777	0.508139	0.575628	0.511673	0.52622	0.635441	0.295196	0.228202	0.312776	0.141595	0.19961	0.342508	0.409162	0.32638	0.339646	0.610261	0.719189	0.522387	0.241167	0.689204	0.714333	0.541531	0.528107	0.714537	0.626673	0.750309	0.71698	0.494654
TCGA-CA-6719-01	0.0257455	0.0663239	0.0514145	0.043325	0.0762549	0.0723523	1	0.0763158	0.070231	0.231053	0.406301	0.200127	0.148266	0.349425	0.352711	1	0.288684	0.391089	0.0860336	0.142661	0.186337	0.125334	0.149203	0.171854	1	0.165314	0.163738	0.0644543	0.0957948	0.189026	0.150834	0.142688	0.138129	1	0.119821	0.129699	0.23639	0.518622	0.213956	0.235358	0.483467	0.446019	1	0.265187	0.500548	0.211082	0.450509	0.271718	0.258275
TCGA-CI-6619-01	0.057766	0.138586	0.117138	0.124109	0.127572	0.12613	1	1	0.158541	0.434645	0.480817	0.406131	0.310373	0.48045	0.478036	1	1	0.542309	0.191256	0.362027	0.365902	0.261066	0.339793	0.336794	1	1	0.358819	0.245628	0.28325	0.429596	0.31578	0.315006	0.291436	1	1	0.29591	0.315236	0.577055	0.324136	0.290938	0.615001	0.49846	1	1	0.596672	0.278361	0.48164	0.388297	0.305901
TCGA-CI-6620-01	0.121437	0.193333	1	0.215757	0.2079	0.2165	1	1	0.232039	0.314693	0.506919	1	0.240977	0.488315	0.447668	1	1	0.498248	1	1	1	1	1	1	1	1	1	0.369436	0.319179	1	0.523016	0.213135	0.312294	1	1	0.261322	0.294107	0.66386	1	0.164411	0.68461	0.573532	1	1	0.679916	0.377957	0.576853	1	0.315025
TCGA-CI-6621-01	0.0308573	0.0855439	0.0718151	0.0547158	0.092763	0.100557	1	0.112529	0.105225	0.296223	0.479971	0.303402	0.173032	0.415895	0.410492	1	0.388757	0.473962	0.118413	0.22615	0.220421	0.148157	0.233333	0.266883	1	0.245201	0.253987	0.110148	0.134813	0.188408	0.160271	0.10863	0.15346	1	0.21191	0.124602	0.293289	0.580869	0.318992	0.157826	0.575263	0.518573	1	0.355284	0.571192	0.321176	0.539391	0.436962	0.26326
TCGA-CI-6622-01	0.107635	0.24975	1	0.281443	0.186492	0.231173	1	0.26367	0.290273	0.352401	0.551254	1	0.377092	0.544603	0.530927	1	0.396025	0.730311	1	1	1	1	1	1	1	1	1	0.678167	0.547252	1	0.712458	0.40622	0.312594	1	0.478496	0.374627	0.199671	0.440587	1	0.194828	0.461246	0.406972	1	0.210824	0.518196	0.279751	0.502685	1	0.224814
TCGA-CI-6623-01	0.0657038	0.0978787	1	0.172707	0.124312	0.140637	1	0.110663	0.122525	0.166991	0.347474	1	0.184275	0.307908	0.312608	1	0.243141	0.3767	1	1	1	1	1	1	1	1	1	0.485178	0.410792	1	0.55979	0.144923	0.290889	1	0.494557	0.200013	0.217932	0.481087	1	0.0816976	0.528527	0.464781	1	0.255051	0.518363	0.29492	0.500563	1	0.223854
TCGA-CI-6624-01	0.23388	0.344419	0.27053	0.227811	0.341556	0.351864	1	0.341469	0.382116	0.562761	0.684415	0.510368	0.333319	0.6025	0.642242	1	0.625934	0.757253	0.243569	0.403854	0.323016	0.239086	0.372606	0.403794	1	0.365078	0.420384	0.238726	0.259284	0.241907	0.238527	0.221382	0.289269	1	0.212853	0.292225	0.504623	0.687753	0.45572	0.292006	0.683281	0.670446	1	0.477184	0.725976	0.523995	0.722979	0.558469	0.430915
TCGA-CK-4947-01	0.15942	0.271939	0.214348	0.210459	0.266429	0.298545	1	0.290295	0.28463	0.527372	0.691371	0.480112	0.398353	0.530735	0.65441	1	0.640041	0.712624	0.218781	0.383685	0.347932	0.20789	0.357766	0.370164	1	0.379881	0.385041	0.274103	0.332872	0.2252	0.173409	0.195284	0.286462	1	0.237764	0.312055	0.430823	0.611585	0.403677	0.215576	0.601479	0.598456	1	0.447868	0.58368	0.566736	0.800095	0.534342	0.426994
TCGA-CK-4948-01	0.0455227	0.108985	0.0767655	0.0962342	0.0878927	0.0779334	1	1	0.131548	0.305953	0.568518	0.309154	0.264912	0.449261	0.489752	1	1	0.575332	0.0733512	0.162659	0.200818	0.125697	0.170154	0.163788	1	1	0.166264	0.200312	0.234266	0.359185	0.276245	0.221709	0.238026	1	1	0.282254	0.18483	0.432193	0.194903	0.185762	0.391826	0.370434	1	1	0.41904	0.132418	0.377521	0.22489	0.210098
TCGA-CK-4950-01	0.388544	0.510582	0.367555	0.42822	0.432471	0.515596	1	0.441967	0.528396	0.71138	0.806548	0.601498	0.490259	0.654464	0.760997	1	0.737451	0.858509	0.218415	0.385875	0.347816	0.242836	0.373236	0.359955	1	0.329274	0.346219	0.477209	0.457521	0.362208	0.263432	0.245966	0.445356	1	0.369258	0.479113	0.471021	0.640051	0.407472	0.223306	0.639631	0.623056	1	0.518051	0.659157	0.687596	0.836951	0.612724	0.535689
TCGA-CK-4951-01	0.100404	0.216642	0.0946786	0.105057	0.183623	0.122525	0.107182	0.189473	0.231539	0.541875	0.717881	0.524814	0.313117	0.550268	0.675488	0.292652	0.635345	0.742956	0.0657227	0.162334	0.190279	0.0964475	0.171238	0.202557	0.103545	0.190957	0.195735	0.0989177	0.139248	0.166916	0.100013	0.126676	0.175054	0.206544	0.210938	0.204424	0.378772	0.534289	0.447603	0.246798	0.494	0.573225	0.316894	0.442965	0.559712	0.132697	0.36366	0.387006	0.248531
TCGA-CK-4952-01	0.477991	0.435395	1	0.461379	0.551962	0.553094	7.54	1	0.621387	0.371878	0.570635	1	0.280887	0.483115	0.485392	18.91	1	0.492892	1	1	1	1	1	1	1	1	1	0.412569	0.442658	1	0.565989	0.284826	0.471481	3.91	1	0.405231	0.514163	0.736767	1	0.227425	0.772843	0.702932	14.82	1	0.765204	0.626672	0.720102	1	0.443488
TCGA-CK-5912-01	0.0425438	0.12523	1	0.0769068	0.108719	0.10722	1	0.107913	0.117372	0.391273	0.604496	1	0.261669	0.600555	0.557043	1	0.454706	0.67036	1	1	1	1	1	1	1	1	1	0.137381	0.197104	1	0.142306	0.123609	0.171858	1	0.176652	0.203203	0.258515	0.568931	1	0.159108	0.617312	0.52386	1	0.293045	0.65245	0.261576	0.499142	1	0.255348
TCGA-CK-5913-01	1	1	1	1	1	1	1	1	1	1	1	1	1	1	1	1	1	1	1	1	1	1	1	1	1	1	1	1	1	1	1	1	1	1	1	1	1	1	1	1	1	1	1	1	1	1	1	1	1
TCGA-CK-5914-01	0.0321545	0.0956291	0.0875109	0.0782161	0.0971652	0.079525	0.101014	0.0950367	0.12811	0.339991	0.565751	0.386845	0.26113	0.456284	0.459623	0.269398	0.433272	0.616658	0.204416	0.373565	0.332489	0.197346	0.369021	0.343193	0.254201	0.28766	0.470842	0.209957	0.183378	0.33775	0.25016	0.249307	0.212085	0.326459	0.326534	0.153424	0.314451	0.548519	0.355251	0.266481	0.528823	0.476529	0.268482	0.287687	0.559855	0.1954	0.39009	0.325019	0.230293
TCGA-CK-5915-01	0.0231738	0.059444	1	0.125437	0.0655643	0.084073	1	0.0789739	0.0926571	0.152618	0.373661	1	0.264643	0.342126	0.296854	1	0.230233	0.506801	1	1	1	1	1	1	1	1	1	0.582907	0.397048	1	0.772375	0.463764	0.308721	1	0.570349	0.158275	0.185852	0.40101	1	0.227124	0.442272	0.383756	1	0.185323	0.541123	0.251585	0.392849	1	0.272045
TCGA-CK-5916-01	0.0407416	0.110624	0.0837655	0.0553287	0.124437	0.112717	0.0972387	0.129882	0.123966	0.370712	0.460375	0.368896	0.201558	0.365072	0.429025	0.417472	0.436442	0.440138	0.138571	0.249614	0.316911	0.132772	0.278646	0.287278	0.288394	0.286365	0.333081	0.0693922	0.101735	0.129918	0.0730178	0.0731706	0.139408	0.172487	0.104612	0.151053	0.319009	0.523043	0.438339	0.154013	0.444559	0.513699	0.415983	0.40425	0.522654	0.303426	0.497317	0.482439	0.300497
TCGA-CK-6746-01	0.0118567	0.0296053	0.0590526	0.02866	0.027544	0.0542692	0.0737936	0.0806142	0.0495718	0.12806	0.1532	0.174318	0.0876152	0.143063	0.146639	0.180365	0.182587	0.139372	0.15066	0.295882	0.614371	0.180912	0.352733	0.463338	0.287948	0.459628	0.570134	0.036015	0.0674694	0.16177	0.0711375	0.0468607	0.120252	0.156554	0.119665	0.148881	0.095361	0.22054	0.154354	0.0485631	0.171447	0.176783	0.147518	0.111269	0.165012	0.15971	0.272987	0.570514	0.257401
TCGA-CK-6747-01	0.071982	0.20177	1	0.159611	0.186014	0.15715	1	0.188376	0.213301	0.571985	0.728043	1	0.443161	0.650418	0.652679	1	0.606226	0.775793	1	1	1	1	1	1	1	1	1	0.328013	0.36511	1	0.372581	0.166064	0.252604	1	0.381402	0.237875	0.374664	0.644094	1	0.16995	0.648019	0.606412	1	0.395795	0.694092	0.299158	0.526739	1	0.264892
TCGA-CK-6748-01	0.0240227	0.08697	1	0.0697299	0.0807181	0.0538947	1	0.0888445	0.0904814	0.27542	0.638869	1	0.281377	0.526549	0.599587	1	0.339182	0.742735	1	1	1	1	1	1	1	1	1	0.146084	0.199893	1	0.283762	0.247849	0.212919	1	0.307148	0.226549	0.258607	0.489529	1	0.283009	0.453772	0.494341	1	0.246029	0.541541	0.0754194	0.330845	1	0.165593
TCGA-CK-6751-01	0.0593923	0.230081	1	0.167645	0.172927	0.160172	1	0.206283	0.296804	0.339509	0.832884	1	0.409693	0.754761	0.752423	1	0.635003	1.1162	1	1	1	1	1	1	1	1	1	0.317087	0.313466	1	0.429858	0.218002	0.210465	1	0.431527	0.355038	0.271547	0.515474	1	0.25034	0.577283	0.56408	1	0.347336	0.692689	0.17991	0.499609	1	0.2111
TCGA-CL-4957-01	0.124293	0.153544	0.139936	0.202806	0.173798	0.180065	1	0.17848	0.194041	0.250276	0.430183	0.244705	0.174958	0.36744	0.339544	1	0.278815	0.440411	0.139305	0.246967	0.237544	0.225465	0.220601	0.210576	1	0.206129	0.264399	0.369583	0.278841	0.356364	0.454964	0.198774	0.307557	1	0.341259	0.221667	0.25234	0.52958	0.251047	0.154939	0.540936	0.441537	1	0.230335	0.56259	0.271723	0.45343	0.284295	0.276741
TCGA-CL-5917-01	0.121876	0.213394	0.128363	0.228615	0.187853	0.181923	1	1	0.311125	0.405004	0.655287	0.382402	0.310711	0.5401	0.528345	1	1	0.707034	0.120985	0.227886	0.172195	0.172527	0.141782	0.1819	1	1	0.250573	0.493249	0.405164	0.593093	0.480734	0.498403	0.348928	1	1	0.368859	0.296915	0.55296	0.207751	0.309027	0.505006	0.428639	1	1	0.602909	0.251084	0.468866	0.254316	0.282883
TCGA-CL-5918-01	0.0963685	0.209246	0.189405	0.262431	0.195884	0.194743	0.183994	1	0.298469	0.459803	0.537679	0.599278	0.67785	0.613454	0.511268	0.410291	1	0.743186	0.209371	0.559516	0.483319	0.467183	0.605859	0.294867	0.39982	1	0.464573	0.693427	0.758845	0.821126	0.81933	0.241378	0.307635	0.643447	1	0.334681	0.397405	0.585016	0.517457	0.185695	0.668649	0.552522	0.353338	1	0.758992	0.421384	0.526141	0.349046	0.25909
TCGA-CM-4743-01	1	1	1	1	1	1	1	1	1	1	1	1	1	1	1	1	1	1	1	1	1	1	1	1	1	1	1	1	1	1	1	1	1	1	1	1	1	1	1	1	1	1	1	1	1	1	1	1	1
TCGA-CM-4744-01	0.380615	0.32459	0.346631	0.457082	0.23737	0.379028	0.441774	0.465111	0.360537	0.331751	0.394036	0.3631	0.350948	0.399423	0.312001	0.396715	0.415311	0.363145	0.202105	0.406431	0.53155	0.220951	0.410951	0.377511	0.341276	0.371452	0.575397	0.536167	0.602178	0.502007	0.674023	0.277229	0.414422	0.649939	0.549987	0.569183	0.167491	0.337975	0.247442	0.11563	0.320388	0.253419	0.283116	0.192351	0.295378	0.291175	0.402243	0.538084	0.299436
TCGA-CM-4747-01	0.0640319	0.141417	1	0.161146	0.14156	0.142236	1	0.157924	0.179154	0.333991	0.543178	1	0.3659	0.468023	0.492156	1	0.370743	0.600843	1	1	1	1	1	1	1	1	1	0.410842	0.422922	1	0.59213	0.295079	0.29806	1	0.388037	0.292578	0.279086	0.517125	1	0.21767	0.492649	0.485019	1	0.256553	0.563365	0.304347	0.53577	1	0.272992
TCGA-CM-4751-01	0.207417	0.316039	0.265053	0.224328	0.309244	0.344696	1	0.359677	0.347609	0.550035	0.658005	0.494678	0.339268	0.562639	0.559405	1	0.609023	0.686813	0.274709	0.420035	0.38492	0.245384	0.391824	0.402966	1	0.423657	0.467097	0.23908	0.262273	0.248708	0.171604	0.179271	0.283071	1	0.26037	0.333942	0.461512	0.693095	0.415692	0.228128	0.654212	0.596484	1	0.501058	0.690965	0.58591	0.697439	0.55482	0.450409
TCGA-CM-5344-01	1	1	1	1	1	1	1	1	1	1	1	1	1	1	1	1	1	1	1	1	1	1	1	1	1	1	1	1	1	1	1	1	1	1	1	1	1	1	1	1	1	1	1	1	1	1	1	1	1
TCGA-CM-5348-01	0.055921	0.133982	0.0668544	0.0724997	0.134537	0.124548	1	0.112706	0.161881	0.358721	0.626952	0.26479	0.298113	0.491564	0.574657	1	0.441394	0.611797	0.0488606	0.0946711	0.0794001	0.0690681	0.105576	0.134094	1	0.110839	0.0864427	0.0861713	0.166662	0.134273	0.128091	0.146302	0.192201	1	0.165021	0.243448	0.310797	0.572128	0.226238	0.253299	0.501516	0.529824	1	0.332046	0.539717	0.249476	0.555384	0.284666	0.34588
TCGA-CM-5349-01	0.397851	0.403093	0.291061	0.33879	0.485953	0.502504	1	0.309177	0.51858	0.419015	0.6671	0.273422	0.250235	0.549169	0.599375	1	0.351086	0.655053	0.173224	0.205405	0.209631	0.262055	0.186213	0.232368	1	0.170292	0.200881	0.290485	0.242709	0.314628	0.284793	0.241215	0.317175	1	0.211863	0.387719	0.56102	0.784494	0.271852	0.293835	0.727703	0.735828	1	0.339283	0.780661	0.621257	0.812679	0.329137	0.460832
TCGA-CM-5860-01	0.101381	0.167088	0.105219	0.11788	0.184191	0.170846	1	0.196101	0.210213	0.332302	0.615195	0.230524	0.186933	0.436172	0.508625	1	0.37443	0.601929	0.0543426	0.0890986	0.124047	0.0791762	0.0989416	0.14384	1	0.152744	0.109214	0.136743	0.133662	0.144298	0.122256	0.126677	0.172091	1	0.245274	0.203559	0.348539	0.551205	0.228801	0.213316	0.550806	0.515829	1	0.319658	0.569116	0.262493	0.52397	0.286724	0.303071
TCGA-CM-5861-01	0.159164	0.233384	0.220864	0.189214	0.26056	0.21405	1	0.230512	0.401773	0.371426	0.44583	0.370492	0.314018	0.452928	0.417919	1	0.390948	0.517992	0.210549	0.316289	0.362482	0.136424	0.336198	0.307077	1	0.294535	0.45141	0.153707	0.165131	0.302215	0.356048	0.105228	0.128794	1	0.274573	0.248875	0.398843	0.571496	0.374128	0.146339	0.59402	0.539613	1	0.346787	0.684999	0.260577	0.389033	0.374159	0.235003
TCGA-CM-5862-01	0.0552875	0.137721	0.103092	0.213318	0.138232	0.116275	1	0.0972943	0.204479	0.338488	0.588507	0.39966	0.541672	0.585237	0.516119	1	0.357328	0.745641	0.132537	0.227603	0.259307	0.335716	0.19914	0.19649	1	0.18794	0.19203	0.560126	0.555941	0.849806	1.16631	0.560103	0.518725	1	0.822898	0.416737	0.341288	0.59388	0.312154	0.419435	0.673691	0.523403	1	0.294676	0.809744	0.214214	0.430946	0.237716	0.387991
TCGA-CM-5863-01	0.047925	0.163179	0.0830361	0.0802264	0.136664	0.121622	1	0.102522	0.17755	0.604897	0.774133	0.407837	0.416494	0.634512	0.711085	1	0.461022	0.798926	0.0859097	0.205528	0.159401	0.106438	0.176114	0.185902	1	0.130405	0.219174	0.104516	0.208108	0.135678	0.138048	0.153655	0.1818	1	0.120759	0.27729	0.386015	0.625823	0.280149	0.30396	0.548559	0.571629	1	0.290101	0.645132	0.288026	0.580095	0.273676	0.32967
TCGA-CM-5864-01	0.0879162	0.18177	0.159008	0.231424	0.180525	0.185155	1	0.196418	0.20933	0.397246	0.555553	0.468246	0.505128	0.522097	0.499555	1	0.467527	0.593597	0.19138	0.302849	0.416993	0.281495	0.299993	0.258207	1	0.325218	0.233854	0.59741	0.588159	0.606096	0.717942	0.345891	0.417023	1	0.662499	0.438842	0.373706	0.556102	0.403429	0.280574	0.64689	0.570384	1	0.420479	0.720348	0.395591	0.53074	0.361295	0.354983
TCGA-CM-5868-01	0.0856022	0.214749	0.162526	0.232183	0.161019	0.161466	1	1	0.231985	0.530637	0.833153	0.429113	0.419415	0.676301	0.677507	1	1	0.959489	0.173021	0.353649	0.388364	0.302674	0.380682	0.204333	1	1	0.272669	0.629935	0.474613	0.672603	0.667788	0.55077	0.351224	1	1	0.404575	0.289277	0.546665	0.290314	0.355208	0.509509	0.459912	1	1	0.592517	0.291279	0.520062	0.23283	0.257983
TCGA-CM-6161-01	0.0237312	0.065741	0.0608771	0.0818297	0.0570799	0.0959663	1	0.108153	0.0812367	0.252486	0.339559	0.238964	0.211474	0.287872	0.309616	1	0.341561	0.3636	0.115947	0.198443	0.227697	0.178147	0.205612	0.227635	1	0.236883	0.231739	0.175103	0.221484	0.462742	0.351159	0.276565	0.25381	1	0.32028	0.356109	0.160097	0.35288	0.203623	0.170667	0.331774	0.318311	1	0.242605	0.350592	0.309281	0.477066	0.430989	0.318451
TCGA-CM-6162-01	0.0983391	0.195144	0.155452	0.113765	0.215742	0.190015	1	0.196077	0.199662	0.437304	0.701449	0.397828	0.316027	0.539494	0.61858	1	0.501552	0.628458	0.182112	0.319947	0.298008	0.199003	0.334573	0.35365	1	0.301423	0.324391	0.125249	0.201069	0.171408	0.122285	0.195163	0.24576	1	0.179772	0.256585	0.47087	0.720758	0.442291	0.328762	0.645117	0.665901	1	0.437073	0.654492	0.345642	0.664505	0.480611	0.439935
TCGA-CM-6163-01	0.340701	0.433486	0.392238	0.308571	0.442815	0.497667	1	0.455193	0.494553	0.589447	0.74418	0.561236	0.352769	0.561559	0.653116	1	0.663243	0.728693	0.375615	0.537328	0.434867	0.37507	0.512213	0.543855	1	0.481443	0.56678	0.302198	0.286365	0.286014	0.321404	0.28015	0.41846	1	0.202574	0.320332	0.575439	0.684332	0.519352	0.307464	0.666161	0.679145	1	0.51439	0.711776	0.738855	0.841803	0.69399	0.606316
TCGA-CM-6164-01	0.0706152	0.143959	0.12026	0.0847078	0.153374	0.138955	1	0.158534	0.178539	0.362806	0.479323	0.382966	0.323938	0.475155	0.427971	1	0.420806	0.531943	0.163988	0.310205	0.257341	0.199993	0.271399	0.273948	1	0.271135	0.338686	0.0976044	0.185786	0.21725	0.182759	0.124825	0.146983	1	0.137821	0.147824	0.356049	0.647057	0.329778	0.211461	0.650449	0.528625	1	0.388663	0.664518	0.279926	0.46088	0.349528	0.2605
TCGA-CM-6165-01	0.114404	0.176452	0.135224	0.123982	0.196301	0.212918	1	0.194093	0.223184	0.307163	0.508339	0.279637	0.220743	0.450938	0.45612	1	0.378048	0.527144	0.0951403	0.161148	0.149931	0.13117	0.16704	0.201391	1	0.171629	0.174562	0.129026	0.155438	0.192173	0.188289	0.153985	0.20584	1	0.161439	0.210296	0.327676	0.589367	0.289881	0.230482	0.602528	0.564329	1	0.350962	0.621247	0.377665	0.581274	0.357138	0.375642
TCGA-CM-6166-01	0.085428	0.135159	0.2047	0.272261	0.148796	0.167882	1	1	0.1828	0.219544	0.484489	0.321731	0.286476	0.43453	0.340576	1	1	0.534112	0.301642	0.389334	0.638717	0.668897	0.490373	0.367514	1	1	0.290519	0.778253	0.540309	0.834312	0.97139	0.635285	0.450199	1	1	0.407352	0.233439	0.529703	0.355821	0.362865	0.532796	0.406414	1	1	0.578001	0.34517	0.465375	0.396392	0.322816
TCGA-CM-6167-01	0.33757	0.448184	0.337686	0.311932	0.473267	0.427731	1	1	0.466085	0.617459	0.891615	0.478585	0.452806	0.855535	0.771846	1	1	0.873074	0.224375	0.372298	0.322926	0.234887	0.380596	0.298703	1	1	0.370935	0.29683	0.347044	0.223857	0.24879	0.345633	0.357796	1	1	0.400853	0.650178	0.991514	0.480973	0.468123	1.00859	0.853799	1	1	0.999373	0.527028	0.76028	0.402003	0.482336
TCGA-CM-6168-01	0.220684	0.340795	1	0.220539	0.347133	0.346351	1	0.306467	0.387631	0.569096	0.773239	1	0.364401	0.646491	0.731117	1	0.58516	0.789261	1	1	1	1	1	1	1	1	1	0.223585	0.253081	1	0.173545	0.250777	0.300887	1	0.206361	0.333009	0.550735	0.768055	1	0.357827	0.704488	0.752687	1	0.487302	0.730125	0.538128	0.802248	1	0.479266
TCGA-CM-6169-01	0.0842284	0.178046	0.147358	0.12536	0.170414	0.188478	1	0.207465	0.186615	0.472494	0.610363	0.470916	0.326676	0.53914	0.589841	1	0.558112	0.582141	0.191575	0.347837	0.346935	0.267645	0.324212	0.372681	1	0.37573	0.360404	0.173122	0.237773	0.311297	0.240458	0.234969	0.30427	1	0.299554	0.295469	0.377294	0.637081	0.397205	0.310416	0.624312	0.597848	1	0.450525	0.614315	0.422398	0.677071	0.559363	0.491918
TCGA-CM-6170-01	0.0675501	0.152089	0.109013	0.117205	0.154558	0.154711	1	0.15584	0.169158	0.378738	0.631343	0.333487	0.244922	0.47513	0.53622	1	0.476351	0.650485	0.111621	0.131656	0.231788	0.248674	0.137988	0.21574	1	0.227233	0.10314	0.191594	0.195978	0.454295	0.287108	0.2334	0.236452	1	0.261454	0.199355	0.350301	0.555407	0.28108	0.293538	0.551683	0.528116	1	0.335062	0.59967	0.364835	0.60162	0.345289	0.327746
TCGA-CM-6171-01	0.27623	0.42749	1	0.286242	0.464051	0.38772	1	0.335579	0.538944	0.634669	0.788916	1	0.346851	0.653909	0.667109	1	0.612273	0.7248	1	1	1	1	1	1	1	1	1	0.323594	0.307753	1	0.308573	0.161123	0.410878	1	0.29675	0.331086	0.687344	0.781176	1	0.184531	0.894511	0.761458	1	0.545372	0.899219	0.545716	0.668723	1	0.447311
TCGA-CM-6172-01	0.0384783	0.135694	1	0.075044	0.111148	0.1059	1	0.128507	0.139442	0.576298	0.81951	1	0.35554	0.614336	0.64446	1	0.50339	0.725307	1	1	1	1	1	1	1	1	1	0.126936	0.18088	1	0.169627	0.121335	0.150573	1	0.190042	0.159891	0.287431	0.618223	1	0.176655	0.595859	0.532411	1	0.290096	0.580229	0.297094	0.554985	1	0.2858
TCGA-CM-6674-01	0.0473059	0.147111	0.103253	0.085759	0.123487	0.103819	0.122969	1	0.161723	0.517256	0.702265	0.484303	0.317913	0.584172	0.639336	0.329251	1	0.691675	0.161585	0.383786	0.328084	0.173296	0.366983	0.31384	0.261297	1	0.385486	0.170393	0.224906	0.170091	0.199884	0.189179	0.221784	0.216609	1	0.256572	0.322301	0.575278	0.355577	0.201649	0.499592	0.502907	0.197695	1	0.548776	0.210845	0.476994	0.341159	0.280365
TCGA-CM-6675-01	0.162858	0.286162	1	0.162639	0.259268	0.237469	1	0.204345	0.3576	0.514753	0.763701	1	0.371082	0.523842	0.592653	1	0.468552	0.740742	1	1	1	1	1	1	1	1	1	0.150406	0.252074	1	0.277392	0.197232	0.169186	1	0.242133	0.178807	0.343204	0.521321	1	0.276078	0.492522	0.480537	1	0.313666	0.599338	0.326325	0.503469	1	0.32296
TCGA-CM-6676-01	0.0751576	0.142136	1	0.148336	0.131207	0.138841	1	1	0.133838	0.284221	0.574533	1	0.363686	0.534726	0.472394	1	1	0.638564	1	1	1	1	1	1	1	1	1	0.299259	0.397422	1	0.510891	0.267351	0.257472	1	1	0.288449	0.221159	0.514174	1	0.203439	0.519304	0.42286	1	1	0.558785	0.258966	0.483869	1	0.24415
TCGA-CM-6677-01	0.150645	0.25008	1	0.182903	0.260931	0.261027	0.243702	0.242856	0.247765	0.459135	0.66575	1	0.287652	0.555594	0.569198	0.312675	0.540609	0.686196	1	1	1	1	1	1	1	1	1	0.22756	0.234324	1	0.174474	0.180837	0.264778	0.391794	0.310781	0.299628	0.427827	0.673034	1	0.22784	0.725635	0.624683	0.270945	0.451181	0.715034	0.462342	0.653338	1	0.379348
TCGA-CM-6678-01	0.0351118	0.118158	0.0744699	0.143761	0.0907888	0.0761069	1	0.0947776	0.133085	0.444393	0.596609	0.395191	0.458897	0.511512	0.452401	1	0.39899	0.618893	0.127796	0.244204	0.218333	0.21986	0.175859	0.189299	1	0.168129	0.220246	0.464912	0.516737	0.602666	0.836264	0.430383	0.274269	1	0.497792	0.313137	0.21529	0.492975	0.204134	0.263835	0.457872	0.378436	1	0.198509	0.506265	0.128265	0.313804	0.212758	0.174932
TCGA-CM-6679-01	0.131593	0.245728	0.132844	0.171389	0.248977	0.233856	1	0.200861	0.249326	0.464723	0.786399	0.306028	0.343843	0.621815	0.646993	1	0.51198	0.788212	0.0792023	0.108232	0.196239	0.165513	0.119582	0.174875	1	0.170028	0.110288	0.23084	0.267751	0.387174	0.273338	0.31967	0.277519	1	0.249639	0.316802	0.444038	0.693097	0.249877	0.396512	0.690115	0.6392	1	0.409974	0.715706	0.413895	0.66826	0.298504	0.374831
TCGA-CM-6680-01	0.0544253	0.133237	0.0812635	0.0892741	0.13972	0.143312	1	0.156478	0.156998	0.406516	0.615146	0.326512	0.273298	0.476226	0.494387	1	0.476441	0.527241	0.0849289	0.163933	0.133664	0.103138	0.139679	0.175382	1	0.192815	0.171505	0.148505	0.195124	0.239573	0.192157	0.177924	0.198556	1	0.200966	0.197073	0.351818	0.642236	0.276684	0.245228	0.541168	0.561715	1	0.377304	0.581543	0.367403	0.603579	0.385496	0.33201
TCGA-D5-5537-01	0.0201267	0.062765	0.0414966	0.107325	0.0638609	0.0665687	1	0.0634925	0.0606414	0.257251	0.50995	0.222735	0.231813	0.364757	0.368734	1	0.285438	0.470749	0.0603119	0.110746	0.172527	0.113275	0.122128	0.130517	1	0.125217	0.136616	0.584719	0.395731	0.638152	0.470743	0.660025	0.348296	1	0.579308	0.32835	0.193256	0.45357	0.209467	0.338006	0.398012	0.354354	1	0.196667	0.452768	0.218197	0.45418	0.240826	0.214771
TCGA-D5-5538-01	0.121284	0.222305	0.170598	0.173787	0.229125	0.255431	1	0.253765	0.277246	0.463837	0.580474	0.404965	0.327784	0.484935	0.605987	1	0.561644	0.613037	0.161147	0.291054	0.348775	0.254547	0.296176	0.367185	1	0.314608	0.314785	0.247811	0.267672	0.313345	0.208514	0.206238	0.372345	1	0.37911	0.426885	0.442132	0.591401	0.380815	0.255687	0.552933	0.62584	1	0.423065	0.623891	0.525463	0.734403	0.56983	0.572716
TCGA-D5-5539-01	0.139322	0.250795	0.150128	0.177446	0.253224	0.252045	1	0.185922	0.285047	0.494709	0.7002	0.364723	0.330715	0.573736	0.632691	1	0.41721	0.659014	0.106449	0.184881	0.155009	0.119276	0.181529	0.201691	1	0.159793	0.161247	0.213983	0.246881	0.195372	0.171518	0.168581	0.246182	1	0.228927	0.298455	0.422778	0.686744	0.303276	0.218312	0.637707	0.640229	1	0.318668	0.683524	0.455062	0.71261	0.376289	0.372499
TCGA-D5-5540-01	0.265946	0.304648	0.264446	0.388383	0.318513	0.363749	0.299757	0.305226	0.432276	0.367511	0.538493	0.363576	0.400056	0.509617	0.441891	0.324417	0.479742	0.612644	0.215695	0.32545	0.323266	0.273131	0.378722	0.335914	0.292122	0.29657	0.384134	0.506396	0.42328	0.603157	0.704745	0.629707	0.50196	0.541999	0.540221	0.477586	0.366516	0.563137	0.413916	0.488401	0.621973	0.468857	0.384837	0.393204	0.53882	0.478805	0.542673	0.483416	0.501587
TCGA-D5-5541-01	0.0983957	0.183633	0.165988	0.135008	0.195027	0.212312	1	0.199649	0.232733	0.402154	0.511265	0.406798	0.272674	0.465776	0.502041	1	0.467703	0.540236	0.218578	0.36267	0.348005	0.211839	0.34893	0.392598	1	0.339961	0.420784	0.196227	0.221986	0.256451	0.213104	0.159076	0.2427	1	0.233724	0.2805	0.396631	0.606247	0.386634	0.199175	0.602185	0.591553	1	0.36482	0.611312	0.456475	0.63121	0.516054	0.375729
TCGA-D5-6529-01	0.181769	0.355067	0.23043	0.253951	0.319709	0.340702	1	0.332358	0.36108	0.749016	0.867079	0.56218	0.424351	0.654729	0.824124	1	0.77294	0.913579	0.201098	0.3267	0.264944	0.206269	0.315519	0.392788	1	0.35133	0.333122	0.345431	0.306875	0.290018	0.187482	0.205458	0.303456	1	0.372983	0.313026	0.53945	0.660203	0.419738	0.233175	0.611873	0.668953	1	0.440862	0.640362	0.654964	0.876114	0.608388	0.425541
TCGA-D5-6530-01	0.0812054	0.155506	0.160228	0.100271	0.166805	0.192163	0.157592	0.210841	0.219402	0.380513	0.458447	0.39088	0.234052	0.34382	0.412153	0.336182	0.453191	0.394539	0.200998	0.375543	0.407252	0.255409	0.396087	0.385588	0.275269	0.362813	0.467285	0.126727	0.162564	0.231192	0.208778	0.0756758	0.19434	0.223194	0.172376	0.16886	0.3006	0.483592	0.371776	0.0807617	0.41014	0.454185	0.33872	0.385098	0.468956	0.474965	0.620804	0.582144	0.344954
TCGA-D5-6531-01	0.024757	0.0749458	0.0721664	0.0656624	0.0716586	0.0645004	0.0871326	0.0883113	0.0764492	0.340582	0.45454	0.318678	0.232379	0.328657	0.399379	0.18626	0.411661	0.441015	0.190691	0.349166	0.311014	0.197024	0.285276	0.369217	0.238465	0.362713	0.386154	0.139265	0.231113	0.297871	0.279843	0.164832	0.183575	0.266887	0.313384	0.178376	0.228401	0.408799	0.24459	0.177158	0.351218	0.380361	0.19878	0.264756	0.411905	0.166163	0.384335	0.336933	0.200239
TCGA-D5-6532-01	0.109294	0.20094	1	0.363741	0.150925	0.201939	1	1	0.217251	0.353256	0.59602	1	0.575931	0.544499	0.540245	1	1	0.723987	1	1	1	1	1	1	1	1	1	1.06072	0.894129	1	1.14664	0.61367	0.655276	1	1	0.269106	0.194418	0.438562	1	0.25047	0.438641	0.391478	1	1	0.508742	0.365205	0.544807	1	0.460613
TCGA-D5-6533-01	0.043955	0.124568	0.0730272	0.10537	0.132325	0.132222	1	0.110165	0.152054	0.375547	0.595768	0.325187	0.310238	0.563334	0.544527	1	0.421815	0.69149	0.0572107	0.0763812	0.148373	0.189214	0.0795084	0.193848	1	0.245073	0.0520104	0.25713	0.296243	0.274301	0.24224	0.164999	0.263796	1	0.255852	0.181496	0.420736	0.650244	0.303827	0.211328	0.713432	0.637481	1	0.373092	0.781477	0.398663	0.58312	0.337752	0.323844
TCGA-D5-6534-01	0.315301	0.385319	0.310043	0.304698	0.430001	0.424663	1	0.410448	0.454988	0.547658	0.727147	0.446088	0.433161	0.5957	0.672406	1	0.658896	0.65548	0.249656	0.34853	0.316367	0.29879	0.363256	0.391147	1	0.382841	0.349317	0.285274	0.392487	0.329816	0.273754	0.39852	0.466138	1	0.389022	0.494447	0.589321	0.778964	0.504744	0.487988	0.711844	0.77165	1	0.595769	0.734824	0.569026	0.837489	0.584539	0.642832
TCGA-D5-6535-01	0.0739517	0.177228	0.108086	0.124769	0.156609	0.168875	1	0.194407	0.187375	0.471016	0.620459	0.406474	0.293026	0.575385	0.602397	1	0.590262	0.697786	0.104634	0.184032	0.226775	0.19995	0.15018	0.213064	1	0.185297	0.181339	0.214435	0.234156	0.314917	0.245093	0.147295	0.277936	1	0.272041	0.227621	0.338242	0.582104	0.255414	0.153211	0.551082	0.546974	1	0.36863	0.635072	0.389156	0.628308	0.405265	0.378962
TCGA-D5-6536-01	0.0542079	0.0930712	0.0935819	0.074756	0.0866311	0.0814638	1	0.100657	0.10296	0.256994	0.396497	0.214351	0.214331	0.337179	0.395008	1	0.238432	0.405629	0.181404	0.271941	0.17331	0.219568	0.216216	0.279229	1	0.123318	0.251635	0.100871	0.168415	0.219537	0.125255	0.211689	0.200709	1	0.179842	0.247685	0.151473	0.377899	0.156344	0.218954	0.34942	0.353945	1	0.108406	0.403022	0.0957375	0.343567	0.200627	0.209851
TCGA-D5-6537-01	1	1	1	1	1	1	1	1	1	1	1	1	1	1	1	1	1	1	1	1	1	1	1	1	1	1	1	1	1	1	1	1	1	1	1	1	1	1	1	1	1	1	1	1	1	1	1	1	1
TCGA-D5-6538-01	0.048711	0.104548	0.096668	0.233592	0.115593	0.104046	1	1	0.157984	0.24572	0.359902	0.265939	0.353177	0.421331	0.327291	1	1	0.466354	0.130861	0.187988	0.241578	0.285607	0.136676	0.165961	1	1	0.256902	1.01824	0.674255	0.901745	0.883312	0.439975	0.468746	1	1	0.394042	0.270002	0.529609	0.203255	0.217868	0.587778	0.4567	1	1	0.700745	0.233364	0.373864	0.180851	0.266584
TCGA-D5-6539-01	0.140576	0.281419	0.153267	0.192837	0.223272	0.267342	1	0.248327	0.284643	0.615348	0.647277	0.475431	0.397279	0.635482	0.629611	1	0.616251	0.71887	0.114049	0.213121	0.192259	0.133193	0.168458	0.202722	1	0.19901	0.184399	0.25564	0.319098	0.21782	0.191823	0.188226	0.308139	1	0.253361	0.381471	0.337723	0.602683	0.263368	0.19592	0.671749	0.564591	1	0.370456	0.649302	0.512765	0.644386	0.388338	0.455234
TCGA-D5-6540-01	0.0221416	0.0891211	0.0738343	0.0577165	0.0801471	0.0666179	0.0916654	1	0.121843	0.416051	0.594424	0.41334	0.226329	0.476848	0.547905	0.312751	1	0.647073	0.174777	0.345005	0.320341	0.188245	0.349605	0.317158	0.291581	1	0.402819	0.140809	0.125167	0.248879	0.167705	0.0690924	0.146059	0.29903	1	0.223764	0.30722	0.513431	0.320874	0.0939068	0.454032	0.497898	0.251962	1	0.532101	0.193402	0.437479	0.321078	0.209239
TCGA-D5-6541-01	0.0464736	0.156882	0.0950595	0.0669031	0.137066	0.135217	0.12207	0.133965	0.176682	0.61969	0.70546	0.552644	0.262038	0.551336	0.725423	0.217908	0.575543	0.758341	0.143786	0.310702	0.276277	0.136135	0.247203	0.320936	0.217175	0.265685	0.334351	0.0847602	0.113736	0.161572	0.0858851	0.0953736	0.140429	0.119369	0.121846	0.133673	0.399774	0.54703	0.35256	0.181334	0.521047	0.566532	0.212928	0.281589	0.546862	0.410675	0.679629	0.497521	0.314794
TCGA-D5-6898-01	0.0769001	0.165169	0.129325	0.118289	0.169537	0.160709	1	0.153249	0.191401	0.397573	0.561897	0.391915	0.329182	0.501153	0.538556	1	0.463757	0.588178	0.155242	0.278294	0.230087	0.179049	0.248691	0.294294	1	0.271858	0.261685	0.162263	0.249426	0.236858	0.180612	0.174066	0.248951	1	0.305387	0.291997	0.370497	0.615174	0.338854	0.260902	0.598869	0.582207	1	0.36362	0.631235	0.329771	0.579683	0.404087	0.366568
TCGA-D5-6920-01	0.0368553	0.132332	1	0.0934705	0.106839	0.12157	1	0.126159	0.139125	0.571153	0.694266	1	0.36457	0.579881	0.644449	1	0.627763	0.744528	1	1	1	1	1	1	1	1	1	0.186405	0.232755	1	0.263993	0.118122	0.203048	1	0.347446	0.222867	0.316405	0.556155	1	0.142028	0.557188	0.518269	1	0.412167	0.537822	0.424414	0.642081	1	0.312553
TCGA-D5-6922-01	0.0408672	0.113552	0.0772733	0.0759414	0.110883	0.10179	1	0.117305	0.12907	0.343798	0.589557	0.317071	0.271589	0.50509	0.526735	1	0.415253	0.630423	0.0897714	0.166857	0.161499	0.118042	0.152778	0.201895	1	0.204484	0.175021	0.118822	0.172917	0.219758	0.223774	0.154165	0.174353	1	0.242626	0.181737	0.300212	0.56312	0.251015	0.251395	0.534682	0.520803	1	0.298179	0.570829	0.234204	0.489328	0.303928	0.28506
TCGA-D5-6923-01	0.0271069	0.0988944	1	0.0809096	0.0993011	0.0859401	1	0.0876007	0.11281	0.377799	0.745004	1	0.261602	0.600141	0.608947	1	0.411122	0.821668	1	1	1	1	1	1	1	1	1	0.213608	0.179997	1	0.234507	0.179295	0.213825	1	0.367701	0.25018	0.382809	0.653218	1	0.251921	0.618756	0.578253	1	0.299083	0.674535	0.250847	0.537843	1	0.269926
TCGA-D5-6924-01	0.104451	0.217873	0.167278	0.133012	0.231207	0.223487	0.24	0.206396	0.2177	0.500867	0.733634	0.443361	0.312269	0.6184	0.650341	0.88	0.540858	0.732842	0.213823	0.331147	0.352593	0.254901	0.317907	0.365376	1.59	0.306589	0.337937	0.178836	0.20919	0.276781	0.196959	0.233908	0.241822	0.16	0.209164	0.230112	0.5225	0.75694	0.432118	0.351217	0.724668	0.729677	0.22	0.457002	0.784897	0.485607	0.732775	0.51028	0.399677
TCGA-D5-6926-01	0.0500212	0.117169	1	0.0975925	0.126968	0.1221	0.0854251	1	0.119382	0.28457	0.613716	1	0.23101	0.491366	0.55725	0.180992	1	0.619133	1	1	1	1	1	1	1	1	1	0.164784	0.170885	1	0.357629	0.162612	0.20438	0.151656	1	0.202943	0.324954	0.590159	1	0.22708	0.518079	0.557008	0.254518	1	0.599438	0.297124	0.618286	1	0.333174
TCGA-D5-6927-01	0.0814338	0.174666	0.192555	0.0964418	0.212095	0.189263	0.161886	0.206655	0.216649	0.446677	0.586247	0.455132	0.230213	0.45557	0.554361	0.248145	0.53341	0.588533	0.381047	0.541898	0.48176	0.221582	0.519066	0.57736	0.344968	0.454596	0.645636	0.118655	0.131212	0.141906	0.110986	0.102268	0.148882	0.171291	0.165326	0.170307	0.570208	0.665488	0.492525	0.206625	0.613529	0.659384	0.325113	0.451423	0.653996	0.436226	0.659178	0.582361	0.316506
TCGA-D5-6928-01	0.798482	0.755185	0.911226	0.57249	0.774047	0.916311	0.721533	1	0.912001	0.787765	0.726565	0.817997	0.37968	0.650318	0.764923	0.674412	1	0.704108	1.01982	1.04509	1.21072	0.803336	0.980781	1.14074	0.823313	1	1.19969	0.456374	0.335515	0.494957	0.231898	0.247629	0.46564	0.485075	1	0.436025	0.812871	0.808018	0.798704	0.283257	0.741946	0.844366	0.474161	1	0.760191	1.0691	1.05373	1.14354	0.700091
TCGA-D5-6929-01	0.200661	0.325453	1	0.2759	0.293081	0.337657	11.61	1	0.322221	0.53606	0.798619	1	0.351846	0.681154	0.701744	38.5	1	0.912288	1	1	1	1	1	1	1	1	1	0.364891	0.287189	1	0.67225	0.245999	0.3674	4.51	1	0.239405	0.418262	0.633786	1	0.261494	0.588042	0.59998	15.31	1	0.673707	0.582122	0.747199	1	0.484883
TCGA-D5-6930-01	0.854977	0.729558	0.71878	0.48271	0.739983	0.845961	0.698136	1	0.858084	0.688608	0.753641	0.629825	0.33055	0.649398	0.675996	0.520296	1	0.749846	0.544712	0.697088	0.651294	0.354398	0.665662	0.614324	0.561255	1	0.82016	0.318109	0.265235	0.234877	0.211199	0.235878	0.289198	0.279583	1	0.338245	0.659504	0.803342	0.587598	0.289706	0.735994	0.71996	0.496275	1	0.768796	0.832476	0.859797	0.712327	0.480369
TCGA-D5-6931-01	0.213678	0.336727	0.220055	0.253913	0.305053	0.356157	1	0.324285	0.361734	0.597251	0.708292	0.479881	0.399169	0.567161	0.644995	1	0.641926	0.731903	0.150595	0.262931	0.236441	0.166185	0.2326	0.276974	1	0.262671	0.26853	0.297531	0.318273	0.242011	0.214518	0.222093	0.350254	1	0.272329	0.384802	0.436304	0.621766	0.34051	0.247929	0.567861	0.604492	1	0.411117	0.659498	0.606372	0.773577	0.494509	0.499396
TCGA-D5-6932-01	0.0204848	0.0858757	0.0386135	0.0536763	0.0759024	0.0553872	0.0609742	0.0701209	0.0899465	0.393304	0.668727	0.29703	0.272535	0.561084	0.593527	0.163826	0.51018	0.739411	0.0390876	0.0654666	0.124121	0.0953137	0.0645111	0.119944	0.118349	0.105049	0.0678887	0.130858	0.157219	0.239573	0.186275	0.123429	0.176455	0.231368	0.301833	0.238436	0.290397	0.533953	0.189429	0.184703	0.53297	0.508215	0.145976	0.314913	0.591474	0.141237	0.372673	0.187647	0.213759
TCGA-D5-7000-01	0.0257037	0.0887786	0.0603183	0.0580297	0.0843803	0.0799957	1	0.0909827	0.0996967	0.370711	0.563353	0.360075	0.257405	0.471741	0.528299	1	0.440459	0.5894	0.0869599	0.205257	0.239998	0.102519	0.184666	0.222903	1	0.198669	0.225587	0.108176	0.147538	0.150712	0.140015	0.0905212	0.133079	1	0.172108	0.171456	0.274315	0.52935	0.27115	0.147626	0.488678	0.488406	1	0.287903	0.52255	0.240971	0.50769	0.34837	0.243081
TCGA-DC-4745-01	0.0740147	0.127046	1	0.12407	0.144387	0.154887	1	0.176576	0.159739	0.224892	0.434647	1	0.205472	0.41022	0.389859	1	0.340488	0.47344	1	1	1	1	1	1	1	1	1	0.220767	0.219027	1	0.296924	0.161949	0.217904	1	0.301995	0.225292	0.263402	0.495307	1	0.16189	0.564361	0.495254	1	0.358432	0.573808	0.305961	0.486641	1	0.247432
TCGA-DC-4749-01	0.0326866	0.0995637	0.0706776	0.123064	0.081108	0.0962951	1	0.112387	0.123238	0.286893	0.560634	0.319517	0.32872	0.442458	0.437029	1	0.366981	0.650292	0.084609	0.229793	0.21849	0.180712	0.194602	0.182927	1	0.227508	0.219869	0.519284	0.541326	0.560638	0.592796	0.566682	0.324413	1	0.583503	0.363462	0.191068	0.418204	0.208262	0.309431	0.398832	0.333378	1	0.213357	0.434474	0.25764	0.47374	0.267577	0.227739
TCGA-DC-5337-01	1	1	1	1	1	1	1	1	1	1	1	1	1	1	1	1	1	1	1	1	1	1	1	1	1	1	1	1	1	1	1	1	1	1	1	1	1	1	1	1	1	1	1	1	1	1	1	1	1
TCGA-DC-5869-01	0.178455	0.253135	0.20928	0.300557	0.281113	0.279754	1	0.230634	0.334975	0.377257	0.602989	0.301724	0.325262	0.54521	0.502907	1	0.428663	0.68992	0.223916	0.290789	0.186219	0.324784	0.282866	0.279814	1	0.210205	0.261397	0.48905	0.3639	0.634697	0.491361	0.462099	0.423484	1	0.4803	0.494041	0.411687	0.647646	0.286024	0.396274	0.693905	0.578741	1	0.369556	0.727373	0.442798	0.572548	0.310643	0.418261
TCGA-DC-6154-01	0.0636199	0.134196	1	0.200843	0.147339	0.137924	0.118849	0.110409	0.180131	0.299083	0.536929	1	0.35484	0.521997	0.484164	0.299805	0.37632	0.632187	1	1	1	1	1	1	1	1	1	0.48548	0.471256	1	0.770121	0.378237	0.353896	0.714346	0.70622	0.319694	0.350717	0.609389	1	0.319784	0.594097	0.561348	0.315672	0.308956	0.686869	0.302739	0.51846	1	0.320968
TCGA-DC-6155-01	2.11111	1.1999	1	0.916667	1.03843	1.05634	1.00206	1.3	1.89439	1.15702	0.926068	1	0.660124	0.722084	0.649457	0.455004	0.741784	1.09262	1	1	1	1	1	1	1	1	1	1.11905	0.715577	1	0.542857	0.610418	0.402882	0.592648	0.73316	0.551611	0.845941	0.584889	1	0.412815	0.678575	0.73319	0.33248	0.481909	0.976735	0.847813	0.565387	1	0.319638
TCGA-DC-6156-01	0.19051	0.386358	0.283465	0.252078	0.356262	0.276282	1	0.311874	0.491888	0.767163	0.905291	0.766055	0.385719	0.796209	0.889756	1	0.740319	0.964137	0.349339	0.550722	0.532372	0.300828	0.50882	0.537154	1	0.43823	0.595456	0.240981	0.236306	0.348163	0.200284	0.276779	0.350637	1	0.192457	0.296224	0.643991	0.765005	0.626419	0.339209	0.731654	0.802115	1	0.439011	0.836361	0.343204	0.578905	0.576441	0.426588
TCGA-DC-6157-01	0.155146	0.20822	1	0.255627	0.222479	0.228214	1	0.201537	0.266682	0.300893	0.512833	1	0.27064	0.467185	0.438847	1	0.367224	0.545616	1	1	1	1	1	1	1	1	1	0.428581	0.402422	1	0.439955	0.396296	0.292634	1	0.354974	0.479729	0.296446	0.573036	1	0.315234	0.624206	0.495777	1	0.339012	0.6393	0.327337	0.509222	1	0.275454
TCGA-DC-6158-01	0.0331566	0.13715	0.06209	0.072976	0.118208	0.101967	1	0.117971	0.134085	0.609734	0.837651	0.491995	0.371024	0.661661	0.78325	1	0.707058	0.919871	0.0863797	0.149851	0.134141	0.0876075	0.144458	0.213357	1	0.206762	0.161854	0.138027	0.171804	0.172679	0.152972	0.17549	0.203919	1	0.259349	0.228757	0.456748	0.617891	0.348602	0.356274	0.607597	0.613987	1	0.44144	0.663547	0.320543	0.596233	0.418287	0.349534
TCGA-DC-6160-01	0.0913373	0.173663	0.145058	0.136315	0.16314	0.206297	1	0.210936	0.211659	0.430408	0.511674	0.375002	0.308893	0.453557	0.46542	1	0.478231	0.560675	0.175479	0.307588	0.265213	0.211263	0.285758	0.30472	1	0.269049	0.341906	0.224644	0.286883	0.246152	0.158982	0.157165	0.262912	1	0.208373	0.198927	0.290482	0.552403	0.290224	0.174185	0.547636	0.465555	1	0.355764	0.534883	0.502632	0.642519	0.468385	0.402475
TCGA-DC-6681-01	0.0230451	0.0735068	1	0.0633384	0.0652316	0.0686024	1	0.0698367	0.0676789	0.269489	0.532525	1	0.298194	0.462382	0.433698	1	0.359503	0.530005	1	1	1	1	1	1	1	1	1	0.184085	0.298351	1	0.350893	0.207885	0.187879	1	0.213022	0.244907	0.180368	0.500522	1	0.178396	0.470455	0.406829	1	0.225526	0.480197	0.205335	0.459465	1	0.205682
TCGA-DC-6682-01	0.180982	0.302857	0.256921	0.286851	0.277175	0.269052	1	1	0.383495	0.531939	0.654034	0.525997	0.508813	0.574555	0.592555	1	1	0.726129	0.349745	0.539077	0.432683	0.441781	0.433507	0.413694	1	1	0.560543	0.402453	0.474233	0.510321	0.564147	0.199636	0.411397	1	1	0.32496	0.409076	0.611928	0.399349	0.203776	0.613979	0.528276	1	1	0.688106	0.395469	0.572852	0.41042	0.42437
TCGA-DC-6683-01	0.0941036	0.157445	1	0.166837	0.168895	0.180361	1	0.184084	0.195007	0.275895	0.507864	1	0.261565	0.436685	0.482972	1	0.353964	0.604868	1	1	1	1	1	1	1	1	1	0.287601	0.272234	1	0.425519	0.301668	0.237778	1	0.307275	0.285875	0.282705	0.51485	1	0.277089	0.494885	0.463963	1	0.260891	0.549116	0.320985	0.562934	1	0.280832
TCGA-DM-A0X9-01	0.255647	0.335031	0.326291	0.207501	0.371315	0.35567	1	0.359398	0.461714	0.48163	0.606732	0.484537	0.375475	0.538718	0.475797	1	0.5378	0.606299	0.32136	0.503894	0.432202	0.265629	0.503008	0.459486	1	0.421492	0.568869	0.201541	0.29212	0.208138	0.199333	0.092307	0.175828	1	0.180545	0.218247	0.536512	0.708803	0.494278	0.140403	0.756556	0.624725	1	0.516412	0.802612	0.507635	0.558549	0.519587	0.287257
TCGA-DM-A0XD-01	0.0418961	0.158028	0.103704	0.157495	0.110965	0.0939407	1	0.155509	0.22775	0.489796	0.728413	0.43517	0.454897	0.533402	0.554636	1	0.450048	0.864584	0.127613	0.23482	0.379913	0.325079	0.171203	0.222953	1	0.312531	0.292485	0.489784	0.461855	0.678319	0.708614	0.229458	0.322075	1	0.663123	0.452532	0.23593	0.399514	0.212601	0.155909	0.388703	0.380342	1	0.190645	0.500706	0.135538	0.337075	0.239958	0.21156
TCGA-DM-A0XF-01	0.231871	0.324831	1	0.404425	0.286865	0.408868	0.197705	0.331291	0.437348	0.4734	0.704664	1	0.451454	0.534547	0.612444	0.389347	0.586924	0.858017	1	1	1	1	1	1	1	1	1	0.779987	0.575564	1	0.728284	0.863832	0.434026	0.63184	0.501992	0.491468	0.349363	0.497772	1	0.588614	0.513231	0.439899	0.261195	0.341221	0.517507	0.692715	0.782217	1	0.446998
TCGA-DM-A1D0-01	0.111515	0.246778	1	0.300101	0.200748	0.196189	1	1	0.308165	0.454221	0.554726	1	0.666689	0.610639	0.500258	1	1	0.823164	1	1	1	1	1	1	1	1	1	0.785285	0.842376	1	1.06786	0.701273	0.520013	1	1	0.221944	0.324837	0.501993	1	0.449932	0.564357	0.487816	1	1	0.71705	0.34289	0.439668	1	0.361397
TCGA-DM-A1D4-01	0.0929772	0.202145	1	0.209218	0.106968	0.188663	1	0.218735	0.212161	0.365557	0.486493	1	0.571278	0.567846	0.445414	1	0.53704	0.631758	1	1	1	1	1	1	1	1	1	0.501878	0.691318	1	0.682244	0.330871	0.345947	1	0.482656	0.254949	0.111961	0.314961	1	0.166878	0.343094	0.29538	1	0.245889	0.390588	0.352338	0.46764	1	0.276853
TCGA-DM-A1D6-01	0.212499	0.236674	0.325826	0.458898	0.230186	0.271559	1	1	0.345169	0.267809	0.491283	0.319366	0.393642	0.417861	0.35261	1	1	0.426326	0.302344	0.420397	0.629706	0.557879	0.463086	0.273264	1	1	0.393294	0.928929	0.729832	0.85519	0	0.601887	0.522773	1	1	0.552829	0.19221	0.491622	0.328095	0.294544	0.451265	0.361768	1	1	0.520828	0.350456	0.4694	0.314045	0.367859
TCGA-DM-A1D7-01	0.0530601	0.106047	1	0.0894606	0.10872	0.144931	1	0.148304	0.196513	0.251248	0.461275	1	0.273809	0.393315	0.345305	1	0.32	0.428882	1	1	1	1	1	1	1	1	1	0.153487	0.233385	1	0.276002	0.105097	0.13995	1	0.217399	0.153765	0.204469	0.488658	1	0.12239	0.501804	0.422844	1	0.286583	0.514528	0.393763	0.512207	1	0.235779
TCGA-DM-A1D8-01	0.258336	0.272088	0.291791	0.249056	0.333841	0.305285	0.349385	1	0.505524	0.298445	0.461173	0.381116	0.253891	0.446691	0.338446	0.326856	1	0.509999	0.229458	0.44179	0.399182	0.300466	0.463769	0.300517	0.426366	1	0.486682	0.276513	0.280728	0.372467	0.416673	0.242851	0.240983	0.476368	1	0.264607	0.412062	0.609471	0.470327	0.256305	0.647049	0.528188	0.451167	1	0.803757	0.36818	0.413992	0.355447	0.28394
TCGA-DM-A1D9-01	0.0437661	0.0894809	1	0.106917	0.0961943	0.099096	1	0.0872195	0.123794	0.188677	0.44596	1	0.181534	0.339156	0.302062	1	0.231029	0.391384	1	1	1	1	1	1	1	1	1	0.310178	0.30955	1	0.349023	0.236951	0.267313	1	0.390483	0.334435	0.180382	0.450585	1	0.148236	0.413667	0.365466	1	0.218079	0.480216	0.232033	0.390167	1	0.216978
TCGA-DM-A1DA-01	0.198707	0.235695	0.233312	0.342022	0.275455	0.296781	1	0.219757	0.372701	0.267802	0.399473	0.296938	0.225511	0.401781	0.348965	1	0.331618	0.467511	0.17675	0.251725	0.392763	0.271811	0.355546	0.255073	1	0.274285	0.231545	0.556229	0.336918	0.57286	0.689948	0.318776	0.465784	1	0.509438	0.422995	0.35411	0.505318	0.408064	0.248728	0.557445	0.485713	1	0.390923	0.609715	0.43003	0.464318	0.375883	0.407933
TCGA-DM-A1DB-01	0.0622165	0.0800378	0.143021	0.117474	0.117306	0.128284	1	1	0.183685	0.144042	0.202072	0.199486	0.202769	0.224816	0.156787	1	1	0.218701	0.310525	0.37098	0.566906	0.361772	0.476374	0.495577	1	1	0.705714	0.278726	0.292814	0.432921	0.238143	0.294566	0.187716	1	1	0.267801	0.279328	0.43369	0.314972	0.22493	0.450069	0.377871	1	1	0.477876	0.269708	0.277606	0.439404	0.194033
TCGA-DM-A1HA-01	0.293625	0.283516	0.308442	0.454486	0.384641	0.433035	0.396434	0.348917	0.847578	0.283536	0.352553	0.319326	0.352184	0.431494	0.232297	0.423123	0.336676	0.286751	0.241364	0.295175	0.42599	0.323791	0.35988	0.30844	0.394651	0.358303	0.546134	0.657359	0.585343	0.598385	0.473384	0.53341	0.319733	0.77952	0.681047	0.497921	0.473616	0.641751	0.479922	0.455827	0.649478	0.470957	0.600164	0.452032	0.740281	0.628771	0.388539	0.530206	0.31086
TCGA-DM-A1HB-01	0.0141341	0.105527	1	0.10312	0.0628471	0.0530071	1	0.0539467	0.118762	0.596026	0.822386	1	0.890231	0.780527	0.772489	1	0.495405	1.14947	1	1	1	1	1	1	1	1	1	0.658244	0.858594	1	0.834134	0.210642	0.328624	1	0.728007	0.588228	0.245128	0.451336	1	0.128627	0.440379	0.420372	1	0.190709	0.547966	0.156979	0.423505	1	0.222856
TCGA-DM-A280-01	1	1	1	1	1	1	1	1	1	1	1	1	1	1	1	1	1	1	1	1	1	1	1	1	1	1	1	1	1	1	1	1	1	1	1	1	1	1	1	1	1	1	1	1	1	1	1	1	1
TCGA-DM-A282-01	0.0411076	0.0695303	1	0.13937	0.0916392	0.103806	1	0.10229	0.108466	0.132021	0.369782	1	0.16952	0.29252	0.268691	1	0.192134	0.367615	1	1	1	1	1	1	1	1	1	0.498526	0.426253	1	0.620662	0.572572	0.315914	1	0.44095	0.272151	0.199143	0.428665	1	0.358858	0.445432	0.394654	1	0.190574	0.486792	0.235873	0.405634	1	0.22566
TCGA-DM-A285-01	0.0738147	0.167579	0.143696	0.183783	0.131889	0.102546	1	0.115886	0.21336	0.290883	0.622318	0.325469	0.328739	0.52766	0.478285	1	0.292987	0.755728	0.133374	0.174536	0.319717	0.268869	0.133944	0.196626	1	0.224492	0.136328	0.380153	0.438767	0.669386	0.640903	0.493415	0.29394	1	0.373385	0.50746	0.204407	0.445611	0.184339	0.341203	0.435768	0.378225	1	0.141755	0.55311	0.0915564	0.282326	0.125147	0.172683
TCGA-DM-A288-01	0.0740741	0.156735	1	0.702128	0.133232	0.155054	1	0.167522	0.223845	0.274755	0.396976	1	1.5825	0.44724	0.394426	1	0.295442	0.592633	1	1	1	1	1	1	1	1	1	2.27083	2.49432	1	0.32	1.84939	1.4025	1	1.75194	1.2246	0.200038	0.366772	1	0.831498	0.408497	0.363359	1	0.122079	0.509803	0.265124	0.370939	1	0.921369
TCGA-DM-A28A-01	0.0325226	0.10196	0.0607767	0.157436	0.0916677	0.0841362	1	0.0819833	0.123401	0.364707	0.645796	0.24985	0.240644	0.497042	0.48528	1	0.353781	0.671657	0.0723977	0.127792	0.173999	0.164753	0.151923	0.169844	1	0.134017	0.148425	0.685629	0.332686	0.741251	0.759911	0.485292	0.413876	1	0.579317	0.391521	0.259307	0.506611	0.210905	0.29975	0.445154	0.426799	1	0.242537	0.559565	0.202787	0.406948	0.239118	0.287977
TCGA-DM-A28C-01	1	1	1	1	1	1	1	1	1	1	1	1	1	1	1	1	1	1	1	1	1	1	1	1	1	1	1	1	1	1	1	1	1	1	1	1	1	1	1	1	1	1	1	1	1	1	1	1	1
TCGA-DM-A28E-01	0.0375818	0.102135	1	0.197452	0.0546891	0.0852991	1	0.100045	0.0807839	0.227821	0.451132	1	0.705894	0.439507	0.348326	1	0.33065	0.487156	1	1	1	1	1	1	1	1	1	0.739922	1.0215	1	1.30471	0.721218	0.372803	1	0.808935	0.336166	0.0602206	0.261939	1	0.286777	0.259269	0.208147	1	0.1425	0.287929	0.150202	0.308987	1	0.217092
TCGA-DM-A28F-01	0.0862562	0.215416	0.144251	0.275523	0.177658	0.197687	1	0.191178	0.287641	0.495949	0.708667	0.551688	0.68296	0.633647	0.59556	1	0.585614	0.990017	0.238525	0.295286	0.202435	0.365524	0.26427	0.257813	1	0.394945	0.168281	0.751074	0.746625	0.579838	0.957678	0.579566	0.358576	1	0.803414	0.308999	0.34559	0.507372	0.301527	0.408282	0.518108	0.478823	1	0.347961	0.612882	0.446448	0.599703	0.319239	0.327316
TCGA-DM-A28G-01	0.0563691	0.14952	0.116206	0.143955	0.166602	0.124898	1	0.126734	0.177287	0.444734	0.49517	0.411791	0.420185	0.490249	0.415618	1	0.423411	0.528447	0.204015	0.335237	0.315196	0.224581	0.303076	0.250186	1	0.227854	0.315716	0.320124	0.385274	0.47901	0.425329	0.354103	0.243789	1	0.309942	0.320888	0.424417	0.647519	0.389931	0.391727	0.670753	0.598159	1	0.398257	0.751617	0.269136	0.394143	0.255461	0.221121
TCGA-DM-A28H-01	0.0814058	0.127362	0.138554	0.24269	0.139081	0.155729	1	1	0.173812	0.226728	0.39519	0.276638	0.336298	0.405729	0.31952	1	1	0.465705	0.137986	0.258445	0.335219	0.208685	0.262734	0.171226	1	1	0.251423	0.737181	0.684244	0.497601	0.810017	0.361045	0.510442	1	1	0.265908	0.219921	0.504101	0.267739	0.135691	0.49614	0.41487	1	1	0.555677	0.318141	0.425958	0.233047	0.268205
TCGA-DM-A28K-01	0.29984	0.348522	1	0.39044	0.293713	0.379411	1	1	0.392577	0.417123	0.666994	1	0.440473	0.57585	0.564136	1	1	0.686862	1	1	1	1	1	1	1	1	1	0.531113	0.546085	1	0.556858	0.287783	0.40295	1	1	0.560726	0.279114	0.534468	1	0.195449	0.534171	0.485392	1	1	0.602284	0.474756	0.630103	1	0.365469
TCGA-DM-A28M-01	0.0610547	0.105777	0.149112	0.202871	0.0808441	0.120004	1	1	0.171113	0.179736	0.329009	0.341264	0.396828	0.380737	0.254822	1	1	0.404948	0.172562	0.496572	0.513542	0.271426	0.463697	0.215871	1	1	0.424546	0.586952	0.724496	0.496589	0.463299	0.302986	0.333786	1	1	0.59359	0.105986	0.319164	0.208404	0.1138	0.311631	0.253764	1	1	0.373918	0.24145	0.322581	0.214475	0.18888
TCGA-DT-5265-01	0.0739734	0.175145	1	0.116786	0.165497	0.159988	0.115853	0.142845	0.227025	0.48125	0.705976	1	0.317781	0.551454	0.624836	0.281187	0.412697	0.688202	1	1	1	1	1	1	1	1	1	0.160381	0.214557	1	0.160492	0.308922	0.242156	0.241247	0.194535	0.274071	0.369692	0.586678	1	0.375349	0.485868	0.540726	0.221466	0.31022	0.580882	0.354814	0.648636	1	0.349608
TCGA-DY-A0XA-01	0.217239	0.241696	0.202005	0.218371	0.285112	0.285447	1	0.253431	0.307239	0.307003	0.504367	0.322815	0.284599	0.442466	0.40824	1	0.387828	0.546479	0.10614	0.179972	0.282818	0.189497	0.170997	0.198743	1	0.187137	0.178821	0.200599	0.267021	0.422422	0.33307	0.197407	0.22146	1	0.30561	0.128504	0.378107	0.594107	0.274135	0.255752	0.584863	0.552879	1	0.337062	0.695886	0.385904	0.520478	0.335796	0.338799
TCGA-DY-A1DC-01	0.0640886	0.157654	0.100168	0.0695142	0.162481	0.146382	1	0.142407	0.180333	0.4179	0.698864	0.354423	0.255433	0.538782	0.521586	1	0.477678	0.758706	0.1115	0.2005	0.228146	0.184255	0.172729	0.187036	1	0.196008	0.220649	0.0803002	0.125889	0.202329	0.192899	0.152427	0.127147	1	0.146626	0.141835	0.40583	0.62706	0.289138	0.339027	0.58761	0.54378	1	0.338235	0.667972	0.348188	0.522762	0.278825	0.277536
TCGA-DY-A1DD-01	0.0377077	0.109235	0.079433	0.154346	0.0998479	0.0806443	1	1	0.170936	0.309457	0.405365	0.364623	0.538149	0.44881	0.423826	1	1	0.5751	0.117234	0.246838	0.23908	0.236793	0.195912	0.193601	1	1	0.257313	0.408707	0.616519	0.714706	0.963969	0.520283	0.37674	1	1	0.383568	0.259557	0.461875	0.265305	0.377943	0.492052	0.441717	1	1	0.648207	0.144991	0.301954	0.222419	0.234358
TCGA-DY-A1DE-01	0.0798529	0.0623927	0.076163	0.0967765	0.0844324	0.108344	1	0.146515	0.0962186	0.0964673	0.185407	0.110045	0.0716514	0.161627	0.145251	1	0.145708	0.158012	0.0694853	0.124143	0.141601	0.112124	0.128514	0.152626	1	0.149573	0.162297	0.120454	0.108763	0.291226	0.220577	0.217007	0.164471	1	0.174904	0.160254	0.108447	0.338868	0.136732	0.150539	0.317602	0.264963	1	0.162187	0.299662	0.147646	0.276686	0.290062	0.201722
TCGA-DY-A1DF-01	0.0643938	0.122163	1	0.210603	0.125348	0.126803	1	0.116437	0.16074	0.239088	0.392857	1	0.33006	0.454819	0.376812	1	0.30746	0.552612	1	1	1	1	1	1	1	1	1	0.747653	0.61555	1	0.569198	0.525239	0.400733	1	0.599588	0.402356	0.23519	0.4685	1	0.267051	0.528393	0.438994	1	0.292593	0.647567	0.257744	0.403778	1	0.222697
TCGA-DY-A1DG-01	0.115536	0.252088	0.240639	0.386866	0.162742	0.182489	1	1	0.339961	0.506574	0.611401	0.61626	0.849155	0.627173	0.542692	1	1	0.76328	0.30301	0.6027	0.642662	0.640432	0.490485	0.314408	1	1	0.47661	0.960304	1.0252	0.955723	1.3284	0.688706	0.480354	1	1	0.527079	0.223083	0.421297	0.323158	0.342516	0.446246	0.39864	1	1	0.549173	0.241307	0.397336	0.303239	0.279558
TCGA-DY-A1H8-01	0.277366	0.268365	0.331382	0.264976	0.382064	0.374218	1	0.392132	0.487857	0.276884	0.4784	0.314058	0.304117	0.464364	0.3004	1	0.352382	0.367063	0.360335	0.404089	0.49308	0.298147	0.500917	0.448776	1	0.487122	0.520731	0.408983	0.484473	0.420453	0.468063	0.408777	0.318911	1	0.433139	0.165504	0.538316	0.692849	0.516348	0.399083	0.724514	0.60356	1	0.542826	0.809792	0.531217	0.451901	0.496701	0.295467
TCGA-EF-5830-01	0.0683842	0.152856	1	0.209035	0.121963	0.14654	0.176307	0.172433	0.187486	0.306587	0.452033	1	0.478721	0.503039	0.463636	0.367134	0.428142	0.640636	1	1	1	1	1	1	1	1	1	0.538589	0.602776	1	0.658126	0.448644	0.382994	0.61467	0.70153	0.428825	0.213536	0.432487	1	0.262862	0.433268	0.420358	0.285369	0.294565	0.52741	0.243115	0.440232	1	0.289367
TCGA-EF-5831-01	0.126288	0.187833	1	0.124394	0.198969	0.237705	1	0.197653	0.230751	0.295315	0.572855	1	0.219227	0.453964	0.466626	1	0.353949	0.625099	1	1	1	1	1	1	1	1	1	0.120476	0.172271	1	0.121715	0.127702	0.195307	1	0.137862	0.265535	0.306914	0.535233	1	0.195905	0.494388	0.472517	1	0.29026	0.571689	0.408719	0.597252	1	0.434622
TCGA-EI-6506-01	0.162606	0.263319	0.170493	0.20139	0.278401	0.300185	1	0.267035	0.311725	0.483745	0.555695	0.377807	0.265477	0.530635	0.548147	1	0.520504	0.646366	0.0920482	0.157915	0.171294	0.162651	0.158932	0.214367	1	0.200348	0.159506	0.253101	0.220905	0.34075	0.212142	0.197572	0.297622	1	0.277822	0.262027	0.456714	0.663306	0.320825	0.253192	0.73336	0.652396	1	0.459461	0.727323	0.5712	0.703318	0.440189	0.442628
TCGA-EI-6507-01	0.0863825	0.190434	0.153668	0.11914	0.188443	0.15928	0	0.17717	0.238288	0.502201	0.652369	0.465541	0.251891	0.480253	0.608184	0	0.530326	0.638262	0.202369	0.38113	0.40388	0.187748	0.336809	0.396815	0	0.3367	0.436065	0.124184	0.150641	0.201166	0.0998304	0.114867	0.210979	0	0.172036	0.23097	0.432581	0.584384	0.398726	0.17151	0.483572	0.565597	0	0.355501	0.59867	0.271706	0.546754	0.469354	0.314354
TCGA-EI-6508-01	0.0413963	0.0789945	1	0.0787213	0.0819039	0.0839568	1	0.081861	0.0733164	0.170133	0.404159	1	0.189473	0.337935	0.316679	1	0.279076	0.379583	1	1	1	1	1	1	1	1	1	0.145314	0.209309	1	0.27737	0.135193	0.159957	1	0.17354	0.136568	0.147849	0.456488	1	0.123364	0.398238	0.35276	1	0.233982	0.421941	0.17146	0.412133	1	0.176465
TCGA-EI-6509-01	0.0676475	0.163647	1	0.284137	0.114095	0.118783	1	1	0.186619	0.407029	0.692977	1	0.477217	0.626439	0.594216	1	1	0.779388	1	1	1	1	1	1	1	1	1	1.03952	0.761681	1	1.10012	0.960785	0.727138	1	1	0.465685	0.195318	0.477465	1	0.457313	0.438279	0.383497	1	1	0.528531	0.202136	0.443319	1	0.408067
TCGA-EI-6510-01	0.23359	0.344988	0.280597	0.208881	0.256405	0.369019	1	0.358042	0.382586	0.550541	0.643151	0.583993	0.654158	0.541582	0.491913	1	0.611691	0.547724	0.307246	0.538837	0.52186	0.338283	0.397757	0.410964	1	0.444507	0.575056	0.222951	0.433415	0.302606	0.161232	0.188902	0.205051	1	0.213661	0.153439	0.301295	0.522204	0.303248	0.226896	0.503616	0.410639	1	0.318536	0.494539	0.609392	0.655251	0.549681	0.338613
TCGA-EI-6511-01	0.254438	0.376789	0.369522	0.300658	0.382412	0.432387	0.273509	0.411681	0.441661	0.61842	0.751925	0.58026	0.338504	0.62337	0.691332	0.356938	0.665147	0.737581	0.453668	0.614695	0.643316	0.512291	0.60097	0.684285	0.378418	0.600258	0.722831	0.372589	0.297724	0.460503	0.142949	0.353006	0.426037	0.393191	0.304726	0.350579	0.588214	0.747073	0.551735	0.391413	0.680093	0.742903	0.372975	0.472213	0.75452	0.747494	0.866234	0.783508	0.587154
TCGA-EI-6512-01	0.0650233	0.169413	1	0.11829	0.173027	0.133296	1	0.144136	0.186474	0.45796	0.669028	1	0.278872	0.546848	0.584236	1	0.474478	0.677867	1	1	1	1	1	1	1	1	1	0.203593	0.201491	1	0.316109	0.169098	0.27785	1	0.276188	0.23936	0.42736	0.632057	1	0.210854	0.657724	0.623777	1	0.433219	0.706111	0.276542	0.500981	1	0.342326
TCGA-EI-6513-01	0.0332328	0.088308	0.0744373	0.109408	0.07545	0.0755967	0	1	0.0994899	0.343888	0.480084	0.330936	0.213031	0.409223	0.399741	0	1	0.502658	0.130637	0.265977	0.258764	0.166409	0.233836	0.249194	0	1	0.285557	0.37609	0.302758	0.52094	0.440494	0.213352	0.31151	0	1	0.28475	0.226553	0.447339	0.221624	0.130182	0.387043	0.366322	0	1	0.466856	0.171834	0.37599	0.295763	0.240117
TCGA-EI-6514-01	0.0622458	0.163523	0.117751	0.157751	0.136368	0.136415	1	0.135382	0.195476	0.444066	0.682356	0.540718	0.44879	0.613695	0.616065	1	0.452426	0.766804	0.0815495	0.155115	0.312591	0.275603	0.136849	0.241749	1	0.282072	0.0761281	0.362592	0.438332	0.676389	0.514514	0.282374	0.321602	1	0.381135	0.381754	0.309517	0.56802	0.317104	0.244517	0.581367	0.526962	1	0.28978	0.656049	0.27816	0.526121	0.309686	0.300157
TCGA-EI-6881-01	0.077466	0.141395	1	0.178941	0.143086	0.181494	1	0.183878	0.17979	0.312352	0.436263	1	0.319264	0.417953	0.407696	1	0.368973	0.50447	1	1	1	1	1	1	1	1	1	0.35137	0.342224	1	0.433372	0.127976	0.261643	1	0.505234	0.245212	0.247789	0.511448	1	0.107878	0.505297	0.445477	1	0.312648	0.516746	0.412221	0.540832	1	0.333758
TCGA-EI-6882-01	0.10683	0.171311	0.158486	0.0874481	0.182922	0.222792	0.177342	0.200277	0.224021	0.35065	0.49045	0.333749	0.203327	0.378415	0.420164	0.177178	0.381515	0.440307	0.1943	0.338648	0.298706	0.164676	0.33855	0.346967	0.214651	0.283896	0.393592	0.079583	0.123795	0.112531	0.0589237	0.0684844	0.143926	0.112107	0.112571	0.140269	0.310483	0.553482	0.328504	0.123341	0.538085	0.498007	0.19007	0.352051	0.545128	0.471908	0.650692	0.496914	0.361332
TCGA-EI-6883-01	0.193479	0.215325	0.254515	0.188562	0.265153	0.318882	0.302822	0.310346	0.299641	0.280843	0.381975	0.283857	0.163781	0.347415	0.364641	0.320292	0.386453	0.397408	0.269268	0.367647	0.37813	0.316212	0.402841	0.410779	0.386021	0.357223	0.48197	0.190725	0.168395	0.284832	0.251667	0.18425	0.250612	0.303437	0.216904	0.266825	0.352928	0.534257	0.366361	0.240067	0.541434	0.518645	0.397432	0.39293	0.60984	0.51484	0.600382	0.523089	0.413648
TCGA-EI-6884-01	0.208187	0.32326	0.244105	0.226474	0.318176	0.34991	1	0.30611	0.34461	0.579744	0.742513	0.497573	0.304813	0.608991	0.660255	1	0.585503	0.740564	0.208721	0.349503	0.302129	0.186943	0.341854	0.363992	1	0.301856	0.364603	0.254451	0.229368	0.235931	0.197017	0.174084	0.282586	1	0.249764	0.309681	0.498748	0.699839	0.436811	0.23348	0.693116	0.685299	1	0.439704	0.719008	0.603735	0.783943	0.565669	0.46161
TCGA-EI-6885-01	0.0702523	0.151445	0.117579	0.082495	0.159575	0.145868	1	0.168022	0.156721	0.369689	0.585235	0.333027	0.330246	0.524898	0.538357	1	0.460868	0.604292	0.117588	0.19129	0.198401	0.145425	0.199669	0.251986	1	0.258575	0.203749	0.0897887	0.187736	0.173155	0.0832476	0.154018	0.17181	1	0.206576	0.237687	0.364581	0.630645	0.311569	0.27789	0.598271	0.580407	1	0.399835	0.643167	0.276396	0.532364	0.40045	0.331131
TCGA-EI-6917-01	0.0836628	0.197298	0.125793	0.131324	0.194103	0.197201	0.123529	0.212795	0.266929	0.545328	0.63759	0.415104	0.338098	0.519186	0.645937	0.32168	0.642281	0.667429	0.135063	0.239332	0.21901	0.161323	0.227711	0.290036	0.157577	0.256973	0.272803	0.173294	0.237227	0.253856	0.149996	0.195919	0.330935	0.25062	0.306153	0.384725	0.477388	0.615183	0.354896	0.269321	0.567208	0.645517	0.307798	0.447696	0.64056	0.435311	0.661705	0.4991	0.496438
TCGA-EI-7002-01	0.0319587	0.0931908	0.0678287	0.071215	0.093674	0.0815742	1	0.0933919	0.108777	0.315284	0.550196	0.315051	0.240336	0.454312	0.47288	1	0.386009	0.540641	0.109951	0.20894	0.212021	0.191768	0.184847	0.210999	1	0.19372	0.220337	0.124724	0.181875	0.380736	0.300081	0.269505	0.193178	1	0.20976	0.201453	0.277964	0.53878	0.268416	0.315635	0.515737	0.478889	1	0.268641	0.576998	0.202277	0.444386	0.294327	0.258528
TCGA-EI-7004-01	0.129144	0.21034	0.114208	0.10879	0.224976	0.201545	0.49	0.180226	0.215311	0.392714	0.701616	0.222882	0.24879	0.626751	0.600667	0.8	0.379977	0.617795	0.0791662	0.109341	0.132228	0.160369	0.100868	0.157182	0.45	0.1121	0.094282	0.0923561	0.152939	0.206606	0.160542	0.214238	0.210249	0.18	0.125766	0.203855	0.402411	0.776444	0.215345	0.398711	0.770672	0.672831	0.35	0.332278	0.743396	0.297988	0.617873	0.277863	0.389469
TCGA-F4-6459-01	0.0364275	0.103076	0.0727993	0.0685491	0.105582	0.0816117	1	0.0883865	0.114696	0.36642	0.616697	0.339524	0.293615	0.53134	0.528362	1	0.387936	0.621619	0.115147	0.232668	0.215405	0.147557	0.210591	0.217706	1	0.182747	0.241779	0.120159	0.215867	0.32465	0.283152	0.27902	0.178018	1	0.192675	0.169177	0.349199	0.651123	0.308634	0.362925	0.599296	0.554619	1	0.311781	0.642437	0.182062	0.445089	0.261499	0.241069
TCGA-F4-6460-01	0.402645	0.40901	0.452731	0.429812	0.405103	0.435073	1	1	0.450312	0.427799	0.648443	0.438566	0.347725	0.622392	0.556161	1	1	0.672589	0.384453	0.461822	0.693218	0.537724	0.532817	0.486223	1	1	0.412757	0.442532	0.399431	0.579532	0.63991	0.46845	0.457435	1	1	0.434288	0.370503	0.690856	0.442842	0.396368	0.69654	0.585149	1	1	0.732884	0.433956	0.615071	0.556438	0.47544
TCGA-F4-6461-01	1.07127	0.967768	0.460695	0.519375	1.00307	0.915002	1	0.653001	1.13644	0.856539	0.938915	0.489461	0.447679	0.891577	0.802744	1	0.688987	0.954558	0.222905	0.327111	0.152032	0.359288	0.239552	0.239648	1	0.174718	0.209943	0.250063	0.26221	0.352283	0.218985	0.227803	0.255371	1	0.183866	0.308216	0.879054	1.05983	0.326426	0.399612	1.02801	0.897165	1	0.587706	1.07015	0.781323	0.836205	0.347304	0.488493
TCGA-F4-6463-01	0.0409626	0.149783	0.0879509	0.108479	0.130899	0.106896	1	0.10818	0.176699	0.622943	0.775598	0.540211	0.382671	0.708605	0.673921	1	0.599512	0.822243	0.147449	0.29633	0.29248	0.165291	0.276788	0.258602	1	0.264266	0.311692	0.180028	0.251888	0.448702	0.38761	0.359504	0.291587	1	0.21843	0.296117	0.44742	0.719482	0.414726	0.415506	0.703658	0.615885	1	0.423157	0.771206	0.262374	0.490893	0.342794	0.321426
TCGA-F4-6569-01	0.05938	0.173028	0.102374	0.14013	0.155349	0.143573	0.103352	0.138109	0.176795	0.575219	0.87225	0.421352	0.386487	0.708883	0.756968	0.255007	0.547102	0.83932	0.110772	0.218931	0.201131	0.149054	0.218106	0.230958	0.127778	0.214242	0.213136	0.259505	0.300323	0.383853	0.30275	0.265564	0.312352	0.34854	0.33451	0.360805	0.421456	0.711177	0.326669	0.304438	0.691084	0.652862	0.267367	0.378289	0.667068	0.333177	0.671972	0.353519	0.348458
TCGA-F4-6570-01	0.0746049	0.182428	0.152908	0.128342	0.170895	0.183701	0.169453	0.176496	0.219945	0.556805	0.658951	0.495444	0.2691	0.528938	0.646633	0.434165	0.565695	0.636273	0.264357	0.429794	0.434647	0.255206	0.43104	0.478599	0.353712	0.369522	0.482706	0.256807	0.233625	0.259315	0.0874279	0.191894	0.294094	0.336545	0.180046	0.326605	0.421315	0.601425	0.421615	0.191637	0.516792	0.595327	0.343914	0.333964	0.574272	0.455099	0.724526	0.633473	0.413552
TCGA-F4-6703-01	0.108703	0.225507	0.169425	0.148465	0.234572	0.214902	0.185995	0.231131	0.22344	0.584757	0.797529	0.490541	0.39961	0.642039	0.735985	0.41718	0.632872	0.727853	0.197246	0.360436	0.350424	0.246595	0.369973	0.420095	0.30268	0.369744	0.346787	0.189099	0.265776	0.288466	0.154671	0.29178	0.353998	0.306041	0.270375	0.339189	0.545596	0.746481	0.519479	0.463427	0.691309	0.749916	0.467403	0.521559	0.730515	0.415639	0.74446	0.597533	0.534686
TCGA-F4-6704-01	0.0902088	0.182403	0.117325	0.107475	0.182862	0.184434	0	0.167968	0.180059	0.411985	0.725513	0.273817	0.297408	0.609376	0.574284	0	0.435443	0.62185	0.0990972	0.157597	0.158707	0.133359	0.175917	0.213219	0	0.193619	0.169184	0.126925	0.195027	0.185149	0.207624	0.22175	0.20705	0	0.140164	0.232528	0.376725	0.723672	0.270461	0.342855	0.676186	0.621605	0	0.359766	0.695702	0.399574	0.678936	0.341311	0.377634
TCGA-F4-6805-01	0.0629651	0.164254	0.0893371	0.10043	0.163025	0.153964	0.222222	0.154026	0.188453	0.483279	0.712597	0.397658	0.357306	0.602286	0.692265	0.218543	0.536614	0.754313	0.0816459	0.160675	0.143363	0.104403	0.150696	0.201498	0.135314	0.176782	0.160646	0.160526	0.219615	0.176543	0.15575	0.185708	0.247634	0.204225	0.267193	0.304687	0.461544	0.673338	0.324896	0.30321	0.607497	0.671324	0.333333	0.406272	0.669952	0.377489	0.679734	0.39895	0.416379
TCGA-F4-6806-01	0.316848	0.408935	0.27247	0.319904	0.405215	0.450943	1	0.359403	0.507816	0.614132	0.774509	0.451524	0.395372	0.625368	0.627107	1	0.561805	0.721589	0.166439	0.267312	0.303034	0.234077	0.234947	0.235727	1	0.229655	0.262069	0.334123	0.32153	0.425884	0.391738	0.285043	0.283348	1	0.371615	0.311861	0.505834	0.716493	0.320198	0.326839	0.707779	0.626742	1	0.396033	0.764391	0.679476	0.785249	0.42123	0.442189
TCGA-F4-6807-01	0.264298	0.357061	0.327995	0.23966	0.369871	0.36943	1	0.37185	0.380117	0.539155	0.693268	0.497734	0.323856	0.616791	0.642663	1	0.589036	0.697594	0.350991	0.495293	0.45866	0.304089	0.484765	0.504984	1	0.462241	0.529641	0.236523	0.253839	0.247726	0.183832	0.222629	0.302419	1	0.212558	0.32809	0.529889	0.775139	0.500101	0.295082	0.722481	0.72566	1	0.501152	0.763853	0.498754	0.717989	0.58219	0.455482
TCGA-F4-6808-01	0.0395112	0.109762	0.0730201	0.131555	0.0935732	0.0903568	1	0.0581018	0.166308	0.330798	0.527478	0.368071	0.440655	0.474126	0.407269	1	0.247673	0.615476	0.122273	0.282092	0.20108	0.161163	0.226684	0.202108	1	0.0857755	0.343836	0.444341	0.620841	0.641543	0.517059	0.58486	0.256779	1	0.644718	0.289503	0.251849	0.49339	0.248832	0.276918	0.475266	0.380685	1	0.114091	0.565195	0.197853	0.364579	0.23747	0.179706
TCGA-F4-6809-01	0.729486	0.69185	0.56133	0.550005	0.762015	0.75268	0.853333	1	0.813503	0.696064	0.643155	0.596629	0.458512	0.759874	0.689298	0.643125	1	0.802954	0.371212	0.502565	0.422534	0.382208	0.455435	0.419614	0.621915	1	0.486117	0.444894	0.429654	0.412388	0.484508	0.392995	0.448316	0.837209	1	0.464435	0.767223	0.929644	0.539511	0.479323	1.04668	0.872836	0.726858	1	1.08272	0.749861	0.771445	0.551608	0.586815
TCGA-F4-6854-01	0.064907	0.12844	0.122343	0.0987112	0.131532	0.13409	1	0.157556	0.156807	0.289829	0.48405	0.307935	0.202273	0.447951	0.419017	1	0.375772	0.494518	0.142756	0.270137	0.341503	0.203191	0.2675	0.261366	1	0.278376	0.313768	0.171395	0.203597	0.259474	0.254988	0.192608	0.211171	1	0.236644	0.219485	0.264357	0.550845	0.271387	0.205157	0.548226	0.470903	1	0.288264	0.570006	0.270954	0.475413	0.328095	0.265552
TCGA-F4-6855-01	0.0195012	0.0961673	1	0.0512592	0.0918673	0.0661264	1	0.0590482	0.105539	0.521161	0.825032	1	0.272431	0.670424	0.72317	1	0.424959	0.877516	1	1	1	1	1	1	1	1	1	0.139781	0.145378	1	0.180263	0.183867	0.175582	1	0.158335	0.16551	0.438606	0.682394	1	0.311793	0.686491	0.6555	1	0.322463	0.728178	0.208685	0.512323	1	0.256153
TCGA-F4-6856-01	0.0865039	0.17293	0.133261	0.0862329	0.196712	0.150423	0	0.171361	0.210545	0.348381	0.503507	0.312667	0.210146	0.451994	0.452116	0	0.431028	0.461466	0.150595	0.225621	0.243767	0.165972	0.229985	0.225722	0	0.228456	0.277119	0.0834598	0.137158	0.139629	0.166801	0.12671	0.134387	0	0.103488	0.180099	0.377292	0.610252	0.345695	0.256007	0.611569	0.619786	0	0.426135	0.667629	0.252443	0.445766	0.304711	0.229375
TCGA-F5-6464-01	0.0594505	0.198488	0.114361	0.096961	0.184054	0.141147	1	0.159104	0.219327	0.678296	0.872453	0.576036	0.400087	0.727263	0.810391	1	0.723781	0.908608	0.178321	0.305145	0.285051	0.222916	0.297771	0.336817	1	0.316483	0.326383	0.13823	0.187505	0.281445	0.167907	0.23479	0.271272	1	0.24722	0.299674	0.556521	0.727113	0.47956	0.449255	0.715602	0.733553	1	0.541629	0.767951	0.32406	0.586749	0.452452	0.425172
TCGA-F5-6465-01	0.120738	0.233968	1	0.183095	0.241554	0.239791	1	0.239851	0.233355	0.472044	0.735527	1	0.364644	0.614616	0.667262	1	0.610135	0.749999	1	1	1	1	1	1	1	1	1	0.276898	0.286747	1	0.287958	0.289205	0.301959	1	0.341093	0.313024	0.475024	0.707544	1	0.3552	0.684066	0.686129	1	0.485993	0.680308	0.480454	0.739603	1	0.411447
TCGA-F5-6571-01	0.0952212	0.171395	0.133528	0.123121	0.190414	0.18452	1	0.213387	0.196395	0.349886	0.554133	0.361322	0.314782	0.419173	0.484897	1	0.503514	0.523955	0.134469	0.239033	0.223735	0.189529	0.231283	0.262895	1	0.292924	0.240704	0.153185	0.240726	0.232669	0.175159	0.197691	0.274689	1	0.292622	0.322978	0.367785	0.569397	0.345855	0.27779	0.527276	0.545414	1	0.430777	0.561991	0.34616	0.572141	0.41322	0.427139
TCGA-F5-6702-01	0.0327899	0.104688	0.0520974	0.0615217	0.0998818	0.0856563	0.43	0.0921759	0.110276	0.379503	0.780675	0.222736	0.330751	0.553079	0.616237	1.81	0.437559	0.765904	0.0510084	0.0621072	0.137818	0.101418	0.0612451	0.124018	0.77	0.123222	0.0610734	0.0999018	0.187206	0.244393	0.121875	0.157942	0.181153	0.69	0.187503	0.246852	0.319428	0.56812	0.161631	0.269203	0.528775	0.510307	0.31	0.282568	0.564452	0.21999	0.535292	0.193493	0.278842
TCGA-F5-6810-01	0.0187132	0.0583298	0.0569011	0.0669882	0.0516728	0.047008	0.11	1	0.0541626	0.23201	0.519118	0.220309	0.187754	0.444931	0.399753	0.62	1	0.557563	0.0855071	0.169186	0.235773	0.13157	0.211104	0.160478	0.83	1	0.178025	0.229072	0.190326	0.366547	0.40513	0.246232	0.231225	0.77	1	0.25	0.167044	0.446666	0.181958	0.197758	0.457385	0.368635	0.8	1	0.477042	0.105094	0.318775	0.189759	0.201281
TCGA-F5-6811-01	0.0465656	0.140463	0.0860391	0.13192	0.115606	0.118611	1	0.115557	0.14257	0.515124	0.821707	0.437465	0.315117	0.511449	0.652913	1	0.554618	0.805667	0.128345	0.266934	0.228859	0.163814	0.243983	0.261185	1	0.238155	0.26866	0.282203	0.292389	0.445363	0.375163	0.347958	0.326561	1	0.299017	0.288346	0.294078	0.483172	0.296446	0.284524	0.456378	0.429947	1	0.252307	0.467614	0.307419	0.609517	0.376631	0.320308
TCGA-F5-6812-01	0.318502	0.404728	0.323204	0.25729	0.426153	0.438382	1	0.400336	0.473116	0.543564	0.728017	0.464415	0.311	0.630997	0.652451	1	0.591135	0.743495	0.278393	0.407942	0.389738	0.250276	0.383571	0.393167	1	0.356292	0.449882	0.218905	0.227967	0.224818	0.22167	0.209613	0.272141	1	0.199369	0.285682	0.559273	0.769842	0.43954	0.306363	0.7707	0.717234	1	0.520981	0.810335	0.586168	0.762198	0.496374	0.458152
TCGA-F5-6813-01	0.169268	0.230577	0.20985	0.171223	0.268121	0.271976	1	0.256415	0.302974	0.36873	0.49622	0.361257	0.240971	0.477909	0.470167	1	0.425405	0.530719	0.200096	0.335494	0.302224	0.202626	0.330584	0.343696	1	0.300743	0.381454	0.190691	0.205938	0.211223	0.226485	0.180873	0.253062	1	0.179156	0.265781	0.426427	0.694831	0.384166	0.24152	0.665508	0.618216	1	0.376452	0.694207	0.460997	0.632534	0.460657	0.418437
TCGA-F5-6814-01	0.207025	0.276635	0.296119	0.145058	0.295158	0.315792	0.285991	1	0.372861	0.402075	0.480108	0.444339	0.230732	0.46091	0.460078	0.399125	1	0.502775	0.337106	0.544033	0.471829	0.246518	0.520024	0.483233	0.412337	1	0.603458	0.107658	0.152733	0.158892	0.0730588	0.0958691	0.167792	0.176157	1	0.167693	0.393741	0.626027	0.427414	0.166541	0.604617	0.589801	0.269247	1	0.66009	0.475744	0.608687	0.544111	0.347977
TCGA-F5-6861-01	0.0895887	0.135608	0.189763	0.25067	0.112913	0.137614	1	1	0.177958	0.249896	0.410325	0.242011	0.20623	0.354731	0.346593	1	1	0.398724	0.231007	0.320244	0.53825	0.299105	0.344693	0.279617	1	1	0.355469	0.723093	0.482901	0.602979	0.644361	0.696408	0.492723	1	1	0.467574	0.146806	0.387718	0.185067	0.260101	0.353438	0.314703	1	1	0.393228	0.174227	0.359802	0.267716	0.274324
TCGA-F5-6863-01	0.0357847	0.0887961	0.0631038	0.0951102	0.101258	0.0791007	1	0.0767479	0.132295	0.253011	0.453206	0.284591	0.252903	0.434989	0.353197	1	0.253533	0.496096	0.0810518	0.170465	0.150383	0.140032	0.144262	0.139112	1	0.119737	0.195117	0.269036	0.263277	0.437803	0.429879	0.326611	0.173884	1	0.288665	0.260129	0.301312	0.588735	0.244887	0.295773	0.607734	0.483534	1	0.224144	0.716548	0.172381	0.329365	0.174567	0.148952
TCGA-F5-6864-01	0.0309909	0.0915407	0.0851179	0.0609568	0.101266	0.0877625	1	0.090563	0.098802	0.351935	0.565049	0.311234	0.22934	0.475516	0.50463	1	0.401921	0.552011	0.189068	0.338179	0.317558	0.20756	0.309589	0.329581	1	0.271956	0.342324	0.110994	0.156014	0.236088	0.227996	0.194004	0.175338	1	0.160202	0.168996	0.350859	0.625965	0.312178	0.308667	0.607877	0.57503	1	0.346931	0.623845	0.258365	0.541595	0.327229	0.28468
TCGA-G4-6293-01	0.182827	0.296848	0.223145	0.293373	0.277257	0.343386	1	0.310293	0.336899	0.513987	0.667408	0.473925	0.366784	0.557567	0.593305	1	0.632855	0.675505	0.220424	0.344805	0.303948	0.222629	0.335558	0.359276	1	0.341841	0.347996	0.419371	0.412116	0.429723	0.342297	0.166678	0.294118	1	0.448396	0.226748	0.421924	0.62583	0.399687	0.151187	0.598049	0.580764	1	0.471011	0.644816	0.645293	0.790384	0.581624	0.353522
TCGA-G4-6294-01	0.0457885	0.115782	0.127935	0.124712	0.122558	0.145192	1	0.130348	0.162602	0.313242	0.521712	0.402299	0.32342	0.453289	0.413557	1	0.374829	0.533738	0.205274	0.337151	0.395279	0.432973	0.35659	0.412065	1	0.291305	0.239185	0.353268	0.358816	0.522674	0.43251	0.240273	0.315179	1	0.398784	0.421014	0.325777	0.482002	0.3793	0.231939	0.540168	0.511324	1	0.341888	0.645009	0.471955	0.55139	0.362621	0.380649
TCGA-G4-6295-01	0.470214	0.445863	0.572384	0.378487	0.481716	0.59105	0.360742	0.601386	0.605828	0.467576	0.438675	0.51457	0.316672	0.424633	0.461703	0.384712	0.600996	0.546345	0.624986	0.694611	0.811688	0.597662	0.716069	0.765381	0.408664	0.768147	0.919914	0.318979	0.309616	0.412228	0.229638	0.252864	0.411364	0.351436	0.31351	0.428925	0.506236	0.586331	0.530124	0.281822	0.618903	0.575369	0.447636	0.495344	0.656345	0.737479	0.688522	0.795402	0.625657
TCGA-G4-6297-01	0.14883	0.264496	0.164397	0.223877	0.255883	0.237854	1	0.230823	0.28485	0.517725	0.805748	0.40695	0.355021	0.639311	0.685267	1	0.524962	0.838316	0.130183	0.218032	0.188341	0.132103	0.212957	0.241101	1	0.236317	0.221328	0.288236	0.297015	0.320964	0.298723	0.21873	0.278618	1	0.401167	0.319803	0.470769	0.688776	0.336491	0.295502	0.641434	0.640949	1	0.432397	0.718758	0.373345	0.657492	0.384221	0.349148
TCGA-G4-6298-01	0.0554595	0.156825	0.0719751	0.216922	0.133557	0.116864	1	0.0577291	0.220968	0.456998	0.729944	0.312488	0.398837	0.56608	0.551026	1	0.28243	0.888472	0.059456	0.115147	0.116548	0.167419	0.0942816	0.118156	1	0.069222	0.168017	0.708952	0.409219	0.888192	1.58362	0.877585	0.579597	1	0.748125	0.351606	0.325523	0.503753	0.180146	0.618479	0.472206	0.448964	1	0.179403	0.584975	0.254423	0.439632	0.168877	0.38819
TCGA-G4-6299-01	0.0555063	0.193225	0.119345	0.0868155	0.168361	0.134972	0.110784	0.157913	0.205413	0.791617	0.743037	0.646787	0.344884	0.61542	0.692662	0.160198	0.744438	0.811316	0.213859	0.366908	0.431366	0.198385	0.353552	0.378294	0.229857	0.388505	0.436186	0.113402	0.154604	0.229723	0.113617	0.131053	0.16641	0.131941	0.178072	0.231673	0.518725	0.657238	0.504683	0.240635	0.592429	0.617023	0.190765	0.488045	0.64721	0.34577	0.539943	0.490355	0.266278
TCGA-G4-6302-01	0.0300692	0.0947932	0.0615164	0.0452701	0.08964	0.082895	1	0.0917045	0.0897276	0.367141	0.641619	0.2822	0.278814	0.561055	0.547136	1	0.370366	0.598693	0.0785752	0.161788	0.165147	0.0892899	0.164723	0.177327	1	0.177779	0.165518	0.0594083	0.13097	0.0998859	0.0971969	0.127824	0.124166	1	0.0936237	0.13815	0.279265	0.625721	0.248867	0.256457	0.580439	0.521614	1	0.291538	0.596121	0.224344	0.524836	0.27416	0.269672
TCGA-G4-6303-01	0.0514505	0.13527	0.0945916	0.0903997	0.13138	0.125485	1	0.128679	0.160034	0.447175	0.603428	0.394705	0.283961	0.530189	0.548991	1	0.457777	0.644101	0.138081	0.254484	0.217559	0.151646	0.222053	0.23608	1	0.219217	0.26166	0.132589	0.197091	0.254893	0.279522	0.133245	0.176876	1	0.224624	0.201562	0.36253	0.616092	0.309187	0.212169	0.615131	0.541386	1	0.322633	0.628357	0.304965	0.552961	0.361962	0.299387
TCGA-G4-6304-01	0.172553	0.307578	1	0.296128	0.316909	0.235024	1	0.278562	0.386055	0.587335	0.453668	1	0.538721	0.581513	0.461731	1	0.54328	0.588669	1	1	1	1	1	1	1	1	1	0.343256	0.443934	1	0.658039	0.197264	0.359533	1	0.475066	0.475296	0.481971	0.584708	1	0.221073	0.702508	0.546636	1	0.46994	0.679198	0.25909	0.330256	1	0.296945
TCGA-G4-6306-01	0.154657	0.264993	0.226433	0.349706	0.24068	0.242222	1	0.265239	0.325376	0.455994	0.549139	0.597731	0.687989	0.58622	0.535473	1	0.572068	0.6278	0.232014	0.500061	0.451684	0.294659	0.444901	0.321979	1	0.39255	0.467492	0.746058	0.858048	0.676852	1.06502	0.62572	0.369153	1	0.801872	0.288775	0.349131	0.541858	0.468847	0.442768	0.567555	0.446745	1	0.388626	0.623348	0.368078	0.5626	0.431469	0.277509
TCGA-G4-6307-01	0.381269	0.368483	0.622325	0.492928	0.339914	0.436187	1	1	0.521159	0.361124	0.549537	0.714237	0.53095	0.530236	0.42558	1	1	0.647178	0.724368	0.906233	0.96902	0.838495	0.935763	0.607584	1	1	0.572484	0.570836	0.653855	0.875988	0.806745	0.403915	0.332578	1	1	0.307879	0.259538	0.53664	0.670897	0.267711	0.530218	0.451147	1	1	0.562704	0.512373	0.552862	0.63651	0.321414
TCGA-G4-6309-01	0.0420079	0.0823244	0.107434	0.102422	0.0825295	0.0989384	1	0.122783	0.112051	0.268797	0.398199	0.267553	0.222737	0.279941	0.281665	1	0.292121	0.345212	0.219875	0.360181	0.36242	0.227071	0.340763	0.325915	1	0.328371	0.467045	0.229562	0.252758	0.394491	0.314055	0.119643	0.209925	1	0.37092	0.264592	0.194306	0.390465	0.219175	0.0841833	0.353467	0.295703	1	0.189213	0.357962	0.223203	0.376683	0.334664	0.22246
TCGA-G4-6310-01	0.105356	0.181659	0.130978	0.220763	0.187384	0.157906	1	1	0.226117	0.327341	0.608114	0.277775	0.4612	0.552007	0.442312	1	1	0.695726	0.0741342	0.156019	0.207267	0.189165	0.122092	0.0980761	1	1	0.171973	0.338817	0.440384	0.684177	0.716417	0.236671	0.191233	1	1	0.273046	0.326339	0.596281	0.204888	0.240439	0.631574	0.442204	1	1	0.714613	0.247732	0.400723	0.189252	0.165278
TCGA-G4-6311-01	0.707555	0.734077	0.431082	0.44361	0.641957	0.765661	1	0.451308	0.894517	0.778651	0.97955	0.493421	0.377786	0.734003	0.867773	1	0.577875	1.10269	0.248258	0.319583	0.190381	0.22976	0.24582	0.291482	1	0.196151	0.319316	0.293388	0.248915	0.256779	0.16669	0.216222	0.26906	1	0.233814	0.318648	0.557517	0.679327	0.310935	0.262548	0.583441	0.617405	1	0.282177	0.674282	0.805066	0.943658	0.45997	0.467793
TCGA-G4-6314-01	0.0612103	0.125547	0.143811	0.113597	0.124005	0.104314	0.160656	1	0.124761	0.285973	0.631144	0.252523	0.209736	0.527672	0.506399	0.208589	1	0.630424	0.148552	0.208245	0.556166	0.248414	0.290047	0.22266	0.485944	1	0.225163	0.222155	0.205573	0.339856	0.308359	0.193402	0.212448	0.534965	1	0.267976	0.26557	0.575606	0.254296	0.187644	0.54409	0.489787	0.233073	1	0.582697	0.162553	0.427156	0.26365	0.217122
TCGA-G4-6315-01	0.253934	0.296573	1	0.270177	0.325894	0.316627	1	0.274078	0.373657	0.366936	0.501153	1	0.411298	0.50636	0.400233	1	0.379728	0.571744	1	1	1	1	1	1	1	1	1	0.399797	0.521954	1	0.247016	0.221305	0.266064	1	0.394377	0.172045	0.381221	0.629192	1	0.223183	0.807488	0.557601	1	0.368188	0.848211	0.381564	0.458387	1	0.242183
TCGA-G4-6317-01	0.182828	0.182153	0.231808	0.482654	0.182837	0.226003	1	0.287471	0.31508	0.190466	0.377945	0.313131	0.5346	0.386151	0.256657	1	0.330094	0.473777	0.201155	0.376493	0.430539	0.425509	0.410424	0.22826	1	0.395588	0.399092	0.948857	1.09095	0.855288	0.36	1.03812	0.431692	1	0.701073	0.42132	0.187174	0.400036	0.302104	0.506822	0.410687	0.310456	1	0.274996	0.455959	0.279509	0.344388	0.289569	0.282172
TCGA-G4-6320-01	0.616053	0.495154	1	0.595732	0.533761	0.648173	1	1	0.775188	0.419917	0.65003	1	0.498646	0.516243	0.441411	1	1	0.562489	1	1	1	1	1	1	1	1	1	0.571016	0.579768	1	0.840039	0.656338	0.378514	1	1	0.35458	0.380981	0.621909	1	0.625559	0.614121	0.488637	1	1	0.665029	0.701312	0.650737	1	0.436191
TCGA-G4-6321-01	0.755362	0.646067	0.628969	0.475717	0.573854	0.747597	1	0.705486	0.747241	0.521415	0.406809	0.708571	0.713678	0.470032	0.46484	1	0.64271	0.521265	0.44384	0.757818	0.545758	0.321819	0.615158	0.532304	1	0.462825	0.773938	0.339004	0.649702	0.23484	0.22916	0.16867	0.291348	1	0.22985	0.53788	0.420687	0.492652	0.452005	0.140019	0.565423	0.529564	1	0.498992	0.604453	0.746972	0.681337	0.652268	0.441713
TCGA-G4-6322-01	1	1	1	1	1	1	1	1	1	1	1	1	1	1	1	1	1	1	1	1	1	1	1	1	1	1	1	1	1	1	1	1	1	1	1	1	1	1	1	1	1	1	1	1	1	1	1	1	1
TCGA-G4-6323-01	1.75234	1.19722	0.878427	0.635776	1.25531	1.42302	1	1.09191	1.82821	0.802188	0.639891	0.762942	0.796889	0.6561	0.604285	1	0.858058	0.684437	0.490721	0.620558	0.31804	0.511333	0.421829	0.376482	1	0.213196	0.441539	0.254414	0.468376	0.317814	0.198187	0.149486	0.181188	1	0.177873	0.192303	0.817994	0.75704	0.388073	0.309395	0.827917	0.684961	1	0.737418	0.892924	1.16044	0.777318	0.516694	0.382885
TCGA-G4-6586-01	0.0281138	0.0778252	0.0896494	0.0929525	0.0962872	0.0815957	0.10391	0.103032	0.11539	0.288463	0.28804	0.327849	0.269948	0.325258	0.256118	0.335675	0.36805	0.362329	0.246476	0.375448	0.532701	0.285325	0.442944	0.444432	0.462379	0.410838	0.636728	0.174947	0.280243	0.543381	0.374423	0.085583	0.175777	0.546431	0.354789	0.223782	0.349969	0.474548	0.413962	0.113275	0.502764	0.424746	0.414247	0.317518	0.541338	0.230665	0.303584	0.421925	0.194703
TCGA-G4-6588-01	0.0258322	0.076656	0.0738326	0.0580133	0.0585967	0.066368	0.0806573	1	0.0765767	0.244509	0.460511	0.258787	0.168533	0.349286	0.39797	0.220755	1	0.409033	0.123647	0.21304	0.321136	0.144526	0.254853	0.182529	0.266576	1	0.198734	0.137753	0.165599	0.214634	0.18104	0.153706	0.19563	0.264904	1	0.224396	0.104919	0.344181	0.187913	0.0960091	0.293156	0.297838	0.15438	1	0.324788	0.161441	0.378426	0.268605	0.21948
TCGA-G4-6625-01	0.514514	0.499022	0.50965	0.446313	0.55905	0.637711	0.408896	0.630859	0.61577	0.522059	0.606182	0.488477	0.378624	0.538834	0.558903	0.379932	0.658098	0.602874	0.451415	0.53766	0.505896	0.445653	0.560604	0.578717	0.364565	0.581718	0.629939	0.402886	0.404591	0.385798	0.32589	0.345993	0.504261	0.385671	0.434398	0.551199	0.610337	0.757606	0.546661	0.37767	0.760458	0.750933	0.428691	0.645398	0.775244	0.800616	0.824043	0.710338	0.701489
TCGA-G4-6626-01	0.0772763	0.132398	0.126623	0.151794	0.154005	0.152414	1	0.112192	0.192702	0.243141	0.409852	0.263448	0.239042	0.407553	0.343741	1	0.368577	0.510052	0.167744	0.292845	0.185816	0.145639	0.34315	0.205725	1	0.13884	0.290896	0.301173	0.275397	0.476867	0.49382	0.162004	0.174985	1	0.539898	0.104486	0.294528	0.529331	0.303819	0.150034	0.560565	0.462396	1	0.298718	0.652157	0.314302	0.446241	0.237732	0.198517
TCGA-G4-6627-01	0.622731	0.61744	0.512334	0.550749	0.669198	0.704043	1	0.605932	0.741147	0.668599	0.724481	0.569077	0.409501	0.716622	0.711501	1	0.671846	0.817055	0.348123	0.483864	0.387768	0.304962	0.475543	0.471683	1	0.423004	0.508294	0.495531	0.387673	0.377216	0.317343	0.303653	0.459667	1	0.38736	0.494627	0.73754	0.878137	0.565596	0.355127	0.913481	0.849628	1	0.638695	0.917561	0.791525	0.863108	0.668468	0.586814
TCGA-G4-6628-01	0.130029	0.23765	0.265923	0.156331	0.284421	0.245098	0.271687	0.319206	0.341809	0.499721	0.394656	0.528713	0.288135	0.44861	0.462182	0.550553	0.586319	0.444393	0.444405	0.565933	0.796249	0.503749	0.637146	0.713507	0.634896	0.706745	0.810803	0.182811	0.194939	0.368532	0.247578	0.189596	0.354752	0.357893	0.315301	0.332204	0.63723	0.673025	0.678844	0.337192	0.711747	0.74142	0.622882	0.606429	0.721794	0.447421	0.490898	0.748607	0.576811
TCGA-G5-6233-01	0.0596099	0.146671	1	0.134387	0.149541	0.1507	1	0.14273	0.180578	0.391439	0.517252	1	0.277215	0.52936	0.508158	1	0.40905	0.561252	1	1	1	1	1	1	1	1	1	0.24266	0.216081	1	0.360328	0.127407	0.218241	1	0.392811	0.250396	0.349903	0.611452	1	0.152371	0.71383	0.560024	1	0.362114	0.711162	0.361745	0.557872	1	0.294066
TCGA-G5-6235-01	0.273901	0.326624	0.332273	0.472921	0.357982	0.376921	1	0.319881	0.50074	0.426351	0.503255	0.553242	0.694524	0.515683	0.435335	1	0.497349	0.551224	0.306667	0.470465	0.485117	0.420974	0.414488	0.319586	1	0.386469	0.360547	0.753867	0.879291	0.681887	0.902317	0.336278	0.370032	1	0.525687	0.256378	0.436743	0.615095	0.465535	0.280204	0.689591	0.545618	1	0.503264	0.759091	0.540448	0.547339	0.422841	0.342676
TCGA-G5-6572-01	0.0240781	0.0741009	0.0488749	0.0693137	0.0804702	0.0600026	1	0.0535769	0.0869569	0.268527	0.537286	0.256256	0.240878	0.460719	0.41269	1	0.265687	0.589367	0.0789724	0.177017	0.131739	0.172728	0.167392	0.138528	1	0.10515	0.192016	0.203521	0.275636	0.370226	0.278341	0.281719	0.154019	1	0.227342	0.196619	0.261432	0.573415	0.251334	0.262884	0.523844	0.446405	1	0.217748	0.580114	0.139379	0.370833	0.164927	0.148532
TCGA-G5-6641-01	0.0897673	0.234642	1	0.209937	0.201041	0.152624	1	0.153288	0.273889	0.576047	0.740852	1	0.776714	0.649985	0.526323	1	0.405706	0.654669	1	1	1	1	1	1	1	1	1	0.464097	0.693014	1	0.327258	0.344627	0.418417	1	0.409619	0.379561	0.302429	0.610925	1	0.21611	0.622375	0.481201	1	0.212298	0.652377	0.248253	0.404994	1	0.3283
TCGA-NH-A50T-01	0.404562	0.536371	1	0.522207	0.481925	0.489949	1	1	0.661277	0.696401	0.86689	1	0.635079	0.73679	0.698923	1	1	1.05147	1	1	1	1	1	1	1	1	1	0.689355	0.628694	1	0.5417	0.728538	0.441554	1	1	0.17965	0.536106	0.673438	1	0.626959	0.714617	0.597147	1	1	0.794953	0.590747	0.661292	1	0.436124
TCGA-NH-A50U-01	0.0209389	0.0633814	1	0.0786939	0.0670028	0.0692875	1	0.0600556	0.0982524	0.19491	0.388854	1	0.177378	0.369796	0.344178	1	0.204929	0.432772	1	1	1	1	1	1	1	1	1	0.309466	0.217301	1	0.44075	0.228306	0.20452	1	0.410647	0.175792	0.209434	0.410621	1	0.176	0.446153	0.452581	1	0.177349	0.57939	0.220114	0.393589	1	0.16692
TCGA-NH-A50V-01	0.0648121	0.181736	0.0793322	0.115405	0.17285	0.172636	1	0.17479	0.217782	0.576418	0.725012	0.376232	0.283328	0.562432	0.628641	1	0.616969	0.672779	0.0289509	0.058685	0.147336	0.0870701	0.0508966	0.1267	1	0.113895	0.0536111	0.225349	0.216232	0.353015	0.248343	0.191893	0.217078	1	0.339231	0.209979	0.436923	0.642087	0.221132	0.244118	0.584715	0.609933	1	0.426806	0.644811	0.460571	0.671764	0.351191	0.335729
TCGA-NH-A5IV-01	0.0788922	0.180796	0.156013	0.107318	0.214036	0.176939	0.176233	0.194302	0.248288	0.478508	0.452967	0.440192	0.198598	0.429462	0.489971	0.496981	0.524305	0.480588	0.247601	0.365147	0.417914	0.241144	0.401323	0.413172	0.372144	0.367369	0.4841	0.125563	0.115845	0.269124	0.0938713	0.143066	0.214804	0.245623	0.155292	0.184451	0.574506	0.631998	0.543969	0.246287	0.701048	0.744622	0.550723	0.518285	0.757711	0.402731	0.544408	0.520001	0.324642
TCGA-NH-A6GA-01	0.074998	0.199236	0.136361	0.165767	0.168561	0.169912	1	0.157253	0.277964	0.638484	0.678035	0.592779	0.475438	0.606139	0.580002	1	0.548564	0.743778	0.213018	0.442364	0.334182	0.203237	0.336199	0.329071	1	0.285071	0.451478	0.27163	0.402271	0.360855	0.367592	0.186485	0.293635	1	0.248069	0.38195	0.414336	0.618823	0.380662	0.192959	0.642837	0.532598	1	0.362004	0.689022	0.371941	0.542758	0.432736	0.335347
TCGA-NH-A6GB-01	0.0243246	0.0989303	0.070579	0.0892537	0.0935304	0.0965508	1	0.107924	0.119826	0.429691	0.602957	0.482933	0.368558	0.491555	0.562427	1	0.55705	0.713242	0.08325	0.244077	0.235932	0.132971	0.229902	0.240095	1	0.245867	0.258178	0.307884	0.410771	0.40902	0.376324	0.127663	0.218286	1	0.415402	0.376575	0.384023	0.509013	0.342216	0.12846	0.50717	0.5435	1	0.396227	0.586388	0.383718	0.613839	0.466308	0.269997
TCGA-NH-A6GC-01	0.214131	0.315477	0.221891	0.202375	0.275239	0.291621	1	0.213831	0.371779	0.456797	0.779921	0.288526	0.301423	0.637514	0.591144	1	0.396172	0.715819	0.208212	0.310995	0.194512	0.222643	0.291262	0.253855	1	0.143464	0.308168	0.212982	0.252567	0.226225	0.134808	0.309062	0.29225	1	0.159116	0.355384	0.333058	0.635526	0.27728	0.324898	0.516934	0.513623	1	0.290259	0.655327	0.408083	0.59488	0.311722	0.418744
TCGA-NH-A8F7-01	0.26994	0.297884	1	0.550566	0.320622	0.332688	1	1	0.298028	0.323133	0.46242	1	0.658227	0.497165	0.476627	1	1	0.59428	1	1	1	1	1	1	1	1	1	1.03356	1.13664	1	0.797093	1.04467	0.705157	1	1	0.496841	0.351209	0.51425	1	0.646822	0.59853	0.546339	1	1	0.745964	0.390144	0.533776	1	0.482024
TCGA-NH-A8F8-01	0.0755003	0.182081	1	0.202214	0.181272	0.156453	1	0.14255	0.22432	0.46503	0.664407	1	0.396021	0.605104	0.618149	1	0.450635	0.725385	1	1	1	1	1	1	1	1	1	0.526652	0.431497	1	0.615405	0.393799	0.415155	1	0.496693	0.352539	0.429383	0.681066	1	0.344914	0.652168	0.620429	1	0.329851	0.745961	0.302698	0.553146	1	0.350046
TCGA-QG-A5YV-01	0.222042	0.276112	1	0.363924	0.298605	0.335533	1	0.28627	0.394482	0.406942	0.522212	1	0.467933	0.477579	0.422783	1	0.412224	0.545923	1	1	1	1	1	1	1	1	1	0.515258	0.515892	1	0.659241	0.461824	0.305352	1	0.411434	0.265112	0.389489	0.632066	1	0.514184	0.619341	0.550591	1	0.407149	0.690145	0.531278	0.574447	1	0.366919
TCGA-QG-A5YW-01	0.127681	0.257682	1	0.181964	0.234298	0.264793	1	0.250588	0.345358	0.593872	0.672243	1	0.352849	0.560965	0.586762	1	0.613766	0.670706	1	1	1	1	1	1	1	1	1	0.262308	0.272261	1	0.184172	0.139671	0.229435	1	0.31331	0.267833	0.420958	0.634494	1	0.163105	0.630271	0.583913	1	0.442666	0.656413	0.57185	0.698776	1	0.334094
TCGA-QG-A5YX-01	0.13495	0.313106	1	0.26927	0.165541	0.21932	1	0.336546	0.252221	0.548701	0.61989	1	0.654348	0.609745	0.594154	1	0.555821	0.774536	1	1	1	1	1	1	1	1	1	0.501536	0.643459	1	0.522547	0.184987	0.253757	1	0.553828	0.290282	0.133476	0.39089	1	0.086443	0.390576	0.332372	1	0.209504	0.387346	0.241302	0.434933	1	0.224281
TCGA-QG-A5Z1-01	0.0471069	0.103093	1	0.0565492	0.106375	0.123668	1	0.0864763	0.145591	0.243268	0.497657	1	0.219972	0.411434	0.418893	1	0.290892	0.525095	1	1	1	1	1	1	1	1	1	0.0711819	0.127078	1	0.199686	0.135784	0.131629	1	0.0946966	0.130857	0.231728	0.481557	1	0.230317	0.461486	0.433942	1	0.223077	0.530876	0.286962	0.483185	1	0.31658
TCGA-QG-A5Z2-01	1.38014	0.903749	1.11967	0.529426	0.933285	1.25805	1	1.12711	1.32741	0.605843	0.622125	0.617538	0.559326	0.528301	0.538723	1	0.711723	0.565154	0.843097	0.799683	0.787076	0.390793	0.809881	0.816727	1	0.794594	1.09961	0.235593	0.382205	0.180858	0.088136	0.0715737	0.179803	1	0.196243	0.21754	0.594776	0.619559	0.562472	0.108629	0.610707	0.569889	1	0.527039	0.662731	1.17232	0.852394	0.920231	0.42005
TCGA-QL-A97D-01	0.287366	0.281069	0.354989	0.260178	0.330299	0.420636	1	0.446812	0.444309	0.332167	0.346125	0.336235	0.256683	0.342172	0.315055	1	0.409692	0.398719	0.370668	0.447602	0.513772	0.243476	0.525925	0.525435	1	0.556089	0.651028	0.280867	0.272886	0.194902	0.123206	0.0844714	0.191423	1	0.223404	0.172093	0.384229	0.548916	0.415124	0.0959238	0.580096	0.507545	1	0.453028	0.5656	0.627107	0.567292	0.651881	0.313915
TCGA-RU-A8FL-01	0.103538	0.259481	1	1	0.11251	0.201977	1	1	0.189994	0.583534	0.764783	1	1	0.780212	0.502516	1	1	0.780619	1	1	1	1	1	1	1	1	1	1	1	1	1	1	1	1	1	1	0.0995104	0.32789	1	1	0.33168	0.269537	1	1	0.39145	0.351792	0.384136	1	1
TCGA-SS-A7HO-01	0.0332514	0.103094	0.0805567	0.152343	0.11277	0.0837705	1	1	0.140176	0.313458	0.437963	0.332206	0.385127	0.48547	0.42645	1	1	0.5741	0.114506	0.20844	0.25373	0.145463	0.201767	0.179327	1	1	0.20844	0.728735	0.573199	0.541282	0.666606	0.425957	0.364546	1	1	0.152227	0.380272	0.571248	0.317596	0.2834	0.720742	0.580341	1	1	0.845948	0.202884	0.342841	0.225322	0.189788
TCGA-T9-A92H-01	0.195534	0.287929	1	0.315569	0.266451	0.303904	1	0.25394	0.43852	0.452856	0.594766	1	0.424628	0.538007	0.483151	1	0.469112	0.687573	1	1	1	1	1	1	1	1	1	0.543297	0.490043	1	0.664359	0.31863	0.273391	1	0.551842	0.209065	0.329561	0.533994	1	0.229691	0.565712	0.477734	1	0.328444	0.62786	0.45636	0.52308	1	0.273443
TCGA-WS-AB45-01	0.0628132	0.133841	0.0995914	0.0745487	0.159172	0.133142	0.0706522	0.127166	0.110638	0.338337	0.696397	0.269063	0.371094	0.550567	0.597675	0.0928149	0.400649	0.261475	0.0821318	0.117362	0.181028	0.136505	0.206113	0.244798	0.126536	0.158922	0.108696	0.0855142	0.217707	0.166975	0.0996526	0.189793	0.219993	0.10563	0.169828	0.136719	0.362242	0.748379	0.426268	0.368498	0.628121	0.712315	0.223002	0.548605	0.413043	0.262981	0.627679	0.483404	0.43853
[truncated: 356 more columns]

## Sheet: KIRC
Unnamed: 0	B_B_B	B_B_CAF	B_B_CD8	B_B_DC	B_B_Endo	B_B_M	B_B_NK	B_B_Treg	B_B_Tumor	B_CAF_B	B_CAF_CAF	B_CAF_CD8	B_CAF_DC	B_CAF_Endo	B_CAF_M	B_CAF_NK	B_CAF_Treg	B_CAF_Tumor	B_CD8_B	B_CD8_CAF	B_CD8_CD8	B_CD8_DC	B_CD8_Endo	B_CD8_M	B_CD8_NK	B_CD8_Treg	B_CD8_Tumor	B_DC_B	B_DC_CAF	B_DC_CD8	B_DC_DC	B_DC_Endo	B_DC_M	B_DC_NK	B_DC_Treg	B_DC_Tumor	B_Endo_B	B_Endo_CAF	B_Endo_CD8	B_Endo_DC	B_Endo_Endo	B_Endo_M	B_Endo_NK	B_Endo_Treg	B_Endo_Tumor	B_M_B	B_M_CAF	B_M_CD8	B_M_DC
TCGA-3Z-A93Z-01	0.0301954	0.0886763	0.0689728	0.054909	0.0674587	0.0728374	0.0652681	1	0.0897391	0.386375	0.307373	0.271965	0.292243	0.417829	0.380694	0.312001	1	0.391504	0.0559273	0.18501	0.211145	0.11688	0.175959	0.164803	0.183661	1	0.179239	0.093439	0.169586	0.144277	0.134124	0.170228	0.199891	0.164627	1	0.238632	0.139218	0.455571	0.171144	0.201462	0.491913	0.339799	0.180843	1	0.467581	0.154689	0.324957	0.251202	0.284238
TCGA-6D-AA2E-01	0.160905	0.264977	0.210903	0.195291	0.261103	0.267959	1	1	0.379223	0.514678	0.454874	0.439634	0.346579	0.50462	0.425015	1	1	0.455657	0.217889	0.371909	0.325614	0.208748	0.455952	0.334668	1	1	0.382099	0.205164	0.277504	0.220912	0.210026	0.232657	0.351747	1	1	0.418356	0.416775	0.736866	0.44491	0.310982	0.651782	0.586639	1	1	0.716604	0.443513	0.528076	0.425634	0.502607
TCGA-A3-3306-01	0.156783	0.207167	0.259278	0.222597	0.201748	0.231476	1	1	0.238944	0.394404	0.320598	0.290962	0.250836	0.360667	0.379694	1	1	0.332874	0.200899	0.34898	0.602811	0.284363	0.517687	0.295408	1	1	0.339205	0.316876	0.366635	0.335161	0.3209	0.36965	0.488056	1	1	0.491012	0.19808	0.503436	0.383079	0.258228	0.553664	0.468683	1	1	0.58226	0.334474	0.500562	0.405856	0.502879
TCGA-A3-3307-01	0.218803	0.214958	0.252076	0.204046	0.242375	0.251573	1	1	0.277958	0.278589	0.159781	0.297562	0.163495	0.282898	0.255145	1	1	0.2528	0.201039	0.357825	0.453718	0.317497	0.453641	0.42404	1	1	0.433478	0.18708	0.202059	0.295996	0.232433	0.338021	0.369761	1	1	0.31471	0.306443	0.513167	0.38842	0.345922	0.675314	0.540817	1	1	0.635511	0.266157	0.371884	0.46208	0.4521
TCGA-A3-3308-01	0.110755	0.222523	0.131021	0.142479	0.212164	0.191845	1	0.187501	0.241155	0.495685	0.580753	0.332034	0.387003	0.68772	0.63076	1	0.475534	0.623396	0.0619494	0.135202	0.190099	0.142217	0.141618	0.191126	1	0.147673	0.146015	0.188231	0.261945	0.233062	0.214819	0.284559	0.320025	1	0.185054	0.320439	0.356463	0.779616	0.285173	0.388206	0.86945	0.685752	1	0.368469	0.822475	0.290995	0.536385	0.341626	0.440789
TCGA-A3-3311-01	0.137948	0.232218	0.216584	0.170376	0.237433	0.247316	1	0.236962	0.272754	0.458137	0.339147	0.438491	0.291957	0.48202	0.502004	1	0.497986	0.475762	0.258261	0.411817	0.402638	0.315824	0.474016	0.448711	1	0.287928	0.457503	0.202732	0.237949	0.28452	0.230073	0.272889	0.38607	1	0.206279	0.361461	0.412352	0.677348	0.4593	0.363256	0.766253	0.679722	1	0.442575	0.75394	0.416419	0.596205	0.540263	0.56322
TCGA-A3-3313-01	0.123204	0.180276	1	0.0873153	0.228444	0.223023	1	0.123986	0.245422	0.279936	0.323949	1	0.15724	0.411691	0.368639	1	0.274351	0.380226	1	1	1	1	1	1	1	1	1	0.0631893	0.100846	1	0.0697944	0.0930292	0.169463	1	0.05095	0.132361	0.372737	0.722428	1	0.201326	0.723037	0.663254	1	0.29396	0.825528	0.413056	0.599484	1	0.385674
TCGA-A3-3316-01	0.114883	0.180848	0.148977	0.169033	0.185316	0.221314	1	1	0.202287	0.337942	0.400969	0.27367	0.254666	0.494934	0.477672	1	1	0.444816	0.090484	0.226991	0.185775	0.141978	0.252422	0.189443	1	1	0.201599	0.241464	0.297147	0.168134	0.200088	0.319184	0.402011	1	1	0.365404	0.258842	0.633213	0.276806	0.286725	0.734825	0.599546	1	1	0.679018	0.497015	0.719829	0.305545	0.507524
TCGA-A3-3317-01	0.123736	0.224793	0.197122	0.161889	0.218573	0.204183	0	0.233911	0.243445	0.482558	0.536549	0.429527	0.404009	0.61395	0.539032	0	0.532853	0.580356	0.256779	0.394535	0.40575	0.326821	0.414981	0.410718	0	0.34666	0.434352	0.20889	0.31781	0.305543	0.22724	0.301658	0.347074	0	0.266854	0.39961	0.381487	0.776032	0.403229	0.388706	0.761554	0.636484	0	0.403794	0.739554	0.315722	0.51614	0.461493	0.453245
TCGA-A3-3319-01	0.0202074	0.0479266	0.052358	0.037932	0.0539687	0.0790053	1	1	0.0675239	0.207358	0.206617	0.174627	0.107437	0.191092	0.209652	1	1	0.184894	0.0979251	0.183266	0.253533	0.122278	0.250453	0.236186	1	1	0.256276	0.0602731	0.0831491	0.131031	0.109735	0.0777495	0.160662	1	1	0.138841	0.19615	0.331091	0.236899	0.118737	0.281945	0.349738	1	1	0.396151	0.287071	0.418771	0.410588	0.383652
TCGA-A3-3320-01	0.150205	0.240059	0.200242	0.185599	0.280622	0.258254	1	0.238568	0.294236	0.486949	0.297097	0.391776	0.281092	0.477307	0.466224	1	0.498395	0.477009	0.151063	0.285018	0.292267	0.260663	0.316445	0.32088	1	0.204575	0.308777	0.205388	0.23383	0.283808	0.284606	0.372822	0.399046	1	0.220846	0.389779	0.52504	0.747	0.463439	0.552205	0.920429	0.771097	1	0.484058	0.936995	0.410609	0.557038	0.466581	0.543709
TCGA-A3-3322-01	0.290876	0.322012	1	0.238769	0.351219	0.348309	1	0.264233	0.358066	0.417883	0.423981	1	0.314088	0.534448	0.500865	1	0.422419	0.50188	1	1	1	1	1	1	1	1	1	0.212477	0.308924	1	0.211961	0.304022	0.36219	1	0.129162	0.342851	0.381601	0.739716	1	0.386419	0.781285	0.693406	1	0.384256	0.824421	0.4594	0.702341	1	0.47788
TCGA-A3-3323-01	0.145996	0.203745	0.209536	0.153708	0.243498	0.274163	1	1	0.268585	0.326674	0.336595	0.299339	0.189574	0.389104	0.361832	1	1	0.3381	0.204966	0.317722	0.33271	0.254718	0.407709	0.372038	1	1	0.389749	0.152421	0.181736	0.195171	0.183804	0.23095	0.322918	1	1	0.263917	0.361611	0.702077	0.401019	0.328671	0.801727	0.677139	1	1	0.785365	0.535062	0.664677	0.466967	0.523183
TCGA-A3-3324-01	0.0640697	0.148881	0.153333	0.0984775	0.165101	0.143127	1	1	0.193113	0.410727	0.287525	0.422163	0.206785	0.418695	0.402637	1	1	0.396471	0.280739	0.469588	0.505722	0.355226	0.518057	0.51271	1	1	0.533395	0.14247	0.163924	0.279832	0.199976	0.198786	0.310705	1	1	0.246817	0.455889	0.658524	0.507015	0.3202	0.759647	0.710935	1	1	0.783065	0.273572	0.423462	0.523365	0.463563
TCGA-A3-3325-01	0.129185	0.221733	0.140619	0.152406	0.230781	0.221968	1	0.211015	0.22878	0.460929	0.364252	0.292377	0.324015	0.5368	0.498139	1	0.52386	0.485581	0.0696486	0.131265	0.227943	0.135797	0.1402	0.187277	1	0.17576	0.119775	0.184238	0.271733	0.200345	0.239735	0.308828	0.361727	1	0.194916	0.334284	0.385294	0.752753	0.303646	0.42518	0.796086	0.686385	1	0.452633	0.813778	0.362201	0.57021	0.373478	0.50727
TCGA-A3-3326-01	0.320807	0.325545	0.379719	0.356501	0.361908	0.405479	1	1	0.400006	0.434532	0.256479	0.38978	0.30928	0.39262	0.376801	1	1	0.381946	0.317701	0.415794	0.462976	0.479701	0.602761	0.525887	1	1	0.560973	0.396492	0.42272	0.523633	0.585138	0.548327	0.675091	1	1	0.626903	0.378758	0.651989	0.469217	0.498886	0.730503	0.618782	1	1	0.713401	0.521779	0.600493	0.598346	0.767559
TCGA-A3-3328-01	0.805707	0.640653	1	0.175311	0.870842	0.820409	1	1	1.03947	0.453637	0.563712	1	0.448822	0.599181	0.447326	1	1	0.511068	1	1	1	1	1	1	1	1	1	0.0357082	0.126365	1	0.113046	0.0463352	0.0619869	1	1	0.0402018	0.940081	0.843008	1	0.20324	1.00731	0.981985	1	1	1.41238	0.842838	0.63763	1	0.309819
TCGA-A3-3329-01	0.0866795	0.193947	0.167152	0.134753	0.182985	0.183702	1	0.215661	0.219457	0.494532	0.343904	0.41099	0.267475	0.479702	0.470452	1	0.531994	0.412255	0.217096	0.352942	0.407456	0.27584	0.412678	0.433981	1	0.352071	0.409612	0.204296	0.204679	0.288554	0.216858	0.263642	0.366126	1	0.30137	0.310107	0.387443	0.596805	0.443719	0.345676	0.745117	0.663082	1	0.458222	0.764452	0.340586	0.462809	0.55306	0.497235
TCGA-A3-3331-01	0.08733	0.185128	0.163363	0.117388	0.186241	0.163481	1	0.188841	0.198215	0.48889	0.247835	0.425438	0.299232	0.463247	0.452394	1	0.557304	0.448331	0.204217	0.323651	0.399018	0.310966	0.402407	0.419598	1	0.296536	0.398754	0.140894	0.192774	0.279738	0.214978	0.272091	0.343439	1	0.228633	0.310105	0.42586	0.639187	0.470067	0.452724	0.837834	0.695125	1	0.474304	0.811572	0.277895	0.430469	0.507521	0.50872
TCGA-A3-3335-01	0.108243	0.156086	0.146693	0.112928	0.170684	0.204467	1	0.199583	0.199565	0.262614	0.242226	0.17487	0.164352	0.291029	0.285995	1	0.339391	0.261069	0.123638	0.164146	0.27503	0.172894	0.227084	0.213122	1	0.185303	0.192894	0.12078	0.162997	0.194939	0.151042	0.217891	0.277502	1	0.163449	0.297467	0.252609	0.458784	0.265987	0.270586	0.531716	0.507202	1	0.366357	0.613884	0.372096	0.477068	0.374517	0.484321
TCGA-A3-3343-01	0.167412	0.207869	0.210277	0.192815	0.263035	0.273436	0.214821	0.284322	0.266672	0.305328	0.243707	0.197334	0.190568	0.308044	0.299845	0.261779	0.341666	0.281319	0.142861	0.176453	0.343627	0.235134	0.298431	0.327487	0.249404	0.258799	0.276296	0.225219	0.244288	0.298417	0.270995	0.341611	0.430404	0.270813	0.267174	0.388041	0.381141	0.61	0.385812	0.427883	0.828956	0.682612	0.276567	0.469676	0.7802	0.433187	0.503012	0.51377	0.60202
TCGA-A3-3346-01	0.0159254	0.0348032	0.0755812	0.0244117	0.0316787	0.0665167	0.0790177	0.0774813	0.0550048	0.128655	0.182745	0.154712	0.0877589	0.141511	0.165372	0.200867	0.213932	0.157944	0.334561	0.51021	0.532149	0.27078	0.522904	0.595815	0.411221	0.406032	0.591391	0.0456695	0.0749829	0.130466	0.0451322	0.0788102	0.143423	0.139988	0.0832579	0.132535	0.107484	0.278118	0.15865	0.0927136	0.208151	0.203389	0.174209	0.157079	0.198665	0.265954	0.425554	0.60459	0.43899
TCGA-A3-3347-01	0.175497	0.276153	0.249421	0.215688	0.277736	0.294781	0.228261	0.285966	0.320094	0.48858	0.652078	0.450427	0.428221	0.608593	0.639285	0.277045	0.557786	0.618717	0.278918	0.430483	0.414839	0.330423	0.464853	0.450229	0.281132	0.353415	0.457803	0.256295	0.351783	0.32386	0.273276	0.336327	0.42967	0.258706	0.259326	0.4761	0.45435	0.758222	0.489282	0.419502	0.716857	0.722154	0.271028	0.475389	0.742388	0.484661	0.74672	0.560127	0.599279
TCGA-A3-3349-01	0.124972	0.226688	0.181865	0.137705	0.232662	0.198277	0.165301	1	0.227034	0.5296	0.482722	0.427776	0.35356	0.610555	0.548175	0.296773	1	0.532767	0.157321	0.3296	0.276465	0.218656	0.319109	0.286318	0.217138	1	0.301637	0.144726	0.221269	0.179721	0.139514	0.244921	0.26372	0.168669	1	0.270889	0.416609	0.831081	0.372197	0.399789	0.936749	0.692498	0.245152	1	0.815535	0.287172	0.50277	0.340672	0.389591
TCGA-A3-3351-01	0.0929563	0.192667	0.230002	0.13822	0.209156	0.198353	1	0.236834	0.23849	0.434767	0.275196	0.489256	0.247514	0.444724	0.427197	1	0.485543	0.418271	0.473839	0.640281	0.790037	0.562198	0.723135	0.762352	1	0.589636	0.790401	0.182443	0.188125	0.394293	0.275125	0.266922	0.391294	1	0.245959	0.32926	0.488904	0.670728	0.589857	0.39018	0.78965	0.714359	1	0.535041	0.757731	0.375515	0.466314	0.694973	0.53231
TCGA-A3-3352-01	0.171655	0.203346	0.233376	0.195745	0.289206	0.266765	0.250188	1	0.285166	0.28197	0.169272	0.168434	0.167178	0.291824	0.258424	0.271774	1	0.24861	0.16748	0.202679	0.24619	0.257384	0.396929	0.30716	0.305491	1	0.363388	0.222745	0.255043	0.250961	0.287489	0.365658	0.403139	0.257979	1	0.36449	0.414219	0.692179	0.388896	0.464986	0.919496	0.731358	0.424635	1	0.894916	0.375201	0.448562	0.395636	0.530401
TCGA-A3-3357-01	0.201894	0.188765	0.23007	0.196858	0.197391	0.216774	1	1	0.251426	0.298371	0.154711	0.266913	0.126536	0.24144	0.264614	1	1	0.241548	0.171773	0.280631	0.388259	0.257705	0.390156	0.392822	1	1	0.387967	0.188359	0.163627	0.299193	0.204485	0.261159	0.338901	1	1	0.278823	0.250705	0.403623	0.293071	0.200716	0.441103	0.443125	1	1	0.497203	0.184563	0.303576	0.454387	0.373658
TCGA-A3-3358-01	0.186054	0.25431	0.301467	0.24295	0.255518	0.306356	0.159051	1	0.320992	0.443461	0.259373	0.439387	0.279649	0.390319	0.430168	0.240441	1	0.39288	0.423138	0.520405	0.639082	0.508717	0.680627	0.649938	0.258167	1	0.659596	0.316528	0.304485	0.456737	0.347904	0.371774	0.513308	0.199392	1	0.466278	0.399773	0.588318	0.476657	0.374149	0.640963	0.614822	0.25343	1	0.663073	0.493101	0.595524	0.68445	0.652779
TCGA-A3-3359-01	0.0659731	0.122836	0.177839	0.0970911	0.13412	0.126836	1	1	0.169702	0.311522	0.1479	0.340673	0.176918	0.307758	0.280799	1	1	0.304507	0.517237	0.524905	0.665618	0.529455	0.721191	0.717524	1	1	0.703938	0.135181	0.158205	0.338745	0.240258	0.285195	0.332602	1	1	0.322463	0.322644	0.549482	0.409684	0.367314	0.635666	0.53831	1	1	0.619364	0.220797	0.330111	0.538845	0.4389
TCGA-A3-3362-01	0.0453903	0.114424	0.112333	0.0660335	0.116634	0.0920126	1	1	0.137449	0.403619	0.302984	0.35661	0.281767	0.458444	0.426055	1	1	0.427995	0.258045	0.361106	0.29405	0.262397	0.416346	0.352964	1	1	0.361297	0.0876738	0.161762	0.156697	0.13605	0.189563	0.216138	1	1	0.231066	0.304117	0.628724	0.323574	0.3395	0.71287	0.574613	1	1	0.696117	0.162969	0.352048	0.282429	0.312502
TCGA-A3-3363-01	0.265768	0.373355	0.222563	0.274213	0.277284	0.381566	1	0.330465	0.369885	0.482056	0.683902	0.488306	0.422379	0.62453	0.516309	1	0.527434	0.440245	0.114146	0.315767	0.278534	0.167977	0.317444	0.220895	1	0.201678	0.1876	0.287005	0.374557	0.288641	0.288478	0.285934	0.463585	1	0.309084	0.515835	0.287705	0.536828	0.390772	0.25531	0.445174	0.43169	1	0.35705	0.439561	0.538645	0.666424	0.471991	0.644552
TCGA-A3-3365-01	0.179788	0.286003	0.222749	0.199118	0.31486	0.267216	0.217564	0.274458	0.317581	0.531655	0.467818	0.421821	0.367804	0.642439	0.514412	0.403141	0.568069	0.585627	0.20358	0.327947	0.317152	0.251356	0.340817	0.324762	0.273327	0.255604	0.337487	0.215354	0.284802	0.259702	0.229959	0.31152	0.355226	0.273602	0.225573	0.37475	0.543152	0.895932	0.450794	0.478532	0.997876	0.756748	0.374779	0.535611	0.977718	0.367954	0.494569	0.415019	0.467034
TCGA-A3-3367-01	0.131024	0.186202	0.19416	0.153216	0.226373	0.202062	1	1	0.254868	0.364698	0.234893	0.285612	0.202053	0.371895	0.369461	1	1	0.355131	0.149904	0.264576	0.329635	0.216265	0.414538	0.313902	1	1	0.340351	0.19159	0.236656	0.195246	0.163019	0.260049	0.313174	1	1	0.294955	0.331086	0.656848	0.385198	0.310606	0.804884	0.656575	1	1	0.792101	0.299771	0.471868	0.37094	0.396721
TCGA-A3-3370-01	0.130052	0.248287	0.280645	0.159449	0.271522	0.2351	1	0.265443	0.291298	0.533208	0.354782	0.578878	0.326149	0.549535	0.497486	1	0.576445	0.541156	0.513491	0.692479	0.789192	0.546704	0.749909	0.759841	1	0.606846	0.790639	0.174097	0.218354	0.333552	0.175594	0.253593	0.339825	1	0.150723	0.33259	0.601284	0.810509	0.664318	0.449064	0.903328	0.792457	1	0.51236	0.881543	0.382381	0.48594	0.671488	0.494047
TCGA-A3-3372-01	0.0796274	0.145356	0.147857	0.103712	0.178621	0.147768	1	1	0.191627	0.329161	0.348837	0.298659	0.216288	0.409294	0.370705	1	1	0.38381	0.17572	0.281628	0.304872	0.234568	0.360533	0.32282	1	1	0.356939	0.129669	0.18639	0.205436	0.149359	0.220988	0.253898	1	1	0.246292	0.393378	0.742355	0.409134	0.366104	0.83492	0.642358	1	1	0.791926	0.244718	0.432323	0.373992	0.357319
TCGA-A3-3373-01	0.100215	0.172374	0.180744	0.129333	0.173699	0.156136	1	1	0.194987	0.382043	0.380523	0.293492	0.320644	0.465852	0.445914	1	1	0.461942	0.12837	0.27096	0.450618	0.205464	0.319478	0.229638	1	1	0.278998	0.153188	0.232659	0.235169	0.253506	0.287775	0.334064	1	1	0.368513	0.278	0.597137	0.304848	0.387407	0.674911	0.570008	1	1	0.727002	0.200511	0.391346	0.295117	0.419797
TCGA-A3-3374-01	0.329888	0.277247	1	0.289822	0.35542	0.498855	1	1	0.504861	0.210419	0.264078	1	0.217503	0.265919	0.304289	1	1	0.26286	1	1	1	1	1	1	1	1	1	0.259282	0.299743	1	0.253972	0.286176	0.495728	1	1	0.480663	0.349776	0.492596	1	0.320209	0.422424	0.609897	1	1	0.617812	0.752372	0.708118	1	0.854702
TCGA-A3-3376-01	0.142755	0.260812	0.186723	0.169467	0.28081	0.246076	0.167045	0.202754	0.263334	0.552541	0.462065	0.412482	0.375072	0.64327	0.561189	0.349534	0.583178	0.555003	0.111701	0.210565	0.214264	0.226351	0.188979	0.267586	0.176391	0.138025	0.196496	0.196063	0.284122	0.246808	0.272775	0.351302	0.385907	0.224997	0.196711	0.316584	0.518381	0.9063	0.356515	0.550902	1.03012	0.807455	0.294658	0.470516	0.904844	0.396674	0.589421	0.361866	0.540415
TCGA-A3-3378-01	0.259599	0.292926	0.399579	0.274097	0.334612	0.438721	1	0.410923	0.431444	0.337152	0.277285	0.359025	0.197923	0.347189	0.365453	1	0.427103	0.343619	0.52739	0.529473	0.689661	0.548081	0.675161	0.770995	1	0.580181	0.775585	0.295283	0.244336	0.400601	0.349216	0.29622	0.523468	1	0.22976	0.397567	0.444527	0.574969	0.514088	0.319522	0.622536	0.683193	1	0.49343	0.706214	0.731515	0.705155	0.87947	0.800061
TCGA-A3-3380-01	0.0516567	0.130839	0.10138	0.0664991	0.132663	0.116464	0.0958112	0.14539	0.128652	0.46603	0.272511	0.352672	0.275965	0.459109	0.420675	0.223688	0.46195	0.413715	0.118414	0.218876	0.29189	0.152601	0.23553	0.236384	0.156831	0.238362	0.231706	0.0836908	0.139905	0.149694	0.0900511	0.17118	0.187852	0.123037	0.112213	0.210187	0.324216	0.680863	0.301768	0.324812	0.800376	0.5898	0.162503	0.338572	0.732471	0.225247	0.376874	0.335	0.340169
TCGA-A3-3382-01	0.051193	0.0979768	0.135851	0.0771642	0.101067	0.120628	0.0994394	1	0.132868	0.27564	0.349324	0.248005	0.147654	0.31372	0.287763	0.215501	1	0.268991	0.358862	0.318667	0.411648	0.334616	0.486853	0.499933	0.319523	1	0.489328	0.107096	0.132905	0.215374	0.15005	0.181479	0.262366	0.15064	1	0.226814	0.214015	0.499281	0.271255	0.221768	0.516079	0.436602	0.187412	1	0.540514	0.239069	0.374854	0.421908	0.405475
TCGA-A3-3383-01	0.0450343	0.128445	0.12226	0.077468	0.11133	0.106126	0.107728	0.136202	0.122923	0.426293	0.151231	0.371477	0.269112	0.352034	0.363465	0.378937	0.473435	0.321309	0.160732	0.276491	0.421522	0.247886	0.376347	0.370982	0.280176	0.251735	0.349784	0.115325	0.173689	0.235289	0.209558	0.24427	0.322364	0.216166	0.139288	0.289591	0.252576	0.480469	0.322268	0.338729	0.589161	0.517091	0.304266	0.345459	0.574561	0.200231	0.344804	0.455221	0.454017
TCGA-A3-3385-01	1	1	1	1	1	1	1	1	1	1	1	1	1	1	1	1	1	1	1	1	1	1	1	1	1	1	1	1	1	1	1	1	1	1	1	1	1	1	1	1	1	1	1	1	1	1	1	1	1
TCGA-A3-3387-01	0.119462	0.194805	0.179277	0.151924	0.203443	0.209642	1	1	0.213947	0.379917	0.415002	0.325107	0.307103	0.482457	0.490888	1	1	0.462603	0.111381	0.274545	0.251582	0.183898	0.340123	0.24463	1	1	0.288689	0.182775	0.27689	0.219302	0.203849	0.296011	0.349454	1	1	0.362029	0.315367	0.662379	0.351494	0.354032	0.687043	0.64239	1	1	0.693726	0.345443	0.592465	0.368136	0.493691
TCGA-A3-A6NI-01	0.264499	0.298348	1	0.235653	0.323474	0.255599	0.284359	1	0.355527	0.451866	0.348674	1	0.342492	0.479778	0.488025	0.300508	1	0.445628	1	1	1	1	1	1	1	1	1	0.197468	0.309342	1	0.209838	0.288236	0.371614	0.201613	1	0.376414	0.291369	0.672605	1	0.341439	0.743357	0.638059	0.338045	1	0.761446	0.206627	0.445981	1	0.398937
TCGA-A3-A6NJ-01	0.190039	0.24289	0.291261	0.195912	0.226822	0.226492	0.236924	1	0.272587	0.441856	0.172354	0.461798	0.218522	0.381291	0.379374	0.40089	1	0.384778	0.357962	0.509236	0.744607	0.488844	0.651566	0.652395	0.310376	1	0.665001	0.183196	0.193543	0.351871	0.19139	0.297461	0.354869	0.231087	1	0.327805	0.347437	0.538783	0.468171	0.338943	0.599502	0.557765	0.291572	1	0.611736	0.244361	0.350626	0.58609	0.427948
TCGA-A3-A6NL-01	0.0749975	0.1922	0.135047	0.100455	0.182427	0.152148	0.140484	0.167859	0.192113	0.550315	0.367641	0.372496	0.310387	0.568632	0.52536	0.458025	0.564574	0.482564	0.137952	0.249895	0.298305	0.209825	0.27648	0.309684	0.249023	0.215827	0.290155	0.125498	0.173348	0.19958	0.163825	0.258217	0.270455	0.226292	0.14664	0.251106	0.418581	0.748852	0.380907	0.459605	0.929867	0.708552	0.369426	0.455666	0.839347	0.283917	0.451324	0.410219	0.429659
TCGA-A3-A6NN-01	0.0393118	0.104479	0.0899353	0.0626349	0.104725	0.0824077	0.0934736	1	0.119223	0.360523	0.331403	0.258325	0.250564	0.405171	0.375252	0.348473	1	0.360465	0.104779	0.184066	0.235585	0.186453	0.256813	0.245526	0.237789	1	0.267508	0.0907339	0.156345	0.180785	0.146848	0.198032	0.221142	0.206157	1	0.227747	0.230347	0.622013	0.262857	0.305503	0.701119	0.504101	0.299727	1	0.639526	0.130527	0.295235	0.272176	0.294483
TCGA-A3-A8CQ-01	0.175564	0.234807	1	0.167194	0.279752	0.200305	0.145451	0.210627	0.297852	0.437571	0.401556	1	0.318253	0.507914	0.452844	0.232171	0.392223	0.45934	1	1	1	1	1	1	1	1	1	0.155337	0.25438	1	0.208702	0.287131	0.314335	0.192169	0.18853	0.353152	0.441042	0.774007	1	0.462928	0.952026	0.694229	0.289079	0.391253	0.922004	0.198063	0.401063	1	0.375059
TCGA-A3-A8OU-01	0.108055	0.18707	0.186228	0.13183	0.207078	0.18689	0.17873	1	0.22084	0.436356	0.303777	0.295394	0.286162	0.430588	0.446631	0.338236	1	0.396194	0.119029	0.253784	0.299604	0.200119	0.339357	0.259086	0.289144	1	0.302247	0.159731	0.232429	0.188452	0.221171	0.288843	0.314359	0.215436	1	0.333473	0.380788	0.666509	0.355389	0.430149	0.812325	0.679483	0.348453	1	0.834043	0.319746	0.527607	0.353589	0.461155
TCGA-A3-A8OV-01	0.201107	0.275294	1	0.180832	0.286867	0.238602	0.295771	1	0.318043	0.563447	0.132705	1	0.250709	0.377661	0.421734	0.411196	1	0.377391	1	1	1	1	1	1	1	1	1	0.14256	0.176074	1	0.173252	0.235286	0.3285	0.150695	1	0.261914	0.344046	0.526918	1	0.346988	0.771314	0.663538	0.362212	1	0.815517	0.234763	0.394158	1	0.422863
TCGA-A3-A8OW-01	0.180766	0.199994	0.264668	0.170067	0.25322	0.193821	1	1	0.244961	0.333673	0.15795	0.323724	0.165925	0.321348	0.273957	1	1	0.277294	0.19289	0.314388	0.480641	0.301594	0.453233	0.413035	1	1	0.442369	0.150407	0.167955	0.272432	0.211822	0.278596	0.306446	1	1	0.278436	0.407348	0.631784	0.452442	0.412306	0.847398	0.624454	1	1	0.782325	0.182829	0.292948	0.390203	0.337514
TCGA-A3-A8OX-01	0.17813	0.305453	0.251095	0.222747	0.289422	0.26571	0.202881	1	0.335551	0.653039	0.580378	0.556869	0.511698	0.687071	0.649902	0.378689	1	0.650842	0.277232	0.464025	0.434617	0.379015	0.502679	0.446224	0.2888	1	0.49002	0.276228	0.378593	0.391747	0.366994	0.395706	0.429286	0.272036	1	0.539188	0.498493	0.80335	0.522125	0.510172	0.822901	0.713392	0.304714	1	0.858109	0.382034	0.577004	0.494014	0.516434
TCGA-AK-3425-01	0.24654	0.254062	0.286847	0.231847	0.234204	0.279521	0.223523	0.359463	0.289459	0.376968	0.304949	0.384812	0.238416	0.368767	0.398348	0.225123	0.441377	0.363597	0.24937	0.436851	0.529096	0.356517	0.467193	0.492092	0.213711	0.26367	0.513913	0.189989	0.22432	0.313436	0.24525	0.269385	0.383852	0.174299	0.119337	0.360542	0.262072	0.504843	0.328283	0.255662	0.508698	0.471412	0.188647	0.302471	0.508973	0.280452	0.457083	0.536436	0.475277
TCGA-AK-3426-01	0.0540541	0.100545	0.17348	0.0778458	0.123705	0.120247	0.15391	1	0.126733	0.327011	0.338089	0.352315	0.242156	0.301032	0.312959	0.380812	1	0.289591	0.488558	0.681336	1.01569	0.667154	0.656763	0.830204	0.455901	1	0.841753	0.128347	0.192124	0.376625	0.208383	0.162006	0.321925	0.254275	1	0.328786	0.416355	0.521955	0.444289	0.256636	0.464443	0.454234	0.462265	1	0.481604	0.246305	0.370162	0.640987	0.462402
TCGA-AK-3427-01	0.708323	0.702857	1	0.417263	0.81917	0.723542	1	0.262132	0.813933	0.688304	0.874491	1	0.752777	0.826489	0.768597	1	0.664747	0.690079	1	1	1	1	1	1	1	1	1	0.283473	0.462218	1	0.244414	0.238516	0.34927	1	0.265169	0.261552	0.966673	1.04527	1	0.424201	1.10716	1.00256	1	0.628006	1.39801	0.758776	0.812736	1	0.510961
TCGA-AK-3428-01	0.0488201	0.0960347	0.106236	0.0637836	0.107732	0.132687	1	1	0.140579	0.286274	0.18447	0.230894	0.20303	0.300477	0.321387	1	1	0.307477	0.196488	0.224005	0.198138	0.207575	0.369763	0.29839	1	1	0.308187	0.0680164	0.129786	0.124421	0.0940947	0.185519	0.209677	1	1	0.208939	0.260576	0.497385	0.246605	0.309161	0.623789	0.532451	1	1	0.618379	0.420012	0.56945	0.279499	0.423852
TCGA-AK-3429-01	0.119183	0.191618	0.27365	0.165983	0.199393	0.210204	1	0.180163	0.241105	0.359579	0.136122	0.430361	0.21402	0.323417	0.316514	1	0.398485	0.317888	0.521869	0.631164	0.967209	0.63064	0.791103	0.811331	1	0.394468	0.86056	0.19938	0.197942	0.451799	0.354274	0.331472	0.430909	1	0.0915907	0.407083	0.399315	0.49815	0.518605	0.367783	0.63074	0.558183	1	0.301786	0.646048	0.330863	0.37255	0.693645	0.539464
TCGA-AK-3431-01	0.196216	0.255165	0.180609	0.189529	0.287535	0.292743	0.184648	0.224108	0.27597	0.393601	0.477772	0.318959	0.281536	0.552819	0.499318	0.351573	0.422415	0.508633	0.0958539	0.207235	0.193104	0.176282	0.223468	0.225635	0.157451	0.158486	0.224673	0.196271	0.250316	0.190418	0.179779	0.298632	0.317509	0.195134	0.145622	0.309627	0.416674	0.769625	0.348601	0.410861	0.891467	0.691555	0.357784	0.425958	0.821037	0.493785	0.685827	0.323993	0.428397
TCGA-AK-3433-01	0.907195	0.704978	1	0.234119	0.954911	0.975389	1	1	1.1877	0.472775	0.288871	1	0.269347	0.539209	0.413032	1	1	0.526586	1	1	1	1	1	1	1	1	1	0.0482543	0.07573	1	0.157193	0.0369665	0.0832984	1	1	0.0475615	0.982369	0.827949	1	0.188344	1.16166	1.04483	1	1	1.46418	1.0611	0.746226	1	0.400539
TCGA-AK-3434-01	0.0849899	0.142959	0.185124	0.105794	0.138217	0.126207	0.170893	0.1824	0.162377	0.290105	0.214556	0.260606	0.163483	0.332092	0.284835	0.255912	0.311276	0.297264	0.291216	0.298054	0.397526	0.314628	0.487852	0.439636	0.324465	0.289282	0.462928	0.102457	0.133015	0.201487	0.167689	0.21445	0.250175	0.181453	0.150726	0.258351	0.205773	0.49527	0.284256	0.258787	0.611922	0.425015	0.238767	0.297686	0.565832	0.140483	0.265785	0.298959	0.296532
TCGA-AK-3436-01	1	0.411371	0.636364	0.62037	0.2	0.547094	1.22222	1	0.162088	1.09524	0.437143	0.429911	0.243515	0.507772	0.503037	0.323274	1	0.512823	0.732143	0.574749	0.605719	0.332229	0.658781	0.561752	0.480806	1	0.53933	0.690909	0.282857	0.483648	0.260205	0.31442	0.532846	0.432059	1	0.447638	0.14094	0.253444	0.126106	0.0804137	0.277155	0.206488	0.0923306	1	0.293488	0.644205	0.616429	0.549491	0.494546
TCGA-AK-3440-01	0.169278	0.267342	1	0.0835353	0.292914	0.288233	1	1	0.346725	0.335592	0.392278	1	0.273739	0.496013	0.332387	1	1	0.378513	1	1	1	1	1	1	1	1	1	0.0405043	0.107622	1	0.0470168	0.0427642	0.0865525	1	1	0.0938834	0.497503	0.674988	1	0.150932	0.77085	0.764884	1	1	1.06351	0.521396	0.534357	1	0.268731
TCGA-AK-3443-01	0.532722	0.318513	1	0.0896392	0.686809	0.56232	1	0.159259	0.826174	0.177781	0.230781	1	0.153904	0.372758	0.228156	1	0.191285	0.319397	1	1	1	1	1	1	1	1	1	0.0173537	0.0495079	1	0.0167263	0.0287656	0.0330153	1	0.0089642	0.0464929	0.881273	0.869124	1	0.244102	1.05082	0.870114	1	0.271719	1.38889	0.615813	0.5209	1	0.209105
TCGA-AK-3444-01	1	1	1	1	1	1	1	1	1	1	1	1	1	1	1	1	1	1	1	1	1	1	1	1	1	1	1	1	1	1	1	1	1	1	1	1	1	1	1	1	1	1	1	1	1	1	1	1	1
TCGA-AK-3445-01	0.250301	0.218897	0.285045	0.222307	0.226688	0.271666	0.27521	1	0.314894	0.252642	0.262781	0.269531	0.162798	0.308586	0.312918	0.380783	1	0.289989	0.224512	0.380491	0.469001	0.288553	0.438213	0.44589	0.373144	1	0.464087	0.198067	0.207021	0.272533	0.176475	0.221814	0.367125	0.278711	1	0.330927	0.222621	0.489066	0.303287	0.207536	0.503097	0.452791	0.314079	1	0.510535	0.251907	0.408263	0.491344	0.437932
TCGA-AK-3447-01	0.50608	0.660072	1	1	0.735671	0.607367	1	0.528821	0.663183	0.863415	0.988937	1	1	0.898434	0.862377	1	0.91701	0.630867	1	1	1	1	1	1	1	1	1	1	1	1	1	1	1	1	1	1	1.09829	0.998279	1	1	0.929219	1.11028	1	0.938635	1.41995	0.731951	0.790167	1	1
TCGA-AK-3450-01	0.138889	0.130407	0.148148	0.200353	0.106738	0.18468	1	1	0.121336	0.302564	0.137522	0.224317	0.211718	0.24086	0.24623	1	1	0.231196	0.0442605	0.141556	0.212932	0.136989	0.206552	0.192844	1	1	0.196005	0.236206	0.248965	0.250704	0.282139	0.327938	0.424561	1	1	0.436399	0.114147	0.259377	0.147858	0.166718	0.339952	0.262926	1	1	0.335631	0.202159	0.321207	0.310503	0.394024
TCGA-AK-3451-01	1	1	1	1	1	1	1	1	1	1	1	1	1	1	1	1	1	1	1	1	1	1	1	1	1	1	1	1	1	1	1	1	1	1	1	1	1	1	1	1	1	1	1	1	1	1	1	1	1
TCGA-AK-3453-01	0.276387	0.381153	0.246484	0.250711	0.298527	0.34059	1	1	0.443449	0.536402	0.543435	0.407652	0.402241	0.521751	0.477089	1	1	0.463925	0.156227	0.278546	0.337431	0.219647	0.234022	0.233135	1	1	0.159443	0.238809	0.333305	0.260993	0.212339	0.333921	0.366096	1	1	0.383905	0.293078	0.532615	0.257589	0.340638	0.536824	0.554643	1	1	0.735227	0.411896	0.490204	0.331422	0.479517
TCGA-AK-3454-01	0.141006	0.191852	0.161254	0.131642	0.199496	0.165006	0.170896	0.203141	0.203427	0.36208	0.202404	0.338512	0.216949	0.36672	0.351576	0.320104	0.365015	0.344855	0.107793	0.20891	0.297818	0.162156	0.261667	0.252191	0.232766	0.229427	0.261839	0.108258	0.154253	0.178123	0.12461	0.201508	0.251635	0.208061	0.116883	0.251179	0.29494	0.565187	0.320337	0.300714	0.713398	0.5316	0.326469	0.331399	0.687174	0.158354	0.302601	0.331643	0.321734
TCGA-AK-3455-01	0.123634	0.143464	0.261196	0.151112	0.151409	0.204041	0.233527	1	0.222303	0.252935	0.158703	0.321001	0.155715	0.244191	0.234894	0.479547	1	0.232446	0.443783	0.58005	0.998513	0.545078	0.733684	0.677571	0.415272	1	0.86086	0.180358	0.179274	0.345315	0.235462	0.210744	0.29215	0.259421	1	0.326796	0.27882	0.404312	0.393409	0.211106	0.422965	0.382586	0.225151	1	0.457322	0.340409	0.39767	0.561941	0.411805
TCGA-AK-3456-01	0.263449	0.267504	1	0.242143	0.345221	0.33198	1.25	0.270624	0.364624	0.256608	0.358135	1	0.225349	0.328791	0.357933	2.51	0.289817	0.298098	1	1	1	1	1	1	1	1	1	0.224249	0.292814	1	0.29959	0.337765	0.453744	4.26	0.168797	0.432837	0.369018	0.644122	1	0.405863	0.667644	0.645777	3.77	0.377551	0.757053	0.402667	0.590941	1	0.622354
TCGA-AK-3458-01	0.0602884	0.120919	0.139935	0.0949172	0.11739	0.131832	0.129251	0.170196	0.129965	0.344203	0.227509	0.342459	0.235134	0.331608	0.323391	0.321886	0.395426	0.348424	0.228329	0.368653	0.518465	0.312677	0.478652	0.402781	0.351246	0.372681	0.452517	0.143245	0.18013	0.28333	0.219162	0.205993	0.301684	0.248834	0.214412	0.330372	0.288408	0.480692	0.361259	0.26198	0.497569	0.43845	0.330354	0.34866	0.544551	0.288808	0.390069	0.476994	0.433828
TCGA-AK-3460-01	0.041376	0.111974	0.0862699	0.0579564	0.113924	0.095873	0.0891113	0.123373	0.114586	0.379471	0.281795	0.302607	0.214999	0.411811	0.372867	0.250306	0.418898	0.384059	0.110519	0.224869	0.2628	0.176094	0.258861	0.251109	0.148648	0.19587	0.243213	0.0761479	0.115251	0.16269	0.117802	0.149168	0.199624	0.119293	0.130825	0.171666	0.309622	0.616279	0.320752	0.286081	0.727664	0.556033	0.183939	0.329415	0.70518	0.197725	0.341827	0.339885	0.346409
TCGA-AK-3461-01	0.0472114	0.115348	0.0906016	0.0687117	0.126673	0.111709	0.0896552	0.133471	0.134708	0.365591	0.284417	0.326997	0.239484	0.426825	0.384641	0.299055	0.40067	0.406738	0.0952368	0.198014	0.247577	0.146654	0.224272	0.231754	0.145309	0.212079	0.231855	0.0887375	0.138328	0.17824	0.114252	0.174149	0.227604	0.179459	0.187365	0.227543	0.350411	0.669444	0.353734	0.33341	0.751721	0.617234	0.29839	0.413953	0.742341	0.234622	0.39291	0.387665	0.37584
TCGA-AK-3465-01	0.521836	0.555276	1	1	0.671888	0.556563	1	1	0.734134	0.568028	0.491359	1	1	0.692594	0.556754	1	1	0.673914	1	1	1	1	1	1	1	1	1	1	1	1	1	1	1	1	1	1	0.84516	1.06712	1	1	1.19367	0.90335	1	1	1.36628	0.593111	0.656495	1	1
TCGA-AS-3777-01	0.172559	0.209045	0.244187	0.149949	0.249393	0.26549	0.242069	0.271915	0.273783	0.243884	0.368599	0.33124	0.244709	0.433647	0.369018	0.229312	0.360831	0.401911	0.25103	0.411695	0.635655	0.419508	0.514936	0.417932	0	0.569349	0.173135	0.124445	0.192117	0.263474	0.305022	0.141607	0.207469	0.0984456	0.294056	0.229514	0.326903	0.660055	0.495589	0.214893	0.591384	0.553363	0.336165	0.450132	0.751127	0.391829	0.541895	0.480154	0.395098
TCGA-AS-3778-01	0.0515987	0.109505	0.104312	0.0643626	0.111147	0.082969	1	1	0.123323	0.417468	0.318291	0.322697	0.264679	0.444245	0.437087	1	1	0.411491	0.0748757	0.208771	0.312354	0.143435	0.244463	0.195643	1	1	0.222945	0.0921723	0.149647	0.16243	0.113771	0.184456	0.194875	1	1	0.216341	0.279298	0.618984	0.27514	0.304137	0.666528	0.544061	1	1	0.668986	0.112096	0.30822	0.242257	0.268628
TCGA-B0-4688-01	0.0685677	0.180557	0.061929	0.0745595	0.151149	0.128566	0.106947	0.115484	0.199364	0.47923	0.859437	0.10732	0.303473	0.646766	0.695187	0.431462	0.415509	0.808116	0.0464279	0.064786	0.0863129	0.0809812	0.0921658	0.0936363	0.0895272	0.0785334	0.100654	0.0715267	0.112206	0.0874391	0.104895	0.119253	0.193959	0.10457	0.0585584	0.164496	0.32625	0.626173	0.129785	0.240026	0.424463	0.520292	0.338594	0.283408	0.576788	0.230254	0.514697	0.120189	0.395571
TCGA-B0-4690-01	0.0818273	0.14838	0.178805	0.10688	0.155811	0.172854	1	0.218703	0.194265	0.332058	0.430304	0.369509	0.244221	0.387843	0.425694	1	0.444192	0.398562	0.321956	0.492017	0.560319	0.357109	0.529884	0.57506	1	0.481735	0.57732	0.125992	0.185053	0.245109	0.130211	0.165805	0.280433	1	0.172518	0.284457	0.333689	0.58515	0.423639	0.241831	0.535444	0.546905	1	0.397378	0.551222	0.348929	0.571712	0.623018	0.494126
TCGA-B0-4691-01	0.139909	0.239775	0.271628	0.183012	0.213983	0.264588	0.25463	0.270698	0.269616	0.52444	0.438764	0.51788	0.363924	0.505827	0.506543	0.497806	0.627615	0.524918	0.448521	0.592724	0.742381	0.494236	0.602366	0.625898	0.54719	0.569624	0.752572	0.237899	0.289203	0.38898	0.312397	0.274028	0.384026	0.352083	0.207465	0.439454	0.377323	0.626092	0.435539	0.298618	0.565158	0.545409	0.405229	0.427926	0.633337	0.494151	0.607479	0.651061	0.563605
TCGA-B0-4693-01	0.113452	0.209891	0.227077	0.162521	0.234021	0.231303	1	0.253275	0.256862	0.437758	0.157175	0.453492	0.209455	0.383252	0.370444	1	0.466519	0.373062	0.358187	0.498741	0.630751	0.44722	0.633978	0.623411	1	0.475819	0.646077	0.227304	0.18877	0.382544	0.288964	0.309384	0.39836	1	0.260608	0.327959	0.515046	0.59659	0.588191	0.42292	0.867755	0.743071	1	0.49647	0.863705	0.453595	0.466349	0.65929	0.55215
TCGA-B0-4694-01	0.0719043	0.13428	0.167197	0.105764	0.119815	0.157462	1	0.186057	0.149356	0.370685	0.333785	0.411822	0.280144	0.381246	0.40674	1	0.472045	0.368375	0.308429	0.513911	0.648694	0.477338	0.558769	0.600182	1	0.43596	0.59944	0.15861	0.219256	0.360214	0.260227	0.235031	0.346471	1	0.213999	0.323904	0.24501	0.482469	0.338708	0.248717	0.450524	0.442588	1	0.271993	0.447104	0.323626	0.489755	0.617538	0.535423
TCGA-B0-4696-01	0.25949	0.300844	1	0.289237	0.21064	0.307505	0.476385	0.316076	0.308594	0.354356	0.884415	1	0.226484	0.539576	0.625709	0.254805	0.212164	0.776113	1	1	1	1	1	1	1	1	1	0.206153	0.218932	1	0.442668	0.189329	0.347939	0.471362	0.435023	0.324515	0.161062	0.420017	1	0.163014	0.368189	0.286143	0.299473	0.178374	0.390627	0.303874	0.608535	1	0.367225
TCGA-B0-4697-01	1.03156	0.838162	1.10904	0.845885	0.902558	1.1124	1	1	1.07306	0.696279	0.526959	0.708437	0.457895	0.620066	0.600604	1	1	0.624028	1.16901	0.98706	1.38339	1.0439	1.03368	1.21632	1	1	1.28612	0.716917	0.555201	0.756557	0.525025	0.54104	0.768093	1	1	0.754621	0.810463	0.812617	0.774738	0.528479	0.841034	0.854833	1	1	0.923481	1.20454	0.914424	1.16521	0.987349
TCGA-B0-4698-01	0.0478805	0.0523715	0.159262	0.0697411	0.0698249	0.098743	0.105381	0.160852	0.1122	0.121428	0.140033	0.165754	0.109498	0.134413	0.13891	0.2186	0.195654	0.142781	0.521296	0.581037	0.975286	0.676493	0.639241	0.835869	0.250611	0.747597	0.944017	0.121649	0.139936	0.370638	0.280926	0.144728	0.317038	0.127143	0.249818	0.347033	0.191882	0.283637	0.24067	0.152258	0.261884	0.242706	0.205258	0.255967	0.290776	0.208675	0.261433	0.59868	0.456403
TCGA-B0-4699-01	0.174813	0.267079	0.307226	0.176898	0.250706	0.278673	0.237882	1	0.357562	0.44498	0.609432	0.46914	0.25434	0.458716	0.555836	0.512845	1	0.551627	0.505413	0.626649	0.732315	0.440668	0.590627	0.703046	0.398672	1	0.776031	0.169571	0.18371	0.267067	0.217858	0.232529	0.36215	0.196532	1	0.307909	0.39352	0.567714	0.444366	0.292259	0.430452	0.598596	0.381621	1	0.63991	0.435429	0.672274	0.656434	0.569854
TCGA-B0-4700-01	0.10704	0.178501	0.21948	0.141787	0.168913	0.194558	0.181206	1	0.202697	0.426882	0.482595	0.452968	0.322577	0.495195	0.468499	0.383854	1	0.440044	0.393248	0.608343	0.737205	0.511775	0.633133	0.658689	0.357771	1	0.692634	0.191126	0.272703	0.379845	0.220876	0.274175	0.357876	0.262824	1	0.366857	0.342749	0.635737	0.419865	0.313978	0.585938	0.524134	0.298309	1	0.555746	0.346421	0.563855	0.618638	0.50144
TCGA-B0-4701-01	0.0968712	0.166444	0.183531	0.132635	0.168972	0.18935	1	0.227961	0.205053	0.345501	0.227767	0.38059	0.241548	0.385921	0.360764	1	0.45165	0.375292	0.272383	0.399042	0.49606	0.359352	0.481296	0.477583	1	0.465413	0.495291	0.177566	0.20481	0.314157	0.220754	0.254558	0.347571	1	0.282995	0.35301	0.323955	0.557124	0.398743	0.321705	0.643018	0.563674	1	0.448326	0.629499	0.363537	0.453756	0.554661	0.502478
TCGA-B0-4703-01	0.0473834	0.130545	0.123945	0.0719602	0.124547	0.10523	1	0.141081	0.135639	0.429706	0.635432	0.444099	0.33262	0.614336	0.566431	1	0.503306	0.603117	0.256549	0.450826	0.466073	0.327009	0.44337	0.437176	1	0.404016	0.482027	0.100603	0.183795	0.245556	0.173046	0.202581	0.233796	1	0.160315	0.26949	0.357415	0.728346	0.421044	0.356604	0.709616	0.612014	1	0.41226	0.706071	0.206221	0.450502	0.427146	0.369252
TCGA-B0-4706-01	0.0611671	0.158554	0.144834	0.0877352	0.154409	0.127333	0.1409	0.159736	0.171708	0.529065	0.394677	0.498071	0.287385	0.554349	0.481977	0.471664	0.59937	0.530691	0.279877	0.435422	0.495698	0.260043	0.464485	0.432904	0.398613	0.402169	0.503993	0.110737	0.172362	0.211718	0.180885	0.174887	0.221577	0.202777	0.139337	0.230817	0.425375	0.73799	0.462509	0.269926	0.772675	0.602414	0.456382	0.428082	0.777705	0.247411	0.404931	0.422938	0.308035
TCGA-B0-4707-01	1	1	1	1	1	1	1	1	1	1	1	1	1	1	1	1	1	1	1	1	1	1	1	1	1	1	1	1	1	1	1	1	1	1	1	1	1	1	1	1	1	1	1	1	1	1	1	1	1
TCGA-B0-4710-01	0.218553	0.320698	0.292919	0.252064	0.338582	0.317844	0.233447	1	0.371144	0.59046	0.366647	0.525937	0.365337	0.566445	0.552697	0.341365	1	0.57496	0.307568	0.470641	0.454213	0.374315	0.520872	0.471256	0.295609	1	0.500764	0.280627	0.303115	0.336164	0.277604	0.364814	0.426772	0.249779	1	0.42008	0.541856	0.770959	0.522165	0.486364	0.897975	0.739218	0.354357	1	0.93025	0.448267	0.58889	0.516423	0.550206
TCGA-B0-4712-01	0.103033	0.16957	0.186643	0.130106	0.179503	0.196581	0.185762	1	0.216771	0.372888	0.320987	0.355061	0.201557	0.400483	0.433244	0.359505	1	0.412521	0.284337	0.434765	0.455622	0.308497	0.450525	0.480726	0.3744	1	0.522687	0.164251	0.173175	0.240767	0.145851	0.168733	0.310417	0.25534	1	0.302534	0.343829	0.576988	0.361763	0.211515	0.556307	0.549356	0.324196	1	0.591399	0.35584	0.541676	0.544356	0.489356
TCGA-B0-4713-01	0.0963855	0.106136	0.229734	0.135197	0.0799283	0.172767	0.234077	1	0.0966013	0.242488	0.19923	0.232398	0.166232	0.236961	0.248316	0.253042	1	0.228395	0.46219	0.63162	0.712468	0.516128	0.67053	0.709265	0.623494	1	0.796071	0.204058	0.230304	0.373662	0.216989	0.230286	0.356947	0.366182	1	0.393693	0.0652052	0.267422	0.139577	0.10505	0.247119	0.202219	0.150072	1	0.236629	0.308205	0.449642	0.575357	0.45084
TCGA-B0-4714-01	0.175097	0.269414	0.308891	0.177312	0.256086	0.230825	0.301549	1	0.288142	0.529959	0.23233	0.545116	0.248431	0.468068	0.429078	0.546335	1	0.430963	0.480732	0.615305	0.871873	0.501405	0.710676	0.761558	0.632671	1	0.810372	0.166955	0.191918	0.33139	0.238064	0.21218	0.34567	0.308596	1	0.271597	0.459743	0.654713	0.540423	0.293612	0.703825	0.629401	0.496073	1	0.702374	0.274218	0.365097	0.627424	0.436456
TCGA-B0-4718-01	0.216715	0.267429	0.258651	0.192047	0.288826	0.277185	0.221832	0.303759	0.321153	0.415158	0.248668	0.390408	0.202801	0.405854	0.379611	0.377453	0.485761	0.349417	0.240281	0.394171	0.473772	0.258992	0.39418	0.417896	0.249777	0.436239	0.469469	0.171259	0.18206	0.239571	0.182604	0.246069	0.298259	0.216462	0.178699	0.282158	0.406318	0.61903	0.416338	0.294677	0.77317	0.634143	0.339477	0.479496	0.779423	0.330662	0.456973	0.489551	0.39672
TCGA-B0-4810-01	0.0454772	0.121496	0.129791	0.0747914	0.112504	0.109801	0.132222	0.152784	0.13254	0.455926	0.427592	0.467292	0.327379	0.513143	0.480239	0.409945	0.540388	0.491831	0.280981	0.478998	0.611203	0.370429	0.513639	0.540925	0.433349	0.519787	0.577874	0.109483	0.181974	0.276565	0.167728	0.194771	0.256776	0.253073	0.189303	0.293834	0.333601	0.630792	0.413755	0.31089	0.639466	0.547758	0.352305	0.418137	0.622359	0.261384	0.435842	0.551172	0.411906
TCGA-B0-4811-01	0.1099	0.201223	0.158675	0.151078	0.231642	0.197925	0.164588	0.221503	0.243929	0.447535	0.352033	0.31353	0.272574	0.525116	0.444478	0.404735	0.531558	0.46907	0.163243	0.247845	0.275677	0.176521	0.291322	0.287345	0.230084	0.273416	0.287152	0.210742	0.258281	0.184046	0.162072	0.208815	0.288005	0.249793	0.186892	0.306988	0.492841	0.778367	0.383614	0.303656	0.877662	0.693034	0.481672	0.546126	0.92016	0.340131	0.496969	0.373851	0.378996
TCGA-B0-4813-01	1	1	1	1	1	1	1	1	1	1	1	1	1	1	1	1	1	1	1	1	1	1	1	1	1	1	1	1	1	1	1	1	1	1	1	1	1	1	1	1	1	1	1	1	1	1	1	1	1
TCGA-B0-4814-01	0.115529	0.199181	0.179222	0.140855	0.215044	0.202392	1	1	0.249789	0.445036	0.249694	0.352695	0.275971	0.479859	0.439366	1	1	0.449699	0.124209	0.285294	0.292222	0.17021	0.350133	0.229313	1	1	0.308354	0.17203	0.242194	0.18648	0.208211	0.251053	0.302069	1	1	0.305521	0.352548	0.716145	0.356824	0.327808	0.805126	0.625482	1	1	0.806856	0.332476	0.511115	0.34571	0.426184
TCGA-B0-4815-01	0.544654	0.599769	0.697746	0.546941	0.562473	0.732688	1	1	0.749619	0.712434	0.533617	0.720628	0.452416	0.639317	0.641161	1	1	0.616665	0.866084	0.870546	1.09758	0.817714	0.909681	1.03681	1	1	1.0896	0.562482	0.479712	0.630683	0.405156	0.416526	0.666157	1	1	0.617431	0.638718	0.743817	0.663451	0.409035	0.698048	0.753884	1	1	0.765249	0.977197	0.869007	1.05093	0.874905
TCGA-B0-4816-01	0.0598702	0.153348	0.11249	0.0855324	0.145505	0.125606	0.110521	0.136223	0.154085	0.502781	0.323444	0.373942	0.271222	0.448758	0.467005	0.426845	0.543371	0.410058	0.103198	0.248638	0.256387	0.189617	0.265257	0.26337	0.202019	0.177715	0.248164	0.117049	0.157385	0.191749	0.159191	0.217496	0.291327	0.21409	0.170041	0.263188	0.35746	0.6367	0.349295	0.376165	0.791097	0.654953	0.351554	0.403751	0.737536	0.231557	0.420607	0.378435	0.44413
TCGA-B0-4817-01	0.130424	0.216021	0.261158	0.155202	0.279161	0.249484	0.252233	1	0.314171	0.389143	0.338475	0.34973	0.22821	0.37919	0.476592	0.363411	1	0.390544	0.453991	0.462841	0.548685	0.375187	0.626567	0.561648	0.505056	1	0.49057	0.186811	0.190637	0.269991	0.264396	0.213769	0.339956	0.254749	1	0.31454	0.555221	0.607784	0.599929	0.359407	0.628643	0.743101	0.563554	1	0.860619	0.473089	0.638171	0.600037	0.536054
TCGA-B0-4818-01	0.236164	0.32565	0.318125	0.279791	0.369409	0.39182	0.280006	0.344287	0.377094	0.522554	0.147963	0.496068	0.271046	0.469562	0.439586	0.448594	0.583755	0.465423	0.334362	0.434094	0.539078	0.427187	0.568795	0.563433	0.392735	0.465046	0.566908	0.316767	0.267438	0.384166	0.395132	0.407333	0.493731	0.348925	0.329732	0.399921	0.583038	0.712065	0.605188	0.519946	0.963031	0.784172	0.495317	0.586988	0.935448	0.644815	0.630081	0.685322	0.688536
TCGA-B0-4819-01	0.403409	0.475634	0.577137	0.401739	0.473064	0.484873	0.488553	0.572217	0.547694	0.62531	0.462385	0.646739	0.410683	0.578653	0.571659	0.590171	0.667051	0.54722	0.771214	0.809715	1.10657	0.810278	0.938552	0.958111	0.685578	0.931606	1.006	0.39644	0.391591	0.588237	0.362546	0.46526	0.559486	0.515881	0.328508	0.584057	0.628222	0.795969	0.691881	0.528236	0.818369	0.784629	0.571906	0.657955	0.787026	0.57603	0.636402	0.845557	0.682709
TCGA-B0-4821-01	0.0377478	0.0677915	0.0732071	0.0749569	0.0592917	0.0676224	0.0804519	1	0.0659324	0.26119	0.217307	0.214183	0.127416	0.235996	0.223786	0.241871	1	0.224736	0.097351	0.199574	0.31205	0.10037	0.226509	0.243294	0.289331	1	0.293457	0.12217	0.133282	0.201863	0.206184	0.0831643	0.141516	0.248245	1	0.18287	0.112842	0.309162	0.156023	0.0560626	0.29662	0.239982	0.187271	1	0.305298	0.108458	0.233475	0.281513	0.123368
TCGA-B0-4822-01	0.0328703	0.0982122	0.108309	0.049479	0.0827766	0.0742737	0.102298	1	0.0887725	0.449305	0.294031	0.424062	0.250862	0.4787	0.433381	0.403566	1	0.414175	0.360675	0.477399	0.519701	0.366714	0.532103	0.529021	0.408618	1	0.523897	0.0829588	0.126183	0.216784	0.156424	0.173414	0.207011	0.181914	1	0.211152	0.252763	0.557852	0.302727	0.282414	0.617191	0.468719	0.281296	1	0.562468	0.155787	0.303898	0.380673	0.335894
TCGA-B0-4823-01	0.148429	0.201326	0.188706	0.144503	0.173993	0.176028	1	0.237991	0.19691	0.368798	0.355643	0.388045	0.256546	0.440586	0.407574	1	0.40753	0.405207	0.169754	0.353586	0.379604	0.258363	0.36504	0.368192	1	0.270525	0.374043	0.129874	0.211632	0.243245	0.167727	0.251636	0.28089	1	0.146104	0.286713	0.224969	0.577571	0.295606	0.265567	0.556681	0.459055	1	0.296607	0.529478	0.176428	0.358797	0.390995	0.342206
TCGA-B0-4824-01	0.286433	0.320935	0.376975	0.268753	0.290793	0.320798	0.29029	0.171145	0.359467	0.455749	0.168755	0.50639	0.247961	0.387576	0.377679	0.412233	0.458447	0.404235	0.380447	0.570489	0.754345	0.465907	0.614889	0.667554	0.295596	0.2344	0.695058	0.209286	0.240333	0.377812	0.255597	0.311376	0.405748	0.223992	0.0541722	0.381322	0.351037	0.565182	0.426382	0.339245	0.615727	0.540079	0.308912	0.307817	0.592471	0.294398	0.421663	0.627266	0.493548
TCGA-B0-4827-01	0.0644199	0.136567	0.122808	0.0909161	0.126147	0.142849	1	1	0.159904	0.426513	0.415106	0.380307	0.26465	0.471038	0.478404	1	1	0.4376	0.194259	0.358979	0.349861	0.243881	0.37031	0.393095	1	1	0.378544	0.132163	0.193667	0.205618	0.118479	0.178821	0.254306	1	1	0.258579	0.285583	0.619616	0.325339	0.236488	0.604311	0.537255	1	1	0.58234	0.324278	0.577196	0.465109	0.40961
TCGA-B0-4828-01	0.137719	0.201932	0.193344	0.168138	0.168367	0.178981	0.200937	1	0.239498	0.368659	0.193526	0.386084	0.216039	0.334707	0.352362	0.374145	1	0.320964	0.189826	0.379494	0.436786	0.262947	0.412736	0.38946	0.298609	1	0.435299	0.166415	0.193447	0.257432	0.195203	0.19616	0.310415	0.266767	1	0.286476	0.219693	0.434354	0.299907	0.197966	0.434195	0.415649	0.30801	1	0.484846	0.197431	0.348556	0.417628	0.360193
TCGA-B0-4833-01	0.168986	0.172622	0.336215	0.175223	0.174275	0.19918	0.335879	1	0.183243	0.279465	0.132041	0.315107	0.147769	0.267868	0.24502	0.275601	1	0.249499	0.53474	0.569113	0.806955	0.479877	0.776957	0.760678	0.565926	1	0.775392	0.151931	0.15921	0.323353	0.218148	0.249752	0.31143	0.277309	1	0.311629	0.226621	0.454652	0.309174	0.20813	0.493146	0.389948	0.268577	1	0.43855	0.190088	0.275643	0.51048	0.343964
TCGA-B0-4834-01	0.431676	0.388055	1	0.177036	0.601684	0.484787	1	0.149023	0.62385	0.316379	0.198666	1	0.124131	0.53212	0.339546	1	0.291997	0.478875	1	1	1	1	1	1	1	1	1	0.0909132	0.0810777	1	0.0506404	0.0839474	0.144848	1	0.0270588	0.136102	0.792111	0.956663	1	0.235425	1.29242	0.90114	1	0.277013	1.48247	0.527665	0.497488	1	0.284634
TCGA-B0-4836-01	0.185383	0.230416	0.284622	0.21777	0.225998	0.274007	1	1	0.315805	0.375278	0.362838	0.400023	0.273314	0.405683	0.3974	1	1	0.399811	0.394256	0.533606	0.613514	0.445267	0.608182	0.589962	1	1	0.662341	0.259902	0.302391	0.367436	0.232287	0.347224	0.416279	1	1	0.451021	0.32054	0.596303	0.395839	0.328979	0.552565	0.527261	1	1	0.580013	0.404496	0.54937	0.57264	0.529869
TCGA-B0-4837-01	0.0213135	0.0572157	0.0748491	0.0434676	0.0647299	0.0548117	0.0660229	1	0.0777911	0.22306	0.342776	0.189589	0.149227	0.372856	0.332451	0.146298	1	0.342645	0.219869	0.308782	0.2738	0.221525	0.422452	0.338948	0.224952	1	0.320571	0.0903448	0.139731	0.125169	0.112949	0.142734	0.182321	0.118402	1	0.195514	0.216163	0.552311	0.244565	0.190969	0.615914	0.490086	0.1654	1	0.600433	0.112678	0.315843	0.22565	0.25245
TCGA-B0-4838-01	0.0363788	0.0770185	0.121456	0.0620809	0.0838198	0.0865234	1	1	0.116561	0.279302	0.129242	0.321245	0.123851	0.257707	0.242357	1	1	0.243786	0.345488	0.515547	0.787211	0.403993	0.677418	0.647301	1	1	0.730507	0.0886522	0.0988802	0.248589	0.105903	0.154738	0.212742	1	1	0.216666	0.288768	0.468851	0.411712	0.197413	0.494072	0.441059	1	1	0.484587	0.198412	0.299352	0.500291	0.300363
TCGA-B0-4839-01	0.0387931	0.100497	0.108718	0.0697032	0.0678514	0.0751501	0.109549	1	0.080682	0.31224	0.165497	0.221542	0.187543	0.306165	0.315958	0.297595	1	0.280693	0.161897	0.205733	0.254484	0.181165	0.337319	0.312589	0.260167	1	0.264115	0.0836389	0.134299	0.121521	0.104949	0.16941	0.2268	0.143058	1	0.18934	0.0942058	0.328506	0.14473	0.160277	0.395035	0.301484	0.172069	1	0.360131	0.0893136	0.237651	0.222278	0.253759
TCGA-B0-4841-01	0.0100025	0.0389678	0.0439698	0.0162641	0.0408535	0.0307714	0.0408523	1	0.0424375	0.232835	0.216289	0.230226	0.149162	0.303333	0.261252	0.249943	1	0.270089	0.200833	0.331958	0.250156	0.182003	0.357562	0.314122	0.255929	1	0.311137	0.0218203	0.0637911	0.0605416	0.036531	0.0537286	0.0674905	0.0658508	1	0.074021	0.179606	0.450935	0.235849	0.128731	0.583075	0.386066	0.238802	1	0.537367	0.0959016	0.240504	0.19339	0.149159
TCGA-B0-4842-01	0.0710383	0.150192	0.0971215	0.0831589	0.188447	0.119222	0.109439	1	0.252219	0.46419	0.377086	0.390692	0.347839	0.442917	0.469433	0.372117	1	0.419199	0.0891917	0.207922	0.296138	0.188079	0.218538	0.271573	0.162755	1	0.272151	0.121608	0.19505	0.258178	0.208556	0.205131	0.308369	0.207316	1	0.344177	0.532995	0.659738	0.536209	0.491676	0.722649	0.728876	0.436856	1	0.872248	0.211629	0.392983	0.456267	0.440632
TCGA-B0-4843-01	0.120206	0.22662	0.197263	0.168311	0.249	0.21712	0.20296	1	0.261159	0.479762	0.582495	0.334572	0.314408	0.679311	0.592932	0.328873	1	0.600721	0.129921	0.258605	0.518731	0.185694	0.304191	0.220871	0.398255	1	0.242643	0.239979	0.270121	0.21894	0.161479	0.249282	0.285163	0.241097	1	0.33491	0.514587	0.847331	0.400039	0.349715	1.05067	0.797272	0.35414	1	0.994819	0.334191	0.583752	0.374737	0.36162
TCGA-B0-4844-01	1	1	1	1	1	1	1	1	1	1	1	1	1	1	1	1	1	1	1	1	1	1	1	1	1	1	1	1	1	1	1	1	1	1	1	1	1	1	1	1	1	1	1	1	1	1	1	1	1
TCGA-B0-4845-01	0.152207	0.213358	1	0.170569	0.282737	0.239614	1	1	0.304044	0.367215	0.222821	1	0.200339	0.418276	0.354174	1	1	0.361497	1	1	1	1	1	1	1	1	1	0.208074	0.249219	1	0.212381	0.331554	0.324447	1	1	0.344688	0.459404	0.756572	1	0.431892	1.03178	0.722981	1	1	0.987286	0.369095	0.510379	1	0.394473
TCGA-B0-4846-01	0.383077	0.384385	0.447356	0.340923	0.420657	0.420724	1	1	0.47393	0.447913	0.206517	0.495583	0.26284	0.476536	0.454003	1	1	0.477617	0.434414	0.577035	0.632665	0.484243	0.676216	0.633643	1	1	0.674481	0.290513	0.282943	0.400158	0.305704	0.349914	0.458389	1	1	0.430166	0.470115	0.746275	0.533615	0.412013	0.805752	0.690797	1	1	0.79497	0.423148	0.555805	0.642605	0.578326
TCGA-B0-4847-01	0.151255	0.23948	0.349082	0.196703	0.252551	0.298614	0.200612	0.368512	0.322743	0.419077	0.155732	0.485559	0.209221	0.360591	0.318061	0.510774	0.506395	0.300496	0.727873	0.735528	1.23009	0.727454	0.882778	1.0432	0.388841	1.0434	1.06827	0.240931	0.199097	0.442045	0.227103	0.212172	0.408601	0.234334	0.29994	0.352915	0.497408	0.549213	0.575496	0.268689	0.651568	0.595358	0.478092	0.611622	0.674494	0.576907	0.466202	0.951492	0.615999
TCGA-B0-4848-01	0.0698842	0.153916	0.137697	0.103997	0.146467	0.147175	0.115231	1	0.174879	0.467183	0.411289	0.42644	0.319895	0.463986	0.476939	0.300471	1	0.462734	0.203632	0.383638	0.361759	0.288278	0.40927	0.390637	0.19953	1	0.418699	0.131853	0.204656	0.264702	0.223445	0.210338	0.304396	0.151082	1	0.280754	0.336941	0.630442	0.373304	0.293738	0.618954	0.575958	0.263782	1	0.638734	0.283471	0.485649	0.442605	0.454501
TCGA-B0-4849-01	0.223935	0.238635	0.226233	0.193073	0.257897	0.266691	0.23502	1	0.286273	0.314329	0.19652	0.273252	0.162533	0.328517	0.309269	0.282518	1	0.290493	0.123255	0.234706	0.279556	0.180209	0.330913	0.282872	0.215737	1	0.299194	0.16179	0.18941	0.180652	0.161878	0.22619	0.318261	0.187336	1	0.270012	0.299765	0.580249	0.327482	0.286542	0.703981	0.573119	0.294683	1	0.652577	0.290671	0.432557	0.396365	0.440826
TCGA-B0-4852-01	0.162456	0.239744	0.222618	0.188558	0.286418	0.275717	1	0.26204	0.30182	0.433144	0.270078	0.372269	0.242411	0.466334	0.453829	1	0.461166	0.460237	0.217614	0.320517	0.33627	0.262259	0.408002	0.375732	1	0.262047	0.383803	0.217934	0.219107	0.25055	0.19938	0.284858	0.353618	1	0.214948	0.334292	0.52541	0.738365	0.489812	0.4279	0.946569	0.746887	1	0.499399	0.947286	0.448466	0.573642	0.485694	0.515332
TCGA-B0-4945-01	0.11637	0.213743	0.162748	0.142751	0.214299	0.194508	1	1	0.239726	0.460236	0.283994	0.367041	0.284559	0.510982	0.451431	1	1	0.4509	0.151913	0.275359	0.253653	0.187307	0.295426	0.258555	1	1	0.281578	0.174984	0.23991	0.186716	0.181987	0.278857	0.297414	1	1	0.311893	0.359714	0.716058	0.335829	0.373315	0.934074	0.619099	1	1	0.843909	0.295386	0.464329	0.320818	0.387737
TCGA-B0-5075-01	0.295768	0.253325	0.329898	0.292933	0.230773	0.329784	1	1	0.338504	0.309861	0.192224	0.323588	0.173022	0.24636	0.286875	1	1	0.238995	0.271967	0.429716	0.541023	0.367076	0.502196	0.553407	1	1	0.555848	0.264985	0.236658	0.377525	0.250614	0.240513	0.467919	1	1	0.388982	0.256285	0.369914	0.279409	0.174076	0.34558	0.382812	1	1	0.414044	0.308522	0.41384	0.615465	0.534834
TCGA-B0-5077-01	0.0526212	0.128359	0.118888	0.0752747	0.121769	0.115252	0.106748	0.144267	0.146399	0.407617	0.298007	0.362479	0.210413	0.457555	0.428591	0.333342	0.466156	0.414674	0.19908	0.334478	0.381024	0.254882	0.346775	0.372747	0.235358	0.313909	0.397199	0.105625	0.133774	0.20794	0.129532	0.160108	0.226606	0.178244	0.185277	0.245654	0.285647	0.615182	0.322626	0.247422	0.671875	0.528873	0.258871	0.360915	0.675615	0.236231	0.408513	0.406233	0.344657
TCGA-B0-5080-01	0.413109	0.516579	0.433729	0.398737	0.493438	0.506213	0.310865	1	0.523532	0.727446	0.784608	0.635453	0.501404	0.885909	0.72409	0.263648	1	0.802661	0.438333	0.584427	0.512663	0.435228	0.577106	0.528567	0.345408	1	0.600695	0.392116	0.438245	0.399302	0.327379	0.457413	0.478328	0.289063	1	0.511985	0.602953	0.980854	0.564586	0.537157	1.03437	0.799282	0.258447	1	0.975394	0.617984	0.750828	0.567967	0.592741
TCGA-B0-5081-01	0.30607	0.44063	0.465659	0.359865	0.407783	0.471605	1	0.496824	0.473933	0.684817	0.55682	0.676798	0.47599	0.667393	0.668907	1	0.794457	0.651143	0.626057	0.742107	0.880467	0.738806	0.790191	0.846459	1	0.841238	0.86751	0.407894	0.432429	0.599908	0.498487	0.459932	0.607292	1	0.460922	0.569576	0.545692	0.770031	0.627166	0.484987	0.777366	0.757602	1	0.643676	0.792095	0.707886	0.796964	0.850389	0.79317
TCGA-B0-5083-01	0.181009	0.278755	0.241678	0.212877	0.290706	0.295109	1	0.28396	0.347739	0.464324	0.537975	0.443118	0.370325	0.556302	0.595261	1	0.523255	0.552464	0.285891	0.454898	0.405686	0.33958	0.461416	0.482175	1	0.331913	0.4748	0.234724	0.290499	0.299836	0.246296	0.260511	0.424599	1	0.259838	0.44824	0.475001	0.747869	0.475008	0.350506	0.655281	0.732489	1	0.444886	0.770502	0.456558	0.670708	0.556542	0.607026
TCGA-B0-5084-01	0.2999	0.318619	0.294865	0.231491	0.338782	0.374846	1	1	0.488858	0.366262	0.425912	0.307505	0.235544	0.402761	0.404857	1	1	0.402403	0.294473	0.363323	0.302558	0.196722	0.364399	0.389602	1	1	0.411773	0.144478	0.191353	0.161105	0.136623	0.177528	0.247164	1	1	0.304208	0.363832	0.600488	0.324586	0.21872	0.544837	0.539198	1	1	0.643208	0.443484	0.566071	0.458545	0.377996
TCGA-B0-5085-01	0.0252121	0.0849264	0.0873516	0.0471919	0.0797805	0.0686308	0.0833599	1	0.0985341	0.394111	0.148835	0.338866	0.179636	0.334817	0.336643	0.359116	1	0.308013	0.148152	0.263579	0.375477	0.222615	0.307927	0.300571	0.336489	1	0.317641	0.0772214	0.104917	0.170091	0.129875	0.115345	0.186242	0.180404	1	0.163513	0.238463	0.493247	0.268281	0.186384	0.641718	0.469865	0.3248	1	0.62704	0.155718	0.300048	0.330669	0.300214
TCGA-B0-5088-01	0.19794	0.314415	0.300833	0.231708	0.316375	0.31698	0.247653	1	0.319574	0.630301	0.442128	0.528839	0.390025	0.627223	0.62075	0.358485	1	0.548981	0.349069	0.529763	0.495598	0.393931	0.558645	0.532122	0.3509	1	0.535105	0.270957	0.312485	0.352464	0.274187	0.311503	0.440797	0.28268	1	0.402407	0.507553	0.79875	0.489293	0.402529	0.900945	0.77013	0.356248	1	0.87515	0.451618	0.638531	0.58217	0.603518
TCGA-B0-5092-01	0.0412346	0.0844489	0.142557	0.0640353	0.0888393	0.0948194	1	1	0.136953	0.304694	0.247749	0.365497	0.184099	0.304704	0.302422	1	1	0.302386	0.431006	0.616914	0.952716	0.519013	0.692519	0.728529	1	1	0.842064	0.0999597	0.133502	0.284652	0.123872	0.147566	0.227259	1	1	0.26272	0.313573	0.491384	0.406389	0.211798	0.470515	0.428597	1	1	0.463918	0.213077	0.333155	0.540807	0.329515
TCGA-B0-5094-01	0.184561	0.202351	0.205573	0.171898	0.188583	0.202517	0.231195	1	0.281111	0.286227	0.24307	0.269293	0.170212	0.297129	0.318082	0.311247	1	0.292049	0.159208	0.265679	0.325019	0.176722	0.289055	0.277441	0.278401	1	0.334442	0.155498	0.187662	0.196801	0.152581	0.216253	0.296393	0.21709	1	0.33549	0.194574	0.445218	0.234701	0.19134	0.410224	0.396229	0.228371	1	0.472905	0.185217	0.339938	0.352469	0.337672
TCGA-B0-5095-01	0.0741292	0.168561	0.136675	0.0991568	0.160317	0.15302	0.154653	0.156508	0.160292	0.444928	0.654778	0.395001	0.352129	0.644156	0.553949	0.420553	0.492251	0.59969	0.182843	0.327285	0.307036	0.24515	0.330446	0.332358	0.253605	0.267881	0.337353	0.113972	0.202878	0.201434	0.168417	0.230333	0.247882	0.191623	0.16407	0.264488	0.332771	0.742133	0.366948	0.370317	0.736016	0.581768	0.362523	0.371695	0.712349	0.277511	0.535361	0.388801	0.402131
TCGA-B0-5096-01	0.223421	0.24078	0.194154	0.197478	0.244631	0.294628	1	1	0.358568	0.30353	0.417323	0.265373	0.175215	0.339622	0.370859	1	1	0.356697	0.119973	0.259715	0.203716	0.177797	0.265648	0.259723	1	1	0.259522	0.166551	0.176653	0.177492	0.108972	0.178046	0.293584	1	1	0.287578	0.25408	0.560607	0.273051	0.191306	0.428478	0.467365	1	1	0.505492	0.375049	0.588854	0.395258	0.462375
TCGA-B0-5097-01	0.0731683	0.142297	0.116605	0.103083	0.143248	0.140933	1	0.172646	0.150723	0.325152	0.467783	0.260866	0.243052	0.479891	0.448334	1	0.4004	0.437864	0.109139	0.185952	0.239928	0.177492	0.219406	0.268508	1	0.218733	0.219829	0.143934	0.201552	0.211532	0.153279	0.240741	0.298971	1	0.243206	0.299088	0.26442	0.638602	0.277953	0.310396	0.689421	0.569247	1	0.384994	0.632194	0.228298	0.466814	0.391165	0.417454
TCGA-B0-5098-01	0.0582222	0.188392	0.0965697	0.202563	0.149995	0.130318	1	1	0.24391	0.523161	0.565944	0.449706	0.762065	0.667391	0.608308	1	1	0.835342	0.100452	0.19984	0.186744	0.141945	0.212642	0.157162	1	1	0.205711	0.582721	0.802563	0.593024	1.00941	0.61148	0.259625	1	1	0.703134	0.365988	0.547424	0.293555	0.390176	0.519546	0.497476	1	1	0.712339	0.274224	0.401493	0.240554	0.179444
TCGA-B0-5099-01	0.123032	0.202534	1	0.142304	0.218612	0.16265	1	0.143774	0.254792	0.376455	0.263381	1	0.227278	0.460512	0.400742	1	0.353055	0.401635	1	1	1	1	1	1	1	1	1	0.1716	0.225137	1	0.150688	0.249121	0.257574	1	0.124305	0.277657	0.371683	0.638263	1	0.344799	0.921551	0.602116	1	0.273518	0.974919	0.184585	0.344247	1	0.28169
TCGA-B0-5100-01	0.181263	0.270916	0.238334	0.194019	0.288826	0.229315	0.185089	1	0.32602	0.449099	0.561468	0.251174	0.351881	0.654565	0.491293	0.406059	1	0.653713	0.149059	0.207768	0.418146	0.208189	0.20916	0.208739	0.273562	1	0.174783	0.175759	0.24657	0.193857	0.230564	0.249802	0.27324	0.179017	1	0.382185	0.430983	0.799714	0.244875	0.366316	0.87574	0.579007	0.355671	1	0.927448	0.253515	0.425073	0.242058	0.311351
TCGA-B0-5102-01	0.0579942	0.120539	0.120444	0.072887	0.137246	0.124641	0.113942	1	0.160152	0.350483	0.191468	0.295231	0.188355	0.317259	0.320803	0.30547	1	0.290676	0.17226	0.275701	0.354498	0.203286	0.349512	0.337942	0.214419	1	0.36696	0.0801742	0.117913	0.157907	0.100647	0.135166	0.200343	0.14166	1	0.194244	0.352173	0.53021	0.35564	0.272815	0.645658	0.56046	0.307088	1	0.709844	0.234647	0.369473	0.409722	0.3733
TCGA-B0-5104-01	0.0735356	0.163047	0.107186	0.100632	0.173108	0.163609	1	0.156474	0.199003	0.396028	0.220756	0.274429	0.207476	0.430738	0.43041	1	0.434943	0.426092	0.0656721	0.15728	0.206824	0.122	0.17381	0.193435	1	0.14425	0.154823	0.131238	0.147669	0.160408	0.170892	0.212521	0.275398	1	0.15469	0.243469	0.378242	0.622278	0.32076	0.354358	0.758385	0.699779	1	0.407137	0.834494	0.309733	0.472418	0.350376	0.462541
TCGA-B0-5106-01	0.0806658	0.155927	0.157794	0.104364	0.178981	0.166888	0.131378	1	0.180728	0.432535	0.287404	0.387729	0.21733	0.414761	0.415892	0.274555	1	0.361593	0.242094	0.367109	0.443121	0.268994	0.441628	0.445006	0.24098	1	0.44741	0.127208	0.15544	0.212253	0.122176	0.178869	0.26916	0.163734	1	0.232234	0.448602	0.682291	0.467436	0.318499	0.810092	0.713567	0.242328	1	0.790714	0.334337	0.498361	0.516395	0.440548
TCGA-B0-5107-01	0.0255928	0.0917785	0.10346	0.0502371	0.0883931	0.0813237	0.12	1	0.144114	0.386545	0.29276	0.399349	0.259775	0.397448	0.353979	1.81	1	0.336605	0.437845	0.510191	0.774899	0.384829	0.502551	0.752147	2.06	1	0.830727	0.0760538	0.129445	0.219278	0.0945595	0.080002	0.194613	0.22	1	0.210673	0.344721	0.389854	0.419945	0.168814	0.501777	0.389625	1.07	1	0.449313	0.247107	0.324372	0.607735	0.327276
TCGA-B0-5108-01	0.098424	0.209614	0.16454	0.135975	0.196922	0.203487	0.14876	0.237686	0.209981	0.479089	0.614885	0.410691	0.35964	0.62495	0.627892	0.304024	0.568788	0.563764	0.164979	0.305508	0.36405	0.28143	0.326689	0.366568	0.19092	0.290625	0.325366	0.180274	0.243252	0.32718	0.264704	0.295	0.37326	0.172538	0.260844	0.334611	0.380434	0.717681	0.409169	0.420243	0.747679	0.697182	0.213631	0.50003	0.715173	0.395073	0.65823	0.574131	0.604372
TCGA-B0-5109-01	0.394487	0.455744	0.502127	0.372344	0.455796	0.503299	0.413982	0.484853	0.623113	0.595756	0.546716	0.6026	0.382624	0.582828	0.574817	0.485993	0.60677	0.607286	0.609686	0.725749	0.87377	0.573871	0.759864	0.77902	0.563859	0.698048	0.927699	0.356309	0.356101	0.431594	0.28291	0.328079	0.455225	0.390612	0.207407	0.531952	0.576995	0.734232	0.60508	0.372288	0.710089	0.69176	0.460469	0.481391	0.769323	0.650127	0.708643	0.772928	0.60678
TCGA-B0-5110-01	0.137108	0.215404	0.19962	0.165788	0.250328	0.218735	1	1	0.27239	0.3957	0.352647	0.329711	0.290298	0.488854	0.442818	1	1	0.430851	0.171595	0.303996	0.259336	0.243892	0.372086	0.310253	1	1	0.344341	0.19476	0.262861	0.24463	0.255945	0.330359	0.373125	1	1	0.362906	0.414807	0.756363	0.415528	0.47421	0.95085	0.722388	1	1	0.866414	0.313014	0.506654	0.403026	0.508972
TCGA-B0-5113-01	0.167772	0.279258	0.26383	0.197604	0.288897	0.279854	1	0.308286	0.317626	0.518185	0.316491	0.44364	0.297705	0.517539	0.502202	1	0.56546	0.507558	0.35111	0.434717	0.486191	0.40987	0.520389	0.519316	1	0.453193	0.529785	0.227038	0.250001	0.359001	0.310297	0.312223	0.416358	1	0.324175	0.359289	0.498137	0.760819	0.499992	0.428768	0.857498	0.734692	1	0.541536	0.87225	0.44764	0.581985	0.569414	0.580459
TCGA-B0-5115-01	0.0774402	0.194576	0.11086	0.115291	0.171857	0.152527	0.109479	0.175932	0.197947	0.49804	0.414025	0.324989	0.340782	0.64463	0.537533	0.275416	0.559192	0.570598	0.0705698	0.137621	0.207025	0.162139	0.139277	0.19057	0.131578	0.188413	0.148822	0.162526	0.220536	0.242059	0.229674	0.268877	0.302205	0.190407	0.230395	0.314278	0.324347	0.733961	0.269536	0.383368	0.836517	0.621985	0.209112	0.439374	0.761758	0.264465	0.45633	0.32556	0.417526
TCGA-B0-5116-01	0.138866	0.179232	0.197196	0.104842	0.152501	0.179522	1	1	0.179229	0.313508	0.269879	0.227616	0.157273	0.422332	0.341492	1	1	0.373311	0.192642	0.274235	0.29674	0.159351	0.334021	0.235563	1	1	0.287536	0.0816448	0.121374	0.0920349	0.0848577	0.135527	0.150564	1	1	0.165684	0.149466	0.507116	0.176219	0.148973	0.577813	0.361448	1	1	0.568136	0.287793	0.447196	0.196815	0.226483
TCGA-B0-5117-01	0.327129	0.401506	1	1	0.446658	0.411691	1	0.182966	0.508395	0.482186	0.474632	1	1	0.701356	0.500811	1	0.357296	0.648309	1	1	1	1	1	1	1	1	1	1	1	1	1	1	1	1	1	1	0.562937	0.923024	1	1	0.943588	0.704796	1	0.407704	1.13697	0.522859	0.606343	1	1
TCGA-B0-5119-01	0.187663	0.312638	0.225556	0.172917	0.25121	0.199528	0.225653	0.258711	0.279172	0.642706	0.308611	0.586159	0.342664	0.569896	0.524436	0.55061	0.683253	0.57525	0.181406	0.333588	0.408686	0.273041	0.367711	0.367417	0.247334	0.366036	0.382616	0.144183	0.223649	0.2644	0.245446	0.320973	0.339512	0.21716	0.261875	0.29958	0.380728	0.613456	0.437306	0.438194	0.745699	0.580934	0.287597	0.376741	0.757569	0.183211	0.343709	0.386231	0.378909
TCGA-B0-5120-01	0.0707843	0.151166	0.0914444	0.0852991	0.15894	0.136237	1	0.147741	0.166653	0.406764	0.453577	0.283748	0.294959	0.536531	0.50787	1	0.454468	0.489926	0.0594084	0.118026	0.162928	0.102083	0.112838	0.169355	1	0.130091	0.112143	0.100655	0.176631	0.132083	0.121458	0.190477	0.238587	1	0.162556	0.240933	0.335157	0.74339	0.245375	0.343157	0.774731	0.653523	1	0.408352	0.747578	0.245629	0.502687	0.286705	0.396508
TCGA-B0-5121-01	0.0565616	0.132793	0.125347	0.0753019	0.153941	0.111097	0.128212	1	0.150475	0.384491	0.178691	0.364344	0.174972	0.412377	0.361678	0.355183	1	0.359403	0.230757	0.340463	0.377661	0.273222	0.444801	0.39896	0.340754	1	0.420854	0.0997613	0.122853	0.18931	0.157895	0.18747	0.236536	0.193089	1	0.196741	0.425127	0.726887	0.452052	0.362073	0.917086	0.654095	0.425676	1	0.818744	0.20341	0.352676	0.374435	0.357488
TCGA-B0-5399-01	0.173224	0.25957	0.244622	0.208963	0.239896	0.236282	0.242875	1	0.276584	0.512016	0.309712	0.447944	0.395302	0.526499	0.46782	0.417015	1	0.510902	0.242061	0.418099	0.456045	0.349117	0.507316	0.404181	0.311583	1	0.469309	0.243597	0.33635	0.368614	0.403952	0.408559	0.446904	0.289745	1	0.520064	0.332616	0.682659	0.402626	0.447152	0.690008	0.5702	0.332383	1	0.678859	0.291395	0.450817	0.443352	0.521432
TCGA-B0-5400-01	0.20002	0.204373	0.233419	0.172097	0.191946	0.246599	0.244247	1	0.274405	0.300251	0.31497	0.316624	0.219872	0.348545	0.374396	0.33531	1	0.336732	0.214993	0.394357	0.421694	0.239124	0.360159	0.437577	0.318129	1	0.461145	0.143992	0.200756	0.209276	0.132744	0.14623	0.280524	0.222571	1	0.285212	0.222549	0.48829	0.261842	0.152948	0.39507	0.398132	0.267474	1	0.444716	0.280608	0.478927	0.527228	0.417409
TCGA-B0-5402-01	0.250299	0.266956	0.24045	0.263023	0.327237	0.311673	0.235461	0.321351	0.345804	0.353692	0.214928	0.26796	0.181511	0.378878	0.345667	0.277594	0.387702	0.371436	0.0714279	0.143231	0.2999	0.191811	0.176493	0.246512	0.201193	0.232377	0.173521	0.301128	0.268376	0.299563	0.275207	0.379219	0.46227	0.281329	0.235289	0.367172	0.389272	0.662261	0.317795	0.395748	0.897356	0.657635	0.282156	0.434899	0.845222	0.339673	0.458097	0.414553	0.501676
TCGA-B0-5690-01	0.159043	0.233851	0.172342	0.175772	0.285759	0.237478	0.182978	0.216672	0.264845	0.415038	0.385529	0.216307	0.237041	0.508167	0.409662	0.318999	0.462736	0.374151	0.092268	0.140486	0.200737	0.19132	0.140354	0.194321	0.198345	0.156914	0.17358	0.188099	0.215303	0.220565	0.2463	0.364065	0.351561	0.244256	0.195597	0.285106	0.485178	0.832513	0.243173	0.555242	1.08577	0.738148	0.329713	0.470902	0.90744	0.326676	0.468114	0.258876	0.472913
TCGA-B0-5691-01	0.20568	0.31948	0.250365	0.24201	0.312569	0.276334	1	1	0.370106	0.563956	0.500462	0.484367	0.45388	0.638678	0.577592	1	1	0.606283	0.247232	0.440375	0.314941	0.314396	0.400989	0.352684	1	1	0.397625	0.27982	0.356002	0.338261	0.357	0.424473	0.449038	1	1	0.459436	0.435128	0.801216	0.405837	0.516331	0.876091	0.69244	1	1	0.855463	0.348371	0.524919	0.402521	0.523563
TCGA-B0-5692-01	0.0374311	0.105784	0.133791	0.0694944	0.095965	0.0996312	0.12371	1	0.131335	0.402488	0.133482	0.457939	0.180549	0.327182	0.320508	0.387176	1	0.339505	0.395093	0.58835	0.919033	0.467361	0.684231	0.704832	0.340216	1	0.807854	0.103578	0.127341	0.289517	0.18431	0.156544	0.268451	0.180358	1	0.256039	0.327987	0.453714	0.463964	0.213398	0.518544	0.491519	0.332649	1	0.556323	0.239942	0.317291	0.593741	0.381096
TCGA-B0-5693-01	0.191875	0.214912	1	0.140269	0.264629	0.234644	1	1	0.285505	0.332608	0.222524	1	0.175222	0.39946	0.346796	1	1	0.369262	1	1	1	1	1	1	1	1	1	0.0998711	0.153098	1	0.132311	0.191107	0.225132	1	1	0.20232	0.284694	0.697064	1	0.311837	0.891063	0.591327	1	1	0.813835	0.256722	0.456687	1	0.340052
TCGA-B0-5694-01	0.142365	0.171078	1	0.128821	0.190514	0.171568	0.193411	0.164987	0.20602	0.31616	0.234371	1	0.184221	0.340815	0.321554	0.227608	0.337867	0.309762	1	1	1	1	1	1	1	1	1	0.124053	0.183851	1	0.175074	0.227302	0.281367	0.15131	0.110994	0.246645	0.237288	0.576118	1	0.305294	0.690904	0.522796	0.23567	0.283217	0.674542	0.204631	0.404466	1	0.366038
TCGA-B0-5695-01	0.0739045	0.1434	0.12267	0.0872218	0.176315	0.135846	0.139502	0.154815	0.18386	0.372599	0.186511	0.306209	0.197847	0.397607	0.332936	0.227511	0.433557	0.337316	0.115069	0.215804	0.244915	0.145157	0.233725	0.22138	0.167787	0.177262	0.233234	0.0969716	0.136309	0.137831	0.108477	0.174289	0.210349	0.139007	0.128207	0.1943	0.397328	0.698507	0.344601	0.344542	0.932351	0.630423	0.18948	0.379244	0.894941	0.198043	0.337147	0.300788	0.320801
TCGA-B0-5696-01	0.0343424	0.0885541	0.0676699	0.0524109	0.0833481	0.104469	1	0.0983188	0.0902914	0.331687	0.258352	0.239735	0.193131	0.392013	0.341348	1	0.344128	0.354492	0.0612253	0.160041	0.199982	0.120563	0.169817	0.177861	1	0.16895	0.161288	0.0751991	0.127751	0.139579	0.115539	0.15073	0.193621	1	0.15372	0.184504	0.196996	0.534237	0.215233	0.226766	0.622579	0.420206	1	0.224845	0.59256	0.386819	0.530892	0.289833	0.363263
TCGA-B0-5697-01	0.0712276	0.148439	0.161746	0.10187	0.12533	0.137401	1	1	0.170148	0.453703	0.27956	0.461259	0.280959	0.406344	0.442813	1	1	0.416807	0.319901	0.488227	0.626557	0.445718	0.564463	0.582384	1	1	0.622499	0.134735	0.182016	0.344435	0.260571	0.224675	0.33629	1	1	0.346226	0.290443	0.499959	0.365151	0.265143	0.456988	0.468369	1	1	0.496099	0.243226	0.404641	0.542368	0.457194
TCGA-B0-5698-01	0.227044	0.238691	0.315941	0.24695	0.205713	0.262084	1	0.32887	0.235619	0.232672	0.186259	0.211125	0.138535	0.258418	0.240422	1	0.260742	0.234841	0.425201	0.373009	0.494293	0.519958	0.641406	0.65238	1	0.458488	0.572339	0.25685	0.198336	0.384153	0.349024	0.437572	0.499492	1	0.341438	0.423884	0.210928	0.388472	0.276983	0.323037	0.509691	0.448229	1	0.355397	0.499017	0.293738	0.362269	0.514536	0.535508
TCGA-B0-5699-01	0.128749	0.249838	0.199556	0.184201	0.239851	0.213198	0.206395	1	0.253408	0.548293	0.224443	0.296487	0.303115	0.483498	0.475501	0.453447	1	0.459494	0.149855	0.264724	0.397269	0.24617	0.388851	0.294378	0.317231	1	0.334764	0.262634	0.27254	0.271318	0.283631	0.385235	0.407751	0.292865	1	0.415649	0.364188	0.62426	0.373265	0.433345	0.855137	0.670892	0.409007	1	0.859686	0.31008	0.44037	0.374935	0.47122
TCGA-B0-5700-01	1	1	1	1	1	1	1	1	1	1	1	1	1	1	1	1	1	1	1	1	1	1	1	1	1	1	1	1	1	1	1	1	1	1	1	1	1	1	1	1	1	1	1	1	1	1	1	1	1
TCGA-B0-5701-01	0.314195	0.30298	0.306508	0.31226	0.33196	0.356524	1	0.424476	0.405825	0.326941	0.252519	0.266089	0.198912	0.314626	0.310919	1	0.36596	0.303671	0.212475	0.26333	0.422113	0.297388	0.394141	0.419447	1	0.410539	0.413594	0.317851	0.276591	0.352868	0.344421	0.377431	0.536425	1	0.391905	0.495484	0.352786	0.530612	0.392892	0.375347	0.701198	0.590165	1	0.436637	0.722415	0.400165	0.445968	0.560444	0.588948
TCGA-B0-5702-01	0.244363	0.354728	0.376777	0.26298	0.350752	0.275535	0.269447	0.405391	0.36455	0.607366	0.459076	0.487764	0.526063	0.47718	0.544267	0.466129	0.685985	0.436524	0.652415	0.501365	0.447058	0.453318	0.647541	0.6836	0.40469	0.393972	0.50237	0.286887	0.506899	0.339871	0.316612	0.425028	0.423461	0.302985	0.428943	0.453113	0.450092	0.56067	0.485303	0.55481	0.819278	0.757979	0.410186	0.580117	0.837006	0.29629	0.480181	0.49988	0.432206
TCGA-B0-5703-01	0.0120763	0.0562083	0.0477106	0.0265164	0.0490093	0.0387885	0.0504123	0.064232	0.0582488	0.427412	0.279834	0.392861	0.161226	0.399007	0.360219	0.430984	0.486651	0.38163	0.146822	0.291042	0.374123	0.190228	0.348123	0.31573	0.326761	0.299253	0.386473	0.0524843	0.0698937	0.167373	0.0937684	0.085379	0.118044	0.174266	0.14765	0.126552	0.259875	0.496726	0.354653	0.168759	0.563674	0.424786	0.3738	0.365921	0.583504	0.114475	0.251519	0.30801	0.189611
TCGA-B0-5705-01	0.114164	0.190773	0.213021	0.164601	0.211814	0.204844	1	1	0.242007	0.394853	0.20777	0.386055	0.232065	0.38496	0.359846	1	1	0.378933	0.256672	0.376293	0.487174	0.38529	0.496124	0.453135	1	1	0.492765	0.206088	0.217874	0.352423	0.303043	0.342025	0.405994	1	1	0.392707	0.406692	0.609864	0.470549	0.427522	0.766911	0.61893	1	1	0.759828	0.318661	0.42918	0.528797	0.513063
TCGA-B0-5706-01	0.762126	0.720975	0.757246	0.50673	0.637601	0.76255	1	0.766635	0.78629	0.663992	0.468822	0.733253	0.322684	0.668588	0.675851	1	0.77566	0.608702	0.687673	0.806748	0.895016	0.584648	0.807592	0.817803	1	0.598508	0.907781	0.425017	0.374331	0.398666	0.146384	0.458526	0.425187	1	0.347774	0.452664	0.564831	0.726218	0.61921	0.434747	0.809877	0.736488	1	0.630381	0.851645	0.766554	0.766944	0.838353	0.613059
TCGA-B0-5707-01	0.249325	0.259895	0.261409	0.223633	0.250791	0.274016	1	1	0.308726	0.36269	0.393667	0.267943	0.353418	0.366723	0.480447	1	1	0.435738	0.174187	0.285007	0.420769	0.189659	0.317753	0.220375	1	1	0.252175	0.208176	0.325755	0.218822	0.332171	0.30861	0.435872	1	1	0.504369	0.238818	0.487438	0.266063	0.306504	0.370958	0.459874	1	1	0.482481	0.296938	0.555728	0.293548	0.535547
TCGA-B0-5709-01	0.454039	0.502005	0.534261	0.470016	0.513113	0.538151	1	1	0.572723	0.632887	0.616503	0.630758	0.519534	0.675543	0.661847	1	1	0.657928	0.592595	0.71445	0.735642	0.658467	0.759582	0.743351	1	1	0.762564	0.485009	0.514943	0.577274	0.501446	0.582934	0.662	1	1	0.661703	0.607349	0.862902	0.63089	0.615436	0.88581	0.808958	1	1	0.86885	0.615564	0.75755	0.738548	0.75914
TCGA-B0-5710-01	0.057533	0.152548	0.113551	0.092544	0.158856	0.128635	0.116945	0.144198	0.16108	0.448169	0.387464	0.349207	0.256988	0.548377	0.442079	0.300892	0.488183	0.426483	0.131799	0.241057	0.283107	0.209858	0.264088	0.288661	0.198481	0.243854	0.293271	0.130494	0.160198	0.223268	0.148463	0.237667	0.275929	0.20774	0.235847	0.22981	0.423179	0.758774	0.397196	0.415182	1.00094	0.693599	0.244745	0.455438	0.828092	0.247564	0.394537	0.378245	0.385262
TCGA-B0-5711-01	0.0942567	0.180929	0.155564	0.126021	0.190533	0.172172	0.14833	0.179243	0.196485	0.423875	0.296999	0.335091	0.250289	0.46443	0.402597	0.298169	0.450544	0.419975	0.161838	0.262177	0.337532	0.248763	0.326025	0.346602	0.201054	0.254247	0.326009	0.165484	0.206755	0.259507	0.213585	0.294688	0.338441	0.198204	0.190587	0.311408	0.367268	0.719666	0.387682	0.422114	0.848673	0.648273	0.216048	0.432927	0.796307	0.290561	0.445956	0.429929	0.460791
TCGA-B0-5712-01	0.130188	0.193244	0.213884	0.15167	0.181626	0.164069	1	0.207103	0.229774	0.369725	0.294305	0.308099	0.186695	0.37616	0.377622	1	0.37524	0.389291	0.311751	0.353395	0.418629	0.364338	0.483132	0.439705	1	0.286772	0.452156	0.161653	0.170565	0.267665	0.190316	0.202346	0.296866	1	0.172621	0.320292	0.258632	0.529653	0.315104	0.228644	0.587995	0.454084	1	0.29776	0.643277	0.174038	0.356895	0.346036	0.309175
TCGA-B0-5713-01	0.0655112	0.148446	0.134029	0.0956373	0.15742	0.129758	0.144239	1	0.167075	0.400778	0.205723	0.316006	0.19829	0.400038	0.364888	0.401935	1	0.342066	0.182807	0.264639	0.330074	0.258972	0.36219	0.342171	0.311779	1	0.356652	0.121664	0.145835	0.231715	0.204737	0.240577	0.289082	0.23716	1	0.250371	0.363202	0.642445	0.382763	0.393526	0.85815	0.614424	0.34745	1	0.811841	0.2179	0.369023	0.384553	0.412982
TCGA-B0-5812-01	0.155497	0.241734	0.176742	0.168586	0.240033	0.20283	0.182862	0.233678	0.25592	0.459331	0.418454	0.386309	0.336211	0.560522	0.480232	0.329329	0.525998	0.495238	0.119007	0.243619	0.272374	0.197069	0.25814	0.277296	0.166456	0.219166	0.254927	0.168526	0.261539	0.231131	0.214161	0.295846	0.327872	0.215151	0.229115	0.312771	0.364877	0.737698	0.367946	0.413448	0.860049	0.639381	0.246768	0.419072	0.768709	0.241161	0.421877	0.370346	0.402898
TCGA-B2-3923-01	0.749655	0.672685	1	0.383972	0.7885	0.821728	1	1	0.921876	0.580028	0.584451	1	0.471185	0.652883	0.54427	1	1	0.628989	1	1	1	1	1	1	1	1	1	0.218896	0.290577	1	0.122811	0.173607	0.308835	1	1	0.218602	0.814143	0.929749	1	0.313182	0.921783	0.896038	1	1	1.23349	0.897211	0.771033	1	0.495998
TCGA-B2-3924-01	0.156974	0.218927	0.336408	0.20053	0.242303	0.272131	1	0.363428	0.284664	0.351364	0.172699	0.432004	0.211461	0.336118	0.314887	1	0.43452	0.354056	0.64429	0.681837	1.03014	0.716051	0.847566	0.898487	1	0.664957	0.932604	0.23802	0.215141	0.486885	0.36923	0.300823	0.460008	1	0.240187	0.386172	0.444301	0.567839	0.534455	0.346925	0.627165	0.598228	1	0.403982	0.641422	0.46716	0.452889	0.772958	0.618074
TCGA-B2-4098-01	0.343868	0.375028	0.332892	0.333585	0.3336	0.543134	1	1	0.503792	0.386464	0.332711	0.321572	0.300859	0.331139	0.449925	1	1	0.363848	0.206075	0.385303	0.314354	0.265899	0.427705	0.370999	1	1	0.35691	0.309921	0.347475	0.261433	0.280575	0.306527	0.524579	1	1	0.473057	0.277078	0.422033	0.364616	0.273532	0.369778	0.514814	1	1	0.526774	0.837489	0.83109	0.596342	0.860639
TCGA-B2-4099-01	0.194141	0.228937	0.244404	0.206251	0.289448	0.311075	0.230577	0.306767	0.301869	0.297892	0.149197	0.28461	0.193256	0.337063	0.348698	0.323064	0.388846	0.312706	0.174963	0.271355	0.369173	0.249849	0.394442	0.365798	0.283343	0.26871	0.331615	0.206317	0.213688	0.251843	0.288139	0.320727	0.452965	0.278386	0.270571	0.389721	0.393668	0.609265	0.416476	0.421576	0.7239	0.677542	0.447242	0.502443	0.747507	0.453	0.560642	0.526388	0.69379
TCGA-B2-4101-01	0.184743	0.261004	0.279414	0.218324	0.283083	0.287824	0.210671	1	0.298083	0.451857	0.374959	0.426508	0.291949	0.479983	0.444818	0.318843	1	0.427204	0.336969	0.449276	0.551436	0.430351	0.574874	0.540428	0.308284	1	0.566226	0.26311	0.288612	0.387477	0.351313	0.398696	0.450206	0.263694	1	0.402649	0.436548	0.722532	0.513651	0.476135	0.848364	0.70214	0.260341	1	0.791183	0.453145	0.58373	0.582374	0.583294
TCGA-B2-4102-01	0.208711	0.284261	0.246743	0.250404	0.340463	0.321027	1	0.317485	0.348801	0.437567	0.200332	0.347153	0.271578	0.414405	0.432206	1	0.50246	0.394337	0.161772	0.256411	0.345067	0.276841	0.315447	0.363681	1	0.263953	0.303777	0.281252	0.28912	0.328553	0.37048	0.415241	0.505685	1	0.361179	0.476589	0.492913	0.686373	0.453184	0.532011	0.852248	0.802263	1	0.535108	0.893797	0.459277	0.576938	0.513718	0.64754
TCGA-B2-5633-01	0.117665	0.218167	0.174897	0.167478	0.234014	0.206149	1	0.2115	0.260001	0.465784	0.391882	0.368054	0.347133	0.504291	0.46853	1	0.497871	0.470006	0.183462	0.281753	0.31957	0.275475	0.336161	0.354281	1	0.277758	0.344111	0.219201	0.28621	0.312317	0.305823	0.359406	0.423678	1	0.318262	0.435961	0.452578	0.75225	0.432248	0.497715	0.880988	0.730805	1	0.489592	0.863999	0.336842	0.499089	0.449931	0.523861
TCGA-B2-5635-01	0.0690714	0.14899	0.162634	0.109432	0.134456	0.138735	1	0.187101	0.162399	0.38984	0.186494	0.404025	0.233383	0.356821	0.338869	1	0.419177	0.324529	0.299772	0.417874	0.585924	0.432245	0.543657	0.56354	1	0.398842	0.569947	0.158596	0.17556	0.362041	0.249047	0.283472	0.366689	1	0.250514	0.355708	0.313658	0.531011	0.398984	0.358324	0.64058	0.547836	1	0.333154	0.616967	0.254808	0.351508	0.54422	0.460825
TCGA-B2-5636-01	0.129106	0.231436	1	0.154961	0.264635	0.205519	1	0.145392	0.30643	0.508601	0.396857	1	0.338866	0.578331	0.510192	1	0.478552	0.567834	1	1	1	1	1	1	1	1	1	0.173806	0.259253	1	0.270254	0.361323	0.329217	1	0.152555	0.394489	0.507019	0.846101	1	0.589448	1.04965	0.762877	1	0.339531	1.01616	0.299673	0.486585	1	0.420685
TCGA-B2-5639-01	0.246782	0.29042	0.245807	0.289419	0.344545	0.364528	0.232412	0.300189	0.372053	0.401711	0.269268	0.240343	0.275126	0.388521	0.399946	0.295601	0.442872	0.37563	0.127244	0.191941	0.300435	0.245762	0.282735	0.310119	0.218909	0.221674	0.26455	0.356324	0.370282	0.330506	0.471699	0.460926	0.591889	0.30426	0.275064	0.507249	0.447404	0.639342	0.404387	0.473345	0.785084	0.728175	0.324817	0.491197	0.831114	0.568421	0.652546	0.46473	0.730099
TCGA-B2-5641-01	0.0658413	0.112612	0.160762	0.0951092	0.124875	0.122078	1	1	0.174718	0.303335	0.206838	0.326821	0.149121	0.290028	0.304412	1	1	0.28182	0.343917	0.473425	0.67528	0.42956	0.593738	0.617279	1	1	0.644759	0.118979	0.129649	0.299067	0.217236	0.223191	0.292518	1	1	0.296479	0.313582	0.493605	0.414047	0.265955	0.56563	0.523071	1	1	0.570865	0.206898	0.344723	0.523478	0.375116
TCGA-B2-A4SR-01	0.0758934	0.151179	0.150089	0.10559	0.174159	0.13768	0.124026	1	0.210255	0.358867	0.188199	0.359059	0.198168	0.387224	0.331264	0.263236	1	0.279035	0.17979	0.354539	0.333972	0.26438	0.396193	0.354937	0.199414	1	0.436389	0.13964	0.158784	0.236284	0.176196	0.252157	0.291206	0.158438	1	0.246402	0.374986	0.658809	0.414494	0.393818	0.917719	0.643136	0.221888	1	0.803213	0.218602	0.329106	0.386609	0.389526
TCGA-B4-5377-01	0.0524718	0.121473	0.128619	0.0784937	0.121071	0.116098	1	0.138607	0.140334	0.357649	0.206645	0.327859	0.189076	0.343313	0.337643	1	0.360427	0.340575	0.2017	0.30348	0.41091	0.274844	0.405727	0.398188	1	0.289305	0.39897	0.0993278	0.128083	0.233518	0.136531	0.182574	0.246328	1	0.113854	0.238121	0.292247	0.548139	0.363964	0.290115	0.642047	0.533901	1	0.310672	0.639309	0.197461	0.341395	0.439561	0.370777
TCGA-B4-5378-01	0.164826	0.205008	0.142667	0.118363	0.27375	0.214282	0.176062	0.157617	0.301727	0.303531	0.196865	0.179869	0.165252	0.402405	0.329114	0.214259	0.346782	0.397522	0.0701955	0.119671	0.132114	0.0997439	0.145554	0.161248	0.144361	0.115546	0.145285	0.0913802	0.131852	0.0981885	0.106729	0.18905	0.196653	0.116087	0.0726627	0.195328	0.432558	0.764064	0.289502	0.387858	0.934186	0.684245	0.224789	0.320595	0.970051	0.288273	0.445997	0.248468	0.311946
TCGA-B4-5832-01	0.456374	0.445528	0.408971	0.406843	0.484271	0.51458	1	0.453889	0.487155	0.42485	0.594748	0.355121	0.38832	0.533139	0.5256	1	0.53282	0.61333	0.401824	0.448214	0.377567	0.450669	0.575953	0.487184	1	0.343695	0.486939	0.369031	0.437286	0.382725	0.417998	0.526817	0.554393	1	0.35303	0.597206	0.471299	0.746037	0.513055	0.540384	0.773411	0.67958	1	0.551523	0.843362	0.565076	0.704987	0.482102	0.668593
TCGA-B4-5834-01	0.119441	0.175225	0.136356	0.121937	0.20635	0.153113	0.136416	0.181023	0.229796	0.365502	0.271161	0.241141	0.206987	0.44219	0.348809	0.258737	0.362132	0.360519	0.0422375	0.110566	0.210264	0.115934	0.105074	0.165093	0.147439	0.129369	0.125371	0.113778	0.15859	0.140793	0.124351	0.209092	0.230536	0.164729	0.142783	0.197825	0.323918	0.748044	0.230648	0.349058	0.941466	0.582937	0.209247	0.3074	0.769022	0.171656	0.33398	0.239156	0.292691
TCGA-B4-5835-01	0.217518	0.247632	0.242208	0.210802	0.293769	0.3221	0.237086	0.339256	0.321987	0.35261	0.394657	0.377664	0.277094	0.383069	0.352749	0.425978	0.413874	0.391464	0.202874	0.363748	0.402459	0.22178	0.383053	0.327041	0.332509	0.278926	0.338229	0.214053	0.257657	0.265226	0.209472	0.293491	0.362891	0.295049	0.208515	0.385164	0.59411	0.656454	0.724657	0.590894	0.437166	0.642258	0.819229	0.660668	0.765614	0.468482	0.493056	0.511969	0.564774
TCGA-B4-5836-01	0.0733262	0.135097	0.119061	0.0967073	0.151285	0.154237	0.122653	0.134247	0.171168	0.310726	0.251503	0.260678	0.191306	0.372238	0.339485	0.291526	0.320211	0.35953	0.117094	0.203166	0.288087	0.182351	0.28433	0.262144	0.2169	0.179193	0.273896	0.127606	0.167334	0.192138	0.164623	0.245747	0.277457	0.210891	0.147945	0.271246	0.314331	0.671045	0.350766	0.365522	0.745851	0.58284	0.324757	0.318416	0.716447	0.335056	0.514703	0.391294	0.443959
TCGA-B4-5838-01	1	1	1	1	1	1	1	1	1	1	1	1	1	1	1	1	1	1	1	1	1	1	1	1	1	1	1	1	1	1	1	1	1	1	1	1	1	1	1	1	1	1	1	1	1	1	1	1	1
TCGA-B4-5843-01	0.0991813	0.177648	1	0.107114	0.208642	0.175848	1	0.123492	0.220542	0.355817	0.420912	1	0.249461	0.504249	0.432366	1	0.308807	0.459725	1	1	1	1	1	1	1	1	1	0.108267	0.177766	1	0.147648	0.215868	0.250927	1	0.106998	0.284152	0.361486	0.766014	1	0.378374	0.818012	0.658161	1	0.30927	0.858277	0.288097	0.504241	1	0.404463
TCGA-B4-5844-01	0.0586012	0.109474	1	0.0688118	0.149922	0.102552	0.149905	1	0.164056	0.27506	0.203992	1	0.149864	0.344852	0.283116	0.234975	1	0.294909	1	1	1	1	1	1	1	1	1	0.076707	0.124194	1	0.107613	0.199494	0.183791	0.13008	1	0.182921	0.306601	0.715077	1	0.389479	0.951245	0.581914	0.271718	1	0.806372	0.155229	0.312882	1	0.267841
TCGA-B8-4143-01	0.0861104	0.118966	0.196481	0.122933	0.135267	0.180365	0.141247	1	0.214144	0.256326	0.22678	0.290675	0.142761	0.268639	0.253599	0.256331	1	0.246644	0.39348	0.54443	0.815217	0.509573	0.616312	0.720444	0.267264	1	0.754184	0.174467	0.161681	0.363889	0.251875	0.242174	0.354851	0.18486	1	0.335078	0.285851	0.473528	0.363532	0.256842	0.50621	0.454918	0.233765	1	0.489564	0.387683	0.463196	0.693578	0.543085
TCGA-B8-4146-01	0.438342	0.413133	0.527497	0.443987	0.497419	0.526479	1	0.606747	0.569026	0.375128	0.270412	0.395633	0.24106	0.377768	0.351433	1	0.412549	0.409791	0.477046	0.523549	0.693484	0.623099	0.732751	0.713731	1	0.584993	0.75974	0.424611	0.302411	0.588358	0.519203	0.572095	0.662766	1	0.548142	0.615057	0.580455	0.619276	0.645131	0.606239	0.804876	0.766685	1	0.616177	0.919781	0.581783	0.489784	0.805467	0.797043
TCGA-B8-4148-01	0.120172	0.204016	0.272944	0.153772	0.219169	0.222857	0.207845	0.256038	0.262186	0.366929	0.183886	0.447728	0.198179	0.365298	0.319617	0.392631	0.434061	0.355883	0.547487	0.648993	0.917052	0.632137	0.796292	0.82474	0.453915	0.690768	0.89905	0.179309	0.177995	0.385925	0.247574	0.297334	0.369806	0.271517	0.209243	0.330474	0.449866	0.609547	0.572236	0.370023	0.674039	0.618909	0.441738	0.44945	0.707472	0.398617	0.415736	0.714145	0.526069
TCGA-B8-4151-01	0.227291	0.187266	1	0.175426	0.284032	0.257462	1	0.277053	0.272061	0.187784	0.144771	1	0.11884	0.230694	0.211664	1	0.20169	0.198937	1	1	1	1	1	1	1	1	1	0.125977	0.163507	1	0.124559	0.199286	0.263995	1	0.155427	0.247947	0.249295	0.525789	1	0.285249	0.723173	0.532705	1	0.316503	0.735118	0.233857	0.375221	1	0.386104
TCGA-B8-4153-01	0.147138	0.268635	0.172784	0.159346	0.223926	0.188579	0.173912	1	0.238242	0.655336	0.240031	0.427258	0.325817	0.535327	0.524828	0.553453	1	0.492816	0.107387	0.262975	0.235834	0.205431	0.270759	0.229301	0.216109	1	0.251976	0.165587	0.213558	0.191139	0.172761	0.219766	0.326735	0.192689	1	0.244099	0.341983	0.588787	0.314317	0.294021	0.832698	0.589394	0.329891	1	0.795623	0.218039	0.393101	0.284887	0.375333
TCGA-B8-4154-01	0.238845	0.241432	0.262162	0.219233	0.197142	0.245861	0.244893	1	0.208823	0.404609	0.157245	0.36867	0.235073	0.346766	0.353079	0.367772	1	0.363762	0.156616	0.304487	0.436062	0.25226	0.386028	0.368265	0.323467	1	0.375102	0.168747	0.21354	0.316545	0.24821	0.264175	0.391406	0.309011	1	0.350877	0.217121	0.456881	0.290196	0.252224	0.478184	0.408385	0.265524	1	0.484991	0.189111	0.362109	0.503594	0.458969
TCGA-B8-4619-01	0.351772	0.426998	1	0.300808	0.533771	0.461902	1	0.243455	0.576464	0.501619	0.46059	1	0.323945	0.658063	0.519475	1	0.446746	0.633861	1	1	1	1	1	1	1	1	1	0.263988	0.277198	1	0.25101	0.291518	0.368738	1	0.124854	0.3889	0.798731	0.951507	1	0.484925	1.16031	0.958039	1	0.448425	1.32639	0.586805	0.614445	1	0.499784
TCGA-B8-4620-01	0.0589079	0.119313	0.0783565	0.0914696	0.149822	0.154726	1	0.150184	0.174631	0.30357	0.396203	0.241171	0.262552	0.442667	0.463457	1	0.358221	0.457654	0.045031	0.0994321	0.147552	0.130985	0.128217	0.184396	1	0.11176	0.117174	0.136292	0.195042	0.215715	0.180447	0.245999	0.294993	1	0.237988	0.307354	0.41665	0.679866	0.395504	0.412428	0.738897	0.718596	1	0.444914	0.799816	0.381104	0.622575	0.499553	0.508469
TCGA-B8-4621-01	0.166838	0.193109	0.172911	0.181162	0.207374	0.271348	1	0.201542	0.280412	0.233399	0.321509	0.190912	0.181397	0.208267	0.286425	1	0.255636	0.240705	0.11819	0.162274	0.230626	0.20268	0.270985	0.267026	1	0.142683	0.254682	0.193139	0.244401	0.238891	0.251913	0.301457	0.406597	1	0.168711	0.406176	0.23142	0.431276	0.27706	0.300011	0.405522	0.459514	1	0.266415	0.479035	0.437087	0.56574	0.447054	0.60654
TCGA-B8-4622-01	0.10325	0.185464	0.162781	0.135396	0.206433	0.194715	0.157972	0.198955	0.21562	0.380631	0.340804	0.266856	0.252376	0.417545	0.41314	0.305015	0.405494	0.375051	0.137354	0.219351	0.328418	0.241945	0.31659	0.302992	0.21095	0.241422	0.288659	0.162698	0.214367	0.266977	0.237896	0.305431	0.335006	0.22622	0.18815	0.337306	0.381462	0.653457	0.408206	0.438382	0.808471	0.675953	0.315704	0.432171	0.798944	0.317453	0.485313	0.425606	0.475686
TCGA-B8-5158-01	0.177898	0.178173	0.184019	0.22534	0.144818	0.219811	1	0.246168	0.208967	0.278044	0.283496	0.256693	0.178412	0.275727	0.291739	1	0.321245	0.267626	0.114575	0.219406	0.326617	0.242539	0.281457	0.298589	1	0.20513	0.305475	0.268919	0.259747	0.400483	0.401573	0.391002	0.539316	1	0.221812	0.480217	0.154737	0.359608	0.215152	0.228846	0.374298	0.347626	1	0.233636	0.373946	0.249901	0.396205	0.482262	0.551056
TCGA-B8-5159-01	0.023984	0.0669064	0.0800248	0.0388431	0.0602367	0.0639143	1	0.0888771	0.0783232	0.29898	0.169961	0.313458	0.137148	0.292626	0.273564	1	0.308714	0.290811	0.185861	0.336076	0.434452	0.2611	0.415309	0.417796	1	0.233281	0.423341	0.0592776	0.0802063	0.17791	0.0926225	0.11759	0.169734	1	0.0685846	0.171308	0.182193	0.428085	0.27901	0.175842	0.478778	0.372699	1	0.177959	0.478083	0.135033	0.271564	0.416163	0.278219
TCGA-B8-5162-01	0.333077	0.444164	0.463423	0.381697	0.43683	0.53444	0.218822	0.449515	0.452717	0.668954	0.665782	0.685869	0.458918	0.711198	0.739273	0.244509	0.689796	0.626624	0.579906	0.75884	0.796074	0.642478	0.770564	0.843863	0.322814	0.579028	0.762123	0.42546	0.426942	0.516045	0.352803	0.421281	0.593905	0.243823	0.201413	0.534382	0.612498	0.836257	0.665518	0.467109	0.881916	0.870444	0.217476	0.598707	0.82015	0.859102	0.994872	0.935154	0.825161
TCGA-B8-5163-01	0.0735664	0.152547	0.159668	0.105341	0.146087	0.151755	0.148515	1	0.169347	0.42775	0.502988	0.442723	0.267111	0.519402	0.513564	0.5	1	0.477859	0.292147	0.470102	0.551961	0.356871	0.527461	0.539005	0.303279	1	0.510804	0.143671	0.194394	0.277301	0.13761	0.221537	0.281937	0.240506	1	0.281157	0.327456	0.650735	0.428108	0.307382	0.665064	0.593125	0.326797	1	0.635002	0.309458	0.549818	0.544959	0.426973
TCGA-B8-5164-01	0.107381	0.156148	0.264618	0.153349	0.195375	0.199056	1	1	0.247619	0.280898	0.156506	0.336775	0.157584	0.247137	0.256442	1	1	0.253482	0.625799	0.636506	1.04853	0.695902	0.853992	0.928063	1	1	0.971859	0.190139	0.174324	0.405674	0.302497	0.288507	0.43744	1	1	0.351012	0.459279	0.496531	0.558858	0.307573	0.563507	0.601069	1	1	0.647365	0.358747	0.396226	0.733093	0.561826
TCGA-B8-5165-01	0.13241	0.22587	0.16113	0.15831	0.242717	0.210569	1	0.178716	0.253961	0.467052	0.365945	0.3802	0.327119	0.53495	0.464665	1	0.464638	0.491557	0.105196	0.205861	0.217746	0.175054	0.21366	0.249909	1	0.145348	0.207703	0.179515	0.259471	0.194334	0.203081	0.298444	0.341229	1	0.143153	0.315162	0.410591	0.775962	0.333343	0.434982	0.934623	0.68811	1	0.380355	0.879965	0.316986	0.480549	0.33606	0.46524
TCGA-B8-5545-01	0.075305	0.161114	0.113119	0.100643	0.164587	0.143093	1	0.151385	0.17295	0.417142	0.520863	0.298983	0.334051	0.576546	0.535651	1	0.451424	0.503608	0.0821794	0.170108	0.205991	0.154652	0.187237	0.216866	1	0.138213	0.174933	0.127364	0.218477	0.182899	0.170013	0.251761	0.282419	1	0.184426	0.273691	0.3249	0.740617	0.300818	0.398028	0.786968	0.640939	1	0.391763	0.732995	0.243397	0.502917	0.336372	0.419627
TCGA-B8-5546-01	0.157037	0.267807	1	0.166329	0.305157	0.226323	1	0.31057	0.297846	0.519184	0.493519	1	0.438799	0.516591	0.508212	1	0.504302	0.533299	1	1	1	1	1	1	1	1	1	0.171513	0.296494	1	0.212529	0.303588	0.257066	1	0.299024	0.353315	0.510013	0.777649	1	0.4922	0.833702	0.665345	1	0.564532	0.968984	0.317324	0.500032	1	0.341366
TCGA-B8-5549-01	0.0200409	0.0641289	0.0668939	0.0369735	0.0596123	0.0527405	1	0.0860392	0.0762514	0.277483	0.166383	0.270665	0.155392	0.278013	0.259095	1	0.272951	0.238732	0.147403	0.243415	0.391468	0.230792	0.359898	0.366365	1	0.252021	0.361125	0.0620851	0.089622	0.191297	0.0964329	0.159893	0.187171	1	0.120889	0.174295	0.225248	0.438234	0.31612	0.268482	0.571663	0.457099	1	0.299774	0.56567	0.115399	0.225391	0.367067	0.277023
TCGA-B8-5550-01	0.154167	0.217959	0.146683	0.144573	0.172444	0.200099	0.04	1	0.201434	0.439654	0.534405	0.338665	0.317918	0.570302	0.53326	0.24	1	0.534048	0.0723381	0.192276	0.206078	0.139147	0.203941	0.205399	0.62	1	0.200148	0.121324	0.213008	0.182371	0.168082	0.219038	0.295114	0.1	1	0.255054	0.217683	0.556405	0.247439	0.255279	0.569773	0.477829	0.48	1	0.557456	0.18272	0.461552	0.339304	0.3806
TCGA-B8-5551-01	0.412552	0.365718	0.523849	0.469525	0.413411	0.588403	0	1	0.578981	0.345231	0.307598	0.373308	0.289108	0.328353	0.372366	0	1	0.337318	0.609652	0.576623	0.841715	0.708762	0.718941	0.843306	0	1	0.866049	0.534038	0.451756	0.665886	0.579504	0.499264	0.769869	0	1	0.701665	0.469849	0.536638	0.51474	0.415771	0.524536	0.634281	0	1	0.633267	0.85625	0.773996	0.950804	0.965976
[truncated: 305 more rows]
[truncated: 356 more columns]

## Sheet: NSCLC
Unnamed: 0	B_B_B	B_B_CAF	B_B_CD8	B_B_DC	B_B_Endo	B_B_M	B_B_NK	B_B_Treg	B_B_Tumor	B_CAF_B	B_CAF_CAF	B_CAF_CD8	B_CAF_DC	B_CAF_Endo	B_CAF_M	B_CAF_NK	B_CAF_Treg	B_CAF_Tumor	B_CD8_B	B_CD8_CAF	B_CD8_CD8	B_CD8_DC	B_CD8_Endo	B_CD8_M	B_CD8_NK	B_CD8_Treg	B_CD8_Tumor	B_DC_B	B_DC_CAF	B_DC_CD8	B_DC_DC	B_DC_Endo	B_DC_M	B_DC_NK	B_DC_Treg	B_DC_Tumor	B_Endo_B	B_Endo_CAF	B_Endo_CD8	B_Endo_DC	B_Endo_Endo	B_Endo_M	B_Endo_NK	B_Endo_Treg	B_Endo_Tumor	B_M_B	B_M_CAF	B_M_CD8	B_M_DC
[truncated: 1,012 more rows]
[truncated: 356 more columns]

[truncated: 2 more sheets: SKCM, STAD]
